# Supplementary material for: Comparative transcriptome analysis within the Lolium/Festuca species complex reveals high sequence conservation
Source: BMC Genomics. 2015 Mar 28;16(1):249. doi: 10.1186/s12864-015-1447-y (PMC4389671; doi:10.1186/s12864-015-1447-y)
Supplement: Additional file 1 — Table S1. Trinotate annotation report for F. pratensis. [file 12864_2015_1447_MOESM1_ESM.xlsx]

## Sheet: Additional Table 1 Trinotate_F
#gene_id	transcript_id	sprot_Top_BLASTX_hit	TrEMBL_Top_BLASTX_hit	RNAMMER	prot_id	prot_coords	sprot_Top_BLASTP_hit	TrEMBL_Top_BLASTP_hit	Pfam	SignalP	TmHMM	eggnog	gene_ontology_blast	gene_ontology_pfam	transcript	peptide
comp0_c0	comp0_c0_seq1	.	.	.	.	.	.	.	.	.	.	.	.	.	.	.
comp1_c0	comp1_c0_seq1	.	.	.	m.5	92-406[-]	.	.	.	.	ExpAA=48.21^PredHel=2^Topology=i7-29o61-83i	.	.	.	.	.
comp2_c0	comp2_c0_seq1	.	.	.	.	.	.	.	.	.	.	.	.	.	.	.
comp4_c0	comp4_c0_seq1	.	.	.	.	.	.	.	.	.	.	.	.	.	.	.
comp4_c0	comp4_c0_seq2	.	.	.	m.6	3-659[+]	sp|P10978|POLX_TOBAC^P10978^Q:1-393,H:594-718^40.46%ID^E:1e-21^RecName: Full=Retrovirus-related Pol polyprotein from transposon TNT 1-94;^Eukaryota; Viridiplantae; Streptophyta; Embryophyta; Tracheophyta; Spermatophyta; Magnoliophyta; eudicotyledons; Gunneridae; Pentapetalae; asterids; lamiids; Solanales; Solanaceae; Nicotianoideae; Nicotianeae; Nicotiana	.	PF07676.7^PD40^WD40-like Beta Propeller Repeat^111-125^E:0.057	.	.	.	GO:0004190^molecular_function^aspartic-type endopeptidase activity`GO:0004519^molecular_function^endonuclease activity`GO:0003676^molecular_function^nucleic acid binding`GO:0003964^molecular_function^RNA-directed DNA polymerase activity`GO:0008270^molecular_function^zinc ion binding`GO:0015074^biological_process^DNA integration	.	.	.
comp5_c0	comp5_c0_seq1	.	.	.	.	.	.	.	.	.	.	.	.	.	.	.
comp7_c0	comp7_c0_seq1	.	.	.	m.8	2-868[-]	sp|Q9LQQ1|PPR20_ARATH^Q9LQQ1^Q:1-864,H:157-442^44.1%ID^E:3e-77^RecName: Full=Pentatricopeptide repeat-containing protein At1g07740, mitochondrial;^Eukaryota; Viridiplantae; Streptophyta; Embryophyta; Tracheophyta; Spermatophyta; Magnoliophyta; eudicotyledons; Gunneridae; Pentapetalae; rosids; malvids; Brassicales; Brassicaceae; Camelineae; Arabidopsis`sp|Q9LQQ1|PPR20_ARATH^Q9LQQ1^Q:145-783,H:65-2…	.	PF13041.1^PPR_2^PPR repeat family^28-77^E:8.5e-11`PF13812.1^PPR_3^Pentatricopeptide repeat domain^31-63^E:0.37`PF01535.15^PPR^PPR repeat^31-61^E:0.15`PF12854.2^PPR_1^PPR repeat^59-92^E:2.6e-09`PF13041.1^PPR_2^PPR repeat family^63-112^E:5.6e-15`PF13812.1^PPR_3^Pentatricopeptide repeat domain^65-98^E:0.0069`PF01535.15^PPR^PPR repeat^67-96^E:2.7e-05`PF12854.2^PPR_1^PPR repeat^94-126^E:1.7e-07`PF1304…	.	.	.	GO:0005739^cellular_component^mitochondrion	.	.	.
comp8_c0	comp8_c0_seq1	.	.	.	.	.	.	.	.	.	.	.	.	.	.	.
comp9_c0	comp9_c0_seq1	.	.	.	.	.	.	.	.	.	.	.	.	.	.	.
comp10_c0	comp10_c0_seq1	.	.	.	.	.	.	.	.	.	.	.	.	.	.	.
comp11_c0	comp11_c0_seq1	.	.	.	.	.	.	.	.	.	.	.	.	.	.	.
comp12_c0	comp12_c0_seq1	.	.	.	.	.	.	.	.	.	.	.	.	.	.	.
comp13_c0	comp13_c0_seq1	.	.	.	.	.	.	.	.	.	.	.	.	.	.	.
comp14_c0	comp14_c0_seq1	.	.	.	m.14	331-1185[-]	sp|Q9M815|PCR8_ARATH^Q9M815^Q:265-678,H:51-165^25.53%ID^E:3e-07^RecName: Full=Protein PLANT CADMIUM RESISTANCE 8;^Eukaryota; Viridiplantae; Streptophyta; Embryophyta; Tracheophyta; Spermatophyta; Magnoliophyta; eudicotyledons; Gunneridae; Pentapetalae; rosids; malvids; Brassicales; Brassicaceae; Camelineae; Arabidopsis	.	PF04749.12^PLAC8^PLAC8 family^91-214^E:2.9e-22	.	ExpAA=42.99^PredHel=2^Topology=i130-152o157-176i	.	GO:0016021^cellular_component^integral component of membrane`GO:0005886^cellular_component^plasma membrane`GO:0006979^biological_process^response to oxidative stress	.	.	.
comp17_c0	comp17_c0_seq1	.	.	.	.	.	.	.	.	.	.	.	.	.	.	.
comp18_c0	comp18_c0_seq1	.	.	.	.	.	.	.	.	.	.	.	.	.	.	.
comp19_c0	comp19_c0_seq1	.	.	.	.	.	.	.	.	.	.	.	.	.	.	.
comp20_c0	comp20_c0_seq1	.	.	.	.	.	.	.	.	.	.	.	.	.	.	.
comp22_c0	comp22_c0_seq1	.	.	.	.	.	.	.	.	.	.	.	.	.	.	.
comp23_c0	comp23_c0_seq1	.	.	.	m.18	2-580[+]	sp|P14381|YTX2_XENLA^P14381^Q:142-555,H:330-468^26.43%ID^E:1e-08^RecName: Full=Transposon TX1 uncharacterized 149 kDa protein;^Eukaryota; Metazoa; Chordata; Craniata; Vertebrata; Euteleostomi; Amphibia; Batrachia; Anura; Pipoidea; Pipidae; Xenopodinae; Xenopus; Xenopus	.	.	.	.	.	GO:0003723^molecular_function^RNA binding`GO:0003964^molecular_function^RNA-directed DNA polymerase activity	.	.	.
comp24_c0	comp24_c0_seq1	.	.	.	.	.	.	.	.	.	.	.	.	.	.	.
comp26_c0	comp26_c0_seq1	.	.	.	.	.	.	.	.	.	.	.	.	.	.	.
comp28_c0	comp28_c0_seq1	.	.	.	.	.	.	.	.	.	.	.	.	.	.	.
comp28_c0	comp28_c0_seq2	.	.	.	.	.	.	.	.	.	.	.	.	.	.	.
comp29_c0	comp29_c0_seq1	.	.	.	.	.	.	.	.	.	.	.	.	.	.	.
comp30_c0	comp30_c0_seq1	.	.	.	.	.	.	.	.	.	.	.	.	.	.	.
comp32_c0	comp32_c0_seq1	.	.	.	m.19	174-1322[+]	.	.	PF07762.9^DUF1618^Protein of unknown function (DUF1618)^222-381^E:3.7e-16	.	.	.	.	.	.	.
comp35_c0	comp35_c0_seq1	.	.	.	.	.	.	.	.	.	.	.	.	.	.	.
comp35_c0	comp35_c0_seq2	.	.	.	.	.	.	.	.	.	.	.	.	.	.	.
comp37_c0	comp37_c0_seq1	.	.	.	.	.	.	.	.	.	.	.	.	.	.	.
comp37_c0	comp37_c0_seq2	.	.	.	m.22	54-395[-]	sp|Q7X7H9|SK3_ORYSJ^Q7X7H9^Q:1-264,H:161-248^92.05%ID^E:1e-52^RecName: Full=Shikimate kinase 3, chloroplastic;^Eukaryota; Viridiplantae; Streptophyta; Embryophyta; Tracheophyta; Spermatophyta; Magnoliophyta; Liliopsida; Poales; Poaceae; BEP clade; Ehrhartoideae; Oryzeae; Oryza	.	PF01202.17^SKI^Shikimate kinase^2-101^E:7.6e-16	.	.	COG0703^Catalyzes the specific phosphorylation of the 3-hydroxyl group of shikimic acid using ATP as a cosubstrate (By similarity)	GO:0009507^cellular_component^chloroplast`GO:0009536^cellular_component^plastid`GO:0005524^molecular_function^ATP binding`GO:0046872^molecular_function^metal ion binding`GO:0004765^molecular_function^shikimate kinase activity`GO:0009073^biological_process^aromatic amino acid family biosynthetic process`GO:0009423^biological_process^chorismate biosynthetic process`GO:0019632^biological_process^shi…	.	.	.
comp38_c0	comp38_c0_seq1	.	.	.	.	.	.	.	.	.	.	.	.	.	.	.
comp40_c0	comp40_c0_seq1	.	.	.	.	.	.	.	.	.	.	.	.	.	.	.
comp41_c0	comp41_c0_seq1	.	.	.	.	.	.	.	.	.	.	.	.	.	.	.
comp42_c0	comp42_c0_seq1	.	.	.	.	.	.	.	.	.	.	.	.	.	.	.
comp43_c0	comp43_c0_seq1	.	.	.	.	.	.	.	.	.	.	.	.	.	.	.
comp44_c0	comp44_c0_seq1	.	.	.	.	.	.	.	.	.	.	.	.	.	.	.
comp46_c0	comp46_c0_seq1	.	.	.	.	.	.	.	.	.	.	.	.	.	.	.
comp48_c0	comp48_c0_seq1	.	.	.	m.30	3-326[+]	sp|Q8RXR2|CLCF_ARATH^Q8RXR2^Q:1-297,H:640-733^48.48%ID^E:1e-21^RecName: Full=Chloride channel protein CLC-f;^Eukaryota; Viridiplantae; Streptophyta; Embryophyta; Tracheophyta; Spermatophyta; Magnoliophyta; eudicotyledons; Gunneridae; Pentapetalae; rosids; malvids; Brassicales; Brassicaceae; Camelineae; Arabidopsis	.	PF00571.23^CBS^CBS domain^69-99^E:0.0012	.	.	COG0038^chloride channel	GO:0034707^cellular_component^chloride channel complex`GO:0009507^cellular_component^chloroplast`GO:0005794^cellular_component^Golgi apparatus`GO:0030554^molecular_function^adenyl nucleotide binding`GO:0005247^molecular_function^voltage-gated chloride channel activity	GO:0030554^molecular_function^adenyl nucleotide binding	.	.
comp49_c0	comp49_c0_seq1	.	.	.	.	.	.	.	.	.	.	.	.	.	.	.
comp50_c0	comp50_c0_seq1	.	.	.	m.33	3-434[-]	.	.	.	.	.	.	.	.	.	.
comp52_c0	comp52_c0_seq1	.	.	.	m.38	3-302[-]	.	.	.	.	.	.	.	.	.	.
comp52_c0	comp52_c0_seq2	.	.	.	m.39	1-513[+]	.	.	.	.	.	.	.	.	.	.
comp54_c0	comp54_c0_seq1	.	.	.	m.42	135-494[-]	sp|P92519|M810_ARATH^P92519^Q:1-309,H:33-133^51.92%ID^E:1e-26^RecName: Full=Uncharacterized mitochondrial protein AtMg00810;^Eukaryota; Viridiplantae; Streptophyta; Embryophyta; Tracheophyta; Spermatophyta; Magnoliophyta; eudicotyledons; Gunneridae; Pentapetalae; rosids; malvids; Brassicales; Brassicaceae; Camelineae; Arabidopsis	.	PF07727.9^RVT_2^Reverse transcriptase (RNA-dependent DNA polymerase)^1-50^E:8.4e-10	.	.	KOG0017^Retrotransposon protein	GO:0005739^cellular_component^mitochondrion	.	.	.
comp54_c0	comp54_c0_seq2	.	.	.	m.43	201-806[-]	sp|P92519|M810_ARATH^P92519^Q:1-573,H:33-225^52.04%ID^E:1e-60^RecName: Full=Uncharacterized mitochondrial protein AtMg00810;^Eukaryota; Viridiplantae; Streptophyta; Embryophyta; Tracheophyta; Spermatophyta; Magnoliophyta; eudicotyledons; Gunneridae; Pentapetalae; rosids; malvids; Brassicales; Brassicaceae; Camelineae; Arabidopsis	.	PF07727.9^RVT_2^Reverse transcriptase (RNA-dependent DNA polymerase)^1-50^E:2.4e-09	.	.	KOG0017^Retrotransposon protein	GO:0005739^cellular_component^mitochondrion	.	.	.
comp55_c0	comp55_c0_seq1	.	.	.	.	.	.	.	.	.	.	.	.	.	.	.
comp56_c0	comp56_c0_seq1	.	.	.	.	.	.	.	.	.	.	.	.	.	.	.
comp58_c0	comp58_c0_seq1	.	.	.	.	.	.	.	.	.	.	.	.	.	.	.
comp58_c0	comp58_c0_seq2	.	.	.	.	.	.	.	.	.	.	.	.	.	.	.
comp60_c0	comp60_c0_seq1	.	.	.	.	.	.	.	.	.	.	.	.	.	.	.
comp62_c0	comp62_c0_seq1	.	.	.	.	.	.	.	.	.	.	.	.	.	.	.
comp62_c0	comp62_c0_seq2	.	.	.	.	.	.	.	.	.	.	.	.	.	.	.
comp63_c0	comp63_c0_seq1	.	.	.	m.51	3-374[+]	sp|P93531|C71D7_SOLCH^P93531^Q:146-364,H:36-108^54.79%ID^E:2e-17^RecName: Full=Cytochrome P450 71D7;^Eukaryota; Viridiplantae; Streptophyta; Embryophyta; Tracheophyta; Spermatophyta; Magnoliophyta; eudicotyledons; Gunneridae; Pentapetalae; asterids; lamiids; Solanales; Solanaceae; Solanoideae; Solaneae; Solanum	.	.	.	.	.	GO:0020037^molecular_function^heme binding`GO:0005506^molecular_function^iron ion binding`GO:0004497^molecular_function^monooxygenase activity`GO:0016705^molecular_function^oxidoreductase activity, acting on paired donors, with incorporation or reduction of molecular oxygen	.	.	.
comp64_c0	comp64_c0_seq1	.	.	.	.	.	.	.	.	.	.	.	.	.	.	.
comp66_c0	comp66_c0_seq1	.	.	.	.	.	.	.	.	.	.	.	.	.	.	.
comp67_c0	comp67_c0_seq1	.	.	.	.	.	.	.	.	.	.	.	.	.	.	.
comp68_c0	comp68_c0_seq1	.	.	.	.	.	.	.	.	.	.	.	.	.	.	.
comp69_c0	comp69_c0_seq1	.	.	.	.	.	.	.	.	.	.	.	.	.	.	.
comp69_c0	comp69_c0_seq2	.	.	.	.	.	.	.	.	.	.	.	.	.	.	.
comp71_c0	comp71_c0_seq1	.	.	.	.	.	.	.	.	.	.	.	.	.	.	.
comp72_c0	comp72_c0_seq1	.	.	.	.	.	.	.	.	.	.	.	.	.	.	.
comp74_c0	comp74_c0_seq1	.	.	.	m.59	2-616[+]	.	.	.	.	.	.	.	.	.	.
comp75_c0	comp75_c0_seq1	.	.	.	.	.	.	.	.	.	.	.	.	.	.	.
comp77_c0	comp77_c0_seq1	.	.	.	m.60	1-507[-]	sp|O80939|LRK41_ARATH^O80939^Q:85-507,H:20-159^49.31%ID^E:1e-29^RecName: Full=L-type lectin-domain containing receptor kinase IV.1;^Eukaryota; Viridiplantae; Streptophyta; Embryophyta; Tracheophyta; Spermatophyta; Magnoliophyta; eudicotyledons; Gunneridae; Pentapetalae; rosids; malvids; Brassicales; Brassicaceae; Camelineae; Arabidopsis	.	PF00139.14^Lectin_legB^Legume lectin domain^33-169^E:2.2e-37	sigP:1^31^0.799^YES	ExpAA=55.75^PredHel=2^Topology=i13-30o40-62i	COG0515^Serine Threonine protein kinase	GO:0016021^cellular_component^integral component of membrane`GO:0005886^cellular_component^plasma membrane`GO:0005524^molecular_function^ATP binding`GO:0030246^molecular_function^carbohydrate binding`GO:0004674^molecular_function^protein serine/threonine kinase activity`GO:0009751^biological_process^response to salicylic acid	GO:0030246^molecular_function^carbohydrate binding	.	.
comp77_c0	comp77_c0_seq2	.	.	.	m.62	1-1185[-]	sp|Q9SZD5|LRK59_ARATH^Q9SZD5^Q:82-1185,H:20-382^47.86%ID^E:6e-80^RecName: Full=L-type lectin-domain containing receptor kinase V.9;^Eukaryota; Viridiplantae; Streptophyta; Embryophyta; Tracheophyta; Spermatophyta; Magnoliophyta; eudicotyledons; Gunneridae; Pentapetalae; rosids; malvids; Brassicales; Brassicaceae; Camelineae; Arabidopsis	.	PF00139.14^Lectin_legB^Legume lectin domain^33-273^E:4.4e-79	sigP:1^31^0.803^YES	ExpAA=74.59^PredHel=2^Topology=i12-31o302-324i	COG0515^Serine Threonine protein kinase	GO:0016021^cellular_component^integral component of membrane`GO:0005886^cellular_component^plasma membrane`GO:0005524^molecular_function^ATP binding`GO:0030246^molecular_function^carbohydrate binding`GO:0004674^molecular_function^protein serine/threonine kinase activity	GO:0030246^molecular_function^carbohydrate binding	.	.
comp78_c0	comp78_c0_seq1	.	.	.	.	.	.	.	.	.	.	.	.	.	.	.
comp78_c0	comp78_c0_seq2	.	.	.	.	.	.	.	.	.	.	.	.	.	.	.
comp79_c0	comp79_c0_seq1	.	.	.	.	.	.	.	.	.	.	.	.	.	.	.
comp79_c0	comp79_c0_seq2	.	.	.	.	.	.	.	.	.	.	.	.	.	.	.
comp82_c0	comp82_c0_seq1	.	.	.	m.73	2-511[-]	sp|Q5ZM55|FEM1B_CHICK^Q5ZM55^Q:25-510,H:23-179^30.06%ID^E:8e-12^RecName: Full=Protein fem-1 homolog B;^Eukaryota; Metazoa; Chordata; Craniata; Vertebrata; Euteleostomi; Testudines + Archosauria group; Archosauria; Dinosauria; Saurischia; Theropoda; Coelurosauria; Aves; Neognathae; Galliformes; Phasianidae; Phasianinae; Gallus`sp|Q5ZM55|FEM1B_CHICK^Q5ZM55^Q:115-501,H:125-241^32.58%ID^E:1e-06^RecNa…	.	PF12796.2^Ank_2^Ankyrin repeats (3 copies)^10-107^E:9.2e-11`PF13637.1^Ank_4^Ankyrin repeats (many copies)^36-100^E:2.2e-07`PF12796.2^Ank_2^Ankyrin repeats (3 copies)^39-142^E:8.8e-15`PF00023.25^Ank^Ankyrin repeat^80-108^E:1.4e-05`PF13606.1^Ank_3^Ankyrin repeat^80-106^E:0.0015`PF00023.25^Ank^Ankyrin repeat^114-142^E:0.017`PF13637.1^Ank_4^Ankyrin repeats (many copies)^114-165^E:4.3e-07`PF12796.2^An…	.	.	COG0666^Ankyrin Repeat	GO:0005737^cellular_component^cytoplasm`GO:0005634^cellular_component^nucleus`GO:0006915^biological_process^apoptotic process`GO:0016567^biological_process^protein ubiquitination`GO:2000001^biological_process^regulation of DNA damage checkpoint	GO:0005515^molecular_function^protein binding	.	.
comp82_c0	comp82_c0_seq2	.	.	.	m.75	2-382[-]	sp|Q9ULJ7|ANR50_HUMAN^Q9ULJ7^Q:1-381,H:876-1004^31.3%ID^E:4e-08^RecName: Full=Ankyrin repeat domain-containing protein 50;^Eukaryota; Metazoa; Chordata; Craniata; Vertebrata; Euteleostomi; Mammalia; Eutheria; Euarchontoglires; Primates; Haplorrhini; Catarrhini; Hominidae; Homo	.	PF12796.2^Ank_2^Ankyrin repeats (3 copies)^10-99^E:3.6e-08`PF13637.1^Ank_4^Ankyrin repeats (many copies)^36-65^E:0.00011`PF12796.2^Ank_2^Ankyrin repeats (3 copies)^39-127^E:2.6e-12`PF13637.1^Ank_4^Ankyrin repeats (many copies)^78-122^E:0.00012`PF00023.25^Ank^Ankyrin repeat^104-127^E:2.8e-05`PF13606.1^Ank_3^Ankyrin repeat^104-127^E:7.7e-05	.	.	COG0666^Ankyrin Repeat	GO:0005515^molecular_function^protein binding	GO:0005515^molecular_function^protein binding	.	.
comp83_c0	comp83_c0_seq1	.	.	.	m.76	2-808[-]	sp|Q8GYD7|AT18C_ARATH^Q8GYD7^Q:10-807,H:7-268^61.94%ID^E:2e-112^RecName: Full=Autophagy-related protein 18c;^Eukaryota; Viridiplantae; Streptophyta; Embryophyta; Tracheophyta; Spermatophyta; Magnoliophyta; eudicotyledons; Gunneridae; Pentapetalae; rosids; malvids; Brassicales; Brassicaceae; Camelineae; Arabidopsis	.	PF00400.27^WD40^WD domain, G-beta repeat^197-226^E:0.027	.	.	.	GO:0031090^cellular_component^organelle membrane`GO:0034045^cellular_component^pre-autophagosomal structure membrane`GO:0005774^cellular_component^vacuolar membrane`GO:0080025^molecular_function^phosphatidylinositol-3,5-bisphosphate binding`GO:0006914^biological_process^autophagy`GO:0015031^biological_process^protein transport`GO:0042594^biological_process^response to starvation	GO:0005515^molecular_function^protein binding	.	.
comp86_c0	comp86_c0_seq1	.	.	.	.	.	.	.	.	.	.	.	.	.	.	.
comp87_c0	comp87_c0_seq1	.	.	.	m.78	1-558[+]	sp|P46032|PTR2_ARATH^P46032^Q:1-555,H:226-419^37.63%ID^E:1e-34^RecName: Full=Protein NRT1/ PTR FAMILY 8.3;^Eukaryota; Viridiplantae; Streptophyta; Embryophyta; Tracheophyta; Spermatophyta; Magnoliophyta; eudicotyledons; Gunneridae; Pentapetalae; rosids; malvids; Brassicales; Brassicaceae; Camelineae; Arabidopsis	.	PF00854.16^PTR2^POT family^1-182^E:5.6e-24	.	ExpAA=67.77^PredHel=3^Topology=o5-27i119-141o151-173i	COG3104^transporter	GO:0005794^cellular_component^Golgi apparatus`GO:0016021^cellular_component^integral component of membrane`GO:0000325^cellular_component^plant-type vacuole`GO:0009705^cellular_component^plant-type vacuole membrane`GO:0005774^cellular_component^vacuolar membrane`GO:0005773^cellular_component^vacuole`GO:0042936^molecular_function^dipeptide transporter activity`GO:0015334^molecular_function^high aff…	GO:0005215^molecular_function^transporter activity`GO:0006810^biological_process^transport`GO:0016020^cellular_component^membrane	.	.
comp88_c0	comp88_c0_seq1	.	.	.	.	.	.	.	.	.	.	.	.	.	.	.
comp88_c0	comp88_c0_seq2	.	.	.	m.82	144-1280[-]	sp|P17801|KPRO_MAIZE^P17801^Q:13-1107,H:452-817^48.92%ID^E:1e-96^RecName: Full=Putative receptor protein kinase ZmPK1;^Eukaryota; Viridiplantae; Streptophyta; Embryophyta; Tracheophyta; Spermatophyta; Magnoliophyta; Liliopsida; Poales; Poaceae; PACMAD clade; Panicoideae; Andropogoneae; Zea	.	PF00069.20^Pkinase^Protein kinase domain^87-302^E:4.4e-45`PF07714.12^Pkinase_Tyr^Protein tyrosine kinase^87-363^E:5.3e-38	.	ExpAA=22.93^PredHel=1^Topology=i28-50o	.	GO:0016021^cellular_component^integral component of membrane`GO:0005524^molecular_function^ATP binding`GO:0004674^molecular_function^protein serine/threonine kinase activity`GO:0048544^biological_process^recognition of pollen	GO:0004672^molecular_function^protein kinase activity`GO:0005524^molecular_function^ATP binding`GO:0006468^biological_process^protein phosphorylation	.	.
comp90_c0	comp90_c0_seq1	.	.	.	.	.	.	.	.	.	.	.	.	.	.	.
comp90_c0	comp90_c0_seq2	.	.	.	.	.	.	.	.	.	.	.	.	.	.	.
comp92_c0	comp92_c0_seq1	.	.	.	.	.	.	.	.	.	.	.	.	.	.	.
comp93_c0	comp93_c0_seq1	.	.	.	m.85	485-2128[-]	.	.	PF13912.1^zf-C2H2_6^C2H2-type zinc finger^48-72^E:0.32	.	.	.	.	.	.	.
comp94_c0	comp94_c0_seq1	.	.	.	.	.	.	.	.	.	.	.	.	.	.	.
comp95_c0	comp95_c0_seq1	.	.	.	m.88	1-849[-]	sp|Q9FIZ3|GSO2_ARATH^Q9FIZ3^Q:4-660,H:634-853^41.82%ID^E:8e-41^RecName: Full=LRR receptor-like serine/threonine-protein kinase GSO2;^Eukaryota; Viridiplantae; Streptophyta; Embryophyta; Tracheophyta; Spermatophyta; Magnoliophyta; eudicotyledons; Gunneridae; Pentapetalae; rosids; malvids; Brassicales; Brassicaceae; Camelineae; Arabidopsis`sp|Q9FIZ3|GSO2_ARATH^Q9FIZ3^Q:4-627,H:371-577^37.02%ID^E:4e…	.	PF13516.1^LRR_6^Leucine Rich repeat^15-38^E:1.5`PF13855.1^LRR_8^Leucine rich repeat^16-76^E:1.5e-09`PF13504.1^LRR_7^Leucine rich repeat^16-29^E:21`PF00560.28^LRR_1^Leucine Rich Repeat^17-39^E:0.15`PF13516.1^LRR_6^Leucine Rich repeat^40-60^E:2`PF13504.1^LRR_7^Leucine rich repeat^40-53^E:12`PF00560.28^LRR_1^Leucine Rich Repeat^68-86^E:0.56`PF13504.1^LRR_7^Leucine rich repeat^68-77^E:450`PF00560.28^…	.	ExpAA=26.18^PredHel=1^Topology=o245-267i	COG4886^leucine Rich Repeat	GO:0016021^cellular_component^integral component of membrane`GO:0005524^molecular_function^ATP binding`GO:0004674^molecular_function^protein serine/threonine kinase activity`GO:0009790^biological_process^embryo development`GO:0009553^biological_process^embryo sac development`GO:0008544^biological_process^epidermis development	GO:0005515^molecular_function^protein binding	.	.
comp96_c0	comp96_c0_seq1	.	.	.	.	.	.	.	.	.	.	.	.	.	.	.
comp97_c0	comp97_c0_seq1	.	.	.	m.90	2-700[+]	.	.	PF06136.8^DUF966^Domain of unknown function (DUF966)^1-230^E:6.9e-17	.	.	.	.	.	.	.
comp98_c0	comp98_c0_seq1	.	.	.	.	.	.	.	.	.	.	.	.	.	.	.
comp99_c0	comp99_c0_seq1	.	.	.	.	.	.	.	.	.	.	.	.	.	.	.
comp101_c0	comp101_c0_seq1	.	.	.	.	.	.	.	.	.	.	.	.	.	.	.
comp101_c0	comp101_c0_seq2	.	.	.	.	.	.	.	.	.	.	.	.	.	.	.
comp102_c0	comp102_c0_seq1	.	.	.	.	.	.	.	.	.	.	.	.	.	.	.
comp104_c0	comp104_c0_seq1	.	.	.	.	.	.	.	.	.	.	.	.	.	.	.
comp106_c0	comp106_c0_seq1	.	.	.	m.97	2-313[+]	.	.	.	.	.	.	.	.	.	.
comp107_c0	comp107_c0_seq1	.	.	.	.	.	.	.	.	.	.	.	.	.	.	.
comp108_c0	comp108_c0_seq1	.	.	.	m.99	27-368[+]	.	.	.	.	.	.	.	.	.	.
comp109_c0	comp109_c0_seq1	.	.	.	m.100	125-1663[-]	.	.	PF14244.1^UBN2_3^gag-polypeptide of LTR copia-type^15-132^E:1.7e-10`PF03732.12^Retrotrans_gag^Retrotransposon gag protein^77-155^E:3.9e-05`PF14223.1^UBN2^gag-polypeptide of LTR copia-type^83-187^E:2.9e-11	.	.	.	.	.	.	.
comp109_c0	comp109_c0_seq2	.	.	.	m.104	219-1433[-]	.	.	PF14244.1^UBN2_3^gag-polypeptide of LTR copia-type^15-132^E:1.1e-10`PF03732.12^Retrotrans_gag^Retrotransposon gag protein^77-155^E:2.7e-05`PF14223.1^UBN2^gag-polypeptide of LTR copia-type^83-187^E:1.9e-11	.	.	.	.	.	.	.
comp110_c0	comp110_c0_seq1	.	.	.	.	.	.	.	.	.	.	.	.	.	.	.
comp110_c0	comp110_c0_seq2	.	.	.	.	.	.	.	.	.	.	.	.	.	.	.
comp111_c0	comp111_c0_seq1	.	.	.	m.108	1-363[-]	.	.	.	.	.	.	.	.	.	.
comp112_c0	comp112_c0_seq1	.	.	.	.	.	.	.	.	.	.	.	.	.	.	.
comp114_c0	comp114_c0_seq1	.	.	.	.	.	.	.	.	.	.	.	.	.	.	.
comp115_c0	comp115_c0_seq1	.	.	.	.	.	.	.	.	.	.	.	.	.	.	.
comp116_c0	comp116_c0_seq1	.	.	.	.	.	.	.	.	.	.	.	.	.	.	.
comp117_c0	comp117_c0_seq1	.	.	.	.	.	.	.	.	.	.	.	.	.	.	.
comp119_c0	comp119_c0_seq1	.	.	.	m.111	2-418[+]	.	.	.	.	.	.	.	.	.	.
comp122_c0	comp122_c0_seq1	.	.	.	m.113	2-607[-]	sp|Q60GC1|EXO1_ORYSJ^Q60GC1^Q:7-237,H:262-334^38.96%ID^E:1e-08^RecName: Full=Exonuclease 1;^Eukaryota; Viridiplantae; Streptophyta; Embryophyta; Tracheophyta; Spermatophyta; Magnoliophyta; Liliopsida; Poales; Poaceae; BEP clade; Ehrhartoideae; Oryzeae; Oryza	.	.	.	.	COG0258^Structure-specific nuclease with 5'-flap endonuclease and 5'-3' exonuclease activities involved in DNA replication and repair. During DNA replication, cleaves the 5'-overhanging flap structure that is generated by displacement synthesis when DNA polymerase encounters the 5'-end of a downstream Okazaki fragment. It enters the flap from the 5'-end and then tracks to cleave the flap base, le…	GO:0005634^cellular_component^nucleus`GO:0003677^molecular_function^DNA binding`GO:0004519^molecular_function^endonuclease activity`GO:0004527^molecular_function^exonuclease activity`GO:0046872^molecular_function^metal ion binding`GO:0006281^biological_process^DNA repair	.	.	.
comp123_c0	comp123_c0_seq1	.	.	.	.	.	.	.	.	.	.	.	.	.	.	.
comp123_c0	comp123_c0_seq2	.	.	.	.	.	.	.	.	.	.	.	.	.	.	.
comp124_c0	comp124_c0_seq1	.	.	.	.	.	.	.	.	.	.	.	.	.	.	.
comp124_c0	comp124_c0_seq2	.	.	.	.	.	.	.	.	.	.	.	.	.	.	.
comp125_c0	comp125_c0_seq1	.	.	.	.	.	.	.	.	.	.	.	.	.	.	.
comp125_c0	comp125_c0_seq2	.	.	.	m.114	2-568[-]	.	.	.	.	ExpAA=20.65^PredHel=1^Topology=i12-34o	.	.	.	.	.
comp126_c0	comp126_c0_seq1	.	.	.	.	.	.	.	.	.	.	.	.	.	.	.
comp127_c0	comp127_c0_seq1	.	.	.	m.115	2-322[-]	sp|Q7XRX3|HFB2A_ORYSJ^Q7XRX3^Q:73-321,H:1-85^81.18%ID^E:3e-42^RecName: Full=Heat stress transcription factor B-2a;^Eukaryota; Viridiplantae; Streptophyta; Embryophyta; Tracheophyta; Spermatophyta; Magnoliophyta; Liliopsida; Poales; Poaceae; BEP clade; Ehrhartoideae; Oryzeae; Oryza	.	PF00447.12^HSF_DNA-bind^HSF-type DNA-binding^33-100^E:1.1e-26	.	.	COG5169^Transcription factor	GO:0005737^cellular_component^cytoplasm`GO:0005634^cellular_component^nucleus`GO:0043565^molecular_function^sequence-specific DNA binding`GO:0003700^molecular_function^sequence-specific DNA binding transcription factor activity`GO:0006950^biological_process^response to stress`GO:0006351^biological_process^transcription, DNA-templated	GO:0003700^molecular_function^sequence-specific DNA binding transcription factor activity`GO:0043565^molecular_function^sequence-specific DNA binding`GO:0006355^biological_process^regulation of transcription, DNA-templated`GO:0005634^cellular_component^nucleus	.	.
comp128_c0	comp128_c0_seq1	.	.	.	.	.	.	.	.	.	.	.	.	.	.	.
comp129_c0	comp129_c0_seq1	.	.	.	.	.	.	.	.	.	.	.	.	.	.	.
comp130_c0	comp130_c0_seq1	.	.	.	m.116	2-385[+]	.	.	.	.	.	.	.	.	.	.
comp130_c0	comp130_c0_seq2	.	.	.	m.117	2-1042[+]	sp|P81898|PNAA_PRUDU^P81898^Q:738-1,H:61-299^50.2%ID^E:2e-71^RecName: Full=Peptide-N4-(N-acetyl-beta-glucosaminyl)asparagine amidase A;^Eukaryota; Viridiplantae; Streptophyta; Embryophyta; Tracheophyta; Spermatophyta; Magnoliophyta; eudicotyledons; Gunneridae; Pentapetalae; rosids; fabids; Rosales; Rosaceae; Maloideae; Amygdaleae; Prunus	.	.	.	.	.	GO:0000224^molecular_function^peptide-N4-(N-acetyl-beta-glucosaminyl)asparagine amidase activity	.	.	.
comp130_c0	comp130_c0_seq2	.	.	.	m.119	2-1039[-]	sp|P81898|PNAA_PRUDU^P81898^Q:301-1038,H:61-299^50.2%ID^E:2e-71^RecName: Full=Peptide-N4-(N-acetyl-beta-glucosaminyl)asparagine amidase A;^Eukaryota; Viridiplantae; Streptophyta; Embryophyta; Tracheophyta; Spermatophyta; Magnoliophyta; eudicotyledons; Gunneridae; Pentapetalae; rosids; fabids; Rosales; Rosaceae; Maloideae; Amygdaleae; Prunus	.	PF12222.3^PNGaseA^Peptide N-acetyl-beta-D-glucosaminyl asparaginase amidase A^67-346^E:4.2e-57	sigP:1^26^0.936^YES	.	.	GO:0000224^molecular_function^peptide-N4-(N-acetyl-beta-glucosaminyl)asparagine amidase activity	.	.	.
comp132_c0	comp132_c0_seq1	.	.	.	.	.	.	.	.	.	.	.	.	.	.	.
comp135_c0	comp135_c0_seq1	.	.	.	.	.	.	.	.	.	.	.	.	.	.	.
comp136_c0	comp136_c0_seq1	.	.	.	.	.	.	.	.	.	.	.	.	.	.	.
comp137_c0	comp137_c0_seq1	.	.	.	.	.	.	.	.	.	.	.	.	.	.	.
comp138_c0	comp138_c0_seq1	.	.	.	m.121	156-692[-]	.	.	PF13961.1^DUF4219^Domain of unknown function (DUF4219)^88-111^E:7.8e-08	.	.	.	.	.	.	.
comp138_c0	comp138_c0_seq2	.	.	.	m.124	2-361[+]	.	.	.	.	.	.	.	.	.	.
comp139_c0	comp139_c0_seq1	.	.	.	m.126	1-567[-]	.	.	.	.	.	.	.	.	.	.
comp140_c0	comp140_c0_seq1	.	.	.	.	.	.	.	.	.	.	.	.	.	.	.
comp141_c0	comp141_c0_seq1	.	.	.	m.127	101-1039[-]	.	.	PF03547.13^Mem_trans^Membrane transport protein^3-302^E:7e-41	.	ExpAA=114.94^PredHel=6^Topology=o26-48i155-174o189-206i218-240o255-277i284-306o	.	.	GO:0055085^biological_process^transmembrane transport`GO:0016021^cellular_component^integral component of membrane	.	.
comp141_c0	comp141_c0_seq2	.	.	.	m.131	684-1115[-]	.	.	.	.	.	.	.	.	.	.
comp142_c0	comp142_c0_seq1	.	.	.	m.133	214-540[-]	sp|Q9FK81|Y5258_ARATH^Q9FK81^Q:7-309,H:6-106^40.59%ID^E:2e-24^RecName: Full=Uncharacterized protein At5g22580;^Eukaryota; Viridiplantae; Streptophyta; Embryophyta; Tracheophyta; Spermatophyta; Magnoliophyta; eudicotyledons; Gunneridae; Pentapetalae; rosids; malvids; Brassicales; Brassicaceae; Camelineae; Arabidopsis	.	PF07876.7^Dabb^Stress responsive A/B Barrel Domain^4-96^E:1.7e-19	.	.	.	GO:0009507^cellular_component^chloroplast`GO:0046872^molecular_function^metal ion binding	.	.	.
comp143_c0	comp143_c0_seq1	.	.	.	m.135	1-360[-]	.	.	.	.	.	.	.	.	.	.
comp143_c0	comp143_c0_seq2	.	.	.	.	.	.	.	.	.	.	.	.	.	.	.
comp144_c0	comp144_c0_seq1	.	.	.	.	.	.	.	.	.	.	.	.	.	.	.
comp145_c0	comp145_c0_seq1	.	.	.	m.140	1-960[+]	.	.	PF04504.9^DUF573^Protein of unknown function, DUF573^103-190^E:6.2e-11	.	.	.	.	.	.	.
comp146_c0	comp146_c0_seq1	.	.	.	.	.	.	.	.	.	.	.	.	.	.	.
comp147_c0	comp147_c0_seq1	.	.	.	m.144	330-656[-]	.	.	.	.	.	.	.	.	.	.
comp148_c0	comp148_c0_seq1	.	.	.	.	.	.	.	.	.	.	.	.	.	.	.
comp149_c0	comp149_c0_seq1	.	.	.	m.145	1-321[-]	.	.	.	.	.	.	.	.	.	.
comp151_c0	comp151_c0_seq1	.	.	.	.	.	.	.	.	.	.	.	.	.	.	.
comp152_c0	comp152_c0_seq1	.	.	.	m.147	1-1254[-]	sp|P13917|7SB1_SOYBN^P13917^Q:125-1252,H:34-397^36.62%ID^E:2e-58^RecName: Full=Basic 7S globulin;^Eukaryota; Viridiplantae; Streptophyta; Embryophyta; Tracheophyta; Spermatophyta; Magnoliophyta; eudicotyledons; Gunneridae; Pentapetalae; rosids; fabids; Fabales; Fabaceae; Papilionoideae; Phaseoleae; Glycine; Soja	.	.	.	.	.	GO:0004190^molecular_function^aspartic-type endopeptidase activity`GO:0042802^molecular_function^identical protein binding`GO:0045735^molecular_function^nutrient reservoir activity	.	.	.
comp152_c0	comp152_c0_seq1	.	.	.	m.149	3-1256[+]	sp|P13917|7SB1_SOYBN^P13917^Q:1128-1,H:34-397^36.62%ID^E:2e-58^RecName: Full=Basic 7S globulin;^Eukaryota; Viridiplantae; Streptophyta; Embryophyta; Tracheophyta; Spermatophyta; Magnoliophyta; eudicotyledons; Gunneridae; Pentapetalae; rosids; fabids; Fabales; Fabaceae; Papilionoideae; Phaseoleae; Glycine; Soja	.	.	.	.	.	GO:0004190^molecular_function^aspartic-type endopeptidase activity`GO:0042802^molecular_function^identical protein binding`GO:0045735^molecular_function^nutrient reservoir activity	.	.	.
comp153_c0	comp153_c0_seq1	.	.	.	.	.	.	.	.	.	.	.	.	.	.	.
comp154_c0	comp154_c0_seq1	.	.	.	.	.	.	.	.	.	.	.	.	.	.	.
comp154_c0	comp154_c0_seq2	.	.	.	.	.	.	.	.	.	.	.	.	.	.	.
comp155_c0	comp155_c0_seq1	.	.	.	m.150	1-483[+]	.	.	.	.	.	.	.	.	.	.
comp158_c0	comp158_c0_seq1	.	.	.	.	.	.	.	.	.	.	.	.	.	.	.
comp159_c0	comp159_c0_seq1	.	.	.	m.152	1-957[+]	.	.	PF03141.11^Methyltransf_29^Putative S-adenosyl-L-methionine-dependent methyltransferase^161-276^E:0.00016	.	.	.	.	GO:0008168^molecular_function^methyltransferase activity	.	.
comp160_c0	comp160_c0_seq1	.	.	.	m.155	238-675[-]	sp|O82427|SMT2_ORYSJ^O82427^Q:154-333,H:247-307^54.1%ID^E:8e-12^RecName: Full=24-methylenesterol C-methyltransferase 2;^Eukaryota; Viridiplantae; Streptophyta; Embryophyta; Tracheophyta; Spermatophyta; Magnoliophyta; Liliopsida; Poales; Poaceae; BEP clade; Ehrhartoideae; Oryzeae; Oryza`sp|O82427|SMT2_ORYSJ^O82427^Q:43-144,H:111-153^58.14%ID^E:1e-05^RecName: Full=24-methylenesterol C-methyltransfe…	.	.	.	.	COG0500^methyltransferase	GO:0005794^cellular_component^Golgi apparatus`GO:0016021^cellular_component^integral component of membrane`GO:0030797^molecular_function^24-methylenesterol C-methyltransferase activity`GO:0009825^biological_process^multidimensional cell growth`GO:0032876^biological_process^negative regulation of DNA endoreduplication`GO:0016126^biological_process^sterol biosynthetic process`GO:0010051^biological_…	.	.	.
comp160_c0	comp160_c0_seq2	.	.	.	m.158	384-830[-]	sp|O82427|SMT2_ORYSJ^O82427^Q:154-390,H:247-326^45%ID^E:7e-12^RecName: Full=24-methylenesterol C-methyltransferase 2;^Eukaryota; Viridiplantae; Streptophyta; Embryophyta; Tracheophyta; Spermatophyta; Magnoliophyta; Liliopsida; Poales; Poaceae; BEP clade; Ehrhartoideae; Oryzeae; Oryza`sp|O82427|SMT2_ORYSJ^O82427^Q:43-144,H:111-153^58.14%ID^E:1e-05^RecName: Full=24-methylenesterol C-methyltransfera…	.	.	.	.	COG0500^methyltransferase	GO:0005794^cellular_component^Golgi apparatus`GO:0016021^cellular_component^integral component of membrane`GO:0030797^molecular_function^24-methylenesterol C-methyltransferase activity`GO:0009825^biological_process^multidimensional cell growth`GO:0032876^biological_process^negative regulation of DNA endoreduplication`GO:0016126^biological_process^sterol biosynthetic process`GO:0010051^biological_…	.	.	.
comp161_c0	comp161_c0_seq1	.	.	.	.	.	.	.	.	.	.	.	.	.	.	.
comp163_c0	comp163_c0_seq1	.	.	.	.	.	.	.	.	.	.	.	.	.	.	.
comp164_c0	comp164_c0_seq1	.	.	.	m.159	1-804[+]	.	.	.	.	.	.	.	.	.	.
comp166_c0	comp166_c0_seq1	.	.	.	m.163	146-652[-]	.	.	PF00249.26^Myb_DNA-binding^Myb-like DNA-binding domain^2-25^E:1e-05	.	.	.	.	GO:0003682^molecular_function^chromatin binding	.	.
comp167_c0	comp167_c0_seq1	.	.	.	m.165	1-462[-]	.	.	PF12937.2^F-box-like^F-box-like^59-95^E:1.4e-05`PF00646.28^F-box^F-box domain^60-99^E:1.4e-06	.	.	.	.	GO:0005515^molecular_function^protein binding	.	.
comp169_c0	comp169_c0_seq1	.	.	.	.	.	.	.	.	.	.	.	.	.	.	.
comp174_c0	comp174_c0_seq1	.	.	.	.	.	.	.	.	.	.	.	.	.	.	.
comp175_c0	comp175_c0_seq1	.	.	.	.	.	.	.	.	.	.	.	.	.	.	.
comp177_c0	comp177_c0_seq1	.	.	.	.	.	.	.	.	.	.	.	.	.	.	.
comp177_c0	comp177_c0_seq2	.	.	.	.	.	.	.	.	.	.	.	.	.	.	.
comp178_c0	comp178_c0_seq1	.	.	.	.	.	.	.	.	.	.	.	.	.	.	.
comp179_c0	comp179_c0_seq1	.	.	.	m.168	2-1150[+]	sp|O22193|PUB4_ARATH^O22193^Q:130-534,H:665-794^31.11%ID^E:1e-08^RecName: Full=U-box domain-containing protein 4;^Eukaryota; Viridiplantae; Streptophyta; Embryophyta; Tracheophyta; Spermatophyta; Magnoliophyta; eudicotyledons; Gunneridae; Pentapetalae; rosids; malvids; Brassicales; Brassicaceae; Camelineae; Arabidopsis	.	PF00514.18^Arm^Armadillo/beta-catenin-like repeat^120-158^E:3e-08`PF00514.18^Arm^Armadillo/beta-catenin-like repeat^163-202^E:6e-05	.	.	.	GO:0000151^cellular_component^ubiquitin ligase complex`GO:0004842^molecular_function^ubiquitin-protein transferase activity	GO:0005515^molecular_function^protein binding	.	.
comp181_c0	comp181_c0_seq1	.	.	.	m.171	276-1343[-]	sp|Q8GWK2|AP2L4_ARATH^Q8GWK2^Q:1-1017,H:55-417^49.73%ID^E:2e-89^RecName: Full=AP2-like ethylene-responsive transcription factor At2g41710;^Eukaryota; Viridiplantae; Streptophyta; Embryophyta; Tracheophyta; Spermatophyta; Magnoliophyta; eudicotyledons; Gunneridae; Pentapetalae; rosids; malvids; Brassicales; Brassicaceae; Camelineae; Arabidopsis	.	PF00847.15^AP2^AP2 domain^15-74^E:2.3e-14	.	.	.	GO:0005634^cellular_component^nucleus`GO:0003677^molecular_function^DNA binding`GO:0003700^molecular_function^sequence-specific DNA binding transcription factor activity`GO:0009873^biological_process^ethylene-activated signaling pathway`GO:0006351^biological_process^transcription, DNA-templated	GO:0003700^molecular_function^sequence-specific DNA binding transcription factor activity`GO:0006355^biological_process^regulation of transcription, DNA-templated	.	.
comp181_c0	comp181_c0_seq2	.	.	.	m.173	241-1308[-]	sp|Q8GWK2|AP2L4_ARATH^Q8GWK2^Q:1-1017,H:55-417^49.73%ID^E:2e-89^RecName: Full=AP2-like ethylene-responsive transcription factor At2g41710;^Eukaryota; Viridiplantae; Streptophyta; Embryophyta; Tracheophyta; Spermatophyta; Magnoliophyta; eudicotyledons; Gunneridae; Pentapetalae; rosids; malvids; Brassicales; Brassicaceae; Camelineae; Arabidopsis	.	PF00847.15^AP2^AP2 domain^15-74^E:2.3e-14	.	.	.	GO:0005634^cellular_component^nucleus`GO:0003677^molecular_function^DNA binding`GO:0003700^molecular_function^sequence-specific DNA binding transcription factor activity`GO:0009873^biological_process^ethylene-activated signaling pathway`GO:0006351^biological_process^transcription, DNA-templated	GO:0003700^molecular_function^sequence-specific DNA binding transcription factor activity`GO:0006355^biological_process^regulation of transcription, DNA-templated	.	.
comp183_c0	comp183_c0_seq1	.	.	.	.	.	.	.	.	.	.	.	.	.	.	.
comp184_c0	comp184_c0_seq1	.	.	.	.	.	.	.	.	.	.	.	.	.	.	.
comp188_c0	comp188_c0_seq1	.	.	.	m.179	1-480[-]	.	.	.	.	.	.	.	.	.	.
comp188_c0	comp188_c0_seq2	.	.	.	m.181	1-501[-]	.	.	.	.	.	.	.	.	.	.
comp189_c0	comp189_c0_seq1	.	.	.	m.183	455-931[-]	.	.	.	.	ExpAA=24.53^PredHel=1^Topology=i66-85o	.	.	.	.	.
comp189_c0	comp189_c0_seq2	.	.	.	.	.	.	.	.	.	.	.	.	.	.	.
comp191_c0	comp191_c0_seq1	.	.	.	.	.	.	.	.	.	.	.	.	.	.	.
comp192_c0	comp192_c0_seq1	.	.	.	.	.	.	.	.	.	.	.	.	.	.	.
comp193_c0	comp193_c0_seq1	.	.	.	m.185	3-332[-]	.	.	.	.	ExpAA=22.48^PredHel=1^Topology=i41-63o	.	.	.	.	.
comp193_c0	comp193_c0_seq2	.	.	.	m.188	3-332[-]	.	.	.	.	ExpAA=22.48^PredHel=1^Topology=i41-63o	.	.	.	.	.
comp194_c0	comp194_c0_seq1	.	.	.	.	.	.	.	.	.	.	.	.	.	.	.
comp194_c0	comp194_c0_seq2	.	.	.	.	.	.	.	.	.	.	.	.	.	.	.
comp195_c0	comp195_c0_seq1	.	.	.	.	.	.	.	.	.	.	.	.	.	.	.
comp195_c0	comp195_c0_seq2	.	.	.	.	.	.	.	.	.	.	.	.	.	.	.
comp196_c0	comp196_c0_seq1	.	.	.	.	.	.	.	.	.	.	.	.	.	.	.
comp198_c0	comp198_c0_seq1	.	.	.	m.197	1-510[+]	sp|O80939|LRK41_ARATH^O80939^Q:1-486,H:158-320^50.61%ID^E:3e-47^RecName: Full=L-type lectin-domain containing receptor kinase IV.1;^Eukaryota; Viridiplantae; Streptophyta; Embryophyta; Tracheophyta; Spermatophyta; Magnoliophyta; eudicotyledons; Gunneridae; Pentapetalae; rosids; malvids; Brassicales; Brassicaceae; Camelineae; Arabidopsis	.	PF00139.14^Lectin_legB^Legume lectin domain^1-105^E:2.3e-35	.	ExpAA=21.68^PredHel=1^Topology=o134-156i	COG0515^Serine Threonine protein kinase	GO:0016021^cellular_component^integral component of membrane`GO:0005886^cellular_component^plasma membrane`GO:0005524^molecular_function^ATP binding`GO:0030246^molecular_function^carbohydrate binding`GO:0004674^molecular_function^protein serine/threonine kinase activity`GO:0009751^biological_process^response to salicylic acid	GO:0030246^molecular_function^carbohydrate binding	.	.
comp200_c0	comp200_c0_seq1	.	.	.	m.198	1-747[+]	sp|Q9SUV1|BRT1_ARATH^Q9SUV1^Q:1-744,H:144-391^76.21%ID^E:3e-125^RecName: Full=Adenine nucleotide transporter BT1, chloroplastic/mitochondrial;^Eukaryota; Viridiplantae; Streptophyta; Embryophyta; Tracheophyta; Spermatophyta; Magnoliophyta; eudicotyledons; Gunneridae; Pentapetalae; rosids; malvids; Brassicales; Brassicaceae; Camelineae; Arabidopsis	.	PF00153.22^Mito_carr^Mitochondrial carrier protein^3-51^E:3.3e-10`PF00153.22^Mito_carr^Mitochondrial carrier protein^59-147^E:2.3e-26`PF00153.22^Mito_carr^Mitochondrial carrier protein^153-244^E:1.1e-25	.	.	.	GO:0009507^cellular_component^chloroplast`GO:0009941^cellular_component^chloroplast envelope`GO:0009706^cellular_component^chloroplast inner membrane`GO:0016021^cellular_component^integral component of membrane`GO:0005743^cellular_component^mitochondrial inner membrane`GO:0005739^cellular_component^mitochondrion`GO:0009536^cellular_component^plastid`GO:0015215^molecular_function^nucleotide transm…	.	.	.
comp201_c0	comp201_c0_seq1	.	.	.	.	.	.	.	.	.	.	.	.	.	.	.
comp202_c0	comp202_c0_seq1	.	.	.	m.200	2-616[+]	.	.	.	.	.	.	.	.	.	.
comp202_c0	comp202_c0_seq2	.	.	.	.	.	.	.	.	.	.	.	.	.	.	.
comp203_c0	comp203_c0_seq1	.	.	.	.	.	.	.	.	.	.	.	.	.	.	.
comp204_c0	comp204_c0_seq1	.	.	.	.	.	.	.	.	.	.	.	.	.	.	.
comp204_c0	comp204_c0_seq2	.	.	.	.	.	.	.	.	.	.	.	.	.	.	.
comp206_c0	comp206_c0_seq1	.	.	.	.	.	.	.	.	.	.	.	.	.	.	.
comp207_c0	comp207_c0_seq1	.	.	.	m.201	2-592[+]	sp|Q8BH24|TM9S4_MOUSE^Q8BH24^Q:13-588,H:94-290^35.68%ID^E:4e-30^RecName: Full=Transmembrane 9 superfamily member 4;^Eukaryota; Metazoa; Chordata; Craniata; Vertebrata; Euteleostomi; Mammalia; Eutheria; Euarchontoglires; Glires; Rodentia; Sciurognathi; Muroidea; Muridae; Murinae; Mus; Mus	.	PF02990.11^EMP70^Endomembrane protein 70^1-196^E:4.6e-44	.	.	.	GO:0016021^cellular_component^integral component of membrane	GO:0016021^cellular_component^integral component of membrane	.	.
comp208_c0	comp208_c0_seq1	.	.	.	m.203	1-609[+]	sp|Q54ST3|Y2237_DICDI^Q54ST3^Q:205-540,H:771-879^35.4%ID^E:3e-11^RecName: Full=DDT domain-containing protein DDB_G0282237;^Eukaryota; Amoebozoa; Mycetozoa; Dictyosteliida; Dictyostelium	.	.	.	.	.	GO:0005634^cellular_component^nucleus	.	.	.
comp209_c0	comp209_c0_seq1	.	.	.	.	.	.	.	.	.	.	.	.	.	.	.
comp210_c0	comp210_c0_seq1	.	.	.	m.205	649-1371[-]	.	.	.	.	.	.	.	.	.	.
comp211_c0	comp211_c0_seq1	.	.	.	m.206	350-982[+]	sp|Q8VZ52|ATG10_ARATH^Q8VZ52^Q:7-618,H:4-223^42.79%ID^E:3e-49^RecName: Full=Ubiquitin-like-conjugating enzyme ATG10;^Eukaryota; Viridiplantae; Streptophyta; Embryophyta; Tracheophyta; Spermatophyta; Magnoliophyta; eudicotyledons; Gunneridae; Pentapetalae; rosids; malvids; Brassicales; Brassicaceae; Camelineae; Arabidopsis	.	PF03987.10^Autophagy_act_C^Autophagocytosis associated protein, active-site domain^97-164^E:5.2e-19	.	.	.	GO:0016021^cellular_component^integral component of membrane`GO:0016874^molecular_function^ligase activity`GO:0006914^biological_process^autophagy`GO:0043482^biological_process^cellular pigment accumulation`GO:0006995^biological_process^cellular response to nitrogen starvation`GO:0042742^biological_process^defense response to bacterium`GO:0050832^biological_process^defense response to fungus`GO:2…	.	.	.
comp211_c0	comp211_c0_seq2	.	.	.	m.208	350-1012[+]	sp|Q8VZ52|ATG10_ARATH^Q8VZ52^Q:7-648,H:4-223^41.74%ID^E:1e-47^RecName: Full=Ubiquitin-like-conjugating enzyme ATG10;^Eukaryota; Viridiplantae; Streptophyta; Embryophyta; Tracheophyta; Spermatophyta; Magnoliophyta; eudicotyledons; Gunneridae; Pentapetalae; rosids; malvids; Brassicales; Brassicaceae; Camelineae; Arabidopsis	.	PF03987.10^Autophagy_act_C^Autophagocytosis associated protein, active-site domain^107-174^E:5.7e-19	.	.	.	GO:0016021^cellular_component^integral component of membrane`GO:0016874^molecular_function^ligase activity`GO:0006914^biological_process^autophagy`GO:0043482^biological_process^cellular pigment accumulation`GO:0006995^biological_process^cellular response to nitrogen starvation`GO:0042742^biological_process^defense response to bacterium`GO:0050832^biological_process^defense response to fungus`GO:2…	.	.	.
comp213_c0	comp213_c0_seq1	.	.	.	.	.	.	.	.	.	.	.	.	.	.	.
comp214_c0	comp214_c0_seq1	.	.	.	.	.	.	.	.	.	.	.	.	.	.	.
comp215_c0	comp215_c0_seq1	.	.	.	.	.	.	.	.	.	.	.	.	.	.	.
comp219_c0	comp219_c0_seq1	.	.	.	.	.	.	.	.	.	.	.	.	.	.	.
comp220_c0	comp220_c0_seq1	.	.	.	m.210	1-657[-]	.	.	.	.	.	.	.	.	.	.
comp222_c0	comp222_c0_seq1	.	.	.	m.211	83-418[-]	.	.	.	.	.	.	.	.	.	.
comp222_c0	comp222_c0_seq2	.	.	.	m.213	1-396[-]	.	.	.	.	.	.	.	.	.	.
comp223_c0	comp223_c0_seq1	.	.	.	.	.	.	.	.	.	.	.	.	.	.	.
comp223_c0	comp223_c0_seq2	.	.	.	.	.	.	.	.	.	.	.	.	.	.	.
comp225_c0	comp225_c0_seq1	.	.	.	.	.	.	.	.	.	.	.	.	.	.	.
comp227_c0	comp227_c0_seq1	.	.	.	.	.	.	.	.	.	.	.	.	.	.	.
comp227_c0	comp227_c0_seq2	.	.	.	.	.	.	.	.	.	.	.	.	.	.	.
comp228_c0	comp228_c0_seq1	.	.	.	m.215	2-586[+]	.	.	.	.	.	.	.	.	.	.
comp229_c0	comp229_c0_seq1	.	.	.	m.217	69-797[+]	.	.	.	.	.	.	.	.	.	.
comp229_c0	comp229_c0_seq2	.	.	.	m.219	178-780[+]	.	.	.	.	.	.	.	.	.	.
comp231_c0	comp231_c0_seq1	.	.	.	m.221	15-1070[-]	sp|Q8LPG9|IQD14_ARATH^Q8LPG9^Q:205-825,H:410-607^28.05%ID^E:2e-06^RecName: Full=Protein IQ-DOMAIN 14;^Eukaryota; Viridiplantae; Streptophyta; Embryophyta; Tracheophyta; Spermatophyta; Magnoliophyta; eudicotyledons; Gunneridae; Pentapetalae; rosids; malvids; Brassicales; Brassicaceae; Camelineae; Arabidopsis	.	PF13178.1^DUF4005^Protein of unknown function (DUF4005)^210-281^E:3.8e-10	.	.	.	.	.	.	.
comp232_c0	comp232_c0_seq1	.	.	.	.	.	.	.	.	.	.	.	.	.	.	.
comp233_c0	comp233_c0_seq1	.	.	.	.	.	.	.	.	.	.	.	.	.	.	.
comp233_c0	comp233_c0_seq2	.	.	.	m.226	1-534[+]	.	.	.	.	.	.	.	.	.	.
comp234_c0	comp234_c0_seq1	.	.	.	m.229	3-566[+]	.	.	PF04788.7^DUF620^Protein of unknown function (DUF620)^52-185^E:2.6e-57	.	.	.	.	.	.	.
comp235_c0	comp235_c0_seq1	.	.	.	m.231	1-417[+]	.	.	PF03081.10^Exo70^Exo70 exocyst complex subunit^2-127^E:5.9e-24	.	.	.	.	GO:0006887^biological_process^exocytosis`GO:0000145^cellular_component^exocyst	.	.
comp236_c0	comp236_c0_seq1	.	.	.	.	.	.	.	.	.	.	.	.	.	.	.
comp237_c0	comp237_c0_seq1	.	.	.	.	.	.	.	.	.	.	.	.	.	.	.
comp237_c0	comp237_c0_seq2	.	.	.	.	.	.	.	.	.	.	.	.	.	.	.
comp238_c0	comp238_c0_seq1	.	.	.	.	.	.	.	.	.	.	.	.	.	.	.
comp239_c0	comp239_c0_seq1	.	.	.	m.233	363-923[-]	.	.	PF08387.5^FBD^FBD^73-119^E:1.1e-10	.	.	.	.	.	.	.
comp240_c0	comp240_c0_seq1	.	.	.	.	.	.	.	.	.	.	.	.	.	.	.
comp240_c0	comp240_c0_seq2	.	.	.	.	.	.	.	.	.	.	.	.	.	.	.
comp241_c0	comp241_c0_seq1	.	.	.	m.235	3-608[+]	.	.	PF08387.5^FBD^FBD^91-137^E:4.1e-12	.	.	.	.	.	.	.
comp242_c0	comp242_c0_seq1	.	.	.	.	.	.	.	.	.	.	.	.	.	.	.
comp243_c0	comp243_c0_seq1	.	.	.	m.236	2-514[+]	.	.	.	.	.	.	.	.	.	.
comp244_c0	comp244_c0_seq1	.	.	.	m.237	2-1090[+]	sp|Q9LS72|PP261_ARATH^Q9LS72^Q:1-1029,H:244-587^52.17%ID^E:1e-126^RecName: Full=Pentatricopeptide repeat-containing protein At3g29230;^Eukaryota; Viridiplantae; Streptophyta; Embryophyta; Tracheophyta; Spermatophyta; Magnoliophyta; eudicotyledons; Gunneridae; Pentapetalae; rosids; malvids; Brassicales; Brassicaceae; Camelineae; Arabidopsis`sp|Q9LS72|PP261_ARATH^Q9LS72^Q:76-759,H:176-394^24.89%ID^…	.	PF12854.2^PPR_1^PPR repeat^2-31^E:1.4e-09`PF13041.1^PPR_2^PPR repeat family^3-34^E:7.3e-08`PF13812.1^PPR_3^Pentatricopeptide repeat domain^4-36^E:0.0014`PF01535.15^PPR^PPR repeat^5-34^E:2.8e-08`PF01535.15^PPR^PPR repeat^36-63^E:2.8e-07`PF13812.1^PPR_3^Pentatricopeptide repeat domain^36-63^E:0.069`PF01535.15^PPR^PPR repeat^107-129^E:0.0096`PF13041.1^PPR_2^PPR repeat family^135-182^E:6.2e-10`PF0153…	.	.	.	.	.	.	.
comp245_c0	comp245_c0_seq1	.	.	.	m.238	109-486[-]	.	.	.	.	.	.	.	.	.	.
comp246_c0	comp246_c0_seq1	.	.	.	.	.	.	.	.	.	.	.	.	.	.	.
comp246_c0	comp246_c0_seq2	.	.	.	m.239	3-2117[-]	sp|Q9LYS6|CALS6_ARATH^Q9LYS6^Q:1-2115,H:350-1091^51.48%ID^E:0^RecName: Full=Putative callose synthase 6;^Eukaryota; Viridiplantae; Streptophyta; Embryophyta; Tracheophyta; Spermatophyta; Magnoliophyta; eudicotyledons; Gunneridae; Pentapetalae; rosids; malvids; Brassicales; Brassicaceae; Camelineae; Arabidopsis	.	PF14288.1^FKS1_dom1^1,3-beta-glucan synthase subunit FKS1, domain-1^1-89^E:8.3e-27`PF02364.10^Glucan_synthase^1,3-beta-glucan synthase component^654-705^E:2.3e-16	.	ExpAA=152.93^PredHel=7^Topology=i127-144o154-173i194-216o240-262i306-328o348-370i375-397o	.	GO:0000148^cellular_component^1,3-beta-D-glucan synthase complex`GO:0016021^cellular_component^integral component of membrane`GO:0003843^molecular_function^1,3-beta-D-glucan synthase activity`GO:0006075^biological_process^(1->3)-beta-D-glucan biosynthetic process`GO:0008360^biological_process^regulation of cell shape	GO:0003843^molecular_function^1,3-beta-D-glucan synthase activity`GO:0006075^biological_process^(1->3)-beta-D-glucan biosynthetic process`GO:0000148^cellular_component^1,3-beta-D-glucan synthase complex`GO:0016020^cellular_component^membrane	.	.
comp247_c0	comp247_c0_seq1	.	.	.	.	.	.	.	.	.	.	.	.	.	.	.
comp247_c0	comp247_c0_seq2	.	.	.	.	.	.	.	.	.	.	.	.	.	.	.
comp249_c0	comp249_c0_seq1	.	.	.	.	.	.	.	.	.	.	.	.	.	.	.
comp249_c0	comp249_c0_seq2	.	.	.	.	.	.	.	.	.	.	.	.	.	.	.
comp251_c0	comp251_c0_seq1	.	.	.	m.241	2-2065[+]	.	.	PF00628.24^PHD^PHD-finger^9-54^E:3.7e-08	.	.	.	.	GO:0005515^molecular_function^protein binding	.	.
comp252_c0	comp252_c0_seq1	.	.	.	m.243	3-650[+]	sp|Q96HH6|TMM19_HUMAN^Q96HH6^Q:49-597,H:135-317^36.7%ID^E:1e-23^RecName: Full=Transmembrane protein 19;^Eukaryota; Metazoa; Chordata; Craniata; Vertebrata; Euteleostomi; Mammalia; Eutheria; Euarchontoglires; Primates; Haplorrhini; Catarrhini; Hominidae; Homo	.	PF01940.11^DUF92^Integral membrane protein DUF92^16-205^E:1.6e-43	.	ExpAA=77.57^PredHel=3^Topology=i19-38o103-125i192-214o	NOG129154^Sugar (and other) transporter	GO:0016021^cellular_component^integral component of membrane	GO:0016021^cellular_component^integral component of membrane	.	.
comp252_c0	comp252_c0_seq2	.	.	.	m.244	3-626[+]	sp|Q96HH6|TMM19_HUMAN^Q96HH6^Q:1-573,H:127-317^38.78%ID^E:1e-29^RecName: Full=Transmembrane protein 19;^Eukaryota; Metazoa; Chordata; Craniata; Vertebrata; Euteleostomi; Mammalia; Eutheria; Euarchontoglires; Primates; Haplorrhini; Catarrhini; Hominidae; Homo	.	PF01940.11^DUF92^Integral membrane protein DUF92^1-197^E:1.7e-47	.	ExpAA=80.62^PredHel=3^Topology=i13-30o95-117i184-206o	NOG129154^Sugar (and other) transporter	GO:0016021^cellular_component^integral component of membrane	GO:0016021^cellular_component^integral component of membrane	.	.
comp253_c0	comp253_c0_seq1	.	.	.	.	.	.	.	.	.	.	.	.	.	.	.
comp255_c0	comp255_c0_seq1	.	.	.	.	.	.	.	.	.	.	.	.	.	.	.
comp256_c0	comp256_c0_seq1	.	.	.	.	.	.	.	.	.	.	.	.	.	.	.
comp257_c0	comp257_c0_seq1	.	.	.	.	.	.	.	.	.	.	.	.	.	.	.
comp258_c0	comp258_c0_seq1	.	.	.	m.247	384-860[+]	.	.	.	.	.	.	.	.	.	.
comp259_c0	comp259_c0_seq1	.	.	.	.	.	.	.	.	.	.	.	.	.	.	.
comp259_c0	comp259_c0_seq2	.	.	.	m.253	3-344[-]	.	.	.	.	.	.	.	.	.	.
comp260_c0	comp260_c0_seq1	.	.	.	.	.	.	.	.	.	.	.	.	.	.	.
comp262_c0	comp262_c0_seq1	.	.	.	.	.	.	.	.	.	.	.	.	.	.	.
comp263_c0	comp263_c0_seq1	.	.	.	.	.	.	.	.	.	.	.	.	.	.	.
comp264_c0	comp264_c0_seq1	.	.	.	m.255	1-420[+]	sp|Q9FHG4|LRKS7_ARATH^Q9FHG4^Q:1-294,H:550-648^41.41%ID^E:3e-17^RecName: Full=Probable L-type lectin-domain containing receptor kinase S.7;^Eukaryota; Viridiplantae; Streptophyta; Embryophyta; Tracheophyta; Spermatophyta; Magnoliophyta; eudicotyledons; Gunneridae; Pentapetalae; rosids; malvids; Brassicales; Brassicaceae; Camelineae; Arabidopsis	.	.	.	.	COG0515^Serine Threonine protein kinase	GO:0016021^cellular_component^integral component of membrane`GO:0005886^cellular_component^plasma membrane`GO:0005524^molecular_function^ATP binding`GO:0030246^molecular_function^carbohydrate binding`GO:0004674^molecular_function^protein serine/threonine kinase activity	.	.	.
comp265_c0	comp265_c0_seq1	.	.	.	.	.	.	.	.	.	.	.	.	.	.	.
comp266_c0	comp266_c0_seq1	.	.	.	.	.	.	.	.	.	.	.	.	.	.	.
comp267_c0	comp267_c0_seq1	.	.	.	.	.	.	.	.	.	.	.	.	.	.	.
comp270_c0	comp270_c0_seq1	.	.	.	.	.	.	.	.	.	.	.	.	.	.	.
comp271_c0	comp271_c0_seq1	.	.	.	m.257	2-349[+]	.	.	.	.	.	.	.	.	.	.
comp272_c0	comp272_c0_seq1	.	.	.	.	.	.	.	.	.	.	.	.	.	.	.
comp273_c0	comp273_c0_seq1	.	.	.	.	.	.	.	.	.	.	.	.	.	.	.
comp274_c0	comp274_c0_seq1	.	.	.	m.258	1-555[-]	.	.	.	.	.	.	.	.	.	.
comp275_c0	comp275_c0_seq1	.	.	.	.	.	.	.	.	.	.	.	.	.	.	.
comp276_c0	comp276_c0_seq1	.	.	.	m.261	2-394[+]	sp|Q9LIE5|FHY3_ARATH^Q9LIE5^Q:10-315,H:359-462^28.85%ID^E:3e-11^RecName: Full=Protein FAR-RED ELONGATED HYPOCOTYL 3;^Eukaryota; Viridiplantae; Streptophyta; Embryophyta; Tracheophyta; Spermatophyta; Magnoliophyta; eudicotyledons; Gunneridae; Pentapetalae; rosids; malvids; Brassicales; Brassicaceae; Camelineae; Arabidopsis	.	PF00872.13^Transposase_mut^Transposase, Mutator family^2-113^E:0.00029	.	.	NOG45392^	GO:0005634^cellular_component^nucleus`GO:0004553^molecular_function^hydrolase activity, hydrolyzing O-glycosyl compounds`GO:0003700^molecular_function^sequence-specific DNA binding transcription factor activity`GO:0008270^molecular_function^zinc ion binding`GO:0005975^biological_process^carbohydrate metabolic process`GO:0007623^biological_process^circadian rhythm`GO:0042753^biological_process^pos…	GO:0003677^molecular_function^DNA binding`GO:0004803^molecular_function^transposase activity`GO:0006313^biological_process^transposition, DNA-mediated	.	.
comp276_c0	comp276_c0_seq2	.	.	.	m.264	2-394[+]	sp|Q9LIE5|FHY3_ARATH^Q9LIE5^Q:10-315,H:359-462^28.85%ID^E:3e-11^RecName: Full=Protein FAR-RED ELONGATED HYPOCOTYL 3;^Eukaryota; Viridiplantae; Streptophyta; Embryophyta; Tracheophyta; Spermatophyta; Magnoliophyta; eudicotyledons; Gunneridae; Pentapetalae; rosids; malvids; Brassicales; Brassicaceae; Camelineae; Arabidopsis	.	PF00872.13^Transposase_mut^Transposase, Mutator family^2-113^E:0.00029	.	.	NOG45392^	GO:0005634^cellular_component^nucleus`GO:0004553^molecular_function^hydrolase activity, hydrolyzing O-glycosyl compounds`GO:0003700^molecular_function^sequence-specific DNA binding transcription factor activity`GO:0008270^molecular_function^zinc ion binding`GO:0005975^biological_process^carbohydrate metabolic process`GO:0007623^biological_process^circadian rhythm`GO:0042753^biological_process^pos…	GO:0003677^molecular_function^DNA binding`GO:0004803^molecular_function^transposase activity`GO:0006313^biological_process^transposition, DNA-mediated	.	.
comp277_c0	comp277_c0_seq1	.	.	.	.	.	.	.	.	.	.	.	.	.	.	.
comp279_c0	comp279_c0_seq1	.	.	.	.	.	.	.	.	.	.	.	.	.	.	.
comp283_c0	comp283_c0_seq1	.	.	.	.	.	.	.	.	.	.	.	.	.	.	.
comp283_c0	comp283_c0_seq2	.	.	.	.	.	.	.	.	.	.	.	.	.	.	.
comp284_c0	comp284_c0_seq1	.	.	.	m.266	2-403[+]	.	.	.	.	.	.	.	.	.	.
comp285_c0	comp285_c0_seq1	.	.	.	.	.	.	.	.	.	.	.	.	.	.	.
comp285_c0	comp285_c0_seq2	.	.	.	.	.	.	.	.	.	.	.	.	.	.	.
comp287_c0	comp287_c0_seq1	.	.	.	.	.	.	.	.	.	.	.	.	.	.	.
comp287_c0	comp287_c0_seq2	.	.	.	.	.	.	.	.	.	.	.	.	.	.	.
comp288_c0	comp288_c0_seq1	.	.	.	m.267	178-519[-]	sp|Q7EZT1|NAC67_ORYSJ^Q7EZT1^Q:1-339,H:168-276^52.94%ID^E:3e-20^RecName: Full=NAC domain-containing protein 67;^Eukaryota; Viridiplantae; Streptophyta; Embryophyta; Tracheophyta; Spermatophyta; Magnoliophyta; Liliopsida; Poales; Poaceae; BEP clade; Ehrhartoideae; Oryzeae; Oryza	.	.	.	.	.	GO:0005634^cellular_component^nucleus`GO:0003677^molecular_function^DNA binding`GO:0006355^biological_process^regulation of transcription, DNA-templated`GO:0006351^biological_process^transcription, DNA-templated	.	.	.
comp289_c0	comp289_c0_seq2	.	.	.	.	.	.	.	.	.	.	.	.	.	.	.
comp292_c0	comp292_c0_seq1	.	.	.	m.269	1-1128[-]	sp|Q12830|BPTF_HUMAN^Q12830^Q:910-1128,H:228-300^42.47%ID^E:5e-10^RecName: Full=Nucleosome-remodeling factor subunit BPTF;^Eukaryota; Metazoa; Chordata; Craniata; Vertebrata; Euteleostomi; Mammalia; Eutheria; Euarchontoglires; Primates; Haplorrhini; Catarrhini; Hominidae; Homo	.	PF02791.12^DDT^DDT domain^317-376^E:7.2e-15	.	.	COG5076^bromodomain	GO:0005737^cellular_component^cytoplasm`GO:0005634^cellular_component^nucleus`GO:0016589^cellular_component^NURF complex`GO:0005515^molecular_function^protein binding`GO:0043565^molecular_function^sequence-specific DNA binding`GO:0008134^molecular_function^transcription factor binding`GO:0008270^molecular_function^zinc ion binding`GO:0009952^biological_process^anterior/posterior pattern specifica…	.	.	.
comp292_c0	comp292_c0_seq2	.	.	.	m.273	1-576[-]	sp|Q12830|BPTF_HUMAN^Q12830^Q:358-576,H:228-300^42.47%ID^E:9e-11^RecName: Full=Nucleosome-remodeling factor subunit BPTF;^Eukaryota; Metazoa; Chordata; Craniata; Vertebrata; Euteleostomi; Mammalia; Eutheria; Euarchontoglires; Primates; Haplorrhini; Catarrhini; Hominidae; Homo	.	PF02791.12^DDT^DDT domain^133-192^E:2.2e-15	.	.	COG5076^bromodomain	GO:0005737^cellular_component^cytoplasm`GO:0005634^cellular_component^nucleus`GO:0016589^cellular_component^NURF complex`GO:0005515^molecular_function^protein binding`GO:0043565^molecular_function^sequence-specific DNA binding`GO:0008134^molecular_function^transcription factor binding`GO:0008270^molecular_function^zinc ion binding`GO:0009952^biological_process^anterior/posterior pattern specifica…	.	.	.
comp293_c0	comp293_c0_seq1	.	.	.	.	.	.	.	.	.	.	.	.	.	.	.
comp295_c0	comp295_c0_seq1	.	.	.	.	.	.	.	.	.	.	.	.	.	.	.
comp296_c0	comp296_c0_seq1	.	.	.	.	.	.	.	.	.	.	.	.	.	.	.
comp300_c0	comp300_c0_seq1	.	.	.	.	.	.	.	.	.	.	.	.	.	.	.
comp301_c0	comp301_c0_seq1	.	.	.	.	.	.	.	.	.	.	.	.	.	.	.
comp302_c0	comp302_c0_seq1	.	.	.	.	.	.	.	.	.	.	.	.	.	.	.
comp303_c0	comp303_c0_seq1	.	.	.	.	.	.	.	.	.	.	.	.	.	.	.
comp305_c0	comp305_c0_seq1	.	.	.	.	.	.	.	.	.	.	.	.	.	.	.
comp307_c0	comp307_c0_seq1	.	.	.	.	.	.	.	.	.	.	.	.	.	.	.
comp308_c0	comp308_c0_seq1	.	.	.	.	.	.	.	.	.	.	.	.	.	.	.
comp309_c0	comp309_c0_seq1	.	.	.	.	.	.	.	.	.	.	.	.	.	.	.
comp312_c0	comp312_c0_seq1	.	.	.	m.280	1-429[-]	.	.	.	.	.	.	.	.	.	.
comp313_c0	comp313_c0_seq1	.	.	.	.	.	.	.	.	.	.	.	.	.	.	.
comp314_c0	comp314_c0_seq1	.	.	.	.	.	.	.	.	.	.	.	.	.	.	.
comp315_c0	comp315_c0_seq1	.	.	.	.	.	.	.	.	.	.	.	.	.	.	.
comp315_c0	comp315_c0_seq2	.	.	.	.	.	.	.	.	.	.	.	.	.	.	.
comp318_c0	comp318_c0_seq1	.	.	.	m.287	1-408[+]	.	.	.	.	.	.	.	.	.	.
comp318_c0	comp318_c0_seq2	.	.	.	m.288	1-408[+]	.	.	.	.	.	.	.	.	.	.
comp320_c0	comp320_c0_seq1	.	.	.	m.289	750-1148[+]	.	.	.	.	.	.	.	.	.	.
comp321_c0	comp321_c0_seq1	.	.	.	.	.	.	.	.	.	.	.	.	.	.	.
comp325_c0	comp325_c0_seq1	.	.	.	m.291	3-332[-]	.	.	.	.	.	.	.	.	.	.
comp326_c0	comp326_c0_seq1	.	.	.	.	.	.	.	.	.	.	.	.	.	.	.
comp327_c0	comp327_c0_seq1	.	.	.	.	.	.	.	.	.	.	.	.	.	.	.
comp327_c0	comp327_c0_seq2	.	.	.	m.293	2-352[+]	.	.	.	.	ExpAA=20.89^PredHel=1^Topology=i85-107o	.	.	.	.	.
comp328_c0	comp328_c0_seq1	.	.	.	.	.	.	.	.	.	.	.	.	.	.	.
comp328_c0	comp328_c0_seq2	.	.	.	.	.	.	.	.	.	.	.	.	.	.	.
comp329_c0	comp329_c0_seq1	.	.	.	.	.	.	.	.	.	.	.	.	.	.	.
comp336_c0	comp336_c0_seq1	.	.	.	.	.	.	.	.	.	.	.	.	.	.	.
comp337_c0	comp337_c0_seq1	.	.	.	m.299	3-344[-]	.	.	.	.	.	.	.	.	.	.
comp337_c0	comp337_c0_seq2	.	.	.	.	.	.	.	.	.	.	.	.	.	.	.
comp338_c0	comp338_c0_seq1	.	.	.	.	.	.	.	.	.	.	.	.	.	.	.
comp339_c0	comp339_c0_seq1	.	.	.	.	.	.	.	.	.	.	.	.	.	.	.
comp341_c0	comp341_c0_seq1	.	.	.	.	.	.	.	.	.	.	.	.	.	.	.
comp342_c0	comp342_c0_seq1	.	.	.	.	.	.	.	.	.	.	.	.	.	.	.
comp343_c0	comp343_c0_seq1	.	.	.	m.300	1-372[+]	.	.	.	.	ExpAA=22.93^PredHel=1^Topology=i61-83o	.	.	.	.	.
comp344_c0	comp344_c0_seq1	.	.	.	.	.	.	.	.	.	.	.	.	.	.	.
comp345_c0	comp345_c0_seq1	.	.	.	.	.	.	.	.	.	.	.	.	.	.	.
comp345_c0	comp345_c0_seq2	.	.	.	.	.	.	.	.	.	.	.	.	.	.	.
comp346_c0	comp346_c0_seq1	.	.	.	.	.	.	.	.	.	.	.	.	.	.	.
comp346_c0	comp346_c0_seq2	.	.	.	.	.	.	.	.	.	.	.	.	.	.	.
comp347_c0	comp347_c0_seq1	.	.	.	m.302	3-455[+]	sp|Q7PC80|PDR1_ORYSJ^Q7PC80^Q:4-396,H:428-558^69.47%ID^E:1e-59^RecName: Full=Probable pleiotropic drug resistance protein 1;^Eukaryota; Viridiplantae; Streptophyta; Embryophyta; Tracheophyta; Spermatophyta; Magnoliophyta; Liliopsida; Poales; Poaceae; BEP clade; Ehrhartoideae; Oryzeae; Oryza	.	.	.	.	COG1131^(ABC) transporter	GO:0016021^cellular_component^integral component of membrane`GO:0005524^molecular_function^ATP binding`GO:0016887^molecular_function^ATPase activity`GO:0006810^biological_process^transport	.	.	.
comp347_c0	comp347_c0_seq1	.	.	.	m.301	389-1981[+]	sp|Q8GU92|PDR2_ORYSJ^Q8GU92^Q:1-1590,H:567-1088^74.86%ID^E:0^RecName: Full=Probable pleiotropic drug resistance protein 2;^Eukaryota; Viridiplantae; Streptophyta; Embryophyta; Tracheophyta; Spermatophyta; Magnoliophyta; Liliopsida; Poales; Poaceae; BEP clade; Ehrhartoideae; Oryzeae; Oryza`sp|Q8GU92|PDR2_ORYSJ^Q8GU92^Q:991-1590,H:183-415^27.9%ID^E:3e-14^RecName: Full=Probable pleiotropic drug resi…	.	PF01061.19^ABC2_membrane^ABC-2 type transporter^12-171^E:3.3e-32`PF08370.6^PDR_assoc^Plant PDR ABC transporter associated^176-240^E:5e-23`PF00005.22^ABC_tran^ABC transporter^361-489^E:1e-09	.	ExpAA=116.46^PredHel=5^Topology=i7-29o60-82i95-114o119-141i202-224o	COG1131^(ABC) transporter	GO:0016021^cellular_component^integral component of membrane`GO:0005524^molecular_function^ATP binding`GO:0016887^molecular_function^ATPase activity`GO:0006810^biological_process^transport	GO:0016020^cellular_component^membrane`GO:0005524^molecular_function^ATP binding`GO:0016887^molecular_function^ATPase activity	.	.
comp348_c0	comp348_c0_seq1	.	.	.	.	.	.	.	.	.	.	.	.	.	.	.
comp349_c0	comp349_c0_seq1	.	.	.	.	.	.	.	.	.	.	.	.	.	.	.
comp350_c0	comp350_c0_seq1	.	.	.	.	.	.	.	.	.	.	.	.	.	.	.
comp350_c0	comp350_c0_seq2	.	.	.	.	.	.	.	.	.	.	.	.	.	.	.
comp351_c0	comp351_c0_seq1	.	.	.	m.306	276-587[+]	.	.	PF00294.19^PfkB^pfkB family carbohydrate kinase^77-102^E:6.7e-06	.	.	.	.	.	.	.
comp351_c0	comp351_c0_seq1	.	.	.	m.305	2-316[+]	.	.	.	.	.	.	.	.	.	.
comp351_c0	comp351_c0_seq2	.	.	.	m.307	2-568[+]	.	.	PF00294.19^PfkB^pfkB family carbohydrate kinase^162-187^E:1.8e-05	.	.	.	.	.	.	.
comp352_c0	comp352_c0_seq1	.	.	.	.	.	.	.	.	.	.	.	.	.	.	.
comp353_c0	comp353_c0_seq1	.	.	.	.	.	.	.	.	.	.	.	.	.	.	.
comp353_c0	comp353_c0_seq2	.	.	.	.	.	.	.	.	.	.	.	.	.	.	.
comp354_c0	comp354_c0_seq1	.	.	.	m.309	1-420[+]	.	.	.	.	.	.	.	.	.	.
comp354_c0	comp354_c0_seq2	.	.	.	m.310	1-597[+]	.	.	.	.	ExpAA=14.28^PredHel=1^Topology=i148-165o	.	.	.	.	.
comp355_c0	comp355_c0_seq1	.	.	.	.	.	.	.	.	.	.	.	.	.	.	.
comp355_c0	comp355_c0_seq2	.	.	.	.	.	.	.	.	.	.	.	.	.	.	.
comp356_c0	comp356_c0_seq1	.	.	.	.	.	.	.	.	.	.	.	.	.	.	.
comp357_c0	comp357_c0_seq1	.	.	.	.	.	.	.	.	.	.	.	.	.	.	.
comp357_c0	comp357_c0_seq2	.	.	.	.	.	.	.	.	.	.	.	.	.	.	.
comp358_c0	comp358_c0_seq1	.	.	.	m.312	3-2270[+]	sp|Q10251|IF2P_SCHPO^Q10251^Q:493-2265,H:473-1045^44.48%ID^E:1e-159^RecName: Full=Eukaryotic translation initiation factor 5B;^Eukaryota; Fungi; Dikarya; Ascomycota; Taphrinomycotina; Schizosaccharomycetes; Schizosaccharomycetales; Schizosaccharomycetaceae; Schizosaccharomyces	.	PF00009.22^GTP_EFTU^Elongation factor Tu GTP binding domain^180-387^E:6.1e-31`PF01926.18^MMR_HSR1^50S ribosome-binding GTPase^181-301^E:2.3e-05`PF11987.3^IF-2^Translation-initiation factor 2^528-629^E:3e-16	.	.	COG0532^One of the essential components for the initiation of protein synthesis. Protects formylmethionyl-tRNA from spontaneous hydrolysis and promotes its binding to the 30S ribosomal subunits. Also involved in the hydrolysis of GTP during the formation of the 70S ribosomal complex (By similarity)	GO:0005829^cellular_component^cytosol`GO:0005525^molecular_function^GTP binding`GO:0003924^molecular_function^GTPase activity`GO:0003743^molecular_function^translation initiation factor activity`GO:0002183^biological_process^cytoplasmic translational initiation`GO:0006184^biological_process^GTP catabolic process`GO:0006413^biological_process^translational initiation	GO:0003924^molecular_function^GTPase activity`GO:0005525^molecular_function^GTP binding	.	.
comp359_c0	comp359_c0_seq2	.	.	.	.	.	.	.	.	.	.	.	.	.	.	.
comp360_c0	comp360_c0_seq1	.	.	.	.	.	.	.	.	.	.	.	.	.	.	.
comp362_c0	comp362_c0_seq1	.	.	.	.	.	.	.	.	.	.	.	.	.	.	.
comp363_c0	comp363_c0_seq1	.	.	.	m.320	362-763[-]	sp|Q9LV16|B3GTJ_ARATH^Q9LV16^Q:4-399,H:549-681^62.41%ID^E:5e-60^RecName: Full=Probable beta-1,3-galactosyltransferase 19;^Eukaryota; Viridiplantae; Streptophyta; Embryophyta; Tracheophyta; Spermatophyta; Magnoliophyta; eudicotyledons; Gunneridae; Pentapetalae; rosids; malvids; Brassicales; Brassicaceae; Camelineae; Arabidopsis	.	PF01762.16^Galactosyl_T^Galactosyltransferase^20-85^E:1.2e-12	.	.	.	GO:0009507^cellular_component^chloroplast`GO:0000139^cellular_component^Golgi membrane`GO:0016021^cellular_component^integral component of membrane`GO:0030246^molecular_function^carbohydrate binding`GO:0008378^molecular_function^galactosyltransferase activity`GO:0006486^biological_process^protein glycosylation	GO:0008378^molecular_function^galactosyltransferase activity`GO:0006486^biological_process^protein glycosylation`GO:0016020^cellular_component^membrane	.	.
comp364_c0	comp364_c0_seq1	.	.	.	.	.	.	.	.	.	.	.	.	.	.	.
comp365_c0	comp365_c0_seq1	.	.	.	m.321	102-923[-]	.	.	.	.	.	.	.	.	.	.
comp366_c0	comp366_c0_seq1	.	.	.	.	.	.	.	.	.	.	.	.	.	.	.
comp366_c0	comp366_c0_seq2	.	.	.	.	.	.	.	.	.	.	.	.	.	.	.
comp367_c0	comp367_c0_seq1	.	.	.	.	.	.	.	.	.	.	.	.	.	.	.
comp369_c0	comp369_c0_seq1	.	.	.	.	.	.	.	.	.	.	.	.	.	.	.
comp370_c0	comp370_c0_seq1	.	.	.	m.324	149-658[-]	.	.	.	.	.	.	.	.	.	.
comp373_c0	comp373_c0_seq1	.	.	.	.	.	.	.	.	.	.	.	.	.	.	.
comp374_c0	comp374_c0_seq1	.	.	.	m.326	3-326[-]	sp|B9T825|TPS12_RICCO^B9T825^Q:1-321,H:394-489^40.19%ID^E:7e-18^RecName: Full=Probable terpene synthase 12;^Eukaryota; Viridiplantae; Streptophyta; Embryophyta; Tracheophyta; Spermatophyta; Magnoliophyta; eudicotyledons; Gunneridae; Pentapetalae; rosids; fabids; Malpighiales; Euphorbiaceae; Acalyphoideae; Acalypheae; Ricinus	.	PF03936.11^Terpene_synth_C^Terpene synthase family, metal binding domain^5-107^E:1.4e-18	.	.	.	GO:0000287^molecular_function^magnesium ion binding`GO:0010333^molecular_function^terpene synthase activity	GO:0000287^molecular_function^magnesium ion binding`GO:0010333^molecular_function^terpene synthase activity`GO:0016829^molecular_function^lyase activity	.	.
comp374_c0	comp374_c0_seq2	.	.	.	.	.	.	.	.	.	.	.	.	.	.	.
comp375_c0	comp375_c0_seq1	.	.	.	.	.	.	.	.	.	.	.	.	.	.	.
comp376_c0	comp376_c0_seq1	.	.	.	.	.	.	.	.	.	.	.	.	.	.	.
comp376_c0	comp376_c0_seq2	.	.	.	.	.	.	.	.	.	.	.	.	.	.	.
comp378_c0	comp378_c0_seq1	.	.	.	.	.	.	.	.	.	.	.	.	.	.	.
comp378_c0	comp378_c0_seq2	.	.	.	.	.	.	.	.	.	.	.	.	.	.	.
comp379_c0	comp379_c0_seq1	.	.	.	m.328	59-973[-]	sp|Q9ZW86|P4H1_ARATH^Q9ZW86^Q:151-909,H:11-282^68.75%ID^E:3e-135^RecName: Full=Prolyl 4-hydroxylase 1;^Eukaryota; Viridiplantae; Streptophyta; Embryophyta; Tracheophyta; Spermatophyta; Magnoliophyta; eudicotyledons; Gunneridae; Pentapetalae; rosids; malvids; Brassicales; Brassicaceae; Camelineae; Arabidopsis	.	PF03171.15^2OG-FeII_Oxy^2OG-Fe(II) oxygenase superfamily^185-299^E:1.4e-13`PF13640.1^2OG-FeII_Oxy_3^2OG-Fe(II) oxygenase superfamily^188-298^E:6e-12	.	ExpAA=23.81^PredHel=1^Topology=i48-70o	.	GO:0005794^cellular_component^Golgi apparatus`GO:0005506^molecular_function^iron ion binding`GO:0031418^molecular_function^L-ascorbic acid binding`GO:0004656^molecular_function^procollagen-proline 4-dioxygenase activity`GO:0018401^biological_process^peptidyl-proline hydroxylation to 4-hydroxy-L-proline	GO:0016491^molecular_function^oxidoreductase activity`GO:0016706^molecular_function^oxidoreductase activity, acting on paired donors, with incorporation or reduction of molecular oxygen, 2-oxoglutarate as one donor, and incorporation of one atom each of oxygen into both donors`GO:0055114^biological_process^oxidation-reduction process	.	.
comp380_c0	comp380_c0_seq1	.	.	.	.	.	.	.	.	.	.	.	.	.	.	.
comp382_c0	comp382_c0_seq1	.	.	.	.	.	.	.	.	.	.	.	.	.	.	.
comp382_c0	comp382_c0_seq2	.	.	.	.	.	.	.	.	.	.	.	.	.	.	.
comp383_c0	comp383_c0_seq1	.	.	.	m.329	1-405[+]	sp|Q2QM17|YAB6_ORYSJ^Q2QM17^Q:1-402,H:14-144^65.03%ID^E:2e-45^RecName: Full=Protein YABBY 6;^Eukaryota; Viridiplantae; Streptophyta; Embryophyta; Tracheophyta; Spermatophyta; Magnoliophyta; Liliopsida; Poales; Poaceae; BEP clade; Ehrhartoideae; Oryzeae; Oryza	.	PF04690.8^YABBY^YABBY protein^1-134^E:6.6e-39	.	.	.	GO:0005634^cellular_component^nucleus`GO:0046872^molecular_function^metal ion binding	.	.	.
comp385_c0	comp385_c0_seq1	.	.	.	.	.	.	.	.	.	.	.	.	.	.	.
comp386_c0	comp386_c0_seq1	.	.	.	.	.	.	.	.	.	.	.	.	.	.	.
comp386_c0	comp386_c0_seq2	.	.	.	.	.	.	.	.	.	.	.	.	.	.	.
comp388_c0	comp388_c0_seq1	.	.	.	.	.	.	.	.	.	.	.	.	.	.	.
comp389_c0	comp389_c0_seq1	.	.	.	.	.	.	.	.	.	.	.	.	.	.	.
comp391_c0	comp391_c0_seq1	.	.	.	.	.	.	.	.	.	.	.	.	.	.	.
comp392_c0	comp392_c0_seq1	.	.	.	.	.	.	.	.	.	.	.	.	.	.	.
comp392_c0	comp392_c0_seq2	.	.	.	m.333	2-337[+]	sp|Q8VYP0|SCO11_ARATH^Q8VYP0^Q:67-333,H:111-199^57.3%ID^E:8e-28^RecName: Full=Protein SCO1 homolog 1, mitochondrial;^Eukaryota; Viridiplantae; Streptophyta; Embryophyta; Tracheophyta; Spermatophyta; Magnoliophyta; eudicotyledons; Gunneridae; Pentapetalae; rosids; malvids; Brassicales; Brassicaceae; Camelineae; Arabidopsis	.	.	.	ExpAA=20.54^PredHel=1^Topology=o37-56i	COG1999^Electron transport protein SCO1 SenC	GO:0016021^cellular_component^integral component of membrane`GO:0005743^cellular_component^mitochondrial inner membrane`GO:0005739^cellular_component^mitochondrion`GO:0005507^molecular_function^copper ion binding`GO:0006878^biological_process^cellular copper ion homeostasis`GO:0006825^biological_process^copper ion transport`GO:0009790^biological_process^embryo development`GO:0033617^biological_pr…	.	.	.
comp396_c0	comp396_c0_seq1	.	.	.	m.334	1-573[+]	.	.	.	.	.	.	.	.	.	.
comp398_c0	comp398_c0_seq1	.	.	.	.	.	.	.	.	.	.	.	.	.	.	.
comp399_c0	comp399_c0_seq1	.	.	.	.	.	.	.	.	.	.	.	.	.	.	.
comp400_c0	comp400_c0_seq1	.	.	.	.	.	.	.	.	.	.	.	.	.	.	.
comp400_c0	comp400_c0_seq2	.	.	.	.	.	.	.	.	.	.	.	.	.	.	.
comp401_c0	comp401_c0_seq1	.	.	.	.	.	.	.	.	.	.	.	.	.	.	.
comp403_c0	comp403_c0_seq1	.	.	.	.	.	.	.	.	.	.	.	.	.	.	.
comp404_c0	comp404_c0_seq1	.	.	.	.	.	.	.	.	.	.	.	.	.	.	.
comp404_c0	comp404_c0_seq2	.	.	.	.	.	.	.	.	.	.	.	.	.	.	.
comp405_c0	comp405_c0_seq1	.	.	.	.	.	.	.	.	.	.	.	.	.	.	.
comp405_c0	comp405_c0_seq2	.	.	.	.	.	.	.	.	.	.	.	.	.	.	.
comp406_c0	comp406_c0_seq1	.	.	.	.	.	.	.	.	.	.	.	.	.	.	.
comp406_c0	comp406_c0_seq2	.	.	.	.	.	.	.	.	.	.	.	.	.	.	.
comp407_c0	comp407_c0_seq1	.	.	.	.	.	.	.	.	.	.	.	.	.	.	.
comp407_c0	comp407_c0_seq2	.	.	.	.	.	.	.	.	.	.	.	.	.	.	.
comp413_c0	comp413_c0_seq1	.	.	.	.	.	.	.	.	.	.	.	.	.	.	.
comp413_c0	comp413_c0_seq2	.	.	.	.	.	.	.	.	.	.	.	.	.	.	.
comp414_c0	comp414_c0_seq1	.	.	.	.	.	.	.	.	.	.	.	.	.	.	.
comp417_c0	comp417_c0_seq1	.	.	.	m.348	85-450[-]	sp|Q5SWK7|RN145_MOUSE^Q5SWK7^Q:276-22,H:537-618^31.52%ID^E:1e-05^RecName: Full=RING finger protein 145;^Eukaryota; Metazoa; Chordata; Craniata; Vertebrata; Euteleostomi; Mammalia; Eutheria; Euarchontoglires; Glires; Rodentia; Sciurognathi; Muroidea; Muridae; Murinae; Mus; Mus	.	.	.	.	.	GO:0016021^cellular_component^integral component of membrane`GO:0008270^molecular_function^zinc ion binding	.	.	.
comp417_c0	comp417_c0_seq1	.	.	.	m.346	148-1575[+]	sp|Q55874|Y103_SYNY3^Q55874^Q:520-1266,H:34-273^31.8%ID^E:9e-22^RecName: Full=Uncharacterized protein sll0103;^Bacteria; Cyanobacteria; Oscillatoriophycideae; Chroococcales; Synechocystis	.	PF13639.1^zf-RING_2^Ring finger domain^9-55^E:1.5e-09`PF00097.20^zf-C3HC4^Zinc finger, C3HC4 type (RING finger)^10-53^E:2.6e-06`PF13923.1^zf-C3HC4_2^Zinc finger, C3HC4 type (RING finger)^10-54^E:5.2e-05`PF05762.9^VWA_CoxE^VWA domain containing CoxE-like protein^177-294^E:4.4e-12`PF13768.1^VWA_3^von Willebrand factor type A domain^183-351^E:4.1e-25`PF00092.23^VWA^von Willebrand factor type A domai…	.	.	COG2304^von Willebrand factor, type A	.	GO:0005515^molecular_function^protein binding`GO:0008270^molecular_function^zinc ion binding`GO:0046872^molecular_function^metal ion binding	.	.
comp418_c0	comp418_c0_seq1	.	.	.	m.350	160-603[-]	.	.	PF03469.9^XH^XH domain^16-147^E:1.9e-53	.	.	.	.	.	.	.
comp422_c0	comp422_c0_seq1	.	.	.	.	.	.	.	.	.	.	.	.	.	.	.
comp423_c0	comp423_c0_seq1	.	.	.	.	.	.	.	.	.	.	.	.	.	.	.
comp425_c0	comp425_c0_seq1	.	.	.	.	.	.	.	.	.	.	.	.	.	.	.
comp426_c0	comp426_c0_seq1	.	.	.	m.351	150-1544[-]	sp|Q55874|Y103_SYNY3^Q55874^Q:88-630,H:20-200^34.74%ID^E:8e-14^RecName: Full=Uncharacterized protein sll0103;^Bacteria; Cyanobacteria; Oscillatoriophycideae; Chroococcales; Synechocystis	.	PF13768.1^VWA_3^von Willebrand factor type A domain^53-206^E:6.8e-22`PF00092.23^VWA^von Willebrand factor type A domain^53-213^E:2.9e-21`PF13519.1^VWA_2^von Willebrand factor type A domain^53-219^E:2.3e-20	.	.	COG2304^von Willebrand factor, type A	.	.	.	.
comp427_c0	comp427_c0_seq1	.	.	.	m.354	1-900[+]	sp|Q9SX20|PTR18_ARATH^Q9SX20^Q:1-897,H:163-450^52.49%ID^E:1e-103^RecName: Full=Protein NRT1/ PTR FAMILY 3.1;^Eukaryota; Viridiplantae; Streptophyta; Embryophyta; Tracheophyta; Spermatophyta; Magnoliophyta; eudicotyledons; Gunneridae; Pentapetalae; rosids; malvids; Brassicales; Brassicaceae; Camelineae; Arabidopsis	.	PF00854.16^PTR2^POT family^1-297^E:2.1e-59	.	ExpAA=101.03^PredHel=4^Topology=i33-55o65-87i219-241o261-283i	COG3104^transporter	GO:0016021^cellular_component^integral component of membrane`GO:0005215^molecular_function^transporter activity`GO:0042128^biological_process^nitrate assimilation	GO:0005215^molecular_function^transporter activity`GO:0006810^biological_process^transport`GO:0016020^cellular_component^membrane	.	.
comp429_c0	comp429_c0_seq1	.	.	.	.	.	.	.	.	.	.	.	.	.	.	.
comp432_c0	comp432_c0_seq1	.	.	.	m.356	1-969[+]	sp|Q42602|C89A2_ARATH^Q42602^Q:5-955,H:178-503^48.94%ID^E:6e-88^RecName: Full=Cytochrome P450 89A2;^Eukaryota; Viridiplantae; Streptophyta; Embryophyta; Tracheophyta; Spermatophyta; Magnoliophyta; eudicotyledons; Gunneridae; Pentapetalae; rosids; malvids; Brassicales; Brassicaceae; Camelineae; Arabidopsis	.	.	.	.	COG2124^Cytochrome p450	GO:0016021^cellular_component^integral component of membrane`GO:0020037^molecular_function^heme binding`GO:0005506^molecular_function^iron ion binding`GO:0004497^molecular_function^monooxygenase activity`GO:0016705^molecular_function^oxidoreductase activity, acting on paired donors, with incorporation or reduction of molecular oxygen	.	.	.
comp434_c0	comp434_c0_seq1	.	.	.	.	.	.	.	.	.	.	.	.	.	.	.
comp434_c0	comp434_c0_seq2	.	.	.	.	.	.	.	.	.	.	.	.	.	.	.
comp435_c0	comp435_c0_seq1	.	.	.	.	.	.	.	.	.	.	.	.	.	.	.
comp436_c0	comp436_c0_seq1	.	.	.	.	.	.	.	.	.	.	.	.	.	.	.
comp437_c0	comp437_c0_seq1	.	.	.	.	.	.	.	.	.	.	.	.	.	.	.
comp437_c0	comp437_c0_seq2	.	.	.	.	.	.	.	.	.	.	.	.	.	.	.
comp439_c0	comp439_c0_seq1	.	.	.	.	.	.	.	.	.	.	.	.	.	.	.
comp440_c0	comp440_c0_seq1	.	.	.	.	.	.	.	.	.	.	.	.	.	.	.
comp443_c0	comp443_c0_seq1	.	.	.	m.368	493-807[+]	.	.	.	.	.	.	.	.	.	.
comp444_c0	comp444_c0_seq1	.	.	.	m.369	1-435[-]	.	.	.	.	.	.	.	.	.	.
comp445_c0	comp445_c0_seq1	.	.	.	.	.	.	.	.	.	.	.	.	.	.	.
comp447_c0	comp447_c0_seq1	.	.	.	m.373	1-504[+]	.	.	.	.	.	.	.	.	.	.
comp448_c0	comp448_c0_seq1	.	.	.	.	.	.	.	.	.	.	.	.	.	.	.
comp448_c0	comp448_c0_seq2	.	.	.	.	.	.	.	.	.	.	.	.	.	.	.
comp449_c0	comp449_c0_seq1	.	.	.	.	.	.	.	.	.	.	.	.	.	.	.
comp450_c0	comp450_c0_seq1	.	.	.	m.376	2-631[+]	.	.	.	.	ExpAA=107.56^PredHel=5^Topology=o28-50i63-85o120-142i147-169o179-198i	.	.	.	.	.
comp450_c0	comp450_c0_seq2	.	.	.	m.378	2-370[+]	.	.	.	.	ExpAA=42.76^PredHel=2^Topology=o28-50i63-85o	.	.	.	.	.
comp451_c0	comp451_c0_seq1	.	.	.	.	.	.	.	.	.	.	.	.	.	.	.
comp452_c0	comp452_c0_seq1	.	.	.	.	.	.	.	.	.	.	.	.	.	.	.
comp452_c0	comp452_c0_seq2	.	.	.	.	.	.	.	.	.	.	.	.	.	.	.
comp453_c0	comp453_c0_seq1	.	.	.	.	.	.	.	.	.	.	.	.	.	.	.
comp455_c0	comp455_c0_seq1	.	.	.	.	.	.	.	.	.	.	.	.	.	.	.
comp455_c0	comp455_c0_seq2	.	.	.	.	.	.	.	.	.	.	.	.	.	.	.
comp456_c0	comp456_c0_seq1	.	.	.	.	.	.	.	.	.	.	.	.	.	.	.
comp457_c0	comp457_c0_seq1	.	.	.	.	.	.	.	.	.	.	.	.	.	.	.
comp457_c0	comp457_c0_seq2	.	.	.	.	.	.	.	.	.	.	.	.	.	.	.
comp459_c0	comp459_c0_seq1	.	.	.	.	.	.	.	.	.	.	.	.	.	.	.
comp460_c0	comp460_c0_seq1	.	.	.	m.380	673-993[+]	.	.	.	.	.	.	.	.	.	.
comp461_c0	comp461_c0_seq1	.	.	.	.	.	.	.	.	.	.	.	.	.	.	.
comp462_c0	comp462_c0_seq1	.	.	.	.	.	.	.	.	.	.	.	.	.	.	.
comp465_c0	comp465_c0_seq1	.	.	.	m.383	3-431[+]	sp|O65570|VILI4_ARATH^O65570^Q:193-426,H:1-78^79.49%ID^E:9e-38^RecName: Full=Villin-4;^Eukaryota; Viridiplantae; Streptophyta; Embryophyta; Tracheophyta; Spermatophyta; Magnoliophyta; eudicotyledons; Gunneridae; Pentapetalae; rosids; malvids; Brassicales; Brassicaceae; Camelineae; Arabidopsis	.	PF00626.17^Gelsolin^Gelsolin repeat^93-141^E:5.6e-08	.	.	.	GO:0005737^cellular_component^cytoplasm`GO:0005856^cellular_component^cytoskeleton`GO:0051693^biological_process^actin filament capping`GO:0007010^biological_process^cytoskeleton organization	.	.	.
comp466_c0	comp466_c0_seq1	.	.	.	m.384	2-1015[+]	.	.	PF08387.5^FBD^FBD^217-264^E:6.4e-08	.	.	.	.	.	.	.
comp467_c0	comp467_c0_seq1	.	.	.	.	.	.	.	.	.	.	.	.	.	.	.
comp470_c0	comp470_c0_seq1	.	.	.	.	.	.	.	.	.	.	.	.	.	.	.
comp471_c0	comp471_c0_seq1	.	.	.	.	.	.	.	.	.	.	.	.	.	.	.
comp472_c0	comp472_c0_seq1	.	.	.	.	.	.	.	.	.	.	.	.	.	.	.
comp473_c0	comp473_c0_seq1	.	.	.	m.387	275-1765[+]	.	.	.	.	.	.	.	.	.	.
comp475_c0	comp475_c0_seq1	.	.	.	.	.	.	.	.	.	.	.	.	.	.	.
comp478_c0	comp478_c0_seq1	.	.	.	.	.	.	.	.	.	.	.	.	.	.	.
comp479_c0	comp479_c0_seq1	.	.	.	.	.	.	.	.	.	.	.	.	.	.	.
comp482_c0	comp482_c0_seq1	.	.	.	m.388	3-323[+]	sp|Q3UJZ3|ARMC7_MOUSE^Q3UJZ3^Q:4-303,H:66-165^38.24%ID^E:3e-17^RecName: Full=Armadillo repeat-containing protein 7;^Eukaryota; Metazoa; Chordata; Craniata; Vertebrata; Euteleostomi; Mammalia; Eutheria; Euarchontoglires; Glires; Rodentia; Sciurognathi; Muroidea; Muridae; Murinae; Mus; Mus	.	PF00514.18^Arm^Armadillo/beta-catenin-like repeat^24-62^E:7.6e-07	.	.	.	.	GO:0005515^molecular_function^protein binding	.	.
comp485_c0	comp485_c0_seq1	.	.	.	.	.	.	.	.	.	.	.	.	.	.	.
comp485_c0	comp485_c0_seq2	.	.	.	.	.	.	.	.	.	.	.	.	.	.	.
comp486_c0	comp486_c0_seq1	.	.	.	m.390	3-557[-]	.	.	.	.	.	.	.	.	.	.
comp487_c0	comp487_c0_seq1	.	.	.	m.393	1-726[+]	sp|Q9SJW9|CDT1A_ARATH^Q9SJW9^Q:112-711,H:352-558^38.68%ID^E:3e-32^RecName: Full=CDT1-like protein a, chloroplastic;^Eukaryota; Viridiplantae; Streptophyta; Embryophyta; Tracheophyta; Spermatophyta; Magnoliophyta; eudicotyledons; Gunneridae; Pentapetalae; rosids; malvids; Brassicales; Brassicaceae; Camelineae; Arabidopsis	.	.	.	.	.	GO:0009507^cellular_component^chloroplast`GO:0005634^cellular_component^nucleus`GO:0004693^molecular_function^cyclin-dependent protein serine/threonine kinase activity`GO:0070182^molecular_function^DNA polymerase binding`GO:0005515^molecular_function^protein binding`GO:0019901^molecular_function^protein kinase binding`GO:0009658^biological_process^chloroplast organization`GO:0051276^biological_pr…	.	.	.
comp488_c0	comp488_c0_seq1	.	.	.	m.394	1-1356[+]	sp|Q8GT21|BEBT_CLABR^Q8GT21^Q:7-1353,H:7-456^40.09%ID^E:2e-111^RecName: Full=Benzyl alcohol O-benzoyltransferase;^Eukaryota; Viridiplantae; Streptophyta; Embryophyta; Tracheophyta; Spermatophyta; Magnoliophyta; eudicotyledons; Gunneridae; Pentapetalae; rosids; malvids; Myrtales; Onagraceae; Clarkia	.	PF02458.10^Transferase^Transferase family^11-437^E:5.9e-80	.	.	.	GO:0016747^molecular_function^transferase activity, transferring acyl groups other than amino-acyl groups	GO:0016747^molecular_function^transferase activity, transferring acyl groups other than amino-acyl groups	.	.
comp489_c0	comp489_c0_seq1	.	.	.	m.395	3-347[+]	sp|Q9C9Q8|PMTT_ARATH^Q9C9Q8^Q:1-342,H:568-682^58.26%ID^E:3e-47^RecName: Full=Probable pectin methyltransferase QUA2;^Eukaryota; Viridiplantae; Streptophyta; Embryophyta; Tracheophyta; Spermatophyta; Magnoliophyta; eudicotyledons; Gunneridae; Pentapetalae; rosids; malvids; Brassicales; Brassicaceae; Camelineae; Arabidopsis	.	PF03141.11^Methyltransf_29^Putative S-adenosyl-L-methionine-dependent methyltransferase^1-108^E:1.7e-38	.	.	NOG80651^UPF0379 protein ybiJ	GO:0005768^cellular_component^endosome`GO:0005794^cellular_component^Golgi apparatus`GO:0000139^cellular_component^Golgi membrane`GO:0016021^cellular_component^integral component of membrane`GO:0005802^cellular_component^trans-Golgi network`GO:0008168^molecular_function^methyltransferase activity`GO:0007155^biological_process^cell adhesion`GO:0010289^biological_process^homogalacturonan biosynthet…	GO:0008168^molecular_function^methyltransferase activity	.	.
comp490_c0	comp490_c0_seq1	.	.	.	m.396	3-398[+]	.	.	.	.	.	.	.	.	.	.
comp492_c0	comp492_c0_seq1	.	.	.	.	.	.	.	.	.	.	.	.	.	.	.
comp493_c0	comp493_c0_seq1	.	.	.	m.397	222-644[-]	sp|Q65X70|GPDH3_ORYSJ^Q65X70^Q:1-411,H:325-461^92.7%ID^E:3e-82^RecName: Full=Probable glycerol-3-phosphate dehydrogenase [NAD(+)] 3, cytosolic;^Eukaryota; Viridiplantae; Streptophyta; Embryophyta; Tracheophyta; Spermatophyta; Magnoliophyta; Liliopsida; Poales; Poaceae; BEP clade; Ehrhartoideae; Oryzeae; Oryza	.	PF07479.9^NAD_Gly3P_dh_C^NAD-dependent glycerol-3-phosphate dehydrogenase C-terminus^8-101^E:6.6e-16	.	.	.	GO:0005829^cellular_component^cytosol`GO:0009331^cellular_component^glycerol-3-phosphate dehydrogenase complex`GO:0004367^molecular_function^glycerol-3-phosphate dehydrogenase [NAD+] activity`GO:0051287^molecular_function^NAD binding`GO:0005975^biological_process^carbohydrate metabolic process`GO:0046168^biological_process^glycerol-3-phosphate catabolic process	GO:0004367^molecular_function^glycerol-3-phosphate dehydrogenase [NAD+] activity`GO:0005975^biological_process^carbohydrate metabolic process`GO:0055114^biological_process^oxidation-reduction process	.	.
comp494_c0	comp494_c0_seq1	.	.	.	m.398	207-1367[-]	sp|Q562D6|NAP1_MOUSE^Q562D6^Q:229-714,H:20-173^46.95%ID^E:1e-38^RecName: Full=Nef-associated protein 1;^Eukaryota; Metazoa; Chordata; Craniata; Vertebrata; Euteleostomi; Mammalia; Eutheria; Euarchontoglires; Glires; Rodentia; Sciurognathi; Muroidea; Muridae; Murinae; Mus; Mus	.	PF01980.11^UPF0066^Uncharacterised protein family UPF0066^100-229^E:2.3e-39	.	ExpAA=17.19^PredHel=1^Topology=o4-23i	COG1720^family UPF0066	GO:0016787^molecular_function^hydrolase activity	.	.	.
comp495_c0	comp495_c0_seq1	.	.	.	.	.	.	.	.	.	.	.	.	.	.	.
comp496_c0	comp496_c0_seq1	.	.	.	.	.	.	.	.	.	.	.	.	.	.	.
comp496_c0	comp496_c0_seq2	.	.	.	.	.	.	.	.	.	.	.	.	.	.	.
comp498_c0	comp498_c0_seq1	.	.	.	.	.	.	.	.	.	.	.	.	.	.	.
comp501_c0	comp501_c0_seq1	.	.	.	.	.	.	.	.	.	.	.	.	.	.	.
comp504_c0	comp504_c0_seq1	.	.	.	m.401	1-1047[+]	sp|Q9LQ54|DRL12_ARATH^Q9LQ54^Q:19-498,H:466-621^31.74%ID^E:4e-10^RecName: Full=Probable disease resistance protein At1g59620;^Eukaryota; Viridiplantae; Streptophyta; Embryophyta; Tracheophyta; Spermatophyta; Magnoliophyta; eudicotyledons; Gunneridae; Pentapetalae; rosids; malvids; Brassicales; Brassicaceae; Camelineae; Arabidopsis	.	PF13504.1^LRR_7^Leucine rich repeat^45-53^E:6600`PF13504.1^LRR_7^Leucine rich repeat^91-100^E:830`PF00560.28^LRR_1^Leucine Rich Repeat^115-137^E:0.0033`PF13504.1^LRR_7^Leucine rich repeat^115-131^E:6`PF00560.28^LRR_1^Leucine Rich Repeat^139-160^E:0.48`PF13504.1^LRR_7^Leucine rich repeat^139-154^E:26`PF13504.1^LRR_7^Leucine rich repeat^159-164^E:14000`PF13504.1^LRR_7^Leucine rich repeat^278-284^E:…	.	.	.	GO:0043531^molecular_function^ADP binding`GO:0005524^molecular_function^ATP binding`GO:0006952^biological_process^defense response	GO:0005515^molecular_function^protein binding	.	.
comp505_c0	comp505_c0_seq1	.	.	.	m.404	3-329[+]	.	.	.	.	.	.	.	.	.	.
comp506_c0	comp506_c0_seq1	.	.	.	m.405	407-937[+]	sp|O49840|APK2B_ARATH^O49840^Q:1-528,H:1-176^64.77%ID^E:1e-69^RecName: Full=Protein kinase 2B, chloroplastic;^Eukaryota; Viridiplantae; Streptophyta; Embryophyta; Tracheophyta; Spermatophyta; Magnoliophyta; eudicotyledons; Gunneridae; Pentapetalae; rosids; malvids; Brassicales; Brassicaceae; Camelineae; Arabidopsis	.	PF07714.12^Pkinase_Tyr^Protein tyrosine kinase^87-176^E:1.2e-15`PF00069.20^Pkinase^Protein kinase domain^87-175^E:1.4e-10	.	.	COG0515^Serine Threonine protein kinase	GO:0005737^cellular_component^cytoplasm`GO:0005634^cellular_component^nucleus`GO:0005886^cellular_component^plasma membrane`GO:0009536^cellular_component^plastid`GO:0005524^molecular_function^ATP binding`GO:0004674^molecular_function^protein serine/threonine kinase activity	GO:0004672^molecular_function^protein kinase activity`GO:0006468^biological_process^protein phosphorylation`GO:0005524^molecular_function^ATP binding	.	.
comp507_c0	comp507_c0_seq1	.	.	.	.	.	.	.	.	.	.	.	.	.	.	.
comp508_c0	comp508_c0_seq1	.	.	.	.	.	.	.	.	.	.	.	.	.	.	.
comp509_c0	comp509_c0_seq1	.	.	.	.	.	.	.	.	.	.	.	.	.	.	.
comp509_c0	comp509_c0_seq2	.	.	.	.	.	.	.	.	.	.	.	.	.	.	.
comp510_c0	comp510_c0_seq1	.	.	.	.	.	.	.	.	.	.	.	.	.	.	.
comp510_c0	comp510_c0_seq2	.	.	.	.	.	.	.	.	.	.	.	.	.	.	.
comp515_c0	comp515_c0_seq1	.	.	.	m.409	3-524[+]	.	.	.	.	.	.	.	.	.	.
comp515_c0	comp515_c0_seq1	.	.	.	m.408	3-941[-]	.	.	PF00646.28^F-box^F-box domain^18-58^E:0.0053	.	.	.	.	GO:0005515^molecular_function^protein binding	.	.
comp516_c0	comp516_c0_seq1	.	.	.	m.411	1-345[+]	.	.	.	.	.	.	.	.	.	.
comp517_c0	comp517_c0_seq1	.	.	.	m.412	271-720[-]	.	.	.	.	.	.	.	.	.	.
comp517_c0	comp517_c0_seq1	.	.	.	m.413	494-919[-]	.	.	PF00385.19^Chromo^Chromo (CHRromatin Organisation MOdifier) domain^29-81^E:1.8e-11	.	.	.	.	.	.	.
comp519_c0	comp519_c0_seq1	.	.	.	m.414	1-1137[+]	sp|Q9SY20|FB20_ARATH^Q9SY20^Q:250-855,H:115-312^24.54%ID^E:2e-06^RecName: Full=F-box protein At1g30790;^Eukaryota; Viridiplantae; Streptophyta; Embryophyta; Tracheophyta; Spermatophyta; Magnoliophyta; eudicotyledons; Gunneridae; Pentapetalae; rosids; malvids; Brassicales; Brassicaceae; Camelineae; Arabidopsis	.	.	.	.	.	.	.	.	.
comp519_c0	comp519_c0_seq1	.	.	.	m.416	694-1206[-]	.	.	.	.	.	.	.	.	.	.
comp519_c0	comp519_c0_seq1	.	.	.	m.417	1-357[-]	.	.	.	.	.	.	.	.	.	.
comp521_c0	comp521_c0_seq1	.	.	.	.	.	.	.	.	.	.	.	.	.	.	.
comp522_c0	comp522_c0_seq1	.	.	.	m.419	2-2506[-]	sp|Q9FZ59|PEPR2_ARATH^Q9FZ59^Q:466-2364,H:88-712^38.8%ID^E:9e-105^RecName: Full=Leucine-rich repeat receptor-like protein kinase PEPR2;^Eukaryota; Viridiplantae; Streptophyta; Embryophyta; Tracheophyta; Spermatophyta; Magnoliophyta; eudicotyledons; Gunneridae; Pentapetalae; rosids; malvids; Brassicales; Brassicaceae; Camelineae; Arabidopsis`sp|Q9FZ59|PEPR2_ARATH^Q9FZ59^Q:796-2367,H:78-603^32.85%I…	.	PF13504.1^LRR_7^Leucine rich repeat^121-133^E:33`PF13504.1^LRR_7^Leucine rich repeat^146-157^E:2200`PF13855.1^LRR_8^Leucine rich repeat^169-229^E:5.3e-08`PF13504.1^LRR_7^Leucine rich repeat^170-181^E:6000`PF12799.2^LRR_4^Leucine Rich repeats (2 copies)^195-230^E:4.7e-07`PF13504.1^LRR_7^Leucine rich repeat^196-206^E:980`PF13516.1^LRR_6^Leucine Rich repeat^217-231^E:1.6`PF13504.1^LRR_7^Leucine rich…	sigP:1^18^0.906^YES	ExpAA=46.67^PredHel=1^Topology=o809-831i	COG4886^leucine Rich Repeat	GO:0016021^cellular_component^integral component of membrane`GO:0005886^cellular_component^plasma membrane`GO:0005524^molecular_function^ATP binding`GO:0042277^molecular_function^peptide binding`GO:0004674^molecular_function^protein serine/threonine kinase activity`GO:0042742^biological_process^defense response to bacterium`GO:0009753^biological_process^response to jasmonic acid`GO:0009611^biolog…	GO:0005515^molecular_function^protein binding	.	.
comp523_c0	comp523_c0_seq1	.	.	.	.	.	.	.	.	.	.	.	.	.	.	.
comp524_c0	comp524_c0_seq1	.	.	.	.	.	.	.	.	.	.	.	.	.	.	.
comp528_c0	comp528_c0_seq1	.	.	.	m.424	1-687[-]	.	.	PF13947.1^GUB_WAK_bind^Wall-associated receptor kinase galacturonan-binding^42-153^E:1.1e-06	sigP:1^39^0.705^YES	.	.	.	GO:0030247^molecular_function^polysaccharide binding	.	.
comp529_c0	comp529_c0_seq1	.	.	.	m.425	121-1977[-]	sp|Q7XPY2|PMA1_ORYSJ^Q7XPY2^Q:1-1854,H:334-951^79.03%ID^E:0^RecName: Full=Plasma membrane ATPase;^Eukaryota; Viridiplantae; Streptophyta; Embryophyta; Tracheophyta; Spermatophyta; Magnoliophyta; Liliopsida; Poales; Poaceae; BEP clade; Ehrhartoideae; Oryzeae; Oryza	.	PF12710.2^HAD^haloacid dehalogenase-like hydrolase^128-265^E:6.7e-09`PF00702.21^Hydrolase^haloacid dehalogenase-like hydrolase^144-268^E:1.1e-17	.	ExpAA=126.79^PredHel=6^Topology=i313-335o339-358i378-400o420-439i451-473o483-505i	COG0474^P-type atpase	GO:0016021^cellular_component^integral component of membrane`GO:0005886^cellular_component^plasma membrane`GO:0005524^molecular_function^ATP binding`GO:0008553^molecular_function^hydrogen-exporting ATPase activity, phosphorylative mechanism`GO:0046872^molecular_function^metal ion binding`GO:0006754^biological_process^ATP biosynthetic process	.	.	.
comp530_c0	comp530_c0_seq1	.	.	.	.	.	.	.	.	.	.	.	.	.	.	.
comp532_c0	comp532_c0_seq1	.	.	.	.	.	.	.	.	.	.	.	.	.	.	.
comp533_c0	comp533_c0_seq1	.	.	.	.	.	.	.	.	.	.	.	.	.	.	.
comp535_c0	comp535_c0_seq1	.	.	.	.	.	.	.	.	.	.	.	.	.	.	.
comp536_c0	comp536_c0_seq1	.	.	.	.	.	.	.	.	.	.	.	.	.	.	.
comp537_c0	comp537_c0_seq1	.	.	.	.	.	.	.	.	.	.	.	.	.	.	.
comp537_c0	comp537_c0_seq2	.	.	.	.	.	.	.	.	.	.	.	.	.	.	.
comp540_c0	comp540_c0_seq1	.	.	.	m.433	57-848[-]	.	.	.	.	.	.	.	.	.	.
comp541_c0	comp541_c0_seq1	.	.	.	m.434	1-864[-]	.	.	.	.	.	.	.	.	.	.
comp542_c0	comp542_c0_seq1	.	.	.	.	.	.	.	.	.	.	.	.	.	.	.
comp543_c0	comp543_c0_seq1	.	.	.	m.437	263-1267[-]	sp|Q84ZW8|ACSS_MAIZE^Q84ZW8^Q:1-972,H:261-583^63.89%ID^E:2e-149^RecName: Full=Acyclic sesquiterpene synthase;^Eukaryota; Viridiplantae; Streptophyta; Embryophyta; Tracheophyta; Spermatophyta; Magnoliophyta; Liliopsida; Poales; Poaceae; PACMAD clade; Panicoideae; Andropogoneae; Zea	.	PF03936.11^Terpene_synth_C^Terpene synthase family, metal binding domain^1-265^E:3.7e-60	.	.	.	GO:0005737^cellular_component^cytoplasm`GO:0016787^molecular_function^hydrolase activity`GO:0000287^molecular_function^magnesium ion binding`GO:0010333^molecular_function^terpene synthase activity`GO:0006952^biological_process^defense response	GO:0000287^molecular_function^magnesium ion binding`GO:0010333^molecular_function^terpene synthase activity`GO:0016829^molecular_function^lyase activity	.	.
comp544_c0	comp544_c0_seq2	.	.	.	.	.	.	.	.	.	.	.	.	.	.	.
comp546_c0	comp546_c0_seq1	.	.	.	m.438	3-1472[+]	sp|P04399|RIP2_HORVU^P04399^Q:28-879,H:4-274^45.05%ID^E:2e-47^RecName: Full=Protein synthesis inhibitor II;^Eukaryota; Viridiplantae; Streptophyta; Embryophyta; Tracheophyta; Spermatophyta; Magnoliophyta; Liliopsida; Poales; Poaceae; BEP clade; Pooideae; Triticeae; Hordeum	.	PF00161.14^RIP^Ribosome inactivating protein^21-213^E:1.4e-34`PF00651.26^BTB^BTB/POZ domain^314-418^E:8.5e-14	.	.	.	GO:0005737^cellular_component^cytoplasm`GO:0030598^molecular_function^rRNA N-glycosylase activity`GO:0050832^biological_process^defense response to fungus`GO:0031640^biological_process^killing of cells of other organism`GO:0017148^biological_process^negative regulation of translation	GO:0030598^molecular_function^rRNA N-glycosylase activity`GO:0017148^biological_process^negative regulation of translation`GO:0005515^molecular_function^protein binding	.	.
comp547_c0	comp547_c0_seq1	.	.	.	m.441	1-393[+]	sp|A9ULZ2|BIR7B_XENLA^A9ULZ2^Q:145-342,H:270-340^34.72%ID^E:3e-06^RecName: Full=Baculoviral IAP repeat-containing protein 7-B;^Eukaryota; Metazoa; Chordata; Craniata; Vertebrata; Euteleostomi; Amphibia; Batrachia; Anura; Pipoidea; Pipidae; Xenopodinae; Xenopus; Xenopus	.	PF13920.1^zf-C3HC4_3^Zinc finger, C3HC4 type (RING finger)^71-112^E:2e-10	.	.	.	GO:0005737^cellular_component^cytoplasm`GO:0043027^molecular_function^cysteine-type endopeptidase inhibitor activity involved in apoptotic process`GO:0016874^molecular_function^ligase activity`GO:0008270^molecular_function^zinc ion binding`GO:0007275^biological_process^multicellular organismal development`GO:0043066^biological_process^negative regulation of apoptotic process`GO:0043154^biological…	.	.	.
comp548_c0	comp548_c0_seq1	.	.	.	.	.	.	.	.	.	.	.	.	.	.	.
comp549_c0	comp549_c0_seq1	.	.	.	m.442	3-788[+]	.	.	PF07145.10^PAM2^Ataxin-2 C-terminal region^47-61^E:8.6e-05	.	.	.	.	.	.	.
comp550_c0	comp550_c0_seq1	.	.	.	.	.	.	.	.	.	.	.	.	.	.	.
comp552_c0	comp552_c0_seq1	.	.	.	m.443	1-807[+]	sp|Q9SIT7|PP151_ARATH^Q9SIT7^Q:7-804,H:116-380^57.52%ID^E:1e-102^RecName: Full=Pentatricopeptide repeat-containing protein At2g13600;^Eukaryota; Viridiplantae; Streptophyta; Embryophyta; Tracheophyta; Spermatophyta; Magnoliophyta; eudicotyledons; Gunneridae; Pentapetalae; rosids; malvids; Brassicales; Brassicaceae; Camelineae; Arabidopsis`sp|Q9SIT7|PP151_ARATH^Q9SIT7^Q:1-804,H:215-522^31.17%ID^E:…	.	PF01535.15^PPR^PPR repeat^6-26^E:0.072`PF13812.1^PPR_3^Pentatricopeptide repeat domain^6-32^E:0.44`PF01535.15^PPR^PPR repeat^79-106^E:0.0064`PF13041.1^PPR_2^PPR repeat family^105-152^E:1.3e-10`PF01535.15^PPR^PPR repeat^107-137^E:2.1e-07`PF13812.1^PPR_3^Pentatricopeptide repeat domain^107-139^E:0.0012`PF01535.15^PPR^PPR repeat^181-206^E:0.0002`PF13812.1^PPR_3^Pentatricopeptide repeat domain^181-20…	.	.	.	GO:0005739^cellular_component^mitochondrion`GO:0080156^biological_process^mitochondrial mRNA modification`GO:0010182^biological_process^sugar mediated signaling pathway	.	.	.
comp553_c0	comp553_c0_seq1	.	.	.	.	.	.	.	.	.	.	.	.	.	.	.
comp554_c0	comp554_c0_seq1	.	.	.	.	.	.	.	.	.	.	.	.	.	.	.
comp555_c0	comp555_c0_seq1	.	.	.	.	.	.	.	.	.	.	.	.	.	.	.
comp556_c0	comp556_c0_seq1	.	.	.	.	.	.	.	.	.	.	.	.	.	.	.
comp557_c0	comp557_c0_seq1	.	.	.	.	.	.	.	.	.	.	.	.	.	.	.
comp557_c0	comp557_c0_seq2	.	.	.	.	.	.	.	.	.	.	.	.	.	.	.
comp560_c0	comp560_c0_seq1	.	.	.	.	.	.	.	.	.	.	.	.	.	.	.
comp561_c0	comp561_c0_seq1	.	.	.	.	.	.	.	.	.	.	.	.	.	.	.
comp562_c0	comp562_c0_seq1	.	.	.	.	.	.	.	.	.	.	.	.	.	.	.
comp565_c0	comp565_c0_seq1	.	.	.	.	.	.	.	.	.	.	.	.	.	.	.
comp567_c0	comp567_c0_seq1	.	.	.	m.446	546-884[+]	.	.	.	.	.	.	.	.	.	.
comp567_c0	comp567_c0_seq2	.	.	.	m.447	460-798[+]	.	.	.	.	.	.	.	.	.	.
comp568_c0	comp568_c0_seq1	.	.	.	.	.	.	.	.	.	.	.	.	.	.	.
comp568_c0	comp568_c0_seq2	.	.	.	.	.	.	.	.	.	.	.	.	.	.	.
comp569_c0	comp569_c0_seq1	.	.	.	m.448	1-720[+]	sp|Q7XSZ4|PAS2A_ORYSJ^Q7XSZ4^Q:97-687,H:16-211^87.31%ID^E:3e-122^RecName: Full=Very-long-chain (3R)-3-hydroxyacyl-[acyl-carrier protein] dehydratase PASTICCINO 2A;^Eukaryota; Viridiplantae; Streptophyta; Embryophyta; Tracheophyta; Spermatophyta; Magnoliophyta; Liliopsida; Poales; Poaceae; BEP clade; Ehrhartoideae; Oryzeae; Oryza	.	PF04387.9^PTPLA^Protein tyrosine phosphatase-like protein, PTPLA^73-236^E:2e-60	.	ExpAA=94.21^PredHel=4^Topology=i28-50o118-140i161-183o203-225i	COG5198^protein tyrosine phosphatase-like (proline instead of catalytic arginine), member	GO:0005789^cellular_component^endoplasmic reticulum membrane`GO:0016021^cellular_component^integral component of membrane`GO:0016829^molecular_function^lyase activity`GO:0006633^biological_process^fatty acid biosynthetic process`GO:0007275^biological_process^multicellular organismal development	.	.	.
comp570_c0	comp570_c0_seq1	.	.	.	.	.	.	.	.	.	.	.	.	.	.	.
comp574_c0	comp574_c0_seq1	.	.	.	m.449	1-396[+]	sp|P93026|VSR1_ARATH^P93026^Q:120-1,H:19-58^85%ID^E:2e-15^RecName: Full=Vacuolar-sorting receptor 1;^Eukaryota; Viridiplantae; Streptophyta; Embryophyta; Tracheophyta; Spermatophyta; Magnoliophyta; eudicotyledons; Gunneridae; Pentapetalae; rosids; malvids; Brassicales; Brassicaceae; Camelineae; Arabidopsis	.	.	.	.	.	GO:0030665^cellular_component^clathrin-coated vesicle membrane`GO:0005783^cellular_component^endoplasmic reticulum`GO:0005794^cellular_component^Golgi apparatus`GO:0000139^cellular_component^Golgi membrane`GO:0016021^cellular_component^integral component of membrane`GO:0031902^cellular_component^late endosome membrane`GO:0005886^cellular_component^plasma membrane`GO:0009940^molecular_function^ami…	.	.	.
comp575_c0	comp575_c0_seq1	.	.	.	.	.	.	.	.	.	.	.	.	.	.	.
comp575_c0	comp575_c0_seq2	.	.	.	.	.	.	.	.	.	.	.	.	.	.	.
comp576_c0	comp576_c0_seq1	.	.	.	.	.	.	.	.	.	.	.	.	.	.	.
comp577_c0	comp577_c0_seq1	.	.	.	.	.	.	.	.	.	.	.	.	.	.	.
comp578_c0	comp578_c0_seq1	.	.	.	.	.	.	.	.	.	.	.	.	.	.	.
comp579_c0	comp579_c0_seq1	.	.	.	m.454	887-2770[-]	sp|Q6NQ81|PP304_ARATH^Q6NQ81^Q:178-1791,H:26-567^35.54%ID^E:5e-101^RecName: Full=Pentatricopeptide repeat-containing protein At4g04790, mitochondrial;^Eukaryota; Viridiplantae; Streptophyta; Embryophyta; Tracheophyta; Spermatophyta; Magnoliophyta; eudicotyledons; Gunneridae; Pentapetalae; rosids; malvids; Brassicales; Brassicaceae; Camelineae; Arabidopsis	.	PF13041.1^PPR_2^PPR repeat family^508-553^E:9.5e-11`PF13812.1^PPR_3^Pentatricopeptide repeat domain^509-541^E:0.00067`PF01535.15^PPR^PPR repeat^510-539^E:0.017`PF13812.1^PPR_3^Pentatricopeptide repeat domain^577-599^E:0.15`PF01535.15^PPR^PPR repeat^577-597^E:0.017	.	.	.	GO:0005739^cellular_component^mitochondrion	.	.	.
comp579_c0	comp579_c0_seq1	.	.	.	m.455	297-809[-]	sp|Q6NQ81|PP304_ARATH^Q6NQ81^Q:4-462,H:646-802^43.31%ID^E:5e-32^RecName: Full=Pentatricopeptide repeat-containing protein At4g04790, mitochondrial;^Eukaryota; Viridiplantae; Streptophyta; Embryophyta; Tracheophyta; Spermatophyta; Magnoliophyta; eudicotyledons; Gunneridae; Pentapetalae; rosids; malvids; Brassicales; Brassicaceae; Camelineae; Arabidopsis	.	PF13812.1^PPR_3^Pentatricopeptide repeat domain^77-106^E:0.45`PF01535.15^PPR^PPR repeat^81-106^E:0.79	.	.	.	GO:0005739^cellular_component^mitochondrion	.	.	.
comp579_c0	comp579_c0_seq2	.	.	.	m.457	297-2831[-]	sp|Q6NQ81|PP304_ARATH^Q6NQ81^Q:178-2484,H:26-802^37.02%ID^E:2e-164^RecName: Full=Pentatricopeptide repeat-containing protein At4g04790, mitochondrial;^Eukaryota; Viridiplantae; Streptophyta; Embryophyta; Tracheophyta; Spermatophyta; Magnoliophyta; eudicotyledons; Gunneridae; Pentapetalae; rosids; malvids; Brassicales; Brassicaceae; Camelineae; Arabidopsis	.	PF13041.1^PPR_2^PPR repeat family^508-553^E:1.4e-10`PF13812.1^PPR_3^Pentatricopeptide repeat domain^509-541^E:0.00096`PF01535.15^PPR^PPR repeat^510-539^E:0.024`PF13812.1^PPR_3^Pentatricopeptide repeat domain^577-598^E:0.43`PF01535.15^PPR^PPR repeat^577-597^E:0.026`PF01535.15^PPR^PPR repeat^613-639^E:0.022	.	.	.	GO:0005739^cellular_component^mitochondrion	.	.	.
comp580_c0	comp580_c0_seq1	.	.	.	m.459	179-601[-]	.	.	.	.	.	.	.	.	.	.
comp580_c0	comp580_c0_seq2	.	.	.	.	.	.	.	.	.	.	.	.	.	.	.
comp581_c0	comp581_c0_seq1	.	.	.	m.460	2-379[+]	sp|Q6Z0I4|FABI1_ORYSJ^Q6Z0I4^Q:34-375,H:1-118^72.88%ID^E:5e-41^RecName: Full=Enoyl-[acyl-carrier-protein] reductase [NADH] 1, chloroplastic;^Eukaryota; Viridiplantae; Streptophyta; Embryophyta; Tracheophyta; Spermatophyta; Magnoliophyta; Liliopsida; Poales; Poaceae; BEP clade; Ehrhartoideae; Oryzeae; Oryza	.	PF13561.1^adh_short_C2^Enoyl-(Acyl carrier protein) reductase^98-125^E:1.7e-07	.	.	.	GO:0009507^cellular_component^chloroplast`GO:0004318^molecular_function^enoyl-[acyl-carrier-protein] reductase (NADH) activity`GO:0006633^biological_process^fatty acid biosynthetic process	.	.	.
comp585_c0	comp585_c0_seq1	.	.	.	.	.	.	.	.	.	.	.	.	.	.	.
comp585_c0	comp585_c0_seq2	.	.	.	.	.	.	.	.	.	.	.	.	.	.	.
comp586_c0	comp586_c0_seq1	.	.	.	.	.	.	.	.	.	.	.	.	.	.	.
comp587_c0	comp587_c0_seq1	.	.	.	.	.	.	.	.	.	.	.	.	.	.	.
comp589_c0	comp589_c0_seq1	.	.	.	m.462	1-537[-]	sp|Q9LFN5|GLR25_ARATH^Q9LFN5^Q:1-537,H:354-545^42.19%ID^E:1e-39^RecName: Full=Glutamate receptor 2.5;^Eukaryota; Viridiplantae; Streptophyta; Embryophyta; Tracheophyta; Spermatophyta; Magnoliophyta; eudicotyledons; Gunneridae; Pentapetalae; rosids; malvids; Brassicales; Brassicaceae; Camelineae; Arabidopsis	.	.	.	.	.	GO:0016021^cellular_component^integral component of membrane`GO:0005886^cellular_component^plasma membrane`GO:0005262^molecular_function^calcium channel activity`GO:0005234^molecular_function^extracellular-glutamate-gated ion channel activity`GO:0004930^molecular_function^G-protein coupled receptor activity`GO:0008066^molecular_function^glutamate receptor activity`GO:0004970^molecular_function^io…	.	.	.
comp590_c0	comp590_c0_seq1	.	.	.	.	.	.	.	.	.	.	.	.	.	.	.
comp591_c0	comp591_c0_seq1	.	.	.	.	.	.	.	.	.	.	.	.	.	.	.
comp592_c0	comp592_c0_seq1	.	.	.	m.463	138-473[-]	sp|P04146|COPIA_DROME^P04146^Q:34-300,H:933-1021^44.94%ID^E:4e-19^RecName: Full=Copia protein;^Eukaryota; Metazoa; Ecdysozoa; Arthropoda; Hexapoda; Insecta; Pterygota; Neoptera; Endopterygota; Diptera; Brachycera; Muscomorpha; Ephydroidea; Drosophilidae; Drosophila; Sophophora	.	PF07727.9^RVT_2^Reverse transcriptase (RNA-dependent DNA polymerase)^7-104^E:8.4e-36	.	.	.	GO:0004190^molecular_function^aspartic-type endopeptidase activity`GO:0005524^molecular_function^ATP binding`GO:0003676^molecular_function^nucleic acid binding`GO:0008270^molecular_function^zinc ion binding`GO:0015074^biological_process^DNA integration	.	.	.
comp592_c0	comp592_c0_seq2	.	.	.	m.464	2-484[-]	sp|P04146|COPIA_DROME^P04146^Q:34-477,H:933-1078^39.86%ID^E:3e-31^RecName: Full=Copia protein;^Eukaryota; Metazoa; Ecdysozoa; Arthropoda; Hexapoda; Insecta; Pterygota; Neoptera; Endopterygota; Diptera; Brachycera; Muscomorpha; Ephydroidea; Drosophilidae; Drosophila; Sophophora	.	PF07727.9^RVT_2^Reverse transcriptase (RNA-dependent DNA polymerase)^7-154^E:1.9e-59	.	.	.	GO:0004190^molecular_function^aspartic-type endopeptidase activity`GO:0005524^molecular_function^ATP binding`GO:0003676^molecular_function^nucleic acid binding`GO:0008270^molecular_function^zinc ion binding`GO:0015074^biological_process^DNA integration	.	.	.
comp593_c0	comp593_c0_seq1	.	.	.	.	.	.	.	.	.	.	.	.	.	.	.
comp595_c0	comp595_c0_seq1	.	.	.	m.465	1-363[-]	.	.	.	.	.	.	.	.	.	.
comp599_c0	comp599_c0_seq1	.	.	.	m.466	1-948[+]	sp|Q9M345|LRK42_ARATH^Q9M345^Q:1-846,H:357-638^63.73%ID^E:8e-115^RecName: Full=L-type lectin-domain containing receptor kinase IV.2;^Eukaryota; Viridiplantae; Streptophyta; Embryophyta; Tracheophyta; Spermatophyta; Magnoliophyta; eudicotyledons; Gunneridae; Pentapetalae; rosids; malvids; Brassicales; Brassicaceae; Camelineae; Arabidopsis	.	PF00069.20^Pkinase^Protein kinase domain^2-260^E:1.3e-42`PF07714.12^Pkinase_Tyr^Protein tyrosine kinase^2-262^E:4e-41	.	.	COG0515^Serine Threonine protein kinase	GO:0016021^cellular_component^integral component of membrane`GO:0005886^cellular_component^plasma membrane`GO:0005524^molecular_function^ATP binding`GO:0030246^molecular_function^carbohydrate binding`GO:0004674^molecular_function^protein serine/threonine kinase activity`GO:0009555^biological_process^pollen development	GO:0004672^molecular_function^protein kinase activity`GO:0005524^molecular_function^ATP binding`GO:0006468^biological_process^protein phosphorylation	.	.
comp600_c0	comp600_c0_seq1	.	.	.	.	.	.	.	.	.	.	.	.	.	.	.
comp600_c0	comp600_c0_seq2	.	.	.	m.467	134-484[-]	sp|Q8BH64|EHD2_MOUSE^Q8BH64^Q:294-94,H:328-394^38.81%ID^E:9e-11^RecName: Full=EH domain-containing protein 2;^Eukaryota; Metazoa; Chordata; Craniata; Vertebrata; Euteleostomi; Mammalia; Eutheria; Euarchontoglires; Glires; Rodentia; Sciurognathi; Muroidea; Muridae; Murinae; Mus; Mus	.	.	.	.	NOG136252^Histidine kinase	GO:0016020^cellular_component^membrane`GO:0048471^cellular_component^perinuclear region of cytoplasm`GO:0005886^cellular_component^plasma membrane`GO:0055038^cellular_component^recycling endosome membrane`GO:0005524^molecular_function^ATP binding`GO:0005509^molecular_function^calcium ion binding`GO:0005525^molecular_function^GTP binding`GO:0003924^molecular_function^GTPase activity`GO:0005515^mol…	.	.	.
comp601_c0	comp601_c0_seq1	.	.	.	.	.	.	.	.	.	.	.	.	.	.	.
comp602_c0	comp602_c0_seq1	.	.	.	.	.	.	.	.	.	.	.	.	.	.	.
comp603_c0	comp603_c0_seq1	.	.	.	.	.	.	.	.	.	.	.	.	.	.	.
comp603_c0	comp603_c0_seq2	.	.	.	.	.	.	.	.	.	.	.	.	.	.	.
comp604_c0	comp604_c0_seq1	.	.	.	.	.	.	.	.	.	.	.	.	.	.	.
comp605_c0	comp605_c0_seq1	.	.	.	.	.	.	.	.	.	.	.	.	.	.	.
comp607_c0	comp607_c0_seq1	.	.	.	.	.	.	.	.	.	.	.	.	.	.	.
comp608_c0	comp608_c0_seq1	.	.	.	.	.	.	.	.	.	.	.	.	.	.	.
comp609_c0	comp609_c0_seq1	.	.	.	m.473	3-593[+]	.	.	.	.	.	.	.	.	.	.
comp609_c0	comp609_c0_seq2	.	.	.	.	.	.	.	.	.	.	.	.	.	.	.
comp610_c0	comp610_c0_seq1	.	.	.	.	.	.	.	.	.	.	.	.	.	.	.
comp611_c0	comp611_c0_seq1	.	.	.	.	.	.	.	.	.	.	.	.	.	.	.
comp612_c0	comp612_c0_seq1	.	.	.	m.474	327-929[+]	.	.	.	.	.	.	.	.	.	.
comp612_c0	comp612_c0_seq2	.	.	.	m.475	333-812[+]	.	.	.	.	.	.	.	.	.	.
comp613_c0	comp613_c0_seq1	.	.	.	m.476	2-1144[+]	sp|Q501H5|SFH13_ARATH^Q501H5^Q:862-1137,H:532-625^50%ID^E:6e-19^RecName: Full=Phosphatidylinositol/phosphatidylcholine transfer protein SFH13;^Eukaryota; Viridiplantae; Streptophyta; Embryophyta; Tracheophyta; Spermatophyta; Magnoliophyta; eudicotyledons; Gunneridae; Pentapetalae; rosids; malvids; Brassicales; Brassicaceae; Camelineae; Arabidopsis	.	.	.	.	.	GO:0000139^cellular_component^Golgi membrane`GO:0005886^cellular_component^plasma membrane`GO:0015031^biological_process^protein transport	.	.	.
comp613_c0	comp613_c0_seq2	.	.	.	m.477	2-1159[+]	sp|Q501H5|SFH13_ARATH^Q501H5^Q:4-1152,H:238-625^39.4%ID^E:2e-68^RecName: Full=Phosphatidylinositol/phosphatidylcholine transfer protein SFH13;^Eukaryota; Viridiplantae; Streptophyta; Embryophyta; Tracheophyta; Spermatophyta; Magnoliophyta; eudicotyledons; Gunneridae; Pentapetalae; rosids; malvids; Brassicales; Brassicaceae; Camelineae; Arabidopsis	.	PF00650.15^CRAL_TRIO^CRAL/TRIO domain^2-76^E:4.6e-20	.	.	.	GO:0000139^cellular_component^Golgi membrane`GO:0005886^cellular_component^plasma membrane`GO:0015031^biological_process^protein transport	.	.	.
comp614_c0	comp614_c0_seq1	.	.	.	.	.	.	.	.	.	.	.	.	.	.	.
comp615_c0	comp615_c0_seq1	.	.	.	m.479	1-816[+]	.	.	.	.	.	.	.	.	.	.
comp616_c0	comp616_c0_seq1	.	.	.	m.482	2-367[-]	.	.	.	.	.	.	.	.	.	.
comp617_c0	comp617_c0_seq1	.	.	.	m.483	57-734[+]	sp|Q9LVA7|ICLN_ARATH^Q9LVA7^Q:1-642,H:1-219^51.8%ID^E:8e-54^RecName: Full=Chloride conductance regulatory protein ICln;^Eukaryota; Viridiplantae; Streptophyta; Embryophyta; Tracheophyta; Spermatophyta; Magnoliophyta; eudicotyledons; Gunneridae; Pentapetalae; rosids; malvids; Brassicales; Brassicaceae; Camelineae; Arabidopsis	.	PF03517.8^ICln_channel^Nucleotide-sensitive chloride conductance regulator (ICln)^47-154^E:3.9e-28	.	.	.	GO:0005737^cellular_component^cytoplasm`GO:0005634^cellular_component^nucleus`GO:0000387^biological_process^spliceosomal snRNP assembly	.	.	.
comp620_c0	comp620_c0_seq1	.	.	.	.	.	.	.	.	.	.	.	.	.	.	.
comp622_c0	comp622_c0_seq1	.	.	.	.	.	.	.	.	.	.	.	.	.	.	.
comp624_c0	comp624_c0_seq1	.	.	.	.	.	.	.	.	.	.	.	.	.	.	.
comp626_c0	comp626_c0_seq1	.	.	.	m.484	364-1023[-]	.	.	.	.	ExpAA=85.07^PredHel=4^Topology=i69-91o106-128i135-154o164-186i	.	.	.	.	.
comp628_c0	comp628_c0_seq1	.	.	.	.	.	.	.	.	.	.	.	.	.	.	.
comp630_c0	comp630_c0_seq1	.	.	.	.	.	.	.	.	.	.	.	.	.	.	.
comp631_c0	comp631_c0_seq1	.	.	.	m.485	69-923[-]	sp|Q6Z4N3|TRL11_ORYSJ^Q6Z4N3^Q:46-852,H:1-279^73.59%ID^E:3e-126^RecName: Full=Thioredoxin-like 1-1, chloroplastic;^Eukaryota; Viridiplantae; Streptophyta; Embryophyta; Tracheophyta; Spermatophyta; Magnoliophyta; Liliopsida; Poales; Poaceae; BEP clade; Ehrhartoideae; Oryzeae; Oryza	.	PF00085.15^Thioredoxin^Thioredoxin^112-191^E:1.6e-13	.	.	.	GO:0031969^cellular_component^chloroplast membrane`GO:0009570^cellular_component^chloroplast stroma`GO:0016671^molecular_function^oxidoreductase activity, acting on a sulfur group of donors, disulfide as acceptor`GO:0015035^molecular_function^protein disulfide oxidoreductase activity`GO:0045454^biological_process^cell redox homeostasis`GO:0006662^biological_process^glycerol ether metabolic process	GO:0045454^biological_process^cell redox homeostasis	.	.
comp632_c0	comp632_c0_seq1	.	.	.	m.488	512-850[+]	.	.	.	.	.	.	.	.	.	.
comp634_c0	comp634_c0_seq1	.	.	.	.	.	.	.	.	.	.	.	.	.	.	.
comp636_c0	comp636_c0_seq1	.	.	.	.	.	.	.	.	.	.	.	.	.	.	.
comp637_c0	comp637_c0_seq1	.	.	.	.	.	.	.	.	.	.	.	.	.	.	.
comp640_c0	comp640_c0_seq1	.	.	.	m.492	1-321[-]	sp|O64477|Y2913_ARATH^O64477^Q:37-321,H:476-569^64.58%ID^E:3e-35^RecName: Full=G-type lectin S-receptor-like serine/threonine-protein kinase At2g19130;^Eukaryota; Viridiplantae; Streptophyta; Embryophyta; Tracheophyta; Spermatophyta; Magnoliophyta; eudicotyledons; Gunneridae; Pentapetalae; rosids; malvids; Brassicales; Brassicaceae; Camelineae; Arabidopsis	.	PF07714.12^Pkinase_Tyr^Protein tyrosine kinase^31-106^E:8.7e-13`PF00069.20^Pkinase^Protein kinase domain^32-107^E:2.5e-10	.	.	COG0515^Serine Threonine protein kinase	GO:0016021^cellular_component^integral component of membrane`GO:0005886^cellular_component^plasma membrane`GO:0005524^molecular_function^ATP binding`GO:0005516^molecular_function^calmodulin binding`GO:0004674^molecular_function^protein serine/threonine kinase activity`GO:0048544^biological_process^recognition of pollen	GO:0004672^molecular_function^protein kinase activity`GO:0006468^biological_process^protein phosphorylation`GO:0005524^molecular_function^ATP binding	.	.
comp642_c0	comp642_c0_seq1	.	.	.	.	.	.	.	.	.	.	.	.	.	.	.
comp643_c0	comp643_c0_seq1	.	.	.	m.493	253-1902[+]	sp|Q9SYD6|MATE1_ARATH^Q9SYD6^Q:130-1644,H:9-514^60.2%ID^E:0^RecName: Full=MATE efflux family protein 1;^Eukaryota; Viridiplantae; Streptophyta; Embryophyta; Tracheophyta; Spermatophyta; Magnoliophyta; eudicotyledons; Gunneridae; Pentapetalae; rosids; malvids; Brassicales; Brassicaceae; Camelineae; Arabidopsis	.	PF01554.13^MatE^MatE^200-292^E:5.5e-12`PF01554.13^MatE^MatE^354-504^E:1.2e-10	.	ExpAA=198.24^PredHel=9^Topology=o210-232i245-267o287-309i345-367o382-404i425-447o462-484i489-511o515-532i	COG0534^Mate efflux family protein	GO:0016021^cellular_component^integral component of membrane`GO:0005886^cellular_component^plasma membrane`GO:0015297^molecular_function^antiporter activity`GO:0015238^molecular_function^drug transmembrane transporter activity`GO:0006811^biological_process^ion transport	GO:0015238^molecular_function^drug transmembrane transporter activity`GO:0015297^molecular_function^antiporter activity`GO:0006855^biological_process^drug transmembrane transport`GO:0055085^biological_process^transmembrane transport`GO:0016020^cellular_component^membrane	.	.
comp644_c0	comp644_c0_seq1	.	.	.	m.497	3-1496[+]	sp|Q9FKJ0|FK132_ARATH^Q9FKJ0^Q:454-1491,H:47-393^60.52%ID^E:2e-150^RecName: Full=F-box/kelch-repeat protein At5g60570;^Eukaryota; Viridiplantae; Streptophyta; Embryophyta; Tracheophyta; Spermatophyta; Magnoliophyta; eudicotyledons; Gunneridae; Pentapetalae; rosids; malvids; Brassicales; Brassicaceae; Camelineae; Arabidopsis	.	PF01344.20^Kelch_1^Kelch motif^284-329^E:2e-07`PF13418.1^Kelch_4^Galactose oxidase, central domain^284-329^E:0.0002`PF01344.20^Kelch_1^Kelch motif^340-377^E:6.6e-06	.	.	.	GO:0005634^cellular_component^nucleus	GO:0005515^molecular_function^protein binding	.	.
comp644_c0	comp644_c0_seq1	.	.	.	m.499	1308-1616[-]	sp|Q9FKJ0|FK132_ARATH^Q9FKJ0^Q:309-124,H:331-393^61.9%ID^E:1e-18^RecName: Full=F-box/kelch-repeat protein At5g60570;^Eukaryota; Viridiplantae; Streptophyta; Embryophyta; Tracheophyta; Spermatophyta; Magnoliophyta; eudicotyledons; Gunneridae; Pentapetalae; rosids; malvids; Brassicales; Brassicaceae; Camelineae; Arabidopsis	.	.	.	.	.	GO:0005634^cellular_component^nucleus	.	.	.
comp645_c0	comp645_c0_seq1	.	.	.	.	.	.	.	.	.	.	.	.	.	.	.
comp646_c0	comp646_c0_seq1	.	.	.	.	.	.	.	.	.	.	.	.	.	.	.
comp648_c0	comp648_c0_seq1	.	.	.	.	.	.	.	.	.	.	.	.	.	.	.
comp649_c0	comp649_c0_seq1	.	.	.	.	.	.	.	.	.	.	.	.	.	.	.
comp649_c0	comp649_c0_seq2	.	.	.	m.508	3-368[+]	.	.	.	.	.	.	.	.	.	.
comp650_c0	comp650_c0_seq1	.	.	.	.	.	.	.	.	.	.	.	.	.	.	.
comp651_c0	comp651_c0_seq1	.	.	.	.	.	.	.	.	.	.	.	.	.	.	.
comp653_c0	comp653_c0_seq1	.	.	.	.	.	.	.	.	.	.	.	.	.	.	.
comp653_c0	comp653_c0_seq2	.	.	.	.	.	.	.	.	.	.	.	.	.	.	.
comp654_c0	comp654_c0_seq1	.	.	.	.	.	.	.	.	.	.	.	.	.	.	.
comp654_c0	comp654_c0_seq2	.	.	.	.	.	.	.	.	.	.	.	.	.	.	.
comp655_c0	comp655_c0_seq1	.	.	.	.	.	.	.	.	.	.	.	.	.	.	.
comp656_c0	comp656_c0_seq1	.	.	.	.	.	.	.	.	.	.	.	.	.	.	.
comp657_c0	comp657_c0_seq1	.	.	.	.	.	.	.	.	.	.	.	.	.	.	.
comp658_c0	comp658_c0_seq1	.	.	.	m.510	321-701[+]	sp|Q6AWV1|POP5_ARATH^Q6AWV1^Q:1-312,H:1-107^66.36%ID^E:8e-48^RecName: Full=Probable ribonuclease P/MRP protein subunit POP5;^Eukaryota; Viridiplantae; Streptophyta; Embryophyta; Tracheophyta; Spermatophyta; Magnoliophyta; eudicotyledons; Gunneridae; Pentapetalae; rosids; malvids; Brassicales; Brassicaceae; Camelineae; Arabidopsis	.	PF01900.14^RNase_P_Rpp14^Rpp14/Pop5 family^7-104^E:5.6e-24	.	.	COG1369^Part of ribonuclease P, a protein complex that generates mature tRNA molecules by cleaving their 5'-ends (By similarity)	GO:0005730^cellular_component^nucleolus`GO:0005773^cellular_component^vacuole`GO:0004526^molecular_function^ribonuclease P activity`GO:0008033^biological_process^tRNA processing	GO:0004540^molecular_function^ribonuclease activity`GO:0008033^biological_process^tRNA processing	.	.
comp658_c0	comp658_c0_seq2	.	.	.	m.512	321-779[+]	sp|Q6AWV1|POP5_ARATH^Q6AWV1^Q:1-321,H:1-110^66.36%ID^E:6e-49^RecName: Full=Probable ribonuclease P/MRP protein subunit POP5;^Eukaryota; Viridiplantae; Streptophyta; Embryophyta; Tracheophyta; Spermatophyta; Magnoliophyta; eudicotyledons; Gunneridae; Pentapetalae; rosids; malvids; Brassicales; Brassicaceae; Camelineae; Arabidopsis	.	PF01900.14^RNase_P_Rpp14^Rpp14/Pop5 family^7-115^E:4.2e-29	.	.	COG1369^Part of ribonuclease P, a protein complex that generates mature tRNA molecules by cleaving their 5'-ends (By similarity)	GO:0005730^cellular_component^nucleolus`GO:0005773^cellular_component^vacuole`GO:0004526^molecular_function^ribonuclease P activity`GO:0008033^biological_process^tRNA processing	GO:0004540^molecular_function^ribonuclease activity`GO:0008033^biological_process^tRNA processing	.	.
comp659_c0	comp659_c0_seq1	.	.	.	.	.	.	.	.	.	.	.	.	.	.	.
comp664_c0	comp664_c0_seq1	.	.	.	m.515	227-658[-]	sp|Q56XQ6|PTR15_ARATH^Q56XQ6^Q:28-423,H:455-584^65.19%ID^E:2e-53^RecName: Full=Protein NRT1/ PTR FAMILY 4.4;^Eukaryota; Viridiplantae; Streptophyta; Embryophyta; Tracheophyta; Spermatophyta; Magnoliophyta; eudicotyledons; Gunneridae; Pentapetalae; rosids; malvids; Brassicales; Brassicaceae; Camelineae; Arabidopsis	.	.	.	ExpAA=65.44^PredHel=3^Topology=o15-37i49-71o96-115i	COG3104^transporter	GO:0016021^cellular_component^integral component of membrane`GO:0005886^cellular_component^plasma membrane`GO:0005215^molecular_function^transporter activity	.	.	.
comp665_c0	comp665_c0_seq1	.	.	.	m.517	2-520[+]	.	.	PF11707.3^Npa1^Ribosome 60S biogenesis N-terminal^5-172^E:4.4e-37	.	.	.	.	.	.	.
comp666_c0	comp666_c0_seq1	.	.	.	.	.	.	.	.	.	.	.	.	.	.	.
comp669_c0	comp669_c0_seq2	.	.	.	m.518	315-977[+]	.	.	PF13359.1^DDE_4^DDE superfamily endonuclease^163-217^E:5.8e-11	.	.	.	.	.	.	.
comp670_c0	comp670_c0_seq1	.	.	.	.	.	.	.	.	.	.	.	.	.	.	.
comp670_c0	comp670_c0_seq2	.	.	.	.	.	.	.	.	.	.	.	.	.	.	.
comp672_c0	comp672_c0_seq1	.	.	.	.	.	.	.	.	.	.	.	.	.	.	.
comp673_c0	comp673_c0_seq1	.	.	.	.	.	.	.	.	.	.	.	.	.	.	.
comp674_c0	comp674_c0_seq1	.	.	.	.	.	.	.	.	.	.	.	.	.	.	.
comp674_c0	comp674_c0_seq2	.	.	.	m.520	1-399[+]	.	.	.	.	.	.	.	.	.	.
comp675_c0	comp675_c0_seq1	.	.	.	.	.	.	.	.	.	.	.	.	.	.	.
comp675_c0	comp675_c0_seq2	.	.	.	.	.	.	.	.	.	.	.	.	.	.	.
comp676_c0	comp676_c0_seq1	.	.	.	.	.	.	.	.	.	.	.	.	.	.	.
comp677_c0	comp677_c0_seq1	.	.	.	.	.	.	.	.	.	.	.	.	.	.	.
comp679_c0	comp679_c0_seq1	.	.	.	m.521	3-1133[-]	sp|P31244|RAD16_YEAST^P31244^Q:325-717,H:184-294^44.27%ID^E:9e-23^RecName: Full=DNA repair protein RAD16;^Eukaryota; Fungi; Dikarya; Ascomycota; Saccharomycotina; Saccharomycetes; Saccharomycetales; Saccharomycetaceae; Saccharomyces`sp|P31244|RAD16_YEAST^P31244^Q:961-1131,H:309-365^64.91%ID^E:3e-16^RecName: Full=DNA repair protein RAD16;^Eukaryota; Fungi; Dikarya; Ascomycota; Saccharomycotina; Sa…	.	PF00176.18^SNF2_N^SNF2 family N-terminal domain^112-236^E:1.4e-23`PF00176.18^SNF2_N^SNF2 family N-terminal domain^315-377^E:4e-17	.	.	COG0553^helicase	GO:0031463^cellular_component^Cul3-RING ubiquitin ligase complex`GO:0000113^cellular_component^nucleotide-excision repair factor 4 complex`GO:0005524^molecular_function^ATP binding`GO:0003677^molecular_function^DNA binding`GO:0004386^molecular_function^helicase activity`GO:0005515^molecular_function^protein binding`GO:0008270^molecular_function^zinc ion binding`GO:0006200^biological_process^ATP c…	GO:0003677^molecular_function^DNA binding`GO:0005524^molecular_function^ATP binding	.	.
comp680_c0	comp680_c0_seq1	.	.	.	.	.	.	.	.	.	.	.	.	.	.	.
comp682_c0	comp682_c0_seq1	.	.	.	m.524	1-1791[-]	sp|Q8S9K3|VAR3_ARATH^Q8S9K3^Q:82-966,H:93-353^32.78%ID^E:7e-36^RecName: Full=Zinc finger protein VAR3, chloroplastic;^Eukaryota; Viridiplantae; Streptophyta; Embryophyta; Tracheophyta; Spermatophyta; Magnoliophyta; eudicotyledons; Gunneridae; Pentapetalae; rosids; malvids; Brassicales; Brassicaceae; Camelineae; Arabidopsis	.	PF00641.13^zf-RanBP^Zn-finger in Ran binding protein and others^245-273^E:1.7e-09`PF00641.13^zf-RanBP^Zn-finger in Ran binding protein and others^279-306^E:0.0019	.	.	.	GO:0009507^cellular_component^chloroplast`GO:0009570^cellular_component^chloroplast stroma`GO:0005515^molecular_function^protein binding`GO:0008270^molecular_function^zinc ion binding`GO:0009658^biological_process^chloroplast organization	GO:0008270^molecular_function^zinc ion binding	.	.
comp683_c0	comp683_c0_seq1	.	.	.	m.531	3-341[-]	sp|Q0J4I1|CKB21_ORYSJ^Q0J4I1^Q:58-339,H:19-112^95.74%ID^E:5e-56^RecName: Full=Cyclin-dependent kinase B2-1;^Eukaryota; Viridiplantae; Streptophyta; Embryophyta; Tracheophyta; Spermatophyta; Magnoliophyta; Liliopsida; Poales; Poaceae; BEP clade; Ehrhartoideae; Oryzeae; Oryza	.	PF00069.20^Pkinase^Protein kinase domain^29-113^E:8.2e-14`PF07714.12^Pkinase_Tyr^Protein tyrosine kinase^31-113^E:3.3e-06	.	.	COG0515^Serine Threonine protein kinase	GO:0000307^cellular_component^cyclin-dependent protein kinase holoenzyme complex`GO:0005634^cellular_component^nucleus`GO:0009524^cellular_component^phragmoplast`GO:0005819^cellular_component^spindle`GO:0005524^molecular_function^ATP binding`GO:0004693^molecular_function^cyclin-dependent protein serine/threonine kinase activity`GO:0008353^molecular_function^RNA polymerase II carboxy-terminal doma…	GO:0004672^molecular_function^protein kinase activity`GO:0005524^molecular_function^ATP binding`GO:0006468^biological_process^protein phosphorylation	.	.
comp684_c0	comp684_c0_seq1	.	.	.	m.532	415-1041[-]	.	.	.	.	.	.	.	.	.	.
comp684_c0	comp684_c0_seq2	.	.	.	.	.	.	.	.	.	.	.	.	.	.	.
comp685_c0	comp685_c0_seq1	.	.	.	.	.	.	.	.	.	.	.	.	.	.	.
comp685_c0	comp685_c0_seq2	.	.	.	.	.	.	.	.	.	.	.	.	.	.	.
comp687_c0	comp687_c0_seq1	.	.	.	.	.	.	.	.	.	.	.	.	.	.	.
comp688_c0	comp688_c0_seq1	.	.	.	.	.	.	.	.	.	.	.	.	.	.	.
comp689_c0	comp689_c0_seq1	.	.	.	.	.	.	.	.	.	.	.	.	.	.	.
comp690_c0	comp690_c0_seq1	.	.	.	m.535	3-593[-]	.	.	PF00612.22^IQ^IQ calmodulin-binding motif^182-197^E:2e-05	.	.	.	.	GO:0005515^molecular_function^protein binding	.	.
comp691_c0	comp691_c0_seq1	.	.	.	.	.	.	.	.	.	.	.	.	.	.	.
comp692_c0	comp692_c0_seq1	.	.	.	m.536	3-413[-]	.	.	PF00385.19^Chromo^Chromo (CHRromatin Organisation MOdifier) domain^70-123^E:1.4e-11	.	.	.	.	.	.	.
comp694_c0	comp694_c0_seq1	.	.	.	.	.	.	.	.	.	.	.	.	.	.	.
comp695_c0	comp695_c0_seq1	.	.	.	.	.	.	.	.	.	.	.	.	.	.	.
comp697_c0	comp697_c0_seq1	.	.	.	.	.	.	.	.	.	.	.	.	.	.	.
comp701_c0	comp701_c0_seq1	.	.	.	.	.	.	.	.	.	.	.	.	.	.	.
comp702_c0	comp702_c0_seq1	.	.	.	.	.	.	.	.	.	.	.	.	.	.	.
comp703_c0	comp703_c0_seq1	.	.	.	.	.	.	.	.	.	.	.	.	.	.	.
comp703_c0	comp703_c0_seq2	.	.	.	.	.	.	.	.	.	.	.	.	.	.	.
comp704_c0	comp704_c0_seq1	.	.	.	m.540	3-560[+]	sp|A2WSH0|PDR3_ORYSI^A2WSH0^Q:1-555,H:1056-1240^86.49%ID^E:2e-110^RecName: Full=Pleiotropic drug resistance protein 3;^Eukaryota; Viridiplantae; Streptophyta; Embryophyta; Tracheophyta; Spermatophyta; Magnoliophyta; Liliopsida; Poales; Poaceae; BEP clade; Ehrhartoideae; Oryzeae; Oryza	.	PF01061.19^ABC2_membrane^ABC-2 type transporter^131-176^E:1.4e-09	.	ExpAA=21.90^PredHel=1^Topology=i149-171o	COG1131^(ABC) transporter	GO:0016021^cellular_component^integral component of membrane`GO:0005524^molecular_function^ATP binding`GO:0016887^molecular_function^ATPase activity`GO:0080168^biological_process^abscisic acid transport`GO:0015692^biological_process^lead ion transport`GO:0010193^biological_process^response to ozone	GO:0016020^cellular_component^membrane	.	.
comp705_c0	comp705_c0_seq1	.	.	.	m.541	16-612[-]	sp|Q5Z9S8|PDR12_ORYSJ^Q5Z9S8^Q:1-594,H:1303-1500^93.43%ID^E:1e-82^RecName: Full=Pleiotropic drug resistance protein 12;^Eukaryota; Viridiplantae; Streptophyta; Embryophyta; Tracheophyta; Spermatophyta; Magnoliophyta; Liliopsida; Poales; Poaceae; BEP clade; Ehrhartoideae; Oryzeae; Oryza	.	PF01061.19^ABC2_membrane^ABC-2 type transporter^2-136^E:1.7e-36	.	ExpAA=108.65^PredHel=5^Topology=o20-42i54-76o86-108i115-137o168-190i	COG1131^(ABC) transporter	GO:0009941^cellular_component^chloroplast envelope`GO:0016021^cellular_component^integral component of membrane`GO:0005739^cellular_component^mitochondrion`GO:0005886^cellular_component^plasma membrane`GO:0005774^cellular_component^vacuolar membrane`GO:0005524^molecular_function^ATP binding`GO:0016887^molecular_function^ATPase activity`GO:0015086^molecular_function^cadmium ion transmembrane trans…	GO:0016020^cellular_component^membrane	.	.
comp705_c0	comp705_c0_seq1	.	.	.	m.542	1-372[+]	sp|Q5Z9S8|PDR12_ORYSJ^Q5Z9S8^Q:372-19,H:1383-1500^91.53%ID^E:2e-47^RecName: Full=Pleiotropic drug resistance protein 12;^Eukaryota; Viridiplantae; Streptophyta; Embryophyta; Tracheophyta; Spermatophyta; Magnoliophyta; Liliopsida; Poales; Poaceae; BEP clade; Ehrhartoideae; Oryzeae; Oryza	.	.	sigP:1^16^0.815^YES	.	COG1131^(ABC) transporter	GO:0009941^cellular_component^chloroplast envelope`GO:0016021^cellular_component^integral component of membrane`GO:0005739^cellular_component^mitochondrion`GO:0005886^cellular_component^plasma membrane`GO:0005774^cellular_component^vacuolar membrane`GO:0005524^molecular_function^ATP binding`GO:0016887^molecular_function^ATPase activity`GO:0015086^molecular_function^cadmium ion transmembrane trans…	.	.	.
comp707_c0	comp707_c0_seq1	.	.	.	.	.	.	.	.	.	.	.	.	.	.	.
comp709_c0	comp709_c0_seq1	.	.	.	.	.	.	.	.	.	.	.	.	.	.	.
comp710_c0	comp710_c0_seq1	.	.	.	.	.	.	.	.	.	.	.	.	.	.	.
comp711_c0	comp711_c0_seq1	.	.	.	.	.	.	.	.	.	.	.	.	.	.	.
comp711_c0	comp711_c0_seq2	.	.	.	m.545	3-392[-]	sp|Q10710|STA_RICCO^Q10710^Q:121-390,H:4-94^67.03%ID^E:2e-33^RecName: Full=Sugar carrier protein A;^Eukaryota; Viridiplantae; Streptophyta; Embryophyta; Tracheophyta; Spermatophyta; Magnoliophyta; eudicotyledons; Gunneridae; Pentapetalae; rosids; fabids; Malpighiales; Euphorbiaceae; Acalyphoideae; Acalypheae; Ricinus	.	.	.	ExpAA=22.11^PredHel=1^Topology=i62-84o	.	GO:0016021^cellular_component^integral component of membrane`GO:0022891^molecular_function^substrate-specific transmembrane transporter activity`GO:0015293^molecular_function^symporter activity`GO:0008643^biological_process^carbohydrate transport	.	.	.
comp713_c0	comp713_c0_seq1	.	.	.	.	.	.	.	.	.	.	.	.	.	.	.
comp713_c0	comp713_c0_seq2	.	.	.	.	.	.	.	.	.	.	.	.	.	.	.
comp714_c0	comp714_c0_seq1	.	.	.	m.547	1-396[+]	.	.	.	.	.	.	.	.	.	.
comp715_c0	comp715_c0_seq1	.	.	.	.	.	.	.	.	.	.	.	.	.	.	.
comp715_c0	comp715_c0_seq2	.	.	.	.	.	.	.	.	.	.	.	.	.	.	.
comp717_c0	comp717_c0_seq1	.	.	.	m.548	2-1330[+]	sp|Q8W486|Y1491_ARATH^Q8W486^Q:34-1308,H:53-475^35.51%ID^E:2e-78^RecName: Full=Uncharacterized protein At1g04910;^Eukaryota; Viridiplantae; Streptophyta; Embryophyta; Tracheophyta; Spermatophyta; Magnoliophyta; eudicotyledons; Gunneridae; Pentapetalae; rosids; malvids; Brassicales; Brassicaceae; Camelineae; Arabidopsis	.	PF10250.4^O-FucT^GDP-fucose protein O-fucosyltransferase^53-369^E:7.4e-87	.	.	.	GO:0005768^cellular_component^endosome`GO:0005794^cellular_component^Golgi apparatus`GO:0000139^cellular_component^Golgi membrane`GO:0016021^cellular_component^integral component of membrane`GO:0005802^cellular_component^trans-Golgi network	.	.	.
comp718_c0	comp718_c0_seq1	.	.	.	.	.	.	.	.	.	.	.	.	.	.	.
comp720_c0	comp720_c0_seq1	.	.	.	m.549	264-848[+]	sp|Q0WQK2|ZDHC9_ARATH^Q0WQK2^Q:85-582,H:19-181^62.65%ID^E:2e-63^RecName: Full=Probable protein S-acyltransferase 7;^Eukaryota; Viridiplantae; Streptophyta; Embryophyta; Tracheophyta; Spermatophyta; Magnoliophyta; eudicotyledons; Gunneridae; Pentapetalae; rosids; malvids; Brassicales; Brassicaceae; Camelineae; Arabidopsis	.	PF01529.15^zf-DHHC^DHHC palmitoyltransferase^153-194^E:7.7e-13	.	ExpAA=44.36^PredHel=2^Topology=i52-74o84-106i	COG5273^Zinc finger, DHHC-type containing	GO:0016021^cellular_component^integral component of membrane`GO:0005886^cellular_component^plasma membrane`GO:0019706^molecular_function^protein-cysteine S-palmitoyltransferase activity`GO:0008270^molecular_function^zinc ion binding	GO:0008270^molecular_function^zinc ion binding	.	.
comp721_c0	comp721_c0_seq1	.	.	.	.	.	.	.	.	.	.	.	.	.	.	.
comp722_c0	comp722_c0_seq1	.	.	.	.	.	.	.	.	.	.	.	.	.	.	.
comp722_c0	comp722_c0_seq2	.	.	.	.	.	.	.	.	.	.	.	.	.	.	.
comp724_c0	comp724_c0_seq1	.	.	.	.	.	.	.	.	.	.	.	.	.	.	.
comp725_c0	comp725_c0_seq1	.	.	.	m.553	1-441[-]	sp|Q940G6|GID1C_ARATH^Q940G6^Q:25-441,H:11-157^42.67%ID^E:1e-18^RecName: Full=Gibberellin receptor GID1C;^Eukaryota; Viridiplantae; Streptophyta; Embryophyta; Tracheophyta; Spermatophyta; Magnoliophyta; eudicotyledons; Gunneridae; Pentapetalae; rosids; malvids; Brassicales; Brassicaceae; Camelineae; Arabidopsis	.	PF00135.23^COesterase^Carboxylesterase family^84-136^E:1.7e-05`PF07859.8^Abhydrolase_3^alpha/beta hydrolase fold^97-147^E:3.3e-18	.	.	COG0657^alpha beta hydrolase fold-3 domain protein	GO:0005634^cellular_component^nucleus`GO:0016787^molecular_function^hydrolase activity`GO:0005515^molecular_function^protein binding`GO:0048444^biological_process^floral organ morphogenesis`GO:0009740^biological_process^gibberellic acid mediated signaling pathway`GO:0010476^biological_process^gibberellin mediated signaling pathway`GO:0009939^biological_process^positive regulation of gibberellic a…	GO:0016787^molecular_function^hydrolase activity`GO:0008152^biological_process^metabolic process	.	.
comp729_c0	comp729_c0_seq1	.	.	.	m.554	424-1797[-]	sp|Q689D6|RPD1_ARATH^Q689D6^Q:76-1185,H:36-392^48.53%ID^E:2e-94^RecName: Full=Protein ROOT PRIMORDIUM DEFECTIVE 1;^Eukaryota; Viridiplantae; Streptophyta; Embryophyta; Tracheophyta; Spermatophyta; Magnoliophyta; eudicotyledons; Gunneridae; Pentapetalae; rosids; malvids; Brassicales; Brassicaceae; Camelineae; Arabidopsis	.	PF11955.3^PORR^Plant organelle RNA recognition domain^36-393^E:1e-111	.	.	.	GO:0010102^biological_process^lateral root morphogenesis`GO:0008285^biological_process^negative regulation of cell proliferation	.	.	.
comp729_c0	comp729_c0_seq2	.	.	.	m.559	424-1785[-]	sp|Q689D6|RPD1_ARATH^Q689D6^Q:76-1221,H:36-404^47.55%ID^E:2e-94^RecName: Full=Protein ROOT PRIMORDIUM DEFECTIVE 1;^Eukaryota; Viridiplantae; Streptophyta; Embryophyta; Tracheophyta; Spermatophyta; Magnoliophyta; eudicotyledons; Gunneridae; Pentapetalae; rosids; malvids; Brassicales; Brassicaceae; Camelineae; Arabidopsis	.	PF11955.3^PORR^Plant organelle RNA recognition domain^36-393^E:9.9e-112	.	.	.	GO:0010102^biological_process^lateral root morphogenesis`GO:0008285^biological_process^negative regulation of cell proliferation	.	.	.
comp731_c0	comp731_c0_seq1	.	.	.	.	.	.	.	.	.	.	.	.	.	.	.
comp731_c0	comp731_c0_seq2	.	.	.	.	.	.	.	.	.	.	.	.	.	.	.
comp736_c0	comp736_c0_seq1	.	.	.	.	.	.	.	.	.	.	.	.	.	.	.
comp737_c0	comp737_c0_seq1	.	.	.	m.567	1-336[-]	sp|Q8L850|PI5K9_ARATH^Q8L850^Q:1-336,H:458-569^87.5%ID^E:1e-63^RecName: Full=Phosphatidylinositol 4-phosphate 5-kinase 9;^Eukaryota; Viridiplantae; Streptophyta; Embryophyta; Tracheophyta; Spermatophyta; Magnoliophyta; eudicotyledons; Gunneridae; Pentapetalae; rosids; malvids; Brassicales; Brassicaceae; Camelineae; Arabidopsis	.	PF01504.13^PIP5K^Phosphatidylinositol-4-phosphate 5-Kinase^20-110^E:6.1e-34	.	.	COG4642^whole genome shotgun sequence	GO:0005829^cellular_component^cytosol`GO:0016020^cellular_component^membrane`GO:0005634^cellular_component^nucleus`GO:0016308^molecular_function^1-phosphatidylinositol-4-phosphate 5-kinase activity`GO:0005524^molecular_function^ATP binding`GO:0005515^molecular_function^protein binding`GO:0005975^biological_process^carbohydrate metabolic process`GO:0006520^biological_process^cellular amino acid me…	GO:0016307^molecular_function^phosphatidylinositol phosphate kinase activity`GO:0046488^biological_process^phosphatidylinositol metabolic process	.	.
comp740_c0	comp740_c0_seq1	.	.	.	.	.	.	.	.	.	.	.	.	.	.	.
comp741_c0	comp741_c0_seq1	.	.	.	.	.	.	.	.	.	.	.	.	.	.	.
comp743_c0	comp743_c0_seq1	.	.	.	.	.	.	.	.	.	.	.	.	.	.	.
comp744_c0	comp744_c0_seq1	.	.	.	.	.	.	.	.	.	.	.	.	.	.	.
comp745_c0	comp745_c0_seq1	.	.	.	m.568	59-679[-]	.	.	.	.	.	.	.	.	.	.
comp746_c0	comp746_c0_seq1	.	.	.	m.569	409-3408[-]	sp|F4HWY6|MYO11_ARATH^F4HWY6^Q:61-2988,H:556-1526^75.82%ID^E:0^RecName: Full=Myosin-11;^Eukaryota; Viridiplantae; Streptophyta; Embryophyta; Tracheophyta; Spermatophyta; Magnoliophyta; eudicotyledons; Gunneridae; Pentapetalae; rosids; malvids; Brassicales; Brassicaceae; Camelineae; Arabidopsis	.	PF00063.16^Myosin_head^Myosin head (motor domain)^21-188^E:1.2e-35`PF00612.22^IQ^IQ calmodulin-binding motif^227-246^E:0.0096`PF00612.22^IQ^IQ calmodulin-binding motif^253-272^E:0.055`PF00612.22^IQ^IQ calmodulin-binding motif^301-320^E:0.01`PF00612.22^IQ^IQ calmodulin-binding motif^325-343^E:0.0077`PF01843.14^DIL^DIL domain^817-923^E:4.5e-36	.	.	COG5022^myosin heavy chain	GO:0005737^cellular_component^cytoplasm`GO:0016459^cellular_component^myosin complex`GO:0005524^molecular_function^ATP binding`GO:0003774^molecular_function^motor activity`GO:0030048^biological_process^actin filament-based movement`GO:0008152^biological_process^metabolic process	GO:0003774^molecular_function^motor activity`GO:0005524^molecular_function^ATP binding`GO:0016459^cellular_component^myosin complex`GO:0005515^molecular_function^protein binding	.	.
comp746_c0	comp746_c0_seq2	.	.	.	m.571	409-3099[-]	sp|F4HWY6|MYO11_ARATH^F4HWY6^Q:1-2679,H:639-1526^75.7%ID^E:0^RecName: Full=Myosin-11;^Eukaryota; Viridiplantae; Streptophyta; Embryophyta; Tracheophyta; Spermatophyta; Magnoliophyta; eudicotyledons; Gunneridae; Pentapetalae; rosids; malvids; Brassicales; Brassicaceae; Camelineae; Arabidopsis	.	PF00063.16^Myosin_head^Myosin head (motor domain)^7-85^E:1.5e-15`PF00612.22^IQ^IQ calmodulin-binding motif^124-143^E:0.0085`PF00612.22^IQ^IQ calmodulin-binding motif^150-169^E:0.048`PF00612.22^IQ^IQ calmodulin-binding motif^198-217^E:0.0088`PF00612.22^IQ^IQ calmodulin-binding motif^222-240^E:0.0068`PF01843.14^DIL^DIL domain^714-820^E:3.8e-36	.	.	COG5022^myosin heavy chain	GO:0005737^cellular_component^cytoplasm`GO:0016459^cellular_component^myosin complex`GO:0005524^molecular_function^ATP binding`GO:0003774^molecular_function^motor activity`GO:0030048^biological_process^actin filament-based movement`GO:0008152^biological_process^metabolic process	GO:0003774^molecular_function^motor activity`GO:0005524^molecular_function^ATP binding`GO:0016459^cellular_component^myosin complex`GO:0005515^molecular_function^protein binding	.	.
comp746_c0	comp746_c0_seq2	.	.	.	m.572	3222-3569[-]	sp|F4HWY6|MYO11_ARATH^F4HWY6^Q:61-237,H:556-614^61.02%ID^E:5e-16^RecName: Full=Myosin-11;^Eukaryota; Viridiplantae; Streptophyta; Embryophyta; Tracheophyta; Spermatophyta; Magnoliophyta; eudicotyledons; Gunneridae; Pentapetalae; rosids; malvids; Brassicales; Brassicaceae; Camelineae; Arabidopsis	.	.	.	ExpAA=21.79^PredHel=1^Topology=i76-98o	COG5022^myosin heavy chain	GO:0005737^cellular_component^cytoplasm`GO:0016459^cellular_component^myosin complex`GO:0005524^molecular_function^ATP binding`GO:0003774^molecular_function^motor activity`GO:0030048^biological_process^actin filament-based movement`GO:0008152^biological_process^metabolic process	.	.	.
comp747_c0	comp747_c0_seq1	.	.	.	.	.	.	.	.	.	.	.	.	.	.	.
comp747_c0	comp747_c0_seq2	.	.	.	.	.	.	.	.	.	.	.	.	.	.	.
comp750_c0	comp750_c0_seq1	.	.	.	.	.	.	.	.	.	.	.	.	.	.	.
comp751_c0	comp751_c0_seq1	.	.	.	.	.	.	.	.	.	.	.	.	.	.	.
comp752_c0	comp752_c0_seq1	.	.	.	m.574	2-328[+]	sp|Q2QN30|NRAM6_ORYSJ^Q2QN30^Q:1-324,H:434-541^85.19%ID^E:8e-42^RecName: Full=Metal transporter Nramp6;^Eukaryota; Viridiplantae; Streptophyta; Embryophyta; Tracheophyta; Spermatophyta; Magnoliophyta; Liliopsida; Poales; Poaceae; BEP clade; Ehrhartoideae; Oryzeae; Oryza	.	.	.	ExpAA=59.86^PredHel=3^Topology=o10-32i39-58o68-90i	COG1914^H( )-stimulated, divalent metal cation uptake system (By similarity)	GO:0016021^cellular_component^integral component of membrane`GO:0005215^molecular_function^transporter activity`GO:0006811^biological_process^ion transport`GO:0055072^biological_process^iron ion homeostasis	.	.	.
comp754_c0	comp754_c0_seq1	.	.	.	.	.	.	.	.	.	.	.	.	.	.	.
comp755_c0	comp755_c0_seq1	.	.	.	.	.	.	.	.	.	.	.	.	.	.	.
comp756_c0	comp756_c0_seq1	.	.	.	.	.	.	.	.	.	.	.	.	.	.	.
comp757_c0	comp757_c0_seq1	.	.	.	.	.	.	.	.	.	.	.	.	.	.	.
comp757_c0	comp757_c0_seq2	.	.	.	.	.	.	.	.	.	.	.	.	.	.	.
comp758_c0	comp758_c0_seq1	.	.	.	m.578	1-417[+]	sp|P04146|COPIA_DROME^P04146^Q:22-393,H:1277-1400^42.74%ID^E:2e-22^RecName: Full=Copia protein;^Eukaryota; Metazoa; Ecdysozoa; Arthropoda; Hexapoda; Insecta; Pterygota; Neoptera; Endopterygota; Diptera; Brachycera; Muscomorpha; Ephydroidea; Drosophilidae; Drosophila; Sophophora	.	.	.	.	.	GO:0004190^molecular_function^aspartic-type endopeptidase activity`GO:0005524^molecular_function^ATP binding`GO:0003676^molecular_function^nucleic acid binding`GO:0008270^molecular_function^zinc ion binding`GO:0015074^biological_process^DNA integration	.	.	.
comp758_c0	comp758_c0_seq2	.	.	.	m.579	2-898[+]	sp|P92519|M810_ARATH^P92519^Q:7-603,H:27-225^43.22%ID^E:8e-59^RecName: Full=Uncharacterized mitochondrial protein AtMg00810;^Eukaryota; Viridiplantae; Streptophyta; Embryophyta; Tracheophyta; Spermatophyta; Magnoliophyta; eudicotyledons; Gunneridae; Pentapetalae; rosids; malvids; Brassicales; Brassicaceae; Camelineae; Arabidopsis	.	PF07727.9^RVT_2^Reverse transcriptase (RNA-dependent DNA polymerase)^2-59^E:2.6e-13	.	.	KOG0017^Retrotransposon protein	GO:0005739^cellular_component^mitochondrion	.	.	.
comp759_c0	comp759_c0_seq1	.	.	.	.	.	.	.	.	.	.	.	.	.	.	.
comp761_c0	comp761_c0_seq1	.	.	.	.	.	.	.	.	.	.	.	.	.	.	.
comp762_c0	comp762_c0_seq1	.	.	.	.	.	.	.	.	.	.	.	.	.	.	.
comp764_c0	comp764_c0_seq1	.	.	.	.	.	.	.	.	.	.	.	.	.	.	.
comp764_c0	comp764_c0_seq2	.	.	.	.	.	.	.	.	.	.	.	.	.	.	.
comp768_c0	comp768_c0_seq1	.	.	.	.	.	.	.	.	.	.	.	.	.	.	.
comp770_c0	comp770_c0_seq1	.	.	.	.	.	.	.	.	.	.	.	.	.	.	.
comp772_c0	comp772_c0_seq1	.	.	.	m.581	227-643[-]	.	.	PF13178.1^DUF4005^Protein of unknown function (DUF4005)^62-131^E:6.2e-09	.	.	.	.	.	.	.
comp773_c0	comp773_c0_seq1	.	.	.	.	.	.	.	.	.	.	.	.	.	.	.
comp775_c0	comp775_c0_seq1	.	.	.	.	.	.	.	.	.	.	.	.	.	.	.
comp776_c0	comp776_c0_seq1	.	.	.	.	.	.	.	.	.	.	.	.	.	.	.
comp777_c0	comp777_c0_seq1	.	.	.	m.582	94-1056[+]	.	.	.	.	.	.	.	.	.	.
comp779_c0	comp779_c0_seq1	.	.	.	.	.	.	.	.	.	.	.	.	.	.	.
comp780_c0	comp780_c0_seq1	.	.	.	.	.	.	.	.	.	.	.	.	.	.	.
comp782_c0	comp782_c0_seq1	.	.	.	.	.	.	.	.	.	.	.	.	.	.	.
comp783_c0	comp783_c0_seq1	.	.	.	.	.	.	.	.	.	.	.	.	.	.	.
comp783_c0	comp783_c0_seq2	.	.	.	m.589	1-516[-]	.	.	.	.	.	.	.	.	.	.
comp784_c0	comp784_c0_seq1	.	.	.	.	.	.	.	.	.	.	.	.	.	.	.
comp787_c0	comp787_c0_seq1	.	.	.	.	.	.	.	.	.	.	.	.	.	.	.
comp788_c0	comp788_c0_seq1	.	.	.	.	.	.	.	.	.	.	.	.	.	.	.
comp789_c0	comp789_c0_seq1	.	.	.	.	.	.	.	.	.	.	.	.	.	.	.
comp790_c0	comp790_c0_seq1	.	.	.	.	.	.	.	.	.	.	.	.	.	.	.
comp790_c0	comp790_c0_seq2	.	.	.	.	.	.	.	.	.	.	.	.	.	.	.
comp792_c0	comp792_c0_seq1	.	.	.	.	.	.	.	.	.	.	.	.	.	.	.
comp792_c0	comp792_c0_seq2	.	.	.	.	.	.	.	.	.	.	.	.	.	.	.
comp793_c0	comp793_c0_seq1	.	.	.	.	.	.	.	.	.	.	.	.	.	.	.
comp795_c0	comp795_c0_seq1	.	.	.	.	.	.	.	.	.	.	.	.	.	.	.
comp796_c0	comp796_c0_seq1	.	.	.	.	.	.	.	.	.	.	.	.	.	.	.
comp797_c0	comp797_c0_seq1	.	.	.	.	.	.	.	.	.	.	.	.	.	.	.
comp798_c0	comp798_c0_seq1	.	.	.	.	.	.	.	.	.	.	.	.	.	.	.
comp798_c0	comp798_c0_seq2	.	.	.	.	.	.	.	.	.	.	.	.	.	.	.
comp799_c0	comp799_c0_seq1	.	.	.	.	.	.	.	.	.	.	.	.	.	.	.
comp802_c0	comp802_c0_seq1	.	.	.	.	.	.	.	.	.	.	.	.	.	.	.
comp803_c0	comp803_c0_seq1	.	.	.	.	.	.	.	.	.	.	.	.	.	.	.
comp805_c0	comp805_c0_seq1	.	.	.	m.591	199-1248[-]	.	.	.	.	.	.	.	.	.	.
comp806_c0	comp806_c0_seq1	.	.	.	.	.	.	.	.	.	.	.	.	.	.	.
comp807_c0	comp807_c0_seq1	.	.	.	.	.	.	.	.	.	.	.	.	.	.	.
comp808_c0	comp808_c0_seq1	.	.	.	.	.	.	.	.	.	.	.	.	.	.	.
comp808_c0	comp808_c0_seq2	.	.	.	.	.	.	.	.	.	.	.	.	.	.	.
comp809_c0	comp809_c0_seq1	.	.	.	.	.	.	.	.	.	.	.	.	.	.	.
comp812_c0	comp812_c0_seq1	.	.	.	m.594	3-641[-]	sp|P84516|PER1_SORBI^P84516^Q:133-639,H:40-209^64.71%ID^E:8e-68^RecName: Full=Cationic peroxidase SPC4;^Eukaryota; Viridiplantae; Streptophyta; Embryophyta; Tracheophyta; Spermatophyta; Magnoliophyta; Liliopsida; Poales; Poaceae; PACMAD clade; Panicoideae; Andropogoneae; Sorghum	.	PF00141.18^peroxidase^Peroxidase^64-213^E:4.9e-42	sigP:1^36^0.761^YES	.	.	GO:0005576^cellular_component^extracellular region`GO:0016020^cellular_component^membrane`GO:0009505^cellular_component^plant-type cell wall`GO:0009506^cellular_component^plasmodesma`GO:0020037^molecular_function^heme binding`GO:0046872^molecular_function^metal ion binding`GO:0004601^molecular_function^peroxidase activity`GO:0042744^biological_process^hydrogen peroxide catabolic process	GO:0004601^molecular_function^peroxidase activity`GO:0020037^molecular_function^heme binding`GO:0006979^biological_process^response to oxidative stress`GO:0055114^biological_process^oxidation-reduction process	.	.
comp813_c0	comp813_c0_seq1	.	.	.	m.597	2-649[+]	sp|Q5W274|PDR3_TOBAC^Q5W274^Q:1-645,H:338-554^65.44%ID^E:2e-91^RecName: Full=Pleiotropic drug resistance protein 3;^Eukaryota; Viridiplantae; Streptophyta; Embryophyta; Tracheophyta; Spermatophyta; Magnoliophyta; eudicotyledons; Gunneridae; Pentapetalae; asterids; lamiids; Solanales; Solanaceae; Nicotianoideae; Nicotianeae; Nicotiana`sp|Q5W274|PDR3_TOBAC^Q5W274^Q:16-363,H:998-1119^33.33%ID^E:1e-0…	.	.	.	.	.	GO:0016021^cellular_component^integral component of membrane`GO:0005524^molecular_function^ATP binding`GO:0016887^molecular_function^ATPase activity`GO:0006810^biological_process^transport	.	.	.
comp814_c0	comp814_c0_seq1	.	.	.	.	.	.	.	.	.	.	.	.	.	.	.
comp817_c0	comp817_c0_seq1	.	.	.	.	.	.	.	.	.	.	.	.	.	.	.
comp818_c0	comp818_c0_seq1	.	.	.	.	.	.	.	.	.	.	.	.	.	.	.
comp819_c0	comp819_c0_seq1	.	.	.	.	.	.	.	.	.	.	.	.	.	.	.
comp820_c0	comp820_c0_seq1	.	.	.	.	.	.	.	.	.	.	.	.	.	.	.
comp821_c0	comp821_c0_seq1	.	.	.	.	.	.	.	.	.	.	.	.	.	.	.
comp822_c0	comp822_c0_seq1	.	.	.	.	.	.	.	.	.	.	.	.	.	.	.
comp823_c0	comp823_c0_seq1	.	.	.	.	.	.	.	.	.	.	.	.	.	.	.
comp826_c0	comp826_c0_seq1	.	.	.	m.603	9-311[-]	.	.	.	.	.	.	.	.	.	.
comp828_c0	comp828_c0_seq1	.	.	.	m.604	3-854[-]	sp|C0LGP4|Y3475_ARATH^C0LGP4^Q:1-846,H:194-474^39.36%ID^E:6e-31^RecName: Full=Probable LRR receptor-like serine/threonine-protein kinase At3g47570;^Eukaryota; Viridiplantae; Streptophyta; Embryophyta; Tracheophyta; Spermatophyta; Magnoliophyta; eudicotyledons; Gunneridae; Pentapetalae; rosids; malvids; Brassicales; Brassicaceae; Camelineae; Arabidopsis`sp|C0LGP4|Y3475_ARATH^C0LGP4^Q:40-849,H:333-…	.	PF13504.1^LRR_7^Leucine rich repeat^17-29^E:23`PF13504.1^LRR_7^Leucine rich repeat^42-54^E:720`PF13855.1^LRR_8^Leucine rich repeat^66-126^E:1.7e-06`PF13504.1^LRR_7^Leucine rich repeat^66-83^E:40`PF13504.1^LRR_7^Leucine rich repeat^96-103^E:4400`PF13504.1^LRR_7^Leucine rich repeat^114-127^E:17`PF13504.1^LRR_7^Leucine rich repeat^136-143^E:14000`PF13516.1^LRR_6^Leucine Rich repeat^169-191^E:0.39`PF…	.	.	COG4886^leucine Rich Repeat	GO:0016021^cellular_component^integral component of membrane`GO:0005886^cellular_component^plasma membrane`GO:0005524^molecular_function^ATP binding`GO:0004674^molecular_function^protein serine/threonine kinase activity	GO:0005515^molecular_function^protein binding	.	.
comp828_c0	comp828_c0_seq2	.	.	.	.	.	.	.	.	.	.	.	.	.	.	.
comp829_c0	comp829_c0_seq1	.	.	.	.	.	.	.	.	.	.	.	.	.	.	.
comp830_c0	comp830_c0_seq1	.	.	.	.	.	.	.	.	.	.	.	.	.	.	.
comp830_c0	comp830_c0_seq2	.	.	.	.	.	.	.	.	.	.	.	.	.	.	.
comp834_c0	comp834_c0_seq1	.	.	.	.	.	.	.	.	.	.	.	.	.	.	.
comp836_c0	comp836_c0_seq1	.	.	.	m.611	1071-1547[+]	sp|Q9LWM4|CIPK5_ORYSJ^Q9LWM4^Q:435-1,H:1-145^95.86%ID^E:5e-96^RecName: Full=CBL-interacting protein kinase 5;^Eukaryota; Viridiplantae; Streptophyta; Embryophyta; Tracheophyta; Spermatophyta; Magnoliophyta; Liliopsida; Poales; Poaceae; BEP clade; Ehrhartoideae; Oryzeae; Oryza	.	.	.	.	COG0515^Serine Threonine protein kinase	GO:0005524^molecular_function^ATP binding`GO:0004674^molecular_function^protein serine/threonine kinase activity`GO:0007165^biological_process^signal transduction	.	.	.
comp836_c0	comp836_c0_seq1	.	.	.	m.610	135-1505[-]	sp|Q9LWM4|CIPK5_ORYSJ^Q9LWM4^Q:1-1305,H:1-439^88.15%ID^E:0^RecName: Full=CBL-interacting protein kinase 5;^Eukaryota; Viridiplantae; Streptophyta; Embryophyta; Tracheophyta; Spermatophyta; Magnoliophyta; Liliopsida; Poales; Poaceae; BEP clade; Ehrhartoideae; Oryzeae; Oryza	.	PF00069.20^Pkinase^Protein kinase domain^12-266^E:2.1e-75`PF07714.12^Pkinase_Tyr^Protein tyrosine kinase^13-262^E:1.8e-39`PF03822.9^NAF^NAF domain^307-367^E:6.2e-26	.	ExpAA=15.15^PredHel=1^Topology=i195-212o	COG0515^Serine Threonine protein kinase	GO:0005524^molecular_function^ATP binding`GO:0004674^molecular_function^protein serine/threonine kinase activity`GO:0007165^biological_process^signal transduction	GO:0004672^molecular_function^protein kinase activity`GO:0005524^molecular_function^ATP binding`GO:0006468^biological_process^protein phosphorylation`GO:0007165^biological_process^signal transduction	.	.
comp838_c0	comp838_c0_seq1	.	.	.	m.618	1253-1561[+]	.	.	.	.	.	.	.	.	.	.
comp838_c0	comp838_c0_seq2	.	.	.	.	.	.	.	.	.	.	.	.	.	.	.
comp839_c0	comp839_c0_seq1	.	.	.	.	.	.	.	.	.	.	.	.	.	.	.
comp839_c0	comp839_c0_seq2	.	.	.	.	.	.	.	.	.	.	.	.	.	.	.
comp840_c0	comp840_c0_seq1	.	.	.	.	.	.	.	.	.	.	.	.	.	.	.
comp843_c0	comp843_c0_seq1	.	.	.	m.620	2-370[-]	sp|Q8VZA5|KDTA_ARATH^Q8VZA5^Q:49-369,H:28-132^67.29%ID^E:1e-31^RecName: Full=Probable 3-deoxy-D-manno-octulosonic acid transferase, mitochondrial;^Eukaryota; Viridiplantae; Streptophyta; Embryophyta; Tracheophyta; Spermatophyta; Magnoliophyta; eudicotyledons; Gunneridae; Pentapetalae; rosids; malvids; Brassicales; Brassicaceae; Camelineae; Arabidopsis	.	PF04413.11^Glycos_transf_N^3-Deoxy-D-manno-octulosonic-acid transferase (kdotransferase)^27-122^E:7.1e-28	.	.	COG1519^3-Deoxy-D-manno-octulosonic-acid transferase	GO:0005739^cellular_component^mitochondrion`GO:0016757^molecular_function^transferase activity, transferring glycosyl groups`GO:0036104^biological_process^Kdo2-lipid A biosynthetic process`GO:0009245^biological_process^lipid A biosynthetic process	.	.	.
comp845_c0	comp845_c0_seq1	.	.	.	.	.	.	.	.	.	.	.	.	.	.	.
comp847_c0	comp847_c0_seq1	.	.	.	.	.	.	.	.	.	.	.	.	.	.	.
comp848_c0	comp848_c0_seq1	.	.	.	.	.	.	.	.	.	.	.	.	.	.	.
comp848_c0	comp848_c0_seq2	.	.	.	.	.	.	.	.	.	.	.	.	.	.	.
comp853_c0	comp853_c0_seq1	.	.	.	.	.	.	.	.	.	.	.	.	.	.	.
comp853_c0	comp853_c0_seq2	.	.	.	m.623	410-874[+]	.	.	.	.	.	.	.	.	.	.
comp853_c0	comp853_c0_seq2	.	.	.	m.622	45-572[+]	.	.	.	.	.	.	.	.	.	.
comp855_c0	comp855_c0_seq1	.	.	.	.	.	.	.	.	.	.	.	.	.	.	.
comp855_c0	comp855_c0_seq2	.	.	.	.	.	.	.	.	.	.	.	.	.	.	.
comp856_c0	comp856_c0_seq1	.	.	.	.	.	.	.	.	.	.	.	.	.	.	.
comp856_c0	comp856_c0_seq2	.	.	.	.	.	.	.	.	.	.	.	.	.	.	.
comp857_c0	comp857_c0_seq1	.	.	.	.	.	.	.	.	.	.	.	.	.	.	.
comp859_c0	comp859_c0_seq1	.	.	.	.	.	.	.	.	.	.	.	.	.	.	.
comp859_c0	comp859_c0_seq2	.	.	.	.	.	.	.	.	.	.	.	.	.	.	.
comp861_c0	comp861_c0_seq1	.	.	.	.	.	.	.	.	.	.	.	.	.	.	.
comp862_c0	comp862_c0_seq1	.	.	.	m.626	1-480[-]	.	.	.	.	.	.	.	.	.	.
comp863_c0	comp863_c0_seq1	.	.	.	.	.	.	.	.	.	.	.	.	.	.	.
comp865_c0	comp865_c0_seq1	.	.	.	.	.	.	.	.	.	.	.	.	.	.	.
comp865_c0	comp865_c0_seq2	.	.	.	.	.	.	.	.	.	.	.	.	.	.	.
comp866_c0	comp866_c0_seq1	.	.	.	m.629	1-387[+]	.	.	.	.	.	.	.	.	.	.
comp870_c0	comp870_c0_seq1	.	.	.	.	.	.	.	.	.	.	.	.	.	.	.
comp870_c0	comp870_c0_seq2	.	.	.	.	.	.	.	.	.	.	.	.	.	.	.
comp872_c0	comp872_c0_seq1	.	.	.	m.630	3-476[-]	sp|Q65XV7|RFA1C_ORYSJ^Q65XV7^Q:1-474,H:190-373^51.08%ID^E:3e-43^RecName: Full=Replication protein A 70 kDa DNA-binding subunit C;^Eukaryota; Viridiplantae; Streptophyta; Embryophyta; Tracheophyta; Spermatophyta; Magnoliophyta; Liliopsida; Poales; Poaceae; BEP clade; Ehrhartoideae; Oryzeae; Oryza	.	PF01336.20^tRNA_anti^OB-fold nucleic acid binding domain^103-155^E:2.6e-05	.	.	COG1599^replication	GO:0005634^cellular_component^nucleus`GO:0003677^molecular_function^DNA binding`GO:0005515^molecular_function^protein binding`GO:0008270^molecular_function^zinc ion binding`GO:0006310^biological_process^DNA recombination`GO:0006281^biological_process^DNA repair`GO:0006260^biological_process^DNA replication	GO:0003676^molecular_function^nucleic acid binding	.	.
comp873_c0	comp873_c0_seq1	.	.	.	m.631	3-668[+]	sp|Q9LVQ5|PP432_ARATH^Q9LVQ5^Q:7-597,H:897-1095^44.22%ID^E:1e-39^RecName: Full=Pentatricopeptide repeat-containing protein At5g55840;^Eukaryota; Viridiplantae; Streptophyta; Embryophyta; Tracheophyta; Spermatophyta; Magnoliophyta; eudicotyledons; Gunneridae; Pentapetalae; rosids; malvids; Brassicales; Brassicaceae; Camelineae; Arabidopsis`sp|Q9LVQ5|PP432_ARATH^Q9LVQ5^Q:7-525,H:406-578^28.32%ID^E:…	.	PF13812.1^PPR_3^Pentatricopeptide repeat domain^2-33^E:0.076`PF01535.15^PPR^PPR repeat^3-31^E:0.0093`PF01535.15^PPR^PPR repeat^39-66^E:0.033`PF13041.1^PPR_2^PPR repeat family^40-82^E:2.8e-07`PF12854.2^PPR_1^PPR repeat^65-97^E:2.5e-09`PF13041.1^PPR_2^PPR repeat family^68-117^E:5e-15`PF13812.1^PPR_3^Pentatricopeptide repeat domain^71-102^E:0.67`PF01535.15^PPR^PPR repeat^72-100^E:1e-05`PF12854.2^PPR…	.	.	.	.	.	.	.
comp874_c0	comp874_c0_seq1	.	.	.	.	.	.	.	.	.	.	.	.	.	.	.
comp875_c0	comp875_c0_seq1	.	.	.	.	.	.	.	.	.	.	.	.	.	.	.
comp876_c0	comp876_c0_seq1	.	.	.	.	.	.	.	.	.	.	.	.	.	.	.
comp878_c0	comp878_c0_seq1	.	.	.	m.633	1-321[-]	sp|H2DH19|C7D31_PANGI^H2DH19^Q:1-318,H:352-457^60.38%ID^E:5e-43^RecName: Full=Cytochrome P450 CYP71D312;^Eukaryota; Viridiplantae; Streptophyta; Embryophyta; Tracheophyta; Spermatophyta; Magnoliophyta; eudicotyledons; Gunneridae; Pentapetalae; asterids; campanulids; Apiales; Araliaceae; Panax	.	PF00067.17^p450^Cytochrome P450^1-94^E:1e-29	.	.	.	GO:0020037^molecular_function^heme binding`GO:0005506^molecular_function^iron ion binding`GO:0004497^molecular_function^monooxygenase activity`GO:0016705^molecular_function^oxidoreductase activity, acting on paired donors, with incorporation or reduction of molecular oxygen	GO:0005506^molecular_function^iron ion binding`GO:0016705^molecular_function^oxidoreductase activity, acting on paired donors, with incorporation or reduction of molecular oxygen`GO:0020037^molecular_function^heme binding`GO:0055114^biological_process^oxidation-reduction process	.	.
comp879_c0	comp879_c0_seq1	.	.	.	.	.	.	.	.	.	.	.	.	.	.	.
comp880_c0	comp880_c0_seq1	.	.	.	.	.	.	.	.	.	.	.	.	.	.	.
comp881_c0	comp881_c0_seq1	.	.	.	.	.	.	.	.	.	.	.	.	.	.	.
comp886_c0	comp886_c0_seq1	.	.	.	.	.	.	.	.	.	.	.	.	.	.	.
comp887_c0	comp887_c0_seq1	.	.	.	.	.	.	.	.	.	.	.	.	.	.	.
comp889_c0	comp889_c0_seq1	.	.	.	.	.	.	.	.	.	.	.	.	.	.	.
comp891_c0	comp891_c0_seq1	.	.	.	.	.	.	.	.	.	.	.	.	.	.	.
comp891_c0	comp891_c0_seq2	.	.	.	m.639	4-420[-]	sp|Q9SP35|TI172_ARATH^Q9SP35^Q:1-414,H:85-243^38.51%ID^E:8e-20^RecName: Full=Mitochondrial import inner membrane translocase subunit TIM17-2;^Eukaryota; Viridiplantae; Streptophyta; Embryophyta; Tracheophyta; Spermatophyta; Magnoliophyta; eudicotyledons; Gunneridae; Pentapetalae; rosids; malvids; Brassicales; Brassicaceae; Camelineae; Arabidopsis	.	PF02466.14^Tim17^Tim17/Tim22/Tim23/Pmp24 family^1-48^E:3.7e-10	.	ExpAA=22.10^PredHel=1^Topology=o25-47i	COG5596^Mitochondrial import inner membrane translocase subunit	GO:0016021^cellular_component^integral component of membrane`GO:0005743^cellular_component^mitochondrial inner membrane`GO:0005744^cellular_component^mitochondrial inner membrane presequence translocase complex`GO:0005741^cellular_component^mitochondrial outer membrane`GO:0005739^cellular_component^mitochondrion`GO:0015450^molecular_function^P-P-bond-hydrolysis-driven protein transmembrane transp…	.	.	.
comp892_c0	comp892_c0_seq1	.	.	.	.	.	.	.	.	.	.	.	.	.	.	.
comp894_c0	comp894_c0_seq1	.	.	.	.	.	.	.	.	.	.	.	.	.	.	.
comp895_c0	comp895_c0_seq1	.	.	.	.	.	.	.	.	.	.	.	.	.	.	.
comp897_c0	comp897_c0_seq1	.	.	.	m.640	1-414[-]	.	.	PF07893.8^DUF1668^Protein of unknown function (DUF1668)^33-118^E:3e-06	.	.	.	.	.	.	.
comp898_c0	comp898_c0_seq1	.	.	.	.	.	.	.	.	.	.	.	.	.	.	.
comp898_c0	comp898_c0_seq2	.	.	.	.	.	.	.	.	.	.	.	.	.	.	.
comp899_c0	comp899_c0_seq1	.	.	.	.	.	.	.	.	.	.	.	.	.	.	.
comp900_c0	comp900_c0_seq1	.	.	.	.	.	.	.	.	.	.	.	.	.	.	.
comp900_c0	comp900_c0_seq2	.	.	.	.	.	.	.	.	.	.	.	.	.	.	.
comp902_c0	comp902_c0_seq1	.	.	.	.	.	.	.	.	.	.	.	.	.	.	.
comp902_c0	comp902_c0_seq2	.	.	.	.	.	.	.	.	.	.	.	.	.	.	.
comp903_c0	comp903_c0_seq1	.	.	.	.	.	.	.	.	.	.	.	.	.	.	.
comp903_c0	comp903_c0_seq2	.	.	.	.	.	.	.	.	.	.	.	.	.	.	.
comp904_c0	comp904_c0_seq1	.	.	.	.	.	.	.	.	.	.	.	.	.	.	.
comp904_c0	comp904_c0_seq2	.	.	.	.	.	.	.	.	.	.	.	.	.	.	.
comp906_c0	comp906_c0_seq1	.	.	.	.	.	.	.	.	.	.	.	.	.	.	.
comp906_c0	comp906_c0_seq2	.	.	.	.	.	.	.	.	.	.	.	.	.	.	.
comp907_c0	comp907_c0_seq1	.	.	.	.	.	.	.	.	.	.	.	.	.	.	.
comp908_c0	comp908_c0_seq1	.	.	.	.	.	.	.	.	.	.	.	.	.	.	.
comp910_c0	comp910_c0_seq1	.	.	.	.	.	.	.	.	.	.	.	.	.	.	.
comp911_c0	comp911_c0_seq1	.	.	.	.	.	.	.	.	.	.	.	.	.	.	.
comp911_c0	comp911_c0_seq2	.	.	.	.	.	.	.	.	.	.	.	.	.	.	.
comp912_c0	comp912_c0_seq1	.	.	.	.	.	.	.	.	.	.	.	.	.	.	.
comp912_c0	comp912_c0_seq2	.	.	.	.	.	.	.	.	.	.	.	.	.	.	.
comp913_c0	comp913_c0_seq1	.	.	.	.	.	.	.	.	.	.	.	.	.	.	.
comp914_c0	comp914_c0_seq1	.	.	.	.	.	.	.	.	.	.	.	.	.	.	.
comp915_c0	comp915_c0_seq1	.	.	.	.	.	.	.	.	.	.	.	.	.	.	.
comp916_c0	comp916_c0_seq1	.	.	.	m.651	1-333[-]	.	.	.	.	.	.	.	.	.	.
comp916_c0	comp916_c0_seq2	.	.	.	.	.	.	.	.	.	.	.	.	.	.	.
comp917_c0	comp917_c0_seq1	.	.	.	m.653	2-340[-]	sp|Q9W237|RS16_DROME^Q9W237^Q:1-339,H:8-120^86.73%ID^E:4e-68^RecName: Full=40S ribosomal protein S16;^Eukaryota; Metazoa; Ecdysozoa; Arthropoda; Hexapoda; Insecta; Pterygota; Neoptera; Endopterygota; Diptera; Brachycera; Muscomorpha; Ephydroidea; Drosophilidae; Drosophila; Sophophora	.	PF00380.14^Ribosomal_S9^Ribosomal protein S9/S16^9-105^E:9.9e-26	.	.	COG0103^30S ribosomal protein S9	GO:0005840^cellular_component^ribosome`GO:0003735^molecular_function^structural constituent of ribosome`GO:0000022^biological_process^mitotic spindle elongation`GO:0007052^biological_process^mitotic spindle organization`GO:0006412^biological_process^translation	GO:0003735^molecular_function^structural constituent of ribosome`GO:0006412^biological_process^translation`GO:0005840^cellular_component^ribosome	.	.
comp918_c0	comp918_c0_seq1	.	.	.	.	.	.	.	.	.	.	.	.	.	.	.
comp918_c0	comp918_c0_seq2	.	.	.	.	.	.	.	.	.	.	.	.	.	.	.
comp920_c0	comp920_c0_seq1	.	.	.	.	.	.	.	.	.	.	.	.	.	.	.
comp921_c0	comp921_c0_seq1	.	.	.	.	.	.	.	.	.	.	.	.	.	.	.
comp923_c0	comp923_c0_seq1	.	.	.	m.654	1-1428[+]	.	.	.	.	.	.	.	.	.	.
comp924_c0	comp924_c0_seq1	.	.	.	.	.	.	.	.	.	.	.	.	.	.	.
comp926_c0	comp926_c0_seq1	.	.	.	.	.	.	.	.	.	.	.	.	.	.	.
comp927_c0	comp927_c0_seq1	.	.	.	.	.	.	.	.	.	.	.	.	.	.	.
comp927_c0	comp927_c0_seq2	.	.	.	m.655	1-348[+]	.	.	.	.	.	.	.	.	.	.
comp928_c0	comp928_c0_seq1	.	.	.	.	.	.	.	.	.	.	.	.	.	.	.
comp928_c0	comp928_c0_seq2	.	.	.	.	.	.	.	.	.	.	.	.	.	.	.
comp930_c0	comp930_c0_seq1	.	.	.	m.657	1-330[-]	.	.	.	.	.	.	.	.	.	.
comp931_c0	comp931_c0_seq1	.	.	.	.	.	.	.	.	.	.	.	.	.	.	.
comp932_c0	comp932_c0_seq1	.	.	.	.	.	.	.	.	.	.	.	.	.	.	.
comp932_c0	comp932_c0_seq2	.	.	.	.	.	.	.	.	.	.	.	.	.	.	.
comp935_c0	comp935_c0_seq1	.	.	.	.	.	.	.	.	.	.	.	.	.	.	.
comp935_c0	comp935_c0_seq2	.	.	.	.	.	.	.	.	.	.	.	.	.	.	.
comp936_c0	comp936_c0_seq1	.	.	.	.	.	.	.	.	.	.	.	.	.	.	.
comp937_c0	comp937_c0_seq1	.	.	.	.	.	.	.	.	.	.	.	.	.	.	.
comp937_c0	comp937_c0_seq2	.	.	.	.	.	.	.	.	.	.	.	.	.	.	.
comp938_c0	comp938_c0_seq1	.	.	.	.	.	.	.	.	.	.	.	.	.	.	.
comp939_c0	comp939_c0_seq1	.	.	.	.	.	.	.	.	.	.	.	.	.	.	.
comp940_c0	comp940_c0_seq2	.	.	.	.	.	.	.	.	.	.	.	.	.	.	.
comp941_c0	comp941_c0_seq1	.	.	.	.	.	.	.	.	.	.	.	.	.	.	.
comp942_c0	comp942_c0_seq1	.	.	.	.	.	.	.	.	.	.	.	.	.	.	.
comp943_c0	comp943_c0_seq1	.	.	.	.	.	.	.	.	.	.	.	.	.	.	.
comp944_c0	comp944_c0_seq1	.	.	.	.	.	.	.	.	.	.	.	.	.	.	.
comp944_c0	comp944_c0_seq2	.	.	.	m.662	1-723[-]	.	.	.	sigP:1^20^0.492^YES	.	.	.	.	.	.
comp945_c0	comp945_c0_seq1	.	.	.	.	.	.	.	.	.	.	.	.	.	.	.
comp945_c0	comp945_c0_seq2	.	.	.	.	.	.	.	.	.	.	.	.	.	.	.
comp946_c0	comp946_c0_seq1	.	.	.	.	.	.	.	.	.	.	.	.	.	.	.
comp947_c0	comp947_c0_seq1	.	.	.	.	.	.	.	.	.	.	.	.	.	.	.
comp951_c0	comp951_c0_seq1	.	.	.	.	.	.	.	.	.	.	.	.	.	.	.
comp952_c0	comp952_c0_seq1	.	.	.	m.665	2-1819[+]	sp|P97929|BRCA2_MOUSE^P97929^Q:55-1218,H:2540-2930^33.66%ID^E:7e-51^RecName: Full=Breast cancer type 2 susceptibility protein homolog;^Eukaryota; Metazoa; Chordata; Craniata; Vertebrata; Euteleostomi; Mammalia; Eutheria; Euarchontoglires; Glires; Rodentia; Sciurognathi; Muroidea; Muridae; Murinae; Mus; Mus	.	PF09169.5^BRCA-2_helical^BRCA2, helical^14-66^E:8.3e-16`PF09103.5^BRCA-2_OB1^BRCA2, oligonucleotide/oligosaccharide-binding, domain 1^70-211^E:1.6e-39	.	.	.	GO:0033593^cellular_component^BRCA2-MAGE-D1 complex`GO:0005813^cellular_component^centrosome`GO:0005737^cellular_component^cytoplasm`GO:0005654^cellular_component^nucleoplasm`GO:0005634^cellular_component^nucleus`GO:0030141^cellular_component^secretory granule`GO:0043015^molecular_function^gamma-tubulin binding`GO:0010484^molecular_function^H3 histone acetyltransferase activity`GO:0010485^molecul…	GO:0003697^molecular_function^single-stranded DNA binding`GO:0000724^biological_process^double-strand break repair via homologous recombination`GO:0006310^biological_process^DNA recombination	.	.
comp956_c0	comp956_c0_seq1	.	.	.	m.667	323-790[+]	.	.	PF07716.10^bZIP_2^Basic region leucine zipper^79-119^E:8.8e-12`PF00170.16^bZIP_1^bZIP transcription factor^79-119^E:1.4e-07	.	.	.	.	GO:0003700^molecular_function^sequence-specific DNA binding transcription factor activity`GO:0043565^molecular_function^sequence-specific DNA binding`GO:0006355^biological_process^regulation of transcription, DNA-templated	.	.
comp956_c0	comp956_c0_seq2	.	.	.	m.669	431-898[+]	.	.	PF07716.10^bZIP_2^Basic region leucine zipper^79-119^E:8.8e-12`PF00170.16^bZIP_1^bZIP transcription factor^79-119^E:1.4e-07	.	.	.	.	GO:0003700^molecular_function^sequence-specific DNA binding transcription factor activity`GO:0043565^molecular_function^sequence-specific DNA binding`GO:0006355^biological_process^regulation of transcription, DNA-templated	.	.
comp957_c0	comp957_c0_seq1	.	.	.	.	.	.	.	.	.	.	.	.	.	.	.
comp958_c0	comp958_c0_seq1	.	.	.	.	.	.	.	.	.	.	.	.	.	.	.
comp959_c0	comp959_c0_seq1	.	.	.	.	.	.	.	.	.	.	.	.	.	.	.
comp960_c0	comp960_c0_seq1	.	.	.	.	.	.	.	.	.	.	.	.	.	.	.
comp962_c0	comp962_c0_seq1	.	.	.	.	.	.	.	.	.	.	.	.	.	.	.
comp963_c0	comp963_c0_seq1	.	.	.	.	.	.	.	.	.	.	.	.	.	.	.
comp964_c0	comp964_c0_seq1	.	.	.	.	.	.	.	.	.	.	.	.	.	.	.
comp964_c0	comp964_c0_seq2	.	.	.	.	.	.	.	.	.	.	.	.	.	.	.
comp965_c0	comp965_c0_seq1	.	.	.	.	.	.	.	.	.	.	.	.	.	.	.
comp966_c0	comp966_c0_seq1	.	.	.	.	.	.	.	.	.	.	.	.	.	.	.
comp968_c0	comp968_c0_seq1	.	.	.	.	.	.	.	.	.	.	.	.	.	.	.
comp969_c0	comp969_c0_seq1	.	.	.	.	.	.	.	.	.	.	.	.	.	.	.
comp970_c0	comp970_c0_seq1	.	.	.	.	.	.	.	.	.	.	.	.	.	.	.
comp972_c0	comp972_c0_seq1	.	.	.	m.672	3-803[+]	sp|Q9ZVI6|LOR8_ARATH^Q9ZVI6^Q:136-765,H:23-194^31.6%ID^E:1e-23^RecName: Full=Protein LURP-one-related 8;^Eukaryota; Viridiplantae; Streptophyta; Embryophyta; Tracheophyta; Spermatophyta; Magnoliophyta; eudicotyledons; Gunneridae; Pentapetalae; rosids; malvids; Brassicales; Brassicaceae; Camelineae; Arabidopsis	.	PF04525.7^Tub_2^Tubby C 2^43-249^E:1.5e-31	.	.	.	.	.	.	.
comp976_c0	comp976_c0_seq1	.	.	.	.	.	.	.	.	.	.	.	.	.	.	.
comp978_c0	comp978_c0_seq1	.	.	.	m.676	2-403[+]	.	.	.	.	.	.	.	.	.	.
comp979_c0	comp979_c0_seq1	.	.	.	m.678	2-589[+]	.	.	.	.	ExpAA=21.70^PredHel=1^Topology=i47-69o	.	.	.	.	.
comp980_c0	comp980_c0_seq1	.	.	.	m.679	105-776[-]	.	.	.	.	.	.	.	.	.	.
comp982_c0	comp982_c0_seq1	.	.	.	.	.	.	.	.	.	.	.	.	.	.	.
comp982_c0	comp982_c0_seq2	.	.	.	.	.	.	.	.	.	.	.	.	.	.	.
comp984_c0	comp984_c0_seq1	.	.	.	.	.	.	.	.	.	.	.	.	.	.	.
comp985_c0	comp985_c0_seq1	.	.	.	.	.	.	.	.	.	.	.	.	.	.	.
comp986_c0	comp986_c0_seq1	.	.	.	m.680	29-526[-]	.	.	PF13975.1^gag-asp_proteas^gag-polyprotein putative aspartyl protease^100-156^E:2.5e-11`PF13650.1^Asp_protease_2^Aspartyl protease^107-155^E:2.5e-05	.	.	.	.	.	.	.
comp990_c0	comp990_c0_seq1	.	.	.	.	.	.	.	.	.	.	.	.	.	.	.
comp990_c0	comp990_c0_seq2	.	.	.	.	.	.	.	.	.	.	.	.	.	.	.
comp993_c0	comp993_c0_seq1	.	.	.	.	.	.	.	.	.	.	.	.	.	.	.
comp994_c0	comp994_c0_seq1	.	.	.	m.682	1-348[-]	.	.	.	.	.	.	.	.	.	.
comp995_c0	comp995_c0_seq1	.	.	.	.	.	.	.	.	.	.	.	.	.	.	.
comp997_c0	comp997_c0_seq1	.	.	.	.	.	.	.	.	.	.	.	.	.	.	.
comp999_c0	comp999_c0_seq1	.	.	.	.	.	.	.	.	.	.	.	.	.	.	.
comp999_c0	comp999_c0_seq2	.	.	.	m.688	3-368[+]	.	.	.	.	.	.	.	.	.	.
comp1000_c0	comp1000_c0_seq1	.	.	.	.	.	.	.	.	.	.	.	.	.	.	.
comp1000_c0	comp1000_c0_seq2	.	.	.	.	.	.	.	.	.	.	.	.	.	.	.
comp1001_c0	comp1001_c0_seq1	.	.	.	m.689	3-557[-]	.	.	.	.	.	.	.	.	.	.
comp1002_c0	comp1002_c0_seq1	.	.	.	.	.	.	.	.	.	.	.	.	.	.	.
comp1003_c0	comp1003_c0_seq1	.	.	.	.	.	.	.	.	.	.	.	.	.	.	.
comp1004_c0	comp1004_c0_seq1	.	.	.	m.691	1-1593[-]	sp|C0LGK9|Y2242_ARATH^C0LGK9^Q:1-1569,H:99-639^53.73%ID^E:3e-167^RecName: Full=Probable LRR receptor-like serine/threonine-protein kinase At2g24230;^Eukaryota; Viridiplantae; Streptophyta; Embryophyta; Tracheophyta; Spermatophyta; Magnoliophyta; eudicotyledons; Gunneridae; Pentapetalae; rosids; malvids; Brassicales; Brassicaceae; Camelineae; Arabidopsis	.	PF13504.1^LRR_7^Leucine rich repeat^1-9^E:690`PF13504.1^LRR_7^Leucine rich repeat^19-31^E:390`PF13504.1^LRR_7^Leucine rich repeat^43-55^E:610`PF13855.1^LRR_8^Leucine rich repeat^68-126^E:1.5e-06`PF00560.28^LRR_1^Leucine Rich Repeat^68-85^E:0.58`PF13504.1^LRR_7^Leucine rich repeat^68-83^E:11`PF13504.1^LRR_7^Leucine rich repeat^93-108^E:1600`PF13504.1^LRR_7^Leucine rich repeat^115-127^E:50`PF13504.…	.	ExpAA=23.17^PredHel=1^Topology=o337-359i	COG4886^leucine Rich Repeat	GO:0016021^cellular_component^integral component of membrane`GO:0005524^molecular_function^ATP binding`GO:0004674^molecular_function^protein serine/threonine kinase activity	GO:0005515^molecular_function^protein binding`GO:0004672^molecular_function^protein kinase activity`GO:0006468^biological_process^protein phosphorylation`GO:0005524^molecular_function^ATP binding	.	.
comp1006_c0	comp1006_c0_seq1	.	.	.	m.695	457-765[+]	.	.	.	.	ExpAA=21.26^PredHel=1^Topology=i58-80o	.	.	.	.	.
comp1006_c0	comp1006_c0_seq2	.	.	.	.	.	.	.	.	.	.	.	.	.	.	.
comp1008_c0	comp1008_c0_seq1	.	.	.	.	.	.	.	.	.	.	.	.	.	.	.
comp1008_c0	comp1008_c0_seq2	.	.	.	.	.	.	.	.	.	.	.	.	.	.	.
comp1009_c0	comp1009_c0_seq1	.	.	.	.	.	.	.	.	.	.	.	.	.	.	.
comp1009_c0	comp1009_c0_seq2	.	.	.	.	.	.	.	.	.	.	.	.	.	.	.
comp1010_c0	comp1010_c0_seq1	.	.	.	.	.	.	.	.	.	.	.	.	.	.	.
comp1011_c0	comp1011_c0_seq1	.	.	.	m.697	2-472[+]	sp|Q9LP24|Y1571_ARATH^Q9LP24^Q:1-468,H:837-992^50.96%ID^E:5e-46^RecName: Full=Probable leucine-rich repeat receptor-like protein kinase At1g35710;^Eukaryota; Viridiplantae; Streptophyta; Embryophyta; Tracheophyta; Spermatophyta; Magnoliophyta; eudicotyledons; Gunneridae; Pentapetalae; rosids; malvids; Brassicales; Brassicaceae; Camelineae; Arabidopsis	.	PF00069.20^Pkinase^Protein kinase domain^20-155^E:3.7e-28`PF07714.12^Pkinase_Tyr^Protein tyrosine kinase^21-155^E:2.3e-26	.	.	COG0515^Serine Threonine protein kinase	GO:0016021^cellular_component^integral component of membrane`GO:0005524^molecular_function^ATP binding`GO:0004674^molecular_function^protein serine/threonine kinase activity`GO:0004713^molecular_function^protein tyrosine kinase activity	GO:0004672^molecular_function^protein kinase activity`GO:0005524^molecular_function^ATP binding`GO:0006468^biological_process^protein phosphorylation	.	.
comp1014_c0	comp1014_c0_seq1	.	.	.	.	.	.	.	.	.	.	.	.	.	.	.
comp1015_c0	comp1015_c0_seq1	.	.	.	.	.	.	.	.	.	.	.	.	.	.	.
comp1019_c0	comp1019_c0_seq1	.	.	.	.	.	.	.	.	.	.	.	.	.	.	.
comp1019_c0	comp1019_c0_seq2	.	.	.	.	.	.	.	.	.	.	.	.	.	.	.
comp1021_c0	comp1021_c0_seq1	.	.	.	.	.	.	.	.	.	.	.	.	.	.	.
comp1021_c0	comp1021_c0_seq2	.	.	.	.	.	.	.	.	.	.	.	.	.	.	.
comp1025_c0	comp1025_c0_seq1	.	.	.	m.701	1-753[+]	sp|Q5Z6K9|HAK24_ORYSJ^Q5Z6K9^Q:1-750,H:525-772^74.4%ID^E:1e-105^RecName: Full=Potassium transporter 24;^Eukaryota; Viridiplantae; Streptophyta; Embryophyta; Tracheophyta; Spermatophyta; Magnoliophyta; Liliopsida; Poales; Poaceae; BEP clade; Ehrhartoideae; Oryzeae; Oryza	.	PF02705.11^K_trans^K+ potassium transporter^4-79^E:6.1e-09	.	.	COG3158^Transport of potassium into the cell (By similarity)	GO:0016021^cellular_component^integral component of membrane`GO:0015079^molecular_function^potassium ion transmembrane transporter activity	GO:0015079^molecular_function^potassium ion transmembrane transporter activity`GO:0071805^biological_process^potassium ion transmembrane transport`GO:0016020^cellular_component^membrane	.	.
comp1026_c0	comp1026_c0_seq1	.	.	.	.	.	.	.	.	.	.	.	.	.	.	.
comp1027_c0	comp1027_c0_seq1	.	.	.	.	.	.	.	.	.	.	.	.	.	.	.
comp1027_c0	comp1027_c0_seq2	.	.	.	m.704	84-944[-]	sp|Q8T045|RUMI_DROME^Q8T045^Q:16-681,H:178-407^21.7%ID^E:3e-11^RecName: Full=O-glucosyltransferase rumi;^Eukaryota; Metazoa; Ecdysozoa; Arthropoda; Hexapoda; Insecta; Pterygota; Neoptera; Endopterygota; Diptera; Brachycera; Muscomorpha; Ephydroidea; Drosophilidae; Drosophila; Sophophora	.	PF05686.7^Glyco_transf_90^Glycosyl transferase family 90^3-284^E:1.3e-116	.	.	.	GO:0005788^cellular_component^endoplasmic reticulum lumen`GO:0046527^molecular_function^glucosyltransferase activity`GO:0007030^biological_process^Golgi organization`GO:0045746^biological_process^negative regulation of Notch signaling pathway`GO:0007219^biological_process^Notch signaling pathway`GO:0045747^biological_process^positive regulation of Notch signaling pathway`GO:0033577^biological_pro…	.	.	.
comp1029_c0	comp1029_c0_seq1	.	.	.	.	.	.	.	.	.	.	.	.	.	.	.
comp1029_c0	comp1029_c0_seq2	.	.	.	m.705	3-347[-]	sp|Q6K3T2|KAT1_ORYSJ^Q6K3T2^Q:1-345,H:1-115^87.83%ID^E:1e-64^RecName: Full=Potassium channel KAT1;^Eukaryota; Viridiplantae; Streptophyta; Embryophyta; Tracheophyta; Spermatophyta; Magnoliophyta; Liliopsida; Poales; Poaceae; BEP clade; Ehrhartoideae; Oryzeae; Oryza	.	.	.	ExpAA=43.39^PredHel=2^Topology=i58-80o90-112i	.	GO:0016021^cellular_component^integral component of membrane`GO:0005886^cellular_component^plasma membrane`GO:0005242^molecular_function^inward rectifier potassium channel activity`GO:0007623^biological_process^circadian rhythm`GO:0009644^biological_process^response to high light intensity`GO:0010118^biological_process^stomatal movement	.	.	.
comp1030_c0	comp1030_c0_seq1	.	.	.	.	.	.	.	.	.	.	.	.	.	.	.
comp1030_c0	comp1030_c0_seq2	.	.	.	.	.	.	.	.	.	.	.	.	.	.	.
comp1033_c0	comp1033_c0_seq1	.	.	.	.	.	.	.	.	.	.	.	.	.	.	.
comp1035_c0	comp1035_c0_seq1	.	.	.	m.708	356-664[-]	.	.	.	.	.	.	.	.	.	.
comp1035_c0	comp1035_c0_seq2	.	.	.	m.709	114-548[-]	.	.	.	.	.	.	.	.	.	.
comp1038_c0	comp1038_c0_seq1	.	.	.	.	.	.	.	.	.	.	.	.	.	.	.
comp1040_c0	comp1040_c0_seq1	.	.	.	.	.	.	.	.	.	.	.	.	.	.	.
comp1042_c0	comp1042_c0_seq1	.	.	.	.	.	.	.	.	.	.	.	.	.	.	.
comp1045_c0	comp1045_c0_seq1	.	.	.	m.710	282-1868[-]	sp|Q54ST3|Y2237_DICDI^Q54ST3^Q:1213-1521,H:769-868^39.42%ID^E:4e-12^RecName: Full=DDT domain-containing protein DDB_G0282237;^Eukaryota; Amoebozoa; Mycetozoa; Dictyosteliida; Dictyostelium`sp|Q54ST3|Y2237_DICDI^Q54ST3^Q:472-762,H:411-501^36.73%ID^E:4e-08^RecName: Full=DDT domain-containing protein DDB_G0282237;^Eukaryota; Amoebozoa; Mycetozoa; Dictyosteliida; Dictyostelium	.	PF02791.12^DDT^DDT domain^191-249^E:1.6e-20	.	.	.	GO:0005634^cellular_component^nucleus	.	.	.
comp1046_c0	comp1046_c0_seq1	.	.	.	m.713	1-399[-]	sp|Q9M658|MOM1_ARATH^Q9M658^Q:217-399,H:951-1011^39.34%ID^E:3e-07^RecName: Full=Helicase protein MOM1;^Eukaryota; Viridiplantae; Streptophyta; Embryophyta; Tracheophyta; Spermatophyta; Magnoliophyta; eudicotyledons; Gunneridae; Pentapetalae; rosids; malvids; Brassicales; Brassicaceae; Camelineae; Arabidopsis	.	.	.	.	COG0553^helicase	GO:0005634^cellular_component^nucleus`GO:0051537^molecular_function^2 iron, 2 sulfur cluster binding`GO:0005524^molecular_function^ATP binding`GO:0004386^molecular_function^helicase activity`GO:0046872^molecular_function^metal ion binding`GO:0042803^molecular_function^protein homodimerization activity`GO:0006342^biological_process^chromatin silencing`GO:0031047^biological_process^gene silencing b…	.	.	.
comp1047_c0	comp1047_c0_seq1	.	.	.	.	.	.	.	.	.	.	.	.	.	.	.
comp1048_c0	comp1048_c0_seq1	.	.	.	.	.	.	.	.	.	.	.	.	.	.	.
comp1049_c0	comp1049_c0_seq1	.	.	.	.	.	.	.	.	.	.	.	.	.	.	.
comp1050_c0	comp1050_c0_seq1	.	.	.	m.716	2-661[+]	.	.	.	.	.	.	.	.	.	.
comp1051_c0	comp1051_c0_seq1	.	.	.	.	.	.	.	.	.	.	.	.	.	.	.
comp1052_c0	comp1052_c0_seq1	.	.	.	.	.	.	.	.	.	.	.	.	.	.	.
comp1052_c0	comp1052_c0_seq2	.	.	.	m.718	3-326[+]	.	.	.	.	.	.	.	.	.	.
comp1053_c0	comp1053_c0_seq1	.	.	.	.	.	.	.	.	.	.	.	.	.	.	.
comp1053_c0	comp1053_c0_seq2	.	.	.	.	.	.	.	.	.	.	.	.	.	.	.
comp1054_c0	comp1054_c0_seq1	.	.	.	.	.	.	.	.	.	.	.	.	.	.	.
comp1055_c0	comp1055_c0_seq1	.	.	.	.	.	.	.	.	.	.	.	.	.	.	.
comp1056_c0	comp1056_c0_seq1	.	.	.	.	.	.	.	.	.	.	.	.	.	.	.
comp1057_c0	comp1057_c0_seq1	.	.	.	.	.	.	.	.	.	.	.	.	.	.	.
comp1058_c0	comp1058_c0_seq1	.	.	.	.	.	.	.	.	.	.	.	.	.	.	.
comp1058_c0	comp1058_c0_seq2	.	.	.	.	.	.	.	.	.	.	.	.	.	.	.
comp1059_c0	comp1059_c0_seq1	.	.	.	m.719	3-446[-]	.	.	.	.	.	.	.	.	.	.
comp1062_c0	comp1062_c0_seq1	.	.	.	.	.	.	.	.	.	.	.	.	.	.	.
comp1063_c0	comp1063_c0_seq1	.	.	.	m.720	1-648[+]	.	.	.	.	.	.	.	.	.	.
comp1066_c0	comp1066_c0_seq1	.	.	.	.	.	.	.	.	.	.	.	.	.	.	.
comp1068_c0	comp1068_c0_seq1	.	.	.	.	.	.	.	.	.	.	.	.	.	.	.
comp1069_c0	comp1069_c0_seq1	.	.	.	.	.	.	.	.	.	.	.	.	.	.	.
comp1070_c0	comp1070_c0_seq1	.	.	.	m.722	851-1408[-]	sp|A2YP56|ANM3_ORYSI^A2YP56^Q:462-557,H:55-86^62.5%ID^E:1e-05^RecName: Full=Probable protein arginine N-methyltransferase 3;^Eukaryota; Viridiplantae; Streptophyta; Embryophyta; Tracheophyta; Spermatophyta; Magnoliophyta; Liliopsida; Poales; Poaceae; BEP clade; Ehrhartoideae; Oryzeae; Oryza	.	.	.	.	COG0500^methyltransferase	GO:0005829^cellular_component^cytosol`GO:0046872^molecular_function^metal ion binding`GO:0008168^molecular_function^methyltransferase activity`GO:0006479^biological_process^protein methylation	.	.	.
comp1070_c0	comp1070_c0_seq1	.	.	.	m.723	3-473[-]	sp|A3BMN9|ANM3_ORYSJ^A3BMN9^Q:67-471,H:173-323^62.5%ID^E:2e-53^RecName: Full=Probable protein arginine N-methyltransferase 3;^Eukaryota; Viridiplantae; Streptophyta; Embryophyta; Tracheophyta; Spermatophyta; Magnoliophyta; Liliopsida; Poales; Poaceae; BEP clade; Ehrhartoideae; Oryzeae; Oryza	.	PF06325.8^PrmA^Ribosomal protein L11 methyltransferase (PrmA)^125-155^E:2e-07	.	.	COG0500^methyltransferase	GO:0005829^cellular_component^cytosol`GO:0046872^molecular_function^metal ion binding`GO:0008168^molecular_function^methyltransferase activity`GO:0006479^biological_process^protein methylation	GO:0008276^molecular_function^protein methyltransferase activity`GO:0006479^biological_process^protein methylation`GO:0005737^cellular_component^cytoplasm	.	.
comp1070_c0	comp1070_c0_seq2	.	.	.	m.725	3-614[-]	sp|A3BMN9|ANM3_ORYSJ^A3BMN9^Q:4-612,H:107-323^66.36%ID^E:1e-77^RecName: Full=Probable protein arginine N-methyltransferase 3;^Eukaryota; Viridiplantae; Streptophyta; Embryophyta; Tracheophyta; Spermatophyta; Magnoliophyta; Liliopsida; Poales; Poaceae; BEP clade; Ehrhartoideae; Oryzeae; Oryza	.	PF06325.8^PrmA^Ribosomal protein L11 methyltransferase (PrmA)^172-202^E:3.1e-07	.	.	COG0500^methyltransferase	GO:0005829^cellular_component^cytosol`GO:0046872^molecular_function^metal ion binding`GO:0008168^molecular_function^methyltransferase activity`GO:0006479^biological_process^protein methylation	GO:0008276^molecular_function^protein methyltransferase activity`GO:0006479^biological_process^protein methylation`GO:0005737^cellular_component^cytoplasm	.	.
comp1070_c0	comp1070_c0_seq2	.	.	.	m.726	671-1228[-]	sp|A2YP56|ANM3_ORYSI^A2YP56^Q:462-557,H:55-86^62.5%ID^E:1e-05^RecName: Full=Probable protein arginine N-methyltransferase 3;^Eukaryota; Viridiplantae; Streptophyta; Embryophyta; Tracheophyta; Spermatophyta; Magnoliophyta; Liliopsida; Poales; Poaceae; BEP clade; Ehrhartoideae; Oryzeae; Oryza	.	.	.	.	COG0500^methyltransferase	GO:0005829^cellular_component^cytosol`GO:0046872^molecular_function^metal ion binding`GO:0008168^molecular_function^methyltransferase activity`GO:0006479^biological_process^protein methylation	.	.	.
comp1071_c0	comp1071_c0_seq1	.	.	.	.	.	.	.	.	.	.	.	.	.	.	.
comp1071_c0	comp1071_c0_seq2	.	.	.	.	.	.	.	.	.	.	.	.	.	.	.
comp1072_c0	comp1072_c0_seq1	.	.	.	.	.	.	.	.	.	.	.	.	.	.	.
comp1072_c0	comp1072_c0_seq2	.	.	.	.	.	.	.	.	.	.	.	.	.	.	.
comp1073_c0	comp1073_c0_seq1	.	.	.	.	.	.	.	.	.	.	.	.	.	.	.
comp1076_c0	comp1076_c0_seq1	.	.	.	.	.	.	.	.	.	.	.	.	.	.	.
comp1077_c0	comp1077_c0_seq1	.	.	.	m.728	120-689[-]	sp|Q6K223|ARFH_ORYSJ^Q6K223^Q:184-501,H:18-122^63.21%ID^E:8e-23^RecName: Full=Auxin response factor 8;^Eukaryota; Viridiplantae; Streptophyta; Embryophyta; Tracheophyta; Spermatophyta; Magnoliophyta; Liliopsida; Poales; Poaceae; BEP clade; Ehrhartoideae; Oryzeae; Oryza	.	.	.	.	.	GO:0005634^cellular_component^nucleus`GO:0003677^molecular_function^DNA binding`GO:0009734^biological_process^auxin-activated signaling pathway`GO:0006355^biological_process^regulation of transcription, DNA-templated`GO:0006351^biological_process^transcription, DNA-templated	.	.	.
comp1078_c0	comp1078_c0_seq1	.	.	.	.	.	.	.	.	.	.	.	.	.	.	.
comp1079_c0	comp1079_c0_seq1	.	.	.	.	.	.	.	.	.	.	.	.	.	.	.
comp1080_c0	comp1080_c0_seq1	.	.	.	.	.	.	.	.	.	.	.	.	.	.	.
comp1081_c0	comp1081_c0_seq1	.	.	.	m.731	74-958[+]	sp|P42730|CLPB1_ARATH^P42730^Q:205-867,H:163-385^60.71%ID^E:4e-79^RecName: Full=Chaperone protein ClpB1;^Eukaryota; Viridiplantae; Streptophyta; Embryophyta; Tracheophyta; Spermatophyta; Magnoliophyta; eudicotyledons; Gunneridae; Pentapetalae; rosids; malvids; Brassicales; Brassicaceae; Camelineae; Arabidopsis	.	PF13191.1^AAA_16^AAA ATPase domain^85-146^E:3.5e-06`PF00004.24^AAA^ATPase family associated with various cellular activities (AAA)^109-239^E:9.4e-13	.	.	COG0542^ATP-dependent CLP protease ATP-binding subunit	GO:0009941^cellular_component^chloroplast envelope`GO:0009570^cellular_component^chloroplast stroma`GO:0005829^cellular_component^cytosol`GO:0005634^cellular_component^nucleus`GO:0005524^molecular_function^ATP binding`GO:0017111^molecular_function^nucleoside-triphosphatase activity`GO:0005515^molecular_function^protein binding`GO:0045727^biological_process^positive regulation of translation`GO:00…	GO:0005524^molecular_function^ATP binding	.	.
comp1084_c0	comp1084_c0_seq1	.	.	.	.	.	.	.	.	.	.	.	.	.	.	.
comp1085_c0	comp1085_c0_seq1	.	.	.	m.732	2-310[+]	.	.	.	.	.	.	.	.	.	.
comp1086_c0	comp1086_c0_seq1	.	.	.	.	.	.	.	.	.	.	.	.	.	.	.
comp1087_c0	comp1087_c0_seq1	.	.	.	.	.	.	.	.	.	.	.	.	.	.	.
comp1090_c0	comp1090_c0_seq1	.	.	.	.	.	.	.	.	.	.	.	.	.	.	.
comp1091_c0	comp1091_c0_seq1	.	.	.	.	.	.	.	.	.	.	.	.	.	.	.
comp1092_c0	comp1092_c0_seq1	.	.	.	.	.	.	.	.	.	.	.	.	.	.	.
comp1093_c0	comp1093_c0_seq1	.	.	.	.	.	.	.	.	.	.	.	.	.	.	.
comp1093_c0	comp1093_c0_seq2	.	.	.	.	.	.	.	.	.	.	.	.	.	.	.
comp1094_c0	comp1094_c0_seq1	.	.	.	.	.	.	.	.	.	.	.	.	.	.	.
comp1097_c0	comp1097_c0_seq1	.	.	.	.	.	.	.	.	.	.	.	.	.	.	.
comp1098_c0	comp1098_c0_seq1	.	.	.	m.737	1-1095[+]	sp|Q9T0D6|PP306_ARATH^Q9T0D6^Q:1-1077,H:207-565^44.01%ID^E:5e-112^RecName: Full=Pentatricopeptide repeat-containing protein At4g11690;^Eukaryota; Viridiplantae; Streptophyta; Embryophyta; Tracheophyta; Spermatophyta; Magnoliophyta; eudicotyledons; Gunneridae; Pentapetalae; rosids; malvids; Brassicales; Brassicaceae; Camelineae; Arabidopsis`sp|Q9T0D6|PP306_ARATH^Q9T0D6^Q:85-1074,H:165-494^31.82%ID…	.	PF13041.1^PPR_2^PPR repeat family^1-37^E:1.6e-08`PF01535.15^PPR^PPR repeat^1-23^E:0.029`PF13812.1^PPR_3^Pentatricopeptide repeat domain^2-25^E:0.15`PF12854.2^PPR_1^PPR repeat^22-54^E:5.3e-08`PF13041.1^PPR_2^PPR repeat family^25-74^E:1.1e-14`PF01535.15^PPR^PPR repeat^28-58^E:1.8e-06`PF13812.1^PPR_3^Pentatricopeptide repeat domain^28-60^E:3e-05`PF12854.2^PPR_1^PPR repeat^57-89^E:1.6e-11`PF01535.15^…	.	.	.	.	.	.	.
comp1098_c0	comp1098_c0_seq2	.	.	.	m.740	1-1095[+]	sp|Q9T0D6|PP306_ARATH^Q9T0D6^Q:1-1077,H:207-565^44.01%ID^E:5e-112^RecName: Full=Pentatricopeptide repeat-containing protein At4g11690;^Eukaryota; Viridiplantae; Streptophyta; Embryophyta; Tracheophyta; Spermatophyta; Magnoliophyta; eudicotyledons; Gunneridae; Pentapetalae; rosids; malvids; Brassicales; Brassicaceae; Camelineae; Arabidopsis`sp|Q9T0D6|PP306_ARATH^Q9T0D6^Q:85-1074,H:165-494^31.82%ID…	.	PF13041.1^PPR_2^PPR repeat family^1-37^E:1.6e-08`PF01535.15^PPR^PPR repeat^1-23^E:0.029`PF13812.1^PPR_3^Pentatricopeptide repeat domain^2-25^E:0.15`PF12854.2^PPR_1^PPR repeat^22-54^E:5.3e-08`PF13041.1^PPR_2^PPR repeat family^25-74^E:1.1e-14`PF01535.15^PPR^PPR repeat^28-58^E:1.8e-06`PF13812.1^PPR_3^Pentatricopeptide repeat domain^28-60^E:3e-05`PF12854.2^PPR_1^PPR repeat^57-89^E:1.6e-11`PF01535.15^…	.	.	.	.	.	.	.
comp1099_c0	comp1099_c0_seq1	.	.	.	.	.	.	.	.	.	.	.	.	.	.	.
comp1099_c0	comp1099_c0_seq2	.	.	.	.	.	.	.	.	.	.	.	.	.	.	.
comp1101_c0	comp1101_c0_seq1	.	.	.	.	.	.	.	.	.	.	.	.	.	.	.
comp1102_c0	comp1102_c0_seq1	.	.	.	.	.	.	.	.	.	.	.	.	.	.	.
comp1103_c0	comp1103_c0_seq1	.	.	.	.	.	.	.	.	.	.	.	.	.	.	.
comp1103_c0	comp1103_c0_seq2	.	.	.	.	.	.	.	.	.	.	.	.	.	.	.
comp1108_c0	comp1108_c0_seq1	.	.	.	m.746	1-558[+]	.	.	.	.	.	.	.	.	.	.
comp1110_c0	comp1110_c0_seq1	.	.	.	.	.	.	.	.	.	.	.	.	.	.	.
comp1110_c0	comp1110_c0_seq2	.	.	.	.	.	.	.	.	.	.	.	.	.	.	.
comp1111_c0	comp1111_c0_seq1	.	.	.	.	.	.	.	.	.	.	.	.	.	.	.
comp1113_c0	comp1113_c0_seq1	.	.	.	.	.	.	.	.	.	.	.	.	.	.	.
comp1114_c0	comp1114_c0_seq1	.	.	.	m.749	2-523[+]	sp|Q7XLY8|ATL41_ORYSJ^Q7XLY8^Q:372-1,H:6-133^63.36%ID^E:2e-35^RecName: Full=E3 ubiquitin-protein ligase Os04g0590900;^Eukaryota; Viridiplantae; Streptophyta; Embryophyta; Tracheophyta; Spermatophyta; Magnoliophyta; Liliopsida; Poales; Poaceae; BEP clade; Ehrhartoideae; Oryzeae; Oryza	.	.	sigP:1^30^0.457^YES	.	.	GO:0016021^cellular_component^integral component of membrane`GO:0004842^molecular_function^ubiquitin-protein transferase activity`GO:0008270^molecular_function^zinc ion binding`GO:0016567^biological_process^protein ubiquitination	.	.	.
comp1117_c0	comp1117_c0_seq1	.	.	.	m.752	181-681[-]	sp|Q42563|APT2_ARATH^Q42563^Q:1-498,H:24-189^71.08%ID^E:4e-80^RecName: Full=Adenine phosphoribosyltransferase 2;^Eukaryota; Viridiplantae; Streptophyta; Embryophyta; Tracheophyta; Spermatophyta; Magnoliophyta; eudicotyledons; Gunneridae; Pentapetalae; rosids; malvids; Brassicales; Brassicaceae; Camelineae; Arabidopsis	.	PF00156.22^Pribosyltran^Phosphoribosyl transferase domain^17-139^E:4.3e-21	.	.	COG0503^Catalyzes a salvage reaction resulting in the formation of AMP, that is energically less costly than de novo synthesis (By similarity)	GO:0005829^cellular_component^cytosol`GO:0005794^cellular_component^Golgi apparatus`GO:0005886^cellular_component^plasma membrane`GO:0003999^molecular_function^adenine phosphoribosyltransferase activity`GO:0015114^molecular_function^phosphate ion transmembrane transporter activity`GO:0006168^biological_process^adenine salvage`GO:0044209^biological_process^AMP salvage`GO:0035435^biological_process…	GO:0009116^biological_process^nucleoside metabolic process	.	.
comp1117_c0	comp1117_c0_seq2	.	.	.	m.753	288-788[-]	sp|Q42563|APT2_ARATH^Q42563^Q:1-498,H:24-189^71.08%ID^E:4e-80^RecName: Full=Adenine phosphoribosyltransferase 2;^Eukaryota; Viridiplantae; Streptophyta; Embryophyta; Tracheophyta; Spermatophyta; Magnoliophyta; eudicotyledons; Gunneridae; Pentapetalae; rosids; malvids; Brassicales; Brassicaceae; Camelineae; Arabidopsis	.	PF00156.22^Pribosyltran^Phosphoribosyl transferase domain^17-139^E:4.3e-21	.	.	COG0503^Catalyzes a salvage reaction resulting in the formation of AMP, that is energically less costly than de novo synthesis (By similarity)	GO:0005829^cellular_component^cytosol`GO:0005794^cellular_component^Golgi apparatus`GO:0005886^cellular_component^plasma membrane`GO:0003999^molecular_function^adenine phosphoribosyltransferase activity`GO:0015114^molecular_function^phosphate ion transmembrane transporter activity`GO:0006168^biological_process^adenine salvage`GO:0044209^biological_process^AMP salvage`GO:0035435^biological_process…	GO:0009116^biological_process^nucleoside metabolic process	.	.
comp1118_c0	comp1118_c0_seq1	.	.	.	.	.	.	.	.	.	.	.	.	.	.	.
comp1119_c0	comp1119_c0_seq1	.	.	.	.	.	.	.	.	.	.	.	.	.	.	.
comp1121_c0	comp1121_c0_seq1	.	.	.	m.754	1-621[+]	sp|A7PZL3|PGLR_VITVI^A7PZL3^Q:1-543,H:275-455^40.11%ID^E:2e-39^RecName: Full=Probable polygalacturonase;^Eukaryota; Viridiplantae; Streptophyta; Embryophyta; Tracheophyta; Spermatophyta; Magnoliophyta; eudicotyledons; Gunneridae; Pentapetalae; rosids; Vitales; Vitaceae; Vitis	.	PF00295.12^Glyco_hydro_28^Glycosyl hydrolases family 28^16-166^E:6.7e-22	.	.	COG5434^Glycoside hydrolase family 28	GO:0016021^cellular_component^integral component of membrane`GO:0004650^molecular_function^polygalacturonase activity`GO:0005975^biological_process^carbohydrate metabolic process	GO:0004650^molecular_function^polygalacturonase activity`GO:0005975^biological_process^carbohydrate metabolic process	.	.
comp1122_c0	comp1122_c0_seq1	.	.	.	.	.	.	.	.	.	.	.	.	.	.	.
comp1122_c0	comp1122_c0_seq2	.	.	.	m.755	1-528[+]	.	.	.	.	.	.	.	.	.	.
comp1123_c0	comp1123_c0_seq1	.	.	.	.	.	.	.	.	.	.	.	.	.	.	.
comp1123_c0	comp1123_c0_seq2	.	.	.	.	.	.	.	.	.	.	.	.	.	.	.
comp1124_c0	comp1124_c0_seq1	.	.	.	.	.	.	.	.	.	.	.	.	.	.	.
comp1125_c0	comp1125_c0_seq1	.	.	.	.	.	.	.	.	.	.	.	.	.	.	.
comp1125_c0	comp1125_c0_seq2	.	.	.	.	.	.	.	.	.	.	.	.	.	.	.
comp1126_c0	comp1126_c0_seq1	.	.	.	m.758	2-907[+]	.	.	PF14309.1^DUF4378^Domain of unknown function (DUF4378)^139-293^E:6.9e-25	.	.	.	.	.	.	.
comp1128_c0	comp1128_c0_seq1	.	.	.	.	.	.	.	.	.	.	.	.	.	.	.
comp1129_c0	comp1129_c0_seq1	.	.	.	.	.	.	.	.	.	.	.	.	.	.	.
comp1130_c0	comp1130_c0_seq1	.	.	.	.	.	.	.	.	.	.	.	.	.	.	.
comp1131_c0	comp1131_c0_seq1	.	.	.	.	.	.	.	.	.	.	.	.	.	.	.
comp1133_c0	comp1133_c0_seq1	.	.	.	.	.	.	.	.	.	.	.	.	.	.	.
comp1135_c0	comp1135_c0_seq1	.	.	.	.	.	.	.	.	.	.	.	.	.	.	.
comp1138_c0	comp1138_c0_seq1	.	.	.	.	.	.	.	.	.	.	.	.	.	.	.
comp1139_c0	comp1139_c0_seq1	.	.	.	m.762	2-355[-]	sp|Q9FJ45|GDL83_ARATH^Q9FJ45^Q:1-339,H:77-191^47.41%ID^E:4e-23^RecName: Full=GDSL esterase/lipase At5g45910;^Eukaryota; Viridiplantae; Streptophyta; Embryophyta; Tracheophyta; Spermatophyta; Magnoliophyta; eudicotyledons; Gunneridae; Pentapetalae; rosids; malvids; Brassicales; Brassicaceae; Camelineae; Arabidopsis	.	.	.	.	.	GO:0005576^cellular_component^extracellular region`GO:0016788^molecular_function^hydrolase activity, acting on ester bonds`GO:0016042^biological_process^lipid catabolic process	.	.	.
comp1139_c0	comp1139_c0_seq2	.	.	.	.	.	.	.	.	.	.	.	.	.	.	.
comp1140_c0	comp1140_c0_seq1	.	.	.	.	.	.	.	.	.	.	.	.	.	.	.
comp1140_c0	comp1140_c0_seq2	.	.	.	.	.	.	.	.	.	.	.	.	.	.	.
comp1141_c0	comp1141_c0_seq1	.	.	.	m.763	1-1074[-]	sp|P40233|CKI1_SCHPO^P40233^Q:457-1074,H:8-203^36.89%ID^E:2e-38^RecName: Full=Casein kinase I homolog 1;^Eukaryota; Fungi; Dikarya; Ascomycota; Taphrinomycotina; Schizosaccharomycetes; Schizosaccharomycetales; Schizosaccharomycetaceae; Schizosaccharomyces	.	PF00069.20^Pkinase^Protein kinase domain^158-355^E:1.5e-18`PF07714.12^Pkinase_Tyr^Protein tyrosine kinase^160-314^E:9e-07	.	.	COG0515^Serine Threonine protein kinase	GO:0005737^cellular_component^cytoplasm`GO:0005524^molecular_function^ATP binding`GO:0000287^molecular_function^magnesium ion binding`GO:0004674^molecular_function^protein serine/threonine kinase activity`GO:0006468^biological_process^protein phosphorylation`GO:0090215^biological_process^regulation of 1-phosphatidylinositol-4-phosphate 5-kinase activity`GO:0030100^biological_process^regulation of…	GO:0004672^molecular_function^protein kinase activity`GO:0005524^molecular_function^ATP binding`GO:0006468^biological_process^protein phosphorylation	.	.
comp1142_c0	comp1142_c0_seq1	.	.	.	.	.	.	.	.	.	.	.	.	.	.	.
comp1143_c0	comp1143_c0_seq1	.	.	.	.	.	.	.	.	.	.	.	.	.	.	.
comp1144_c0	comp1144_c0_seq1	.	.	.	.	.	.	.	.	.	.	.	.	.	.	.
comp1145_c0	comp1145_c0_seq1	.	.	.	.	.	.	.	.	.	.	.	.	.	.	.
comp1149_c0	comp1149_c0_seq1	.	.	.	.	.	.	.	.	.	.	.	.	.	.	.
comp1150_c0	comp1150_c0_seq1	.	.	.	.	.	.	.	.	.	.	.	.	.	.	.
comp1155_c0	comp1155_c0_seq1	.	.	.	.	.	.	.	.	.	.	.	.	.	.	.
comp1155_c0	comp1155_c0_seq2	.	.	.	.	.	.	.	.	.	.	.	.	.	.	.
comp1156_c0	comp1156_c0_seq1	.	.	.	.	.	.	.	.	.	.	.	.	.	.	.
comp1158_c0	comp1158_c0_seq1	.	.	.	m.767	2-331[+]	.	.	.	.	.	.	.	.	.	.
comp1163_c0	comp1163_c0_seq1	.	.	.	.	.	.	.	.	.	.	.	.	.	.	.
comp1165_c0	comp1165_c0_seq1	.	.	.	m.769	2-337[+]	sp|Q6NLW5|XRI1_ARATH^Q6NLW5^Q:335-198,H:249-300^63.46%ID^E:1e-11^RecName: Full=Protein XRI1;^Eukaryota; Viridiplantae; Streptophyta; Embryophyta; Tracheophyta; Spermatophyta; Magnoliophyta; eudicotyledons; Gunneridae; Pentapetalae; rosids; malvids; Brassicales; Brassicaceae; Camelineae; Arabidopsis	.	.	.	ExpAA=21.28^PredHel=1^Topology=i68-90o	.	GO:0005634^cellular_component^nucleus`GO:0005515^molecular_function^protein binding`GO:0006281^biological_process^DNA repair`GO:0007143^biological_process^female meiotic division`GO:0007140^biological_process^male meiosis`GO:0009555^biological_process^pollen development`GO:0010165^biological_process^response to X-ray	.	.	.
comp1165_c0	comp1165_c0_seq1	.	.	.	m.768	196-1092[-]	sp|Q6NLW5|XRI1_ARATH^Q6NLW5^Q:532-894,H:176-300^44.09%ID^E:6e-22^RecName: Full=Protein XRI1;^Eukaryota; Viridiplantae; Streptophyta; Embryophyta; Tracheophyta; Spermatophyta; Magnoliophyta; eudicotyledons; Gunneridae; Pentapetalae; rosids; malvids; Brassicales; Brassicaceae; Camelineae; Arabidopsis	.	.	.	.	.	GO:0005634^cellular_component^nucleus`GO:0005515^molecular_function^protein binding`GO:0006281^biological_process^DNA repair`GO:0007143^biological_process^female meiotic division`GO:0007140^biological_process^male meiosis`GO:0009555^biological_process^pollen development`GO:0010165^biological_process^response to X-ray	.	.	.
comp1166_c0	comp1166_c0_seq1	.	.	.	.	.	.	.	.	.	.	.	.	.	.	.
comp1166_c0	comp1166_c0_seq2	.	.	.	.	.	.	.	.	.	.	.	.	.	.	.
comp1167_c0	comp1167_c0_seq1	.	.	.	m.774	1-1341[+]	sp|Q7DM58|AB4C_ARATH^Q7DM58^Q:13-1338,H:1069-1510^64.71%ID^E:0^RecName: Full=ABC transporter C family member 4;^Eukaryota; Viridiplantae; Streptophyta; Embryophyta; Tracheophyta; Spermatophyta; Magnoliophyta; eudicotyledons; Gunneridae; Pentapetalae; rosids; malvids; Brassicales; Brassicaceae; Camelineae; Arabidopsis`sp|Q7DM58|AB4C_ARATH^Q7DM58^Q:343-1335,H:572-865^23.49%ID^E:2e-11^RecName: Full=…	.	PF00664.18^ABC_membrane^ABC transporter transmembrane region^15-157^E:2.8e-08`PF00005.22^ABC_tran^ABC transporter^251-375^E:1.2e-17	.	ExpAA=75.72^PredHel=3^Topology=i2-24o28-45i114-136o	COG1132^(ABC) transporter	GO:0005794^cellular_component^Golgi apparatus`GO:0016021^cellular_component^integral component of membrane`GO:0000325^cellular_component^plant-type vacuole`GO:0005886^cellular_component^plasma membrane`GO:0009506^cellular_component^plasmodesma`GO:0005774^cellular_component^vacuolar membrane`GO:0005773^cellular_component^vacuole`GO:0005524^molecular_function^ATP binding`GO:0042626^molecular_functi…	GO:0005524^molecular_function^ATP binding`GO:0042626^molecular_function^ATPase activity, coupled to transmembrane movement of substances`GO:0006810^biological_process^transport`GO:0055085^biological_process^transmembrane transport`GO:0016021^cellular_component^integral component of membrane`GO:0016887^molecular_function^ATPase activity	.	.
comp1170_c0	comp1170_c0_seq1	.	.	.	.	.	.	.	.	.	.	.	.	.	.	.
comp1170_c0	comp1170_c0_seq2	.	.	.	m.775	1-387[-]	.	.	.	.	.	.	.	.	.	.
comp1172_c0	comp1172_c0_seq1	.	.	.	.	.	.	.	.	.	.	.	.	.	.	.
comp1172_c0	comp1172_c0_seq2	.	.	.	.	.	.	.	.	.	.	.	.	.	.	.
comp1174_c0	comp1174_c0_seq1	.	.	.	m.776	1-696[+]	sp|Q0JGI1|SPL2_ORYSJ^Q0JGI1^Q:1-693,H:185-412^50.6%ID^E:3e-38^RecName: Full=Squamosa promoter-binding-like protein 2;^Eukaryota; Viridiplantae; Streptophyta; Embryophyta; Tracheophyta; Spermatophyta; Magnoliophyta; Liliopsida; Poales; Poaceae; BEP clade; Ehrhartoideae; Oryzeae; Oryza	.	.	.	.	.	GO:0005634^cellular_component^nucleus`GO:0003677^molecular_function^DNA binding`GO:0046872^molecular_function^metal ion binding`GO:0006355^biological_process^regulation of transcription, DNA-templated`GO:0006351^biological_process^transcription, DNA-templated	.	.	.
comp1175_c0	comp1175_c0_seq1	.	.	.	.	.	.	.	.	.	.	.	.	.	.	.
comp1176_c0	comp1176_c0_seq1	.	.	.	m.777	3-623[-]	.	.	.	.	.	.	.	.	.	.
comp1177_c0	comp1177_c0_seq1	.	.	.	.	.	.	.	.	.	.	.	.	.	.	.
comp1177_c0	comp1177_c0_seq2	.	.	.	.	.	.	.	.	.	.	.	.	.	.	.
comp1179_c0	comp1179_c0_seq1	.	.	.	.	.	.	.	.	.	.	.	.	.	.	.
comp1180_c0	comp1180_c0_seq1	.	.	.	.	.	.	.	.	.	.	.	.	.	.	.
comp1180_c0	comp1180_c0_seq2	.	.	.	.	.	.	.	.	.	.	.	.	.	.	.
comp1182_c0	comp1182_c0_seq1	.	.	.	.	.	.	.	.	.	.	.	.	.	.	.
comp1184_c0	comp1184_c0_seq1	.	.	.	.	.	.	.	.	.	.	.	.	.	.	.
comp1184_c0	comp1184_c0_seq2	.	.	.	.	.	.	.	.	.	.	.	.	.	.	.
comp1187_c0	comp1187_c0_seq1	.	.	.	.	.	.	.	.	.	.	.	.	.	.	.
comp1188_c0	comp1188_c0_seq1	.	.	.	m.784	1-1110[-]	.	.	.	.	.	.	.	.	.	.
comp1188_c0	comp1188_c0_seq2	.	.	.	.	.	.	.	.	.	.	.	.	.	.	.
comp1190_c0	comp1190_c0_seq1	.	.	.	.	.	.	.	.	.	.	.	.	.	.	.
comp1193_c0	comp1193_c0_seq1	.	.	.	m.787	3-794[-]	sp|Q5UAP4|RSSA_BOMMO^Q5UAP4^Q:1-684,H:1-228^82.89%ID^E:5e-123^RecName: Full=40S ribosomal protein SA;^Eukaryota; Metazoa; Ecdysozoa; Arthropoda; Hexapoda; Insecta; Pterygota; Neoptera; Endopterygota; Lepidoptera; Glossata; Ditrysia; Bombycoidea; Bombycidae; Bombycinae; Bombyx	.	PF00318.15^Ribosomal_S2^Ribosomal protein S2^18-113^E:1e-19`PF00318.15^Ribosomal_S2^Ribosomal protein S2^117-184^E:5.7e-22	.	.	.	GO:0022627^cellular_component^cytosolic small ribosomal subunit`GO:0003735^molecular_function^structural constituent of ribosome`GO:0000028^biological_process^ribosomal small subunit assembly`GO:0006412^biological_process^translation	GO:0003735^molecular_function^structural constituent of ribosome`GO:0006412^biological_process^translation`GO:0005622^cellular_component^intracellular`GO:0005840^cellular_component^ribosome	.	.
comp1194_c0	comp1194_c0_seq1	.	.	.	.	.	.	.	.	.	.	.	.	.	.	.
comp1194_c0	comp1194_c0_seq2	.	.	.	.	.	.	.	.	.	.	.	.	.	.	.
comp1195_c0	comp1195_c0_seq1	.	.	.	.	.	.	.	.	.	.	.	.	.	.	.
comp1195_c0	comp1195_c0_seq2	.	.	.	.	.	.	.	.	.	.	.	.	.	.	.
comp1196_c0	comp1196_c0_seq1	.	.	.	m.790	1-453[+]	.	.	.	.	.	.	.	.	.	.
comp1197_c0	comp1197_c0_seq1	.	.	.	.	.	.	.	.	.	.	.	.	.	.	.
comp1198_c0	comp1198_c0_seq1	.	.	.	.	.	.	.	.	.	.	.	.	.	.	.
comp1199_c0	comp1199_c0_seq1	.	.	.	m.791	281-784[-]	sp|Q39019|KSG10_ARATH^Q39019^Q:1-501,H:255-421^87.43%ID^E:6e-108^RecName: Full=Shaggy-related protein kinase kappa;^Eukaryota; Viridiplantae; Streptophyta; Embryophyta; Tracheophyta; Spermatophyta; Magnoliophyta; eudicotyledons; Gunneridae; Pentapetalae; rosids; malvids; Brassicales; Brassicaceae; Camelineae; Arabidopsis	.	PF00069.20^Pkinase^Protein kinase domain^4-113^E:2e-15	.	.	COG0515^Serine Threonine protein kinase	GO:0005886^cellular_component^plasma membrane`GO:0005524^molecular_function^ATP binding`GO:0004674^molecular_function^protein serine/threonine kinase activity	GO:0004672^molecular_function^protein kinase activity`GO:0005524^molecular_function^ATP binding`GO:0006468^biological_process^protein phosphorylation	.	.
comp1201_c0	comp1201_c0_seq1	.	.	.	.	.	.	.	.	.	.	.	.	.	.	.
comp1201_c0	comp1201_c0_seq2	.	.	.	m.792	2-406[+]	.	.	.	.	.	.	.	.	.	.
comp1202_c0	comp1202_c0_seq1	.	.	.	.	.	.	.	.	.	.	.	.	.	.	.
comp1205_c0	comp1205_c0_seq1	.	.	.	.	.	.	.	.	.	.	.	.	.	.	.
comp1206_c0	comp1206_c0_seq1	.	.	.	.	.	.	.	.	.	.	.	.	.	.	.
comp1207_c0	comp1207_c0_seq1	.	.	.	.	.	.	.	.	.	.	.	.	.	.	.
comp1208_c0	comp1208_c0_seq1	.	.	.	.	.	.	.	.	.	.	.	.	.	.	.
comp1208_c0	comp1208_c0_seq2	.	.	.	m.793	72-458[+]	.	.	PF06108.7^DUF952^Protein of unknown function (DUF952)^13-108^E:7.9e-23	.	.	.	.	.	.	.
comp1209_c0	comp1209_c0_seq1	.	.	.	.	.	.	.	.	.	.	.	.	.	.	.
comp1214_c0	comp1214_c0_seq1	.	.	.	.	.	.	.	.	.	.	.	.	.	.	.
comp1214_c0	comp1214_c0_seq2	.	.	.	.	.	.	.	.	.	.	.	.	.	.	.
comp1215_c0	comp1215_c0_seq1	.	.	.	.	.	.	.	.	.	.	.	.	.	.	.
comp1216_c0	comp1216_c0_seq1	.	.	.	m.795	276-851[-]	.	.	PF13176.1^TPR_7^Tetratricopeptide repeat^37-63^E:0.031`PF07719.12^TPR_2^Tetratricopeptide repeat^37-62^E:0.02`PF13374.1^TPR_10^Tetratricopeptide repeat^38-70^E:0.0023`PF00515.23^TPR_1^Tetratricopeptide repeat^38-60^E:0.048	.	.	.	.	GO:0005515^molecular_function^protein binding	.	.
comp1216_c0	comp1216_c0_seq1	.	.	.	m.794	925-1578[-]	.	.	.	.	.	.	.	.	.	.
comp1218_c0	comp1218_c0_seq1	.	.	.	.	.	.	.	.	.	.	.	.	.	.	.
comp1219_c0	comp1219_c0_seq1	.	.	.	m.796	1-336[+]	.	.	.	.	.	.	.	.	.	.
comp1221_c0	comp1221_c0_seq1	.	.	.	.	.	.	.	.	.	.	.	.	.	.	.
comp1221_c0	comp1221_c0_seq2	.	.	.	.	.	.	.	.	.	.	.	.	.	.	.
comp1222_c0	comp1222_c0_seq1	.	.	.	m.798	2-667[-]	sp|J3SBP3|PDE2_CROAD^J3SBP3^Q:25-666,H:226-435^35.48%ID^E:9e-35^RecName: Full=Venom phosphodiesterase 2;^Eukaryota; Metazoa; Chordata; Craniata; Vertebrata; Euteleostomi; Lepidosauria; Squamata; Bifurcata; Unidentata; Episquamata; Toxicofera; Serpentes; Colubroidea; Viperidae; Crotalinae; Crotalus	.	PF01663.17^Phosphodiest^Type I phosphodiesterase / nucleotide pyrophosphatase^8-211^E:1.1e-40	.	.	.	GO:0005576^cellular_component^extracellular region`GO:0046872^molecular_function^metal ion binding`GO:0035529^molecular_function^NADH pyrophosphatase activity`GO:0003676^molecular_function^nucleic acid binding`GO:0004528^molecular_function^phosphodiesterase I activity`GO:0030247^molecular_function^polysaccharide binding`GO:0005044^molecular_function^scavenger receptor activity`GO:0006955^biologic…	GO:0003824^molecular_function^catalytic activity	.	.
comp1223_c0	comp1223_c0_seq1	.	.	.	.	.	.	.	.	.	.	.	.	.	.	.
comp1224_c0	comp1224_c0_seq1	.	.	.	.	.	.	.	.	.	.	.	.	.	.	.
comp1225_c0	comp1225_c0_seq1	.	.	.	.	.	.	.	.	.	.	.	.	.	.	.
comp1226_c0	comp1226_c0_seq1	.	.	.	.	.	.	.	.	.	.	.	.	.	.	.
comp1227_c0	comp1227_c0_seq1	.	.	.	m.804	227-802[-]	sp|Q0JMW0|TPK2_ORYSJ^Q0JMW0^Q:28-573,H:86-267^88.46%ID^E:1e-117^RecName: Full=Thiamine pyrophosphokinase 2;^Eukaryota; Viridiplantae; Streptophyta; Embryophyta; Tracheophyta; Spermatophyta; Magnoliophyta; Liliopsida; Poales; Poaceae; BEP clade; Ehrhartoideae; Oryzeae; Oryza	.	PF04263.11^TPK_catalytic^Thiamin pyrophosphokinase, catalytic domain^10-102^E:2e-18`PF04265.9^TPK_B1_binding^Thiamin pyrophosphokinase, vitamin B1 binding domain^115-180^E:8.9e-22	.	.	.	GO:0005829^cellular_component^cytosol`GO:0005524^molecular_function^ATP binding`GO:0016301^molecular_function^kinase activity`GO:0004788^molecular_function^thiamine diphosphokinase activity`GO:0009229^biological_process^thiamine diphosphate biosynthetic process`GO:0006772^biological_process^thiamine metabolic process	GO:0004788^molecular_function^thiamine diphosphokinase activity`GO:0005524^molecular_function^ATP binding`GO:0009229^biological_process^thiamine diphosphate biosynthetic process`GO:0030975^molecular_function^thiamine binding	.	.
comp1228_c0	comp1228_c0_seq1	.	.	.	.	.	.	.	.	.	.	.	.	.	.	.
comp1229_c0	comp1229_c0_seq1	.	.	.	.	.	.	.	.	.	.	.	.	.	.	.
comp1230_c0	comp1230_c0_seq1	.	.	.	m.805	333-695[-]	sp|Q8LCY2|ISAM2_ARATH^Q8LCY2^Q:28-360,H:49-157^73.87%ID^E:5e-55^RecName: Full=Iron-sulfur assembly protein IscA-like 2, mitochondrial;^Eukaryota; Viridiplantae; Streptophyta; Embryophyta; Tracheophyta; Spermatophyta; Magnoliophyta; eudicotyledons; Gunneridae; Pentapetalae; rosids; malvids; Brassicales; Brassicaceae; Camelineae; Arabidopsis	.	PF01521.15^Fe-S_biosyn^Iron-sulphur cluster biosynthesis^13-103^E:7.1e-24	.	.	COG0316^Iron--sulfur cluster	GO:0005739^cellular_component^mitochondrion`GO:0051536^molecular_function^iron-sulfur cluster binding`GO:0046872^molecular_function^metal ion binding`GO:0005198^molecular_function^structural molecule activity`GO:0016226^biological_process^iron-sulfur cluster assembly	.	.	.
comp1231_c0	comp1231_c0_seq1	.	.	.	m.806	225-1307[-]	sp|A0QSH4|Y1480_MYCS2^A0QSH4^Q:277-726,H:30-186^30.63%ID^E:8e-12^RecName: Full=Putative S-adenosyl-L-methionine-dependent methyltransferase MSMEG_1480/MSMEI_1444;^Bacteria; Actinobacteria; Actinobacteridae; Actinomycetales; Corynebacterineae; Mycobacteriaceae; Mycobacterium	.	PF04072.9^LCM^Leucine carboxyl methyltransferase^82-251^E:3.6e-27	.	.	COG3315^Exhibits S-adenosyl-L-methionine-dependent methyltransferase activity (By similarity)	GO:0008168^molecular_function^methyltransferase activity	GO:0008168^molecular_function^methyltransferase activity`GO:0032259^biological_process^methylation	.	.
comp1231_c0	comp1231_c0_seq2	.	.	.	m.809	797-1291[-]	.	.	PF04072.9^LCM^Leucine carboxyl methyltransferase^82-155^E:2.2e-06	.	.	.	.	GO:0008168^molecular_function^methyltransferase activity`GO:0032259^biological_process^methylation	.	.
comp1231_c0	comp1231_c0_seq2	.	.	.	m.808	225-821[-]	sp|Q73T38|Y3881_MYCPA^Q73T38^Q:1-231,H:102-177^35.06%ID^E:9e-07^RecName: Full=Putative S-adenosyl-L-methionine-dependent methyltransferase MAP_3881;^Bacteria; Actinobacteria; Actinobacteridae; Actinomycetales; Corynebacterineae; Mycobacteriaceae; Mycobacterium; Mycobacterium avium complex (MAC)	.	PF04072.9^LCM^Leucine carboxyl methyltransferase^1-89^E:9.8e-11	.	.	COG3315^Exhibits S-adenosyl-L-methionine-dependent methyltransferase activity (By similarity)	GO:0008168^molecular_function^methyltransferase activity	GO:0008168^molecular_function^methyltransferase activity`GO:0032259^biological_process^methylation	.	.
comp1232_c0	comp1232_c0_seq1	.	.	.	m.811	3-680[+]	.	.	.	.	.	.	.	.	.	.
comp1233_c0	comp1233_c0_seq1	.	.	.	.	.	.	.	.	.	.	.	.	.	.	.
comp1236_c0	comp1236_c0_seq1	.	.	.	.	.	.	.	.	.	.	.	.	.	.	.
comp1237_c0	comp1237_c0_seq1	.	.	.	m.813	389-1108[+]	sp|P31133|POTF_ECOLI^P31133^Q:1-312,H:179-284^28.18%ID^E:7e-08^RecName: Full=Putrescine-binding periplasmic protein;^Bacteria; Proteobacteria; Gammaproteobacteria; Enterobacteriales; Enterobacteriaceae; Escherichia	.	PF13416.1^SBP_bac_8^Bacterial extracellular solute-binding protein^2-103^E:8.1e-08`PF13343.1^SBP_bac_6^Bacterial extracellular solute-binding protein^6-105^E:2.8e-10	.	.	COG0687^extracellular solute-binding protein family 1	GO:0042597^cellular_component^periplasmic space`GO:0019808^molecular_function^polyamine binding`GO:0015594^molecular_function^putrescine-importing ATPase activity`GO:0015847^biological_process^putrescine transport	.	.	.
comp1237_c0	comp1237_c0_seq2	.	.	.	m.815	1-1122[+]	sp|P31133|POTF_ECOLI^P31133^Q:106-714,H:80-284^24.54%ID^E:1e-13^RecName: Full=Putrescine-binding periplasmic protein;^Bacteria; Proteobacteria; Gammaproteobacteria; Enterobacteriales; Enterobacteriaceae; Escherichia	.	PF13416.1^SBP_bac_8^Bacterial extracellular solute-binding protein^28-237^E:3.8e-25`PF01547.20^SBP_bac_1^Bacterial extracellular solute-binding protein^31-207^E:1.9e-05`PF13531.1^SBP_bac_11^Bacterial extracellular solute-binding protein^34-230^E:5.8e-08`PF13343.1^SBP_bac_6^Bacterial extracellular solute-binding protein^35-239^E:3.2e-32	.	.	COG0687^extracellular solute-binding protein family 1	GO:0042597^cellular_component^periplasmic space`GO:0019808^molecular_function^polyamine binding`GO:0015594^molecular_function^putrescine-importing ATPase activity`GO:0015847^biological_process^putrescine transport	GO:0005215^molecular_function^transporter activity`GO:0006810^biological_process^transport	.	.
comp1238_c0	comp1238_c0_seq1	.	.	.	m.817	88-1875[+]	sp|A7GKI2|PUR9_BACCN^A7GKI2^Q:214-1785,H:3-511^49.62%ID^E:5e-163^RecName: Full=Bifunctional purine biosynthesis protein PurH;^Bacteria; Firmicutes; Bacilli; Bacillales; Bacillaceae; Bacillus; Bacillus cereus group	.	PF02142.17^MGS^MGS-like domain^84-198^E:1.4e-22`PF01808.13^AICARFT_IMPCHas^AICARFT/IMPCHase bienzyme^203-528^E:8.4e-129	.	.	COG0138^bifunctional purine biosynthesis protein PURH	GO:0003937^molecular_function^IMP cyclohydrolase activity`GO:0004643^molecular_function^phosphoribosylaminoimidazolecarboxamide formyltransferase activity`GO:0006189^biological_process^'de novo' IMP biosynthetic process	GO:0003937^molecular_function^IMP cyclohydrolase activity`GO:0004643^molecular_function^phosphoribosylaminoimidazolecarboxamide formyltransferase activity`GO:0006164^biological_process^purine nucleotide biosynthetic process	.	.
comp1239_c0	comp1239_c0_seq1	.	.	.	m.822	2-490[-]	.	.	.	.	.	.	.	.	.	.
comp1239_c0	comp1239_c0_seq1	.	.	.	m.821	3-851[+]	sp|Q9FFW5|PERK8_ARATH^Q9FFW5^Q:451-846,H:238-362^35.34%ID^E:6e-12^RecName: Full=Proline-rich receptor-like protein kinase PERK8;^Eukaryota; Viridiplantae; Streptophyta; Embryophyta; Tracheophyta; Spermatophyta; Magnoliophyta; eudicotyledons; Gunneridae; Pentapetalae; rosids; malvids; Brassicales; Brassicaceae; Camelineae; Arabidopsis	.	.	.	ExpAA=22.88^PredHel=1^Topology=o150-172i	COG0515^Serine Threonine protein kinase	GO:0016021^cellular_component^integral component of membrane`GO:0005886^cellular_component^plasma membrane`GO:0005524^molecular_function^ATP binding`GO:0004674^molecular_function^protein serine/threonine kinase activity`GO:0005199^molecular_function^structural constituent of cell wall	.	.	.
comp1240_c0	comp1240_c0_seq1	.	.	.	m.823	248-2323[-]	sp|O61122|SVKA_DICDI^O61122^Q:13-858,H:2-281^62.06%ID^E:6e-110^RecName: Full=Serine/threonine-protein kinase svkA;^Eukaryota; Amoebozoa; Mycetozoa; Dictyosteliida; Dictyostelium	.	PF00069.20^Pkinase^Protein kinase domain^19-267^E:6.8e-70`PF07714.12^Pkinase_Tyr^Protein tyrosine kinase^19-263^E:5.5e-53	.	.	COG0515^Serine Threonine protein kinase	GO:0015629^cellular_component^actin cytoskeleton`GO:0005813^cellular_component^centrosome`GO:0032154^cellular_component^cleavage furrow`GO:0005737^cellular_component^cytoplasm`GO:0005829^cellular_component^cytosol`GO:0005634^cellular_component^nucleus`GO:0005819^cellular_component^spindle`GO:0005524^molecular_function^ATP binding`GO:0046872^molecular_function^metal ion binding`GO:0004672^molecula…	GO:0004672^molecular_function^protein kinase activity`GO:0005524^molecular_function^ATP binding`GO:0006468^biological_process^protein phosphorylation	.	.
comp1240_c0	comp1240_c0_seq1	.	.	.	m.824	3-710[+]	.	.	.	.	ExpAA=31.75^PredHel=2^Topology=o5-22i101-123o	.	.	.	.	.
comp1241_c0	comp1241_c0_seq1	.	.	.	m.825	228-1514[+]	sp|Q9FZ70|FDL1_ARATH^Q9FZ70^Q:52-1284,H:6-414^28.87%ID^E:2e-36^RecName: Full=F-box/FBD/LRR-repeat protein At1g13570;^Eukaryota; Viridiplantae; Streptophyta; Embryophyta; Tracheophyta; Spermatophyta; Magnoliophyta; eudicotyledons; Gunneridae; Pentapetalae; rosids; malvids; Brassicales; Brassicaceae; Camelineae; Arabidopsis	.	PF00646.28^F-box^F-box domain^20-54^E:0.00055	.	.	.	.	GO:0005515^molecular_function^protein binding	.	.
comp1242_c0	comp1242_c0_seq1	.	.	.	.	.	.	.	.	.	.	.	.	.	.	.
comp1243_c0	comp1243_c0_seq1	.	.	.	.	.	.	.	.	.	.	.	.	.	.	.
comp1247_c0	comp1247_c0_seq1	.	.	.	m.827	3-815[+]	sp|Q8L7Z0|CNG17_ARATH^Q8L7Z0^Q:1-810,H:437-720^67.96%ID^E:1e-130^RecName: Full=Probable cyclic nucleotide-gated ion channel 17;^Eukaryota; Viridiplantae; Streptophyta; Embryophyta; Tracheophyta; Spermatophyta; Magnoliophyta; eudicotyledons; Gunneridae; Pentapetalae; rosids; malvids; Brassicales; Brassicaceae; Camelineae; Arabidopsis	.	PF00027.24^cNMP_binding^Cyclic nucleotide-binding domain^67-161^E:1.5e-10	.	.	.	GO:0016021^cellular_component^integral component of membrane`GO:0005886^cellular_component^plasma membrane`GO:0030552^molecular_function^cAMP binding`GO:0030553^molecular_function^cGMP binding`GO:0005249^molecular_function^voltage-gated potassium channel activity	.	.	.
comp1248_c0	comp1248_c0_seq1	.	.	.	m.829	1144-2214[-]	sp|Q9DC48|PRP17_MOUSE^Q9DC48^Q:270-1070,H:72-335^36.63%ID^E:3e-39^RecName: Full=Pre-mRNA-processing factor 17;^Eukaryota; Metazoa; Chordata; Craniata; Vertebrata; Euteleostomi; Mammalia; Eutheria; Euarchontoglires; Glires; Rodentia; Sciurognathi; Muroidea; Muridae; Murinae; Mus; Mus	.	.	.	.	COG2319^repeat-containing protein	GO:0071013^cellular_component^catalytic step 2 spliceosome`GO:0006397^biological_process^mRNA processing`GO:0008380^biological_process^RNA splicing	.	.	.
comp1248_c0	comp1248_c0_seq1	.	.	.	m.828	410-2110[-]	sp|Q9DC48|PRP17_MOUSE^Q9DC48^Q:166-1698,H:72-579^51.26%ID^E:9e-174^RecName: Full=Pre-mRNA-processing factor 17;^Eukaryota; Metazoa; Chordata; Craniata; Vertebrata; Euteleostomi; Mammalia; Eutheria; Euarchontoglires; Glires; Rodentia; Sciurognathi; Muroidea; Muridae; Murinae; Mus; Mus	.	PF00400.27^WD40^WD domain, G-beta repeat^266-304^E:2.9e-10`PF00400.27^WD40^WD domain, G-beta repeat^310-347^E:8.1e-08`PF00400.27^WD40^WD domain, G-beta repeat^396-433^E:1.4e-06`PF00400.27^WD40^WD domain, G-beta repeat^531-566^E:6.2e-05	.	.	COG2319^repeat-containing protein	GO:0071013^cellular_component^catalytic step 2 spliceosome`GO:0006397^biological_process^mRNA processing`GO:0008380^biological_process^RNA splicing	GO:0005515^molecular_function^protein binding	.	.
comp1249_c0	comp1249_c0_seq1	.	.	.	m.833	183-848[+]	.	.	.	.	ExpAA=21.98^PredHel=1^Topology=i180-202o	.	.	.	.	.
comp1249_c0	comp1249_c0_seq2	.	.	.	m.835	183-935[+]	.	.	.	.	ExpAA=36.08^PredHel=2^Topology=i180-202o212-234i	.	.	.	.	.
comp1250_c0	comp1250_c0_seq1	.	.	.	.	.	.	.	.	.	.	.	.	.	.	.
comp1250_c0	comp1250_c0_seq2	.	.	.	.	.	.	.	.	.	.	.	.	.	.	.
comp1251_c0	comp1251_c0_seq1	.	.	.	.	.	.	.	.	.	.	.	.	.	.	.
comp1253_c0	comp1253_c0_seq1	.	.	.	.	.	.	.	.	.	.	.	.	.	.	.
comp1256_c0	comp1256_c0_seq1	.	.	.	m.838	212-523[+]	.	.	PF00078.22^RVT_1^Reverse transcriptase (RNA-dependent DNA polymerase)^15-95^E:3.8e-05	.	.	.	.	.	.	.
comp1258_c0	comp1258_c0_seq1	.	.	.	.	.	.	.	.	.	.	.	.	.	.	.
comp1261_c0	comp1261_c0_seq1	.	.	.	m.839	64-1140[+]	sp|Q9LFS4|NIK1_ARATH^Q9LFS4^Q:67-1074,H:30-367^69.03%ID^E:2e-157^RecName: Full=Protein NSP-INTERACTING KINASE 1;^Eukaryota; Viridiplantae; Streptophyta; Embryophyta; Tracheophyta; Spermatophyta; Magnoliophyta; eudicotyledons; Gunneridae; Pentapetalae; rosids; malvids; Brassicales; Brassicaceae; Camelineae; Arabidopsis	.	PF08263.7^LRRNT_2^Leucine rich repeat N-terminal domain^32-71^E:9.1e-14`PF13504.1^LRR_7^Leucine rich repeat^95-110^E:500`PF12799.2^LRR_4^Leucine Rich repeats (2 copies)^98-136^E:4.9e-08`PF13516.1^LRR_6^Leucine Rich repeat^120-140^E:0.011`PF13504.1^LRR_7^Leucine rich repeat^121-134^E:0.41`PF13855.1^LRR_8^Leucine rich repeat^122-181^E:4.3e-10`PF00560.28^LRR_1^Leucine Rich Repeat^122-143^E:0.01`PF13…	sigP:1^24^0.836^YES	ExpAA=34.18^PredHel=1^Topology=o241-263i	COG0515^Serine Threonine protein kinase	GO:0016021^cellular_component^integral component of membrane`GO:0005886^cellular_component^plasma membrane`GO:0005524^molecular_function^ATP binding`GO:0005515^molecular_function^protein binding`GO:0004674^molecular_function^protein serine/threonine kinase activity`GO:0051607^biological_process^defense response to virus`GO:0016032^biological_process^viral process	GO:0005515^molecular_function^protein binding	.	.
comp1262_c0	comp1262_c0_seq1	.	.	.	m.840	255-1811[-]	sp|Q6DBG8|ARAD1_ARATH^Q6DBG8^Q:316-1503,H:48-430^58.15%ID^E:2e-161^RecName: Full=Probable arabinosyltransferase ARAD1;^Eukaryota; Viridiplantae; Streptophyta; Embryophyta; Tracheophyta; Spermatophyta; Magnoliophyta; eudicotyledons; Gunneridae; Pentapetalae; rosids; malvids; Brassicales; Brassicaceae; Camelineae; Arabidopsis	.	PF03016.10^Exostosin^Exostosin family^116-442^E:2.2e-75	.	ExpAA=21.77^PredHel=1^Topology=i71-93o	.	GO:0005768^cellular_component^endosome`GO:0005794^cellular_component^Golgi apparatus`GO:0005802^cellular_component^trans-Golgi network`GO:0016757^molecular_function^transferase activity, transferring glycosyl groups`GO:0045489^biological_process^pectin biosynthetic process	.	.	.
comp1263_c0	comp1263_c0_seq1	.	.	.	m.845	96-1490[+]	sp|Q9M1U2|GAT14_ARATH^Q9M1U2^Q:970-1191,H:115-186^63.51%ID^E:2e-24^RecName: Full=GATA transcription factor 14;^Eukaryota; Viridiplantae; Streptophyta; Embryophyta; Tracheophyta; Spermatophyta; Magnoliophyta; eudicotyledons; Gunneridae; Pentapetalae; rosids; malvids; Brassicales; Brassicaceae; Camelineae; Arabidopsis`sp|Q9M1U2|GAT14_ARATH^Q9M1U2^Q:667-801,H:117-161^57.78%ID^E:2e-09^RecName: Full=G…	.	PF00320.22^GATA^GATA zinc finger^223-257^E:8.4e-10`PF00320.22^GATA^GATA zinc finger^326-360^E:3.6e-15	.	.	.	GO:0005634^cellular_component^nucleus`GO:0043565^molecular_function^sequence-specific DNA binding`GO:0003700^molecular_function^sequence-specific DNA binding transcription factor activity`GO:0008270^molecular_function^zinc ion binding`GO:0006355^biological_process^regulation of transcription, DNA-templated`GO:0006351^biological_process^transcription, DNA-templated	GO:0003700^molecular_function^sequence-specific DNA binding transcription factor activity`GO:0008270^molecular_function^zinc ion binding`GO:0043565^molecular_function^sequence-specific DNA binding`GO:0006355^biological_process^regulation of transcription, DNA-templated	.	.
comp1264_c0	comp1264_c0_seq1	.	.	.	.	.	.	.	.	.	.	.	.	.	.	.
comp1267_c0	comp1267_c0_seq1	.	.	.	.	.	.	.	.	.	.	.	.	.	.	.
comp1269_c0	comp1269_c0_seq1	.	.	.	m.851	2-460[+]	.	.	.	.	.	.	.	.	.	.
comp1271_c0	comp1271_c0_seq1	.	.	.	.	.	.	.	.	.	.	.	.	.	.	.
comp1272_c0	comp1272_c0_seq1	.	.	.	m.852	2-652[+]	sp|Q2MHE4|HT1_ARATH^Q2MHE4^Q:1-597,H:148-348^48.26%ID^E:4e-66^RecName: Full=Serine/threonine-protein kinase HT1;^Eukaryota; Viridiplantae; Streptophyta; Embryophyta; Tracheophyta; Spermatophyta; Magnoliophyta; eudicotyledons; Gunneridae; Pentapetalae; rosids; malvids; Brassicales; Brassicaceae; Camelineae; Arabidopsis	.	PF07714.12^Pkinase_Tyr^Protein tyrosine kinase^1-191^E:3.1e-54`PF00069.20^Pkinase^Protein kinase domain^1-189^E:3.7e-51	.	.	COG0515^Serine Threonine protein kinase	GO:0005524^molecular_function^ATP binding`GO:0004674^molecular_function^protein serine/threonine kinase activity	GO:0004672^molecular_function^protein kinase activity`GO:0006468^biological_process^protein phosphorylation`GO:0005524^molecular_function^ATP binding	.	.
comp1273_c0	comp1273_c0_seq1	.	.	.	m.854	1-969[+]	sp|Q9LVQ0|PME31_ARATH^Q9LVQ0^Q:82-966,H:5-294^72.88%ID^E:5e-162^RecName: Full=Pectinesterase 31;^Eukaryota; Viridiplantae; Streptophyta; Embryophyta; Tracheophyta; Spermatophyta; Magnoliophyta; eudicotyledons; Gunneridae; Pentapetalae; rosids; malvids; Brassicales; Brassicaceae; Camelineae; Arabidopsis	.	PF01095.14^Pectinesterase^Pectinesterase^44-308^E:7.6e-73	.	.	COG4677^pectinesterase	GO:0005618^cellular_component^cell wall`GO:0045330^molecular_function^aspartyl esterase activity`GO:0030599^molecular_function^pectinesterase activity`GO:0042545^biological_process^cell wall modification`GO:0045490^biological_process^pectin catabolic process`GO:0045488^biological_process^pectin metabolic process	GO:0030599^molecular_function^pectinesterase activity`GO:0042545^biological_process^cell wall modification`GO:0005618^cellular_component^cell wall	.	.
comp1274_c0	comp1274_c0_seq1	.	.	.	m.858	2-328[-]	sp|Q05737|YPTM2_MAIZE^Q05737^Q:327-154,H:139-196^87.93%ID^E:9e-28^RecName: Full=GTP-binding protein YPTM2;^Eukaryota; Viridiplantae; Streptophyta; Embryophyta; Tracheophyta; Spermatophyta; Magnoliophyta; Liliopsida; Poales; Poaceae; PACMAD clade; Panicoideae; Andropogoneae; Zea	.	.	.	.	.	GO:0005886^cellular_component^plasma membrane`GO:0005525^molecular_function^GTP binding`GO:0015031^biological_process^protein transport`GO:0007264^biological_process^small GTPase mediated signal transduction	.	.	.
comp1275_c0	comp1275_c0_seq1	.	.	.	m.859	261-812[-]	sp|Q9LZV8|ATL74_ARATH^Q9LZV8^Q:118-501,H:27-147^59.38%ID^E:4e-30^RecName: Full=RING-H2 finger protein ATL74;^Eukaryota; Viridiplantae; Streptophyta; Embryophyta; Tracheophyta; Spermatophyta; Magnoliophyta; eudicotyledons; Gunneridae; Pentapetalae; rosids; malvids; Brassicales; Brassicaceae; Camelineae; Arabidopsis	.	PF12678.2^zf-rbx1^RING-H2 zinc finger^122-167^E:3e-10`PF13923.1^zf-C3HC4_2^Zinc finger, C3HC4 type (RING finger)^123-167^E:3e-09`PF13639.1^zf-RING_2^Ring finger domain^124-168^E:1.7e-17`PF00097.20^zf-C3HC4^Zinc finger, C3HC4 type (RING finger)^125-166^E:6.8e-06	.	ExpAA=43.05^PredHel=2^Topology=i13-32o47-69i	COG5540^Finger protein	GO:0016021^cellular_component^integral component of membrane`GO:0008270^molecular_function^zinc ion binding`GO:0016567^biological_process^protein ubiquitination	GO:0008270^molecular_function^zinc ion binding`GO:0005515^molecular_function^protein binding`GO:0046872^molecular_function^metal ion binding	.	.
comp1276_c0	comp1276_c0_seq1	.	.	.	m.860	143-2161[+]	sp|Q9CZT4|RPC5_MOUSE^Q9CZT4^Q:307-1509,H:4-451^25.81%ID^E:8e-17^RecName: Full=DNA-directed RNA polymerase III subunit RPC5;^Eukaryota; Metazoa; Chordata; Craniata; Vertebrata; Euteleostomi; Mammalia; Eutheria; Euarchontoglires; Glires; Rodentia; Sciurognathi; Muroidea; Muridae; Murinae; Mus; Mus	.	PF04801.8^Sin_N^Sin-like protein conserved region^103-481^E:3.9e-63	.	.	.	GO:0005666^cellular_component^DNA-directed RNA polymerase III complex`GO:0003899^molecular_function^DNA-directed RNA polymerase activity`GO:0051607^biological_process^defense response to virus`GO:0045087^biological_process^innate immune response`GO:0006383^biological_process^transcription from RNA polymerase III promoter	GO:0003899^molecular_function^DNA-directed RNA polymerase activity`GO:0006351^biological_process^transcription, DNA-templated`GO:0005634^cellular_component^nucleus	.	.
comp1276_c0	comp1276_c0_seq2	.	.	.	m.862	762-1904[+]	.	.	PF04801.8^Sin_N^Sin-like protein conserved region^8-189^E:1.5e-24	.	.	.	.	GO:0003899^molecular_function^DNA-directed RNA polymerase activity`GO:0006351^biological_process^transcription, DNA-templated`GO:0005634^cellular_component^nucleus	.	.
comp1278_c0	comp1278_c0_seq1	.	.	.	m.863	374-1651[-]	sp|Q9CA63|FBK29_ARATH^Q9CA63^Q:1-1275,H:1-451^52.1%ID^E:1e-158^RecName: Full=F-box/kelch-repeat protein At1g74510;^Eukaryota; Viridiplantae; Streptophyta; Embryophyta; Tracheophyta; Spermatophyta; Magnoliophyta; eudicotyledons; Gunneridae; Pentapetalae; rosids; malvids; Brassicales; Brassicaceae; Camelineae; Arabidopsis	.	PF01344.20^Kelch_1^Kelch motif^216-262^E:2e-08`PF13964.1^Kelch_6^Kelch motif^216-265^E:6.3e-07`PF13418.1^Kelch_4^Galactose oxidase, central domain^216-261^E:0.00011`PF01344.20^Kelch_1^Kelch motif^264-305^E:8e-08`PF13418.1^Kelch_4^Galactose oxidase, central domain^264-306^E:0.00063	.	.	.	GO:0005634^cellular_component^nucleus	GO:0005515^molecular_function^protein binding	.	.
comp1280_c0	comp1280_c0_seq1	.	.	.	.	.	.	.	.	.	.	.	.	.	.	.
comp1281_c0	comp1281_c0_seq2	.	.	.	m.865	2-721[-]	.	.	PF13968.1^DUF4220^Domain of unknown function (DUF4220)^7-147^E:8.3e-28	.	.	.	.	.	.	.
comp1282_c0	comp1282_c0_seq1	.	.	.	m.866	1-3228[+]	.	.	.	.	ExpAA=586.78^PredHel=28^Topology=o48-70i77-99o104-126i147-169o173-190i211-233o253-275i288-305o320-339i351-373o393-415i428-450o490-508i521-538o542-561i573-595o610-632i639-658o690-712i719-741o745-767i774-791o823-845i899-921o926-948i953-970o990-1012i1044-1063o	.	.	.	.	.
comp1283_c0	comp1283_c0_seq1	.	.	.	.	.	.	.	.	.	.	.	.	.	.	.
comp1284_c0	comp1284_c0_seq1	.	.	.	m.873	3-320[+]	sp|Q9SIP0|RAA5D_ARATH^Q9SIP0^Q:160-315,H:1-51^84.62%ID^E:7e-23^RecName: Full=Ras-related protein RABA5d;^Eukaryota; Viridiplantae; Streptophyta; Embryophyta; Tracheophyta; Spermatophyta; Magnoliophyta; eudicotyledons; Gunneridae; Pentapetalae; rosids; malvids; Brassicales; Brassicaceae; Camelineae; Arabidopsis	.	PF00071.17^Ras^Ras family^68-104^E:1.7e-10`PF08477.8^Miro^Miro-like protein^68-96^E:6.2e-05	.	.	COG1100^GTP-binding Protein	GO:0005829^cellular_component^cytosol`GO:0005886^cellular_component^plasma membrane`GO:0005525^molecular_function^GTP binding`GO:0015031^biological_process^protein transport`GO:0007264^biological_process^small GTPase mediated signal transduction	GO:0005525^molecular_function^GTP binding`GO:0007264^biological_process^small GTPase mediated signal transduction`GO:0005622^cellular_component^intracellular	.	.
comp1285_c0	comp1285_c0_seq1	.	.	.	.	.	.	.	.	.	.	.	.	.	.	.
comp1288_c0	comp1288_c0_seq1	.	.	.	.	.	.	.	.	.	.	.	.	.	.	.
comp1288_c0	comp1288_c0_seq2	.	.	.	m.876	3-467[-]	.	.	.	.	ExpAA=21.30^PredHel=1^Topology=i133-150o	.	.	.	.	.
comp1290_c0	comp1290_c0_seq1	.	.	.	.	.	.	.	.	.	.	.	.	.	.	.
comp1290_c0	comp1290_c0_seq2	.	.	.	.	.	.	.	.	.	.	.	.	.	.	.
comp1291_c0	comp1291_c0_seq1	.	.	.	.	.	.	.	.	.	.	.	.	.	.	.
comp1292_c0	comp1292_c0_seq1	.	.	.	.	.	.	.	.	.	.	.	.	.	.	.
comp1293_c0	comp1293_c0_seq1	.	.	.	.	.	.	.	.	.	.	.	.	.	.	.
comp1293_c0	comp1293_c0_seq2	.	.	.	.	.	.	.	.	.	.	.	.	.	.	.
comp1294_c0	comp1294_c0_seq1	.	.	.	.	.	.	.	.	.	.	.	.	.	.	.
comp1295_c0	comp1295_c0_seq1	.	.	.	.	.	.	.	.	.	.	.	.	.	.	.
comp1297_c0	comp1297_c0_seq1	.	.	.	.	.	.	.	.	.	.	.	.	.	.	.
comp1298_c0	comp1298_c0_seq1	.	.	.	m.880	3-566[+]	sp|Q5NBP9|GLU2B_ORYSJ^Q5NBP9^Q:28-321,H:23-122^69%ID^E:1e-40^RecName: Full=Glucosidase 2 subunit beta;^Eukaryota; Viridiplantae; Streptophyta; Embryophyta; Tracheophyta; Spermatophyta; Magnoliophyta; Liliopsida; Poales; Poaceae; BEP clade; Ehrhartoideae; Oryzeae; Oryza	.	PF12999.2^PRKCSH-like^Glucosidase II beta subunit-like^9-115^E:1e-28	.	ExpAA=19.62^PredHel=1^Topology=o155-172i	.	GO:0005783^cellular_component^endoplasmic reticulum`GO:0042742^biological_process^defense response to bacterium	.	.	.
comp1300_c0	comp1300_c0_seq1	.	.	.	.	.	.	.	.	.	.	.	.	.	.	.
comp1301_c0	comp1301_c0_seq1	.	.	.	m.882	259-915[+]	sp|Q7XSZ4|PAS2A_ORYSJ^Q7XSZ4^Q:40-624,H:17-211^81.54%ID^E:8e-105^RecName: Full=Very-long-chain (3R)-3-hydroxyacyl-[acyl-carrier protein] dehydratase PASTICCINO 2A;^Eukaryota; Viridiplantae; Streptophyta; Embryophyta; Tracheophyta; Spermatophyta; Magnoliophyta; Liliopsida; Poales; Poaceae; BEP clade; Ehrhartoideae; Oryzeae; Oryza	.	PF04387.9^PTPLA^Protein tyrosine phosphatase-like protein, PTPLA^52-215^E:2e-60	.	ExpAA=89.11^PredHel=4^Topology=i12-34o97-119i140-162o182-204i	COG5198^protein tyrosine phosphatase-like (proline instead of catalytic arginine), member	GO:0005789^cellular_component^endoplasmic reticulum membrane`GO:0016021^cellular_component^integral component of membrane`GO:0016829^molecular_function^lyase activity`GO:0006633^biological_process^fatty acid biosynthetic process`GO:0007275^biological_process^multicellular organismal development	.	.	.
comp1301_c0	comp1301_c0_seq2	.	.	.	m.883	259-669[+]	sp|Q5ZEJ0|PAS2B_ORYSJ^Q5ZEJ0^Q:40-408,H:17-139^85.37%ID^E:2e-59^RecName: Full=Very-long-chain (3R)-3-hydroxyacyl-[acyl-carrier protein] dehydratase PASTICCINO 2B;^Eukaryota; Viridiplantae; Streptophyta; Embryophyta; Tracheophyta; Spermatophyta; Magnoliophyta; Liliopsida; Poales; Poaceae; BEP clade; Ehrhartoideae; Oryzeae; Oryza	.	PF04387.9^PTPLA^Protein tyrosine phosphatase-like protein, PTPLA^52-136^E:1.1e-29	.	ExpAA=37.39^PredHel=1^Topology=i9-31o	COG5198^protein tyrosine phosphatase-like (proline instead of catalytic arginine), member	GO:0005789^cellular_component^endoplasmic reticulum membrane`GO:0016021^cellular_component^integral component of membrane`GO:0016829^molecular_function^lyase activity`GO:0006633^biological_process^fatty acid biosynthetic process`GO:0007275^biological_process^multicellular organismal development	.	.	.
comp1302_c0	comp1302_c0_seq1	.	.	.	.	.	.	.	.	.	.	.	.	.	.	.
comp1303_c0	comp1303_c0_seq1	.	.	.	.	.	.	.	.	.	.	.	.	.	.	.
comp1304_c0	comp1304_c0_seq1	.	.	.	m.886	143-1588[-]	sp|Q04X87|SYH_LEPBL^Q04X87^Q:199-1416,H:12-421^35.37%ID^E:1e-70^RecName: Full=Histidine--tRNA ligase;^Bacteria; Spirochaetes; Spirochaetales; Leptospiraceae; Leptospira	.	PF13393.1^tRNA-synt_His^Histidyl-tRNA synthetase^70-375^E:4.1e-48`PF00587.20^tRNA-synt_2b^tRNA synthetase class II core domain (G, H, P, S and T)^82-228^E:1.9e-21`PF03129.15^HGTP_anticodon^Anticodon binding domain^401-480^E:1.2e-08	.	.	COG0124^Histidyl-trna synthetase	GO:0005737^cellular_component^cytoplasm`GO:0005524^molecular_function^ATP binding`GO:0004821^molecular_function^histidine-tRNA ligase activity`GO:0006427^biological_process^histidyl-tRNA aminoacylation	GO:0000166^molecular_function^nucleotide binding`GO:0004812^molecular_function^aminoacyl-tRNA ligase activity`GO:0005524^molecular_function^ATP binding`GO:0006418^biological_process^tRNA aminoacylation for protein translation	.	.
comp1305_c0	comp1305_c0_seq1	.	.	.	m.889	2-667[+]	sp|Q9CR00|PSMD9_MOUSE^Q9CR00^Q:61-654,H:26-217^32.34%ID^E:3e-26^RecName: Full=26S proteasome non-ATPase regulatory subunit 9;^Eukaryota; Metazoa; Chordata; Craniata; Vertebrata; Euteleostomi; Mammalia; Eutheria; Euarchontoglires; Glires; Rodentia; Sciurognathi; Muroidea; Muridae; Murinae; Mus; Mus	.	PF13180.1^PDZ_2^PDZ domain^139-203^E:2.8e-06	.	.	COG0265^serine protease	GO:0005634^cellular_component^nucleus`GO:0043425^molecular_function^bHLH transcription factor binding`GO:0003713^molecular_function^transcription coactivator activity`GO:0046676^biological_process^negative regulation of insulin secretion`GO:0032024^biological_process^positive regulation of insulin secretion`GO:0045893^biological_process^positive regulation of transcription, DNA-templated`GO:00706…	GO:0005515^molecular_function^protein binding	.	.
comp1306_c0	comp1306_c0_seq1	.	.	.	.	.	.	.	.	.	.	.	.	.	.	.
comp1307_c0	comp1307_c0_seq1	.	.	.	.	.	.	.	.	.	.	.	.	.	.	.
comp1308_c0	comp1308_c0_seq1	.	.	.	.	.	.	.	.	.	.	.	.	.	.	.
comp1310_c0	comp1310_c0_seq1	.	.	.	.	.	.	.	.	.	.	.	.	.	.	.
comp1310_c0	comp1310_c0_seq2	.	.	.	.	.	.	.	.	.	.	.	.	.	.	.
comp1312_c0	comp1312_c0_seq1	.	.	.	m.890	384-716[-]	sp|O81003|PSK2_ARATH^O81003^Q:112-324,H:22-84^43.66%ID^E:7e-06^RecName: Full=Phytosulfokines 2;^Eukaryota; Viridiplantae; Streptophyta; Embryophyta; Tracheophyta; Spermatophyta; Magnoliophyta; eudicotyledons; Gunneridae; Pentapetalae; rosids; malvids; Brassicales; Brassicaceae; Camelineae; Arabidopsis	.	PF06404.7^PSK^Phytosulfokine precursor protein (PSK)^25-110^E:4.7e-24	sigP:1^37^0.852^YES	.	.	GO:0031012^cellular_component^extracellular matrix`GO:0005576^cellular_component^extracellular region`GO:0030154^biological_process^cell differentiation`GO:0008283^biological_process^cell proliferation`GO:0009887^biological_process^organ morphogenesis	GO:0008083^molecular_function^growth factor activity`GO:0008283^biological_process^cell proliferation`GO:0005576^cellular_component^extracellular region	.	.
comp1313_c0	comp1313_c0_seq1	.	.	.	.	.	.	.	.	.	.	.	.	.	.	.
comp1314_c0	comp1314_c0_seq1	.	.	.	.	.	.	.	.	.	.	.	.	.	.	.
comp1316_c0	comp1316_c0_seq1	.	.	.	.	.	.	.	.	.	.	.	.	.	.	.
comp1317_c0	comp1317_c0_seq1	.	.	.	.	.	.	.	.	.	.	.	.	.	.	.
comp1319_c0	comp1319_c0_seq1	.	.	.	m.892	3-548[-]	.	.	.	.	.	.	.	.	.	.
comp1321_c0	comp1321_c0_seq1	.	.	.	.	.	.	.	.	.	.	.	.	.	.	.
comp1324_c0	comp1324_c0_seq1	.	.	.	.	.	.	.	.	.	.	.	.	.	.	.
comp1326_c0	comp1326_c0_seq1	.	.	.	m.894	2-511[+]	sp|Q9FLF0|RS92_ARATH^Q9FLF0^Q:1-504,H:13-180^90.48%ID^E:2e-108^RecName: Full=40S ribosomal protein S9-2;^Eukaryota; Viridiplantae; Streptophyta; Embryophyta; Tracheophyta; Spermatophyta; Magnoliophyta; eudicotyledons; Gunneridae; Pentapetalae; rosids; malvids; Brassicales; Brassicaceae; Camelineae; Arabidopsis	.	PF00163.14^Ribosomal_S4^Ribosomal protein S4/S9 N-terminal domain^1-95^E:2.5e-24`PF01479.20^S4^S4 domain^97-141^E:1.6e-13	.	.	COG0522^One of the primary rRNA binding proteins, it binds directly to 16S rRNA where it nucleates assembly of the body of the 30S subunit (By similarity)	GO:0005829^cellular_component^cytosol`GO:0016020^cellular_component^membrane`GO:0009506^cellular_component^plasmodesma`GO:0015935^cellular_component^small ribosomal subunit`GO:0019843^molecular_function^rRNA binding`GO:0003735^molecular_function^structural constituent of ribosome`GO:0006412^biological_process^translation	GO:0019843^molecular_function^rRNA binding`GO:0005622^cellular_component^intracellular`GO:0003723^molecular_function^RNA binding	.	.
comp1327_c0	comp1327_c0_seq1	.	.	.	m.895	2-1678[+]	sp|Q9S7I6|RPK2_ARATH^Q9S7I6^Q:517-1674,H:567-974^43.2%ID^E:2e-64^RecName: Full=LRR receptor-like serine/threonine-protein kinase RPK2;^Eukaryota; Viridiplantae; Streptophyta; Embryophyta; Tracheophyta; Spermatophyta; Magnoliophyta; eudicotyledons; Gunneridae; Pentapetalae; rosids; malvids; Brassicales; Brassicaceae; Camelineae; Arabidopsis`sp|Q9S7I6|RPK2_ARATH^Q9S7I6^Q:130-759,H:41-279^34.02%ID^E…	.	PF08263.7^LRRNT_2^Leucine rich repeat N-terminal domain^47-88^E:2.6e-08`PF13504.1^LRR_7^Leucine rich repeat^120-125^E:9200`PF00560.28^LRR_1^Leucine Rich Repeat^143-162^E:0.36`PF13504.1^LRR_7^Leucine rich repeat^143-159^E:4.6`PF13855.1^LRR_8^Leucine rich repeat^165-224^E:5.4e-07`PF13504.1^LRR_7^Leucine rich repeat^165-176^E:4.1`PF00560.28^LRR_1^Leucine Rich Repeat^166-185^E:0.13`PF13504.1^LRR_7^Le…	.	ExpAA=23.39^PredHel=1^Topology=o392-414i	COG0515^Serine Threonine protein kinase	GO:0016021^cellular_component^integral component of membrane`GO:0005886^cellular_component^plasma membrane`GO:0005524^molecular_function^ATP binding`GO:0004674^molecular_function^protein serine/threonine kinase activity`GO:0048653^biological_process^anther development`GO:0048508^biological_process^embryonic meristem development`GO:0009942^biological_process^longitudinal axis specification`GO:0009…	GO:0005515^molecular_function^protein binding`GO:0004672^molecular_function^protein kinase activity`GO:0006468^biological_process^protein phosphorylation`GO:0005524^molecular_function^ATP binding	.	.
comp1328_c0	comp1328_c0_seq1	.	.	.	.	.	.	.	.	.	.	.	.	.	.	.
comp1330_c0	comp1330_c0_seq1	.	.	.	m.902	1-303[-]	sp|O82171|AGD10_ARATH^O82171^Q:196-303,H:9-44^88.89%ID^E:1e-14^RecName: Full=ADP-ribosylation factor GTPase-activating protein AGD10;^Eukaryota; Viridiplantae; Streptophyta; Embryophyta; Tracheophyta; Spermatophyta; Magnoliophyta; eudicotyledons; Gunneridae; Pentapetalae; rosids; malvids; Brassicales; Brassicaceae; Camelineae; Arabidopsis	.	PF01412.13^ArfGap^Putative GTPase activating protein for Arf^68-101^E:4.8e-10	.	.	COG5347^ankyrin repeat and PH	GO:0005794^cellular_component^Golgi apparatus`GO:0008060^molecular_function^ARF GTPase activator activity`GO:0008270^molecular_function^zinc ion binding`GO:0009793^biological_process^embryo development ending in seed dormancy`GO:0009555^biological_process^pollen development`GO:0032312^biological_process^regulation of ARF GTPase activity	GO:0008060^molecular_function^ARF GTPase activator activity`GO:0008270^molecular_function^zinc ion binding`GO:0032312^biological_process^regulation of ARF GTPase activity	.	.
comp1331_c0	comp1331_c0_seq1	.	.	.	.	.	.	.	.	.	.	.	.	.	.	.
comp1335_c0	comp1335_c0_seq1	.	.	.	.	.	.	.	.	.	.	.	.	.	.	.
comp1338_c0	comp1338_c0_seq1	.	.	.	m.906	223-819[-]	.	.	.	.	ExpAA=37.74^PredHel=2^Topology=i127-149o164-183i	.	.	.	.	.
comp1339_c0	comp1339_c0_seq1	.	.	.	m.908	2-481[-]	sp|Q9M7N6|MAF1_SOLLC^Q9M7N6^Q:178-432,H:22-102^54.12%ID^E:1e-13^RecName: Full=MFP1 attachment factor 1;^Eukaryota; Viridiplantae; Streptophyta; Embryophyta; Tracheophyta; Spermatophyta; Magnoliophyta; eudicotyledons; Gunneridae; Pentapetalae; asterids; lamiids; Solanales; Solanaceae; Solanoideae; Solaneae; Solanum; Lycopersicon	.	PF13943.1^WPP^WPP domain^63-159^E:1.7e-36	.	.	.	GO:0005829^cellular_component^cytosol`GO:0005794^cellular_component^Golgi apparatus`GO:0016363^cellular_component^nuclear matrix`GO:0005640^cellular_component^nuclear outer membrane`GO:0005886^cellular_component^plasma membrane`GO:0005515^molecular_function^protein binding`GO:0048527^biological_process^lateral root development`GO:0007067^biological_process^mitotic nuclear division	.	.	.
comp1340_c0	comp1340_c0_seq1	.	.	.	.	.	.	.	.	.	.	.	.	.	.	.
comp1341_c0	comp1341_c0_seq1	.	.	.	.	.	.	.	.	.	.	.	.	.	.	.
comp1341_c0	comp1341_c0_seq2	.	.	.	.	.	.	.	.	.	.	.	.	.	.	.
comp1342_c0	comp1342_c0_seq1	.	.	.	m.914	143-550[+]	.	.	PF12697.2^Abhydrolase_6^Alpha/beta hydrolase family^31-119^E:2.3e-14`PF00561.15^Abhydrolase_1^alpha/beta hydrolase fold^36-127^E:1.2e-08	.	.	.	.	.	.	.
comp1342_c0	comp1342_c0_seq2	.	.	.	m.915	1-588[+]	.	.	PF12697.2^Abhydrolase_6^Alpha/beta hydrolase family^68-179^E:1.4e-15`PF12695.2^Abhydrolase_5^Alpha/beta hydrolase family^68-185^E:8.1e-07`PF00561.15^Abhydrolase_1^alpha/beta hydrolase fold^97-187^E:5.2e-08	sigP:1^24^0.787^YES	.	.	.	.	.	.
comp1344_c0	comp1344_c0_seq1	.	.	.	.	.	.	.	.	.	.	.	.	.	.	.
comp1345_c0	comp1345_c0_seq1	.	.	.	.	.	.	.	.	.	.	.	.	.	.	.
comp1346_c0	comp1346_c0_seq1	.	.	.	.	.	.	.	.	.	.	.	.	.	.	.
comp1347_c0	comp1347_c0_seq1	.	.	.	.	.	.	.	.	.	.	.	.	.	.	.
comp1347_c0	comp1347_c0_seq2	.	.	.	.	.	.	.	.	.	.	.	.	.	.	.
comp1348_c0	comp1348_c0_seq1	.	.	.	m.919	1-309[+]	sp|Q9SIT7|PP151_ARATH^Q9SIT7^Q:100-303,H:47-114^35.29%ID^E:2e-09^RecName: Full=Pentatricopeptide repeat-containing protein At2g13600;^Eukaryota; Viridiplantae; Streptophyta; Embryophyta; Tracheophyta; Spermatophyta; Magnoliophyta; eudicotyledons; Gunneridae; Pentapetalae; rosids; malvids; Brassicales; Brassicaceae; Camelineae; Arabidopsis	.	PF13812.1^PPR_3^Pentatricopeptide repeat domain^43-66^E:0.053`PF01535.15^PPR^PPR repeat^45-66^E:0.0065`PF13374.1^TPR_10^Tetratricopeptide repeat^45-63^E:0.24`PF07721.9^TPR_4^Tetratricopeptide repeat^48-65^E:0.61`PF13812.1^PPR_3^Pentatricopeptide repeat domain^74-97^E:0.0011`PF01535.15^PPR^PPR repeat^75-96^E:0.03`PF07721.9^TPR_4^Tetratricopeptide repeat^82-97^E:0.12	.	.	.	GO:0005739^cellular_component^mitochondrion`GO:0080156^biological_process^mitochondrial mRNA modification`GO:0010182^biological_process^sugar mediated signaling pathway	GO:0042802^molecular_function^identical protein binding	.	.
comp1349_c0	comp1349_c0_seq1	.	.	.	m.923	125-481[-]	sp|C0LU16|MED21_ARATH^C0LU16^Q:103-354,H:54-139^68.6%ID^E:5e-17^RecName: Full=Mediator of RNA polymerase II transcription subunit 21;^Eukaryota; Viridiplantae; Streptophyta; Embryophyta; Tracheophyta; Spermatophyta; Magnoliophyta; eudicotyledons; Gunneridae; Pentapetalae; rosids; malvids; Brassicales; Brassicaceae; Camelineae; Arabidopsis	.	PF11221.3^Med21^Subunit 21 of Mediator complex^5-109^E:2.1e-18	.	.	.	GO:0016592^cellular_component^mediator complex`GO:0043078^cellular_component^polar nucleus`GO:0005515^molecular_function^protein binding`GO:0050832^biological_process^defense response to fungus`GO:0006355^biological_process^regulation of transcription, DNA-templated`GO:0006351^biological_process^transcription, DNA-templated	.	.	.
comp1349_c0	comp1349_c0_seq2	.	.	.	m.924	241-597[-]	sp|C0LU16|MED21_ARATH^C0LU16^Q:103-354,H:54-139^68.6%ID^E:5e-17^RecName: Full=Mediator of RNA polymerase II transcription subunit 21;^Eukaryota; Viridiplantae; Streptophyta; Embryophyta; Tracheophyta; Spermatophyta; Magnoliophyta; eudicotyledons; Gunneridae; Pentapetalae; rosids; malvids; Brassicales; Brassicaceae; Camelineae; Arabidopsis	.	PF11221.3^Med21^Subunit 21 of Mediator complex^5-109^E:2.1e-18	.	.	.	GO:0016592^cellular_component^mediator complex`GO:0043078^cellular_component^polar nucleus`GO:0005515^molecular_function^protein binding`GO:0050832^biological_process^defense response to fungus`GO:0006355^biological_process^regulation of transcription, DNA-templated`GO:0006351^biological_process^transcription, DNA-templated	.	.	.
comp1350_c0	comp1350_c0_seq1	.	.	.	m.925	1-2661[+]	sp|Q8LGM7|MOCOS_SOLLC^Q8LGM7^Q:241-1146,H:17-329^25.73%ID^E:2e-15^RecName: Full=Molybdenum cofactor sulfurase;^Eukaryota; Viridiplantae; Streptophyta; Embryophyta; Tracheophyta; Spermatophyta; Magnoliophyta; eudicotyledons; Gunneridae; Pentapetalae; asterids; lamiids; Solanales; Solanaceae; Solanoideae; Solaneae; Solanum; Lycopersicon	.	.	.	.	.	GO:0005622^cellular_component^intracellular`GO:0008265^molecular_function^Mo-molybdopterin cofactor sulfurase activity`GO:0030151^molecular_function^molybdenum ion binding`GO:0030170^molecular_function^pyridoxal phosphate binding`GO:0009000^molecular_function^selenocysteine lyase activity`GO:0016740^molecular_function^transferase activity`GO:0009688^biological_process^abscisic acid biosynthetic p…	.	.	.
comp1350_c0	comp1350_c0_seq1	.	.	.	m.926	1-1188[-]	sp|Q8LGM7|MOCOS_SOLLC^Q8LGM7^Q:948-43,H:17-329^26.25%ID^E:7e-17^RecName: Full=Molybdenum cofactor sulfurase;^Eukaryota; Viridiplantae; Streptophyta; Embryophyta; Tracheophyta; Spermatophyta; Magnoliophyta; eudicotyledons; Gunneridae; Pentapetalae; asterids; lamiids; Solanales; Solanaceae; Solanoideae; Solaneae; Solanum; Lycopersicon	.	.	.	.	.	GO:0005622^cellular_component^intracellular`GO:0008265^molecular_function^Mo-molybdopterin cofactor sulfurase activity`GO:0030151^molecular_function^molybdenum ion binding`GO:0030170^molecular_function^pyridoxal phosphate binding`GO:0009000^molecular_function^selenocysteine lyase activity`GO:0016740^molecular_function^transferase activity`GO:0009688^biological_process^abscisic acid biosynthetic p…	.	.	.
comp1352_c0	comp1352_c0_seq1	.	.	.	.	.	.	.	.	.	.	.	.	.	.	.
comp1353_c0	comp1353_c0_seq1	.	.	.	.	.	.	.	.	.	.	.	.	.	.	.
comp1353_c0	comp1353_c0_seq2	.	.	.	m.931	304-1395[-]	sp|Q9LW09|DRL22_ARATH^Q9LW09^Q:427-978,H:163-348^34.74%ID^E:7e-19^RecName: Full=Putative disease resistance protein At3g15700;^Eukaryota; Viridiplantae; Streptophyta; Embryophyta; Tracheophyta; Spermatophyta; Magnoliophyta; eudicotyledons; Gunneridae; Pentapetalae; rosids; malvids; Brassicales; Brassicaceae; Camelineae; Arabidopsis	.	PF00931.17^NB-ARC^NB-ARC domain^131-345^E:5.9e-23	.	ExpAA=58.51^PredHel=3^Topology=i5-22o37-54i75-97o	.	GO:0043531^molecular_function^ADP binding`GO:0005524^molecular_function^ATP binding`GO:0006952^biological_process^defense response	GO:0043531^molecular_function^ADP binding	.	.
comp1353_c0	comp1353_c0_seq2	.	.	.	m.933	1394-1708[+]	.	.	.	.	.	.	.	.	.	.
comp1354_c0	comp1354_c0_seq1	.	.	.	.	.	.	.	.	.	.	.	.	.	.	.
comp1355_c0	comp1355_c0_seq1	.	.	.	.	.	.	.	.	.	.	.	.	.	.	.
comp1356_c0	comp1356_c0_seq1	.	.	.	.	.	.	.	.	.	.	.	.	.	.	.
comp1356_c0	comp1356_c0_seq2	.	.	.	.	.	.	.	.	.	.	.	.	.	.	.
comp1357_c0	comp1357_c0_seq1	.	.	.	.	.	.	.	.	.	.	.	.	.	.	.
comp1358_c0	comp1358_c0_seq1	.	.	.	.	.	.	.	.	.	.	.	.	.	.	.
comp1359_c0	comp1359_c0_seq1	.	.	.	m.937	2-1834[+]	sp|Q9SS83|PP220_ARATH^Q9SS83^Q:10-1791,H:423-1015^43.53%ID^E:6e-169^RecName: Full=Pentatricopeptide repeat-containing protein At3g09040, mitochondrial;^Eukaryota; Viridiplantae; Streptophyta; Embryophyta; Tracheophyta; Spermatophyta; Magnoliophyta; eudicotyledons; Gunneridae; Pentapetalae; rosids; malvids; Brassicales; Brassicaceae; Camelineae; Arabidopsis`sp|Q9SS83|PP220_ARATH^Q9SS83^Q:31-1473,H…	.	PF13041.1^PPR_2^PPR repeat family^73-121^E:2.4e-10`PF01535.15^PPR^PPR repeat^76-106^E:1.6e-05`PF13812.1^PPR_3^Pentatricopeptide repeat domain^76-108^E:0.029`PF01535.15^PPR^PPR repeat^149-167^E:1.1`PF13041.1^PPR_2^PPR repeat family^177-221^E:3.5e-08`PF01535.15^PPR^PPR repeat^180-207^E:0.014`PF01535.15^PPR^PPR repeat^282-308^E:0.22`PF01535.15^PPR^PPR repeat^353-378^E:0.022`PF13041.1^PPR_2^PPR repea…	.	.	.	GO:0005739^cellular_component^mitochondrion	.	.	.
comp1362_c0	comp1362_c0_seq1	.	.	.	m.940	1-495[-]	sp|Q5UPJ7|SYY_MIMIV^Q5UPJ7^Q:190-495,H:7-108^34.31%ID^E:3e-11^RecName: Full=Tyrosine--tRNA ligase;^Viruses; dsDNA viruses, no RNA stage; Mimiviridae; Mimivirus	.	.	.	.	.	GO:0005524^molecular_function^ATP binding`GO:0042802^molecular_function^identical protein binding`GO:0004831^molecular_function^tyrosine-tRNA ligase activity`GO:0006418^biological_process^tRNA aminoacylation for protein translation	.	.	.
comp1363_c0	comp1363_c0_seq1	.	.	.	m.943	471-1613[-]	sp|Q6ZGY0|P2C26_ORYSJ^Q6ZGY0^Q:1-1140,H:209-596^80.41%ID^E:0^RecName: Full=Probable protein phosphatase 2C 26;^Eukaryota; Viridiplantae; Streptophyta; Embryophyta; Tracheophyta; Spermatophyta; Magnoliophyta; Liliopsida; Poales; Poaceae; BEP clade; Ehrhartoideae; Oryzeae; Oryza	.	PF00481.16^PP2C^Protein phosphatase 2C^132-340^E:2.5e-30	.	.	.	GO:0005886^cellular_component^plasma membrane`GO:0046872^molecular_function^metal ion binding`GO:0005543^molecular_function^phospholipid binding`GO:0004721^molecular_function^phosphoprotein phosphatase activity`GO:0010074^biological_process^maintenance of meristem identity`GO:0009933^biological_process^meristem structural organization`GO:0006355^biological_process^regulation of transcription, DNA…	GO:0003824^molecular_function^catalytic activity	.	.
comp1364_c0	comp1364_c0_seq1	.	.	.	.	.	.	.	.	.	.	.	.	.	.	.
comp1365_c0	comp1365_c0_seq1	.	.	.	.	.	.	.	.	.	.	.	.	.	.	.
comp1367_c0	comp1367_c0_seq1	.	.	.	.	.	.	.	.	.	.	.	.	.	.	.
comp1368_c0	comp1368_c0_seq1	.	.	.	m.949	384-1007[-]	sp|Q42563|APT2_ARATH^Q42563^Q:94-621,H:11-186^71.02%ID^E:3e-85^RecName: Full=Adenine phosphoribosyltransferase 2;^Eukaryota; Viridiplantae; Streptophyta; Embryophyta; Tracheophyta; Spermatophyta; Magnoliophyta; eudicotyledons; Gunneridae; Pentapetalae; rosids; malvids; Brassicales; Brassicaceae; Camelineae; Arabidopsis	.	PF00156.22^Pribosyltran^Phosphoribosyl transferase domain^63-183^E:1.9e-19	.	.	COG0503^Catalyzes a salvage reaction resulting in the formation of AMP, that is energically less costly than de novo synthesis (By similarity)	GO:0005829^cellular_component^cytosol`GO:0005794^cellular_component^Golgi apparatus`GO:0005886^cellular_component^plasma membrane`GO:0003999^molecular_function^adenine phosphoribosyltransferase activity`GO:0015114^molecular_function^phosphate ion transmembrane transporter activity`GO:0006168^biological_process^adenine salvage`GO:0044209^biological_process^AMP salvage`GO:0035435^biological_process…	GO:0009116^biological_process^nucleoside metabolic process	.	.
comp1369_c0	comp1369_c0_seq1	.	.	.	.	.	.	.	.	.	.	.	.	.	.	.
comp1374_c0	comp1374_c0_seq1	.	.	.	m.951	235-2070[-]	sp|Q06355|PPOB_SOLTU^Q06355^Q:97-1827,H:37-585^36.92%ID^E:9e-98^RecName: Full=Catechol oxidase B, chloroplastic;^Eukaryota; Viridiplantae; Streptophyta; Embryophyta; Tracheophyta; Spermatophyta; Magnoliophyta; eudicotyledons; Gunneridae; Pentapetalae; asterids; lamiids; Solanales; Solanaceae; Solanoideae; Solaneae; Solanum	.	PF00264.15^Tyrosinase^Common central domain of tyrosinase^172-392^E:4.6e-36`PF12142.3^PPO1_DWL^Polyphenol oxidase middle domain^406-454^E:2.3e-18`PF12143.3^PPO1_KFDV^Protein of unknown function (DUF_B2219)^473-609^E:7.9e-31	.	.	.	GO:0009543^cellular_component^chloroplast thylakoid lumen`GO:0004097^molecular_function^catechol oxidase activity`GO:0046872^molecular_function^metal ion binding`GO:0046148^biological_process^pigment biosynthetic process	GO:0016491^molecular_function^oxidoreductase activity`GO:0008152^biological_process^metabolic process`GO:0004097^molecular_function^catechol oxidase activity`GO:0055114^biological_process^oxidation-reduction process	.	.
comp1375_c0	comp1375_c0_seq1	.	.	.	m.954	159-791[+]	sp|Q9LYU8|AK1_ARATH^Q9LYU8^Q:1-576,H:355-546^82.29%ID^E:3e-106^RecName: Full=Aspartokinase 1, chloroplastic;^Eukaryota; Viridiplantae; Streptophyta; Embryophyta; Tracheophyta; Spermatophyta; Magnoliophyta; eudicotyledons; Gunneridae; Pentapetalae; rosids; malvids; Brassicales; Brassicaceae; Camelineae; Arabidopsis	.	PF01842.20^ACT^ACT domain^52-116^E:0.00017	.	.	COG0527^Aspartokinase	GO:0009570^cellular_component^chloroplast stroma`GO:0016597^molecular_function^amino acid binding`GO:0004072^molecular_function^aspartate kinase activity`GO:0005524^molecular_function^ATP binding`GO:0008652^biological_process^cellular amino acid biosynthetic process`GO:0009089^biological_process^lysine biosynthetic process via diaminopimelate`GO:0009088^biological_process^threonine biosynthetic p…	GO:0016597^molecular_function^amino acid binding`GO:0008152^biological_process^metabolic process	.	.
comp1375_c0	comp1375_c0_seq2	.	.	.	m.955	2-820[+]	sp|Q9LYU8|AK1_ARATH^Q9LYU8^Q:1-762,H:293-546^83.86%ID^E:4e-151^RecName: Full=Aspartokinase 1, chloroplastic;^Eukaryota; Viridiplantae; Streptophyta; Embryophyta; Tracheophyta; Spermatophyta; Magnoliophyta; eudicotyledons; Gunneridae; Pentapetalae; rosids; malvids; Brassicales; Brassicaceae; Camelineae; Arabidopsis	.	PF00696.23^AA_kinase^Amino acid kinase family^1-77^E:2e-20`PF01842.20^ACT^ACT domain^114-178^E:0.00027	.	.	COG0527^Aspartokinase	GO:0009570^cellular_component^chloroplast stroma`GO:0016597^molecular_function^amino acid binding`GO:0004072^molecular_function^aspartate kinase activity`GO:0005524^molecular_function^ATP binding`GO:0008652^biological_process^cellular amino acid biosynthetic process`GO:0009089^biological_process^lysine biosynthetic process via diaminopimelate`GO:0009088^biological_process^threonine biosynthetic p…	GO:0016597^molecular_function^amino acid binding`GO:0008152^biological_process^metabolic process	.	.
comp1379_c0	comp1379_c0_seq1	.	.	.	.	.	.	.	.	.	.	.	.	.	.	.
comp1380_c0	comp1380_c0_seq1	.	.	.	.	.	.	.	.	.	.	.	.	.	.	.
comp1380_c0	comp1380_c0_seq2	.	.	.	.	.	.	.	.	.	.	.	.	.	.	.
comp1381_c0	comp1381_c0_seq1	.	.	.	m.956	164-1003[-]	.	.	.	.	.	.	.	.	.	.
comp1381_c0	comp1381_c0_seq2	.	.	.	m.960	288-1127[-]	.	.	.	.	.	.	.	.	.	.
comp1382_c0	comp1382_c0_seq1	.	.	.	.	.	.	.	.	.	.	.	.	.	.	.
comp1383_c0	comp1383_c0_seq1	.	.	.	.	.	.	.	.	.	.	.	.	.	.	.
comp1384_c0	comp1384_c0_seq1	.	.	.	.	.	.	.	.	.	.	.	.	.	.	.
comp1384_c0	comp1384_c0_seq2	.	.	.	.	.	.	.	.	.	.	.	.	.	.	.
comp1385_c0	comp1385_c0_seq1	.	.	.	m.967	2-427[+]	sp|Q7FB56|AB15C_ARATH^Q7FB56^Q:1-423,H:125-265^63.83%ID^E:8e-55^RecName: Full=Putative ABC transporter C family member 15;^Eukaryota; Viridiplantae; Streptophyta; Embryophyta; Tracheophyta; Spermatophyta; Magnoliophyta; eudicotyledons; Gunneridae; Pentapetalae; rosids; malvids; Brassicales; Brassicaceae; Camelineae; Arabidopsis	.	.	.	ExpAA=23.26^PredHel=1^Topology=o13-35i	COG1132^(ABC) transporter	GO:0016021^cellular_component^integral component of membrane`GO:0005524^molecular_function^ATP binding`GO:0008559^molecular_function^xenobiotic-transporting ATPase activity	.	.	.
comp1386_c0	comp1386_c0_seq1	.	.	.	m.968	1-1044[+]	sp|Q9CD72|UVRD1_MYCLE^Q9CD72^Q:217-573,H:574-688^40.65%ID^E:9e-15^RecName: Full=ATP-dependent DNA helicase UvrD1;^Bacteria; Actinobacteria; Actinobacteridae; Actinomycetales; Corynebacterineae; Mycobacteriaceae; Mycobacterium	.	PF13361.1^UvrD_C^UvrD-like helicase C-terminal domain^57-167^E:8e-29`PF13538.1^UvrD_C_2^Family description^79-164^E:3.1e-14	.	.	COG0210^helicase	GO:0005524^molecular_function^ATP binding`GO:0004003^molecular_function^ATP-dependent DNA helicase activity`GO:0003677^molecular_function^DNA binding`GO:0006281^biological_process^DNA repair	GO:0005524^molecular_function^ATP binding`GO:0016787^molecular_function^hydrolase activity	.	.
comp1387_c0	comp1387_c0_seq1	.	.	.	.	.	.	.	.	.	.	.	.	.	.	.
comp1388_c0	comp1388_c0_seq1	.	.	.	.	.	.	.	.	.	.	.	.	.	.	.
comp1389_c0	comp1389_c0_seq1	.	.	.	m.969	210-3647[-]	sp|Q9FWS1|AUL1_ARATH^Q9FWS1^Q:2983-3435,H:1300-1450^67.55%ID^E:3e-60^RecName: Full=Auxilin-like protein 1;^Eukaryota; Viridiplantae; Streptophyta; Embryophyta; Tracheophyta; Spermatophyta; Magnoliophyta; eudicotyledons; Gunneridae; Pentapetalae; rosids; malvids; Brassicales; Brassicaceae; Camelineae; Arabidopsis	.	PF00226.26^DnaJ^DnaJ domain^1092-1143^E:4.4e-05	.	.	.	.	.	.	.
comp1390_c0	comp1390_c0_seq1	.	.	.	m.972	3-764[+]	.	.	.	.	.	.	.	.	.	.
comp1391_c0	comp1391_c0_seq1	.	.	.	.	.	.	.	.	.	.	.	.	.	.	.
comp1392_c0	comp1392_c0_seq1	.	.	.	m.978	935-1267[-]	.	.	.	.	.	.	.	.	.	.
comp1392_c0	comp1392_c0_seq1	.	.	.	m.977	2260-2664[+]	.	.	.	.	.	.	.	.	.	.
comp1392_c0	comp1392_c0_seq1	.	.	.	m.974	1278-2660[-]	.	.	.	.	.	.	.	.	.	.
comp1392_c0	comp1392_c0_seq2	.	.	.	m.983	935-1267[-]	.	.	.	.	.	.	.	.	.	.
comp1392_c0	comp1392_c0_seq2	.	.	.	m.979	1146-2567[-]	.	.	.	.	.	.	.	.	.	.
comp1392_c0	comp1392_c0_seq2	.	.	.	m.982	2167-2571[+]	.	.	.	.	.	.	.	.	.	.
comp1394_c0	comp1394_c0_seq1	.	.	.	m.986	3-656[+]	sp|Q9SNC6|PUB13_ARATH^Q9SNC6^Q:397-591,H:381-445^63.08%ID^E:7e-16^RecName: Full=U-box domain-containing protein 13;^Eukaryota; Viridiplantae; Streptophyta; Embryophyta; Tracheophyta; Spermatophyta; Magnoliophyta; eudicotyledons; Gunneridae; Pentapetalae; rosids; malvids; Brassicales; Brassicaceae; Camelineae; Arabidopsis	.	PF00514.18^Arm^Armadillo/beta-catenin-like repeat^135-174^E:1.5e-08`PF00514.18^Arm^Armadillo/beta-catenin-like repeat^176-216^E:1.3e-07	.	.	.	GO:0005737^cellular_component^cytoplasm`GO:0005829^cellular_component^cytosol`GO:0005634^cellular_component^nucleus`GO:0000151^cellular_component^ubiquitin ligase complex`GO:0005515^molecular_function^protein binding`GO:0070696^molecular_function^transmembrane receptor protein serine/threonine kinase binding`GO:0004842^molecular_function^ubiquitin-protein transferase activity`GO:0042742^biologica…	GO:0005515^molecular_function^protein binding	.	.
comp1398_c0	comp1398_c0_seq2	.	.	.	.	.	.	.	.	.	.	.	.	.	.	.
comp1399_c0	comp1399_c0_seq1	.	.	.	.	.	.	.	.	.	.	.	.	.	.	.
comp1401_c0	comp1401_c0_seq1	.	.	.	m.989	3-1850[-]	sp|Q7LBC6|KDM3B_HUMAN^Q7LBC6^Q:1267-1788,H:1405-1572^28.81%ID^E:7e-13^RecName: Full=Lysine-specific demethylase 3B;^Eukaryota; Metazoa; Chordata; Craniata; Vertebrata; Euteleostomi; Mammalia; Eutheria; Euarchontoglires; Primates; Haplorrhini; Catarrhini; Hominidae; Homo	.	.	.	.	.	GO:0005634^cellular_component^nucleus`GO:0051213^molecular_function^dioxygenase activity`GO:0046872^molecular_function^metal ion binding`GO:0016568^biological_process^chromatin modification`GO:0006355^biological_process^regulation of transcription, DNA-templated`GO:0006351^biological_process^transcription, DNA-templated	.	.	.
comp1402_c0	comp1402_c0_seq1	.	.	.	.	.	.	.	.	.	.	.	.	.	.	.
comp1403_c0	comp1403_c0_seq1	.	.	.	m.994	1-2205[-]	sp|Q8H136|RH14_ARATH^Q8H136^Q:1210-2205,H:136-467^77.71%ID^E:0^RecName: Full=DEAD-box ATP-dependent RNA helicase 14;^Eukaryota; Viridiplantae; Streptophyta; Embryophyta; Tracheophyta; Spermatophyta; Magnoliophyta; eudicotyledons; Gunneridae; Pentapetalae; rosids; malvids; Brassicales; Brassicaceae; Camelineae; Arabidopsis	.	PF00270.24^DEAD^DEAD/DEAH box helicase^450-620^E:4.5e-45`PF04851.10^ResIII^Type III restriction enzyme, res subunit^462-614^E:3e-06`PF00271.26^Helicase_C^Helicase conserved C-terminal domain^695-735^E:3.2e-10	.	.	COG0513^atp-dependent rna helicase	GO:0005634^cellular_component^nucleus`GO:0005524^molecular_function^ATP binding`GO:0004004^molecular_function^ATP-dependent RNA helicase activity`GO:0016887^molecular_function^ATPase activity`GO:0003723^molecular_function^RNA binding`GO:0006200^biological_process^ATP catabolic process`GO:0000184^biological_process^nuclear-transcribed mRNA catabolic process, nonsense-mediated decay`GO:0006364^biol…	GO:0003676^molecular_function^nucleic acid binding`GO:0005524^molecular_function^ATP binding`GO:0003677^molecular_function^DNA binding`GO:0016787^molecular_function^hydrolase activity	.	.
comp1403_c0	comp1403_c0_seq2	.	.	.	m.997	954-2291[-]	sp|Q9SQV1|RH40_ARATH^Q9SQV1^Q:1213-1335,H:414-454^58.54%ID^E:1e-08^RecName: Full=DEAD-box ATP-dependent RNA helicase 40;^Eukaryota; Viridiplantae; Streptophyta; Embryophyta; Tracheophyta; Spermatophyta; Magnoliophyta; eudicotyledons; Gunneridae; Pentapetalae; rosids; malvids; Brassicales; Brassicaceae; Camelineae; Arabidopsis	.	.	.	.	COG0513^atp-dependent rna helicase	GO:0005634^cellular_component^nucleus`GO:0005773^cellular_component^vacuole`GO:0005524^molecular_function^ATP binding`GO:0008026^molecular_function^ATP-dependent helicase activity`GO:0003723^molecular_function^RNA binding`GO:0000184^biological_process^nuclear-transcribed mRNA catabolic process, nonsense-mediated decay`GO:0006364^biological_process^rRNA processing	.	.	.
comp1403_c0	comp1403_c0_seq2	.	.	.	m.998	1-720[-]	sp|Q8H136|RH14_ARATH^Q8H136^Q:4-720,H:229-467^81.17%ID^E:1e-139^RecName: Full=DEAD-box ATP-dependent RNA helicase 14;^Eukaryota; Viridiplantae; Streptophyta; Embryophyta; Tracheophyta; Spermatophyta; Magnoliophyta; eudicotyledons; Gunneridae; Pentapetalae; rosids; malvids; Brassicales; Brassicaceae; Camelineae; Arabidopsis	.	PF00270.24^DEAD^DEAD/DEAH box helicase^6-125^E:1.4e-31`PF00271.26^Helicase_C^Helicase conserved C-terminal domain^200-240^E:6.9e-11	.	.	COG0513^atp-dependent rna helicase	GO:0005634^cellular_component^nucleus`GO:0005524^molecular_function^ATP binding`GO:0004004^molecular_function^ATP-dependent RNA helicase activity`GO:0016887^molecular_function^ATPase activity`GO:0003723^molecular_function^RNA binding`GO:0006200^biological_process^ATP catabolic process`GO:0000184^biological_process^nuclear-transcribed mRNA catabolic process, nonsense-mediated decay`GO:0006364^biol…	GO:0003676^molecular_function^nucleic acid binding`GO:0005524^molecular_function^ATP binding	.	.
comp1406_c0	comp1406_c0_seq1	.	.	.	m.1001	3-473[-]	sp|Q1EBV6|BPM5_ARATH^Q1EBV6^Q:7-381,H:18-155^28.37%ID^E:2e-06^RecName: Full=BTB/POZ and MATH domain-containing protein 5;^Eukaryota; Viridiplantae; Streptophyta; Embryophyta; Tracheophyta; Spermatophyta; Magnoliophyta; eudicotyledons; Gunneridae; Pentapetalae; rosids; malvids; Brassicales; Brassicaceae; Camelineae; Arabidopsis	.	.	.	.	.	GO:0005829^cellular_component^cytosol`GO:0005634^cellular_component^nucleus`GO:0005515^molecular_function^protein binding`GO:0071472^biological_process^cellular response to salt stress`GO:0042631^biological_process^cellular response to water deprivation`GO:0016567^biological_process^protein ubiquitination`GO:0006970^biological_process^response to osmotic stress	.	.	.
comp1408_c0	comp1408_c0_seq1	.	.	.	.	.	.	.	.	.	.	.	.	.	.	.
comp1408_c0	comp1408_c0_seq2	.	.	.	.	.	.	.	.	.	.	.	.	.	.	.
comp1409_c0	comp1409_c0_seq1	.	.	.	.	.	.	.	.	.	.	.	.	.	.	.
comp1412_c0	comp1412_c0_seq1	.	.	.	m.1003	1-690[-]	sp|Q84JL3|SINA3_ARATH^Q84JL3^Q:1-690,H:64-293^92.17%ID^E:5e-162^RecName: Full=E3 ubiquitin-protein ligase SINAT3;^Eukaryota; Viridiplantae; Streptophyta; Embryophyta; Tracheophyta; Spermatophyta; Magnoliophyta; eudicotyledons; Gunneridae; Pentapetalae; rosids; malvids; Brassicales; Brassicaceae; Camelineae; Arabidopsis	.	PF03145.11^Sina^Seven in absentia protein family^42-229^E:5e-72	.	.	.	GO:0005634^cellular_component^nucleus`GO:0004842^molecular_function^ubiquitin-protein transferase activity`GO:0008270^molecular_function^zinc ion binding`GO:0007275^biological_process^multicellular organismal development`GO:0006511^biological_process^ubiquitin-dependent protein catabolic process	GO:0006511^biological_process^ubiquitin-dependent protein catabolic process`GO:0007275^biological_process^multicellular organismal development`GO:0005634^cellular_component^nucleus	.	.
comp1414_c0	comp1414_c0_seq1	.	.	.	.	.	.	.	.	.	.	.	.	.	.	.
comp1415_c0	comp1415_c0_seq1	.	.	.	.	.	.	.	.	.	.	.	.	.	.	.
comp1416_c0	comp1416_c0_seq1	.	.	.	.	.	.	.	.	.	.	.	.	.	.	.
comp1417_c0	comp1417_c0_seq1	.	.	.	.	.	.	.	.	.	.	.	.	.	.	.
comp1418_c0	comp1418_c0_seq1	.	.	.	.	.	.	.	.	.	.	.	.	.	.	.
comp1419_c0	comp1419_c0_seq1	.	.	.	.	.	.	.	.	.	.	.	.	.	.	.
comp1420_c0	comp1420_c0_seq1	.	.	.	.	.	.	.	.	.	.	.	.	.	.	.
comp1421_c0	comp1421_c0_seq1	.	.	.	.	.	.	.	.	.	.	.	.	.	.	.
comp1425_c0	comp1425_c0_seq1	.	.	.	.	.	.	.	.	.	.	.	.	.	.	.
comp1427_c0	comp1427_c0_seq1	.	.	.	.	.	.	.	.	.	.	.	.	.	.	.
comp1429_c0	comp1429_c0_seq1	.	.	.	.	.	.	.	.	.	.	.	.	.	.	.
comp1430_c0	comp1430_c0_seq1	.	.	.	.	.	.	.	.	.	.	.	.	.	.	.
comp1431_c0	comp1431_c0_seq1	.	.	.	.	.	.	.	.	.	.	.	.	.	.	.
comp1433_c0	comp1433_c0_seq1	.	.	.	.	.	.	.	.	.	.	.	.	.	.	.
comp1434_c0	comp1434_c0_seq1	.	.	.	.	.	.	.	.	.	.	.	.	.	.	.
comp1435_c0	comp1435_c0_seq1	.	.	.	.	.	.	.	.	.	.	.	.	.	.	.
comp1436_c0	comp1436_c0_seq1	.	.	.	.	.	.	.	.	.	.	.	.	.	.	.
comp1438_c0	comp1438_c0_seq1	.	.	.	.	.	.	.	.	.	.	.	.	.	.	.
comp1439_c0	comp1439_c0_seq1	.	.	.	m.1006	128-1255[-]	.	.	PF02536.9^mTERF^mTERF^161-366^E:2.6e-34	.	.	.	.	.	.	.
comp1440_c0	comp1440_c0_seq1	.	.	.	.	.	.	.	.	.	.	.	.	.	.	.
comp1443_c0	comp1443_c0_seq1	.	.	.	m.1009	3-1073[+]	sp|O82368|Y2988_ARATH^O82368^Q:250-501,H:69-147^34.52%ID^E:4e-06^RecName: Full=Uncharacterized protein At2g29880;^Eukaryota; Viridiplantae; Streptophyta; Embryophyta; Tracheophyta; Spermatophyta; Magnoliophyta; eudicotyledons; Gunneridae; Pentapetalae; rosids; malvids; Brassicales; Brassicaceae; Camelineae; Arabidopsis	.	PF12776.2^Myb_DNA-bind_3^Myb/SANT-like DNA-binding domain^43-136^E:1.4e-28	.	.	euNOG19626^	.	.	.	.
comp1443_c0	comp1443_c0_seq2	.	.	.	m.1010	364-1152[+]	sp|O82368|Y2988_ARATH^O82368^Q:10-210,H:78-144^34.33%ID^E:4e-06^RecName: Full=Uncharacterized protein At2g29880;^Eukaryota; Viridiplantae; Streptophyta; Embryophyta; Tracheophyta; Spermatophyta; Magnoliophyta; eudicotyledons; Gunneridae; Pentapetalae; rosids; malvids; Brassicales; Brassicaceae; Camelineae; Arabidopsis	.	PF12776.2^Myb_DNA-bind_3^Myb/SANT-like DNA-binding domain^1-42^E:4.2e-11	.	.	euNOG19626^	.	.	.	.
comp1445_c0	comp1445_c0_seq1	.	.	.	.	.	.	.	.	.	.	.	.	.	.	.
comp1446_c0	comp1446_c0_seq1	.	.	.	.	.	.	.	.	.	.	.	.	.	.	.
comp1447_c0	comp1447_c0_seq1	.	.	.	m.1012	69-494[+]	.	.	.	.	.	.	.	.	.	.
comp1448_c0	comp1448_c0_seq1	.	.	.	m.1015	2-520[+]	sp|Q9FHZ1|SCL23_ARATH^Q9FHZ1^Q:1-513,H:164-330^56.07%ID^E:2e-54^RecName: Full=Scarecrow-like protein 23;^Eukaryota; Viridiplantae; Streptophyta; Embryophyta; Tracheophyta; Spermatophyta; Magnoliophyta; eudicotyledons; Gunneridae; Pentapetalae; rosids; malvids; Brassicales; Brassicaceae; Camelineae; Arabidopsis	.	PF03514.9^GRAS^GRAS family transcription factor^1-171^E:2.6e-41	.	.	.	GO:0005634^cellular_component^nucleus`GO:0003700^molecular_function^sequence-specific DNA binding transcription factor activity`GO:0006355^biological_process^regulation of transcription, DNA-templated`GO:0006351^biological_process^transcription, DNA-templated	.	.	.
comp1449_c0	comp1449_c0_seq1	.	.	.	m.1017	581-1372[-]	sp|Q5DJV7|APRL4_ORYSJ^Q5DJV7^Q:64-789,H:30-264^77.27%ID^E:1e-116^RecName: Full=5'-adenylylsulfate reductase-like 4;^Eukaryota; Viridiplantae; Streptophyta; Embryophyta; Tracheophyta; Spermatophyta; Magnoliophyta; Liliopsida; Poales; Poaceae; BEP clade; Ehrhartoideae; Oryzeae; Oryza	.	PF00085.15^Thioredoxin^Thioredoxin^74-159^E:5.2e-08	sigP:1^21^0.906^YES	.	.	GO:0016021^cellular_component^integral component of membrane`GO:0045454^biological_process^cell redox homeostasis	GO:0045454^biological_process^cell redox homeostasis	.	.
comp1451_c0	comp1451_c0_seq1	.	.	.	.	.	.	.	.	.	.	.	.	.	.	.
comp1452_c0	comp1452_c0_seq1	.	.	.	.	.	.	.	.	.	.	.	.	.	.	.
comp1452_c0	comp1452_c0_seq2	.	.	.	.	.	.	.	.	.	.	.	.	.	.	.
comp1453_c0	comp1453_c0_seq1	.	.	.	.	.	.	.	.	.	.	.	.	.	.	.
comp1455_c0	comp1455_c0_seq1	.	.	.	.	.	.	.	.	.	.	.	.	.	.	.
comp1456_c0	comp1456_c0_seq1	.	.	.	m.1022	297-1238[-]	sp|Q7XCJ7|P2C72_ORYSJ^Q7XCJ7^Q:1-933,H:83-393^87.46%ID^E:0^RecName: Full=Probable protein phosphatase 2C 72;^Eukaryota; Viridiplantae; Streptophyta; Embryophyta; Tracheophyta; Spermatophyta; Magnoliophyta; Liliopsida; Poales; Poaceae; BEP clade; Ehrhartoideae; Oryzeae; Oryza	.	PF00481.16^PP2C^Protein phosphatase 2C^1-244^E:6.7e-39	.	ExpAA=19.86^PredHel=1^Topology=o65-87i	COG0631^Phosphatase	GO:0016021^cellular_component^integral component of membrane`GO:0046872^molecular_function^metal ion binding`GO:0004722^molecular_function^protein serine/threonine phosphatase activity`GO:0006470^biological_process^protein dephosphorylation	GO:0003824^molecular_function^catalytic activity	.	.
comp1457_c0	comp1457_c0_seq1	.	.	.	.	.	.	.	.	.	.	.	.	.	.	.
comp1458_c0	comp1458_c0_seq1	.	.	.	m.1023	2-394[-]	sp|O80915|PR1B4_ARATH^O80915^Q:106-297,H:24-90^50.75%ID^E:1e-14^RecName: Full=PRA1 family protein B4;^Eukaryota; Viridiplantae; Streptophyta; Embryophyta; Tracheophyta; Spermatophyta; Magnoliophyta; eudicotyledons; Gunneridae; Pentapetalae; rosids; malvids; Brassicales; Brassicaceae; Camelineae; Arabidopsis	.	PF03208.14^PRA1^PRA1 family protein^56-131^E:2.5e-26	.	ExpAA=25.74^PredHel=1^Topology=i99-121o	NOG129644^NmrA-like family	GO:0005829^cellular_component^cytosol`GO:0005783^cellular_component^endoplasmic reticulum`GO:0005768^cellular_component^endosome`GO:0010008^cellular_component^endosome membrane`GO:0005794^cellular_component^Golgi apparatus`GO:0016021^cellular_component^integral component of membrane`GO:0005802^cellular_component^trans-Golgi network`GO:0016192^biological_process^vesicle-mediated transport	.	.	.
comp1459_c0	comp1459_c0_seq1	.	.	.	.	.	.	.	.	.	.	.	.	.	.	.
comp1459_c0	comp1459_c0_seq2	.	.	.	.	.	.	.	.	.	.	.	.	.	.	.
comp1460_c0	comp1460_c0_seq1	.	.	.	m.1027	2-529[+]	sp|Q8GXZ3|Y5102_ARATH^Q8GXZ3^Q:1-294,H:258-354^62.24%ID^E:5e-26^RecName: Full=Serine/threonine-protein kinase At5g01020;^Eukaryota; Viridiplantae; Streptophyta; Embryophyta; Tracheophyta; Spermatophyta; Magnoliophyta; eudicotyledons; Gunneridae; Pentapetalae; rosids; malvids; Brassicales; Brassicaceae; Camelineae; Arabidopsis	.	.	.	.	COG0515^Serine Threonine protein kinase	GO:0005886^cellular_component^plasma membrane`GO:0005524^molecular_function^ATP binding`GO:0004674^molecular_function^protein serine/threonine kinase activity	.	.	.
comp1460_c0	comp1460_c0_seq2	.	.	.	m.1029	2-400[+]	sp|O49545|BAME1_ARATH^O49545^Q:1-273,H:879-969^80.22%ID^E:1e-45^RecName: Full=Leucine-rich repeat receptor-like serine/threonine-protein kinase BAM1;^Eukaryota; Viridiplantae; Streptophyta; Embryophyta; Tracheophyta; Spermatophyta; Magnoliophyta; eudicotyledons; Gunneridae; Pentapetalae; rosids; malvids; Brassicales; Brassicaceae; Camelineae; Arabidopsis	.	PF07714.12^Pkinase_Tyr^Protein tyrosine kinase^1-87^E:2.5e-05	.	.	COG4886^leucine Rich Repeat	GO:0016021^cellular_component^integral component of membrane`GO:0005886^cellular_component^plasma membrane`GO:0005524^molecular_function^ATP binding`GO:0005515^molecular_function^protein binding`GO:0043621^molecular_function^protein self-association`GO:0004674^molecular_function^protein serine/threonine kinase activity`GO:0033612^molecular_function^receptor serine/threonine kinase binding`GO:0048…	GO:0004672^molecular_function^protein kinase activity`GO:0006468^biological_process^protein phosphorylation	.	.
comp1462_c0	comp1462_c0_seq1	.	.	.	.	.	.	.	.	.	.	.	.	.	.	.
comp1465_c0	comp1465_c0_seq1	.	.	.	.	.	.	.	.	.	.	.	.	.	.	.
comp1467_c0	comp1467_c0_seq1	.	.	.	m.1032	1-540[-]	sp|Q9M0V3|DDB1A_ARATH^Q9M0V3^Q:115-540,H:2-145^74.31%ID^E:4e-67^RecName: Full=DNA damage-binding protein 1a;^Eukaryota; Viridiplantae; Streptophyta; Embryophyta; Tracheophyta; Spermatophyta; Magnoliophyta; eudicotyledons; Gunneridae; Pentapetalae; rosids; malvids; Brassicales; Brassicaceae; Camelineae; Arabidopsis	.	.	.	.	.	GO:0080008^cellular_component^Cul4-RING E3 ubiquitin ligase complex`GO:0005737^cellular_component^cytoplasm`GO:0005829^cellular_component^cytosol`GO:0005634^cellular_component^nucleus`GO:0003677^molecular_function^DNA binding`GO:0005515^molecular_function^protein binding`GO:0006281^biological_process^DNA repair`GO:0010100^biological_process^negative regulation of photomorphogenesis`GO:0045892^bio…	.	.	.
comp1469_c0	comp1469_c0_seq1	.	.	.	.	.	.	.	.	.	.	.	.	.	.	.
comp1469_c0	comp1469_c0_seq2	.	.	.	.	.	.	.	.	.	.	.	.	.	.	.
comp1471_c0	comp1471_c0_seq1	.	.	.	m.1035	2-511[+]	.	.	.	.	.	.	.	.	.	.
comp1472_c0	comp1472_c0_seq1	.	.	.	.	.	.	.	.	.	.	.	.	.	.	.
comp1473_c0	comp1473_c0_seq1	.	.	.	m.1039	143-925[-]	sp|Q9SN74|BH047_ARATH^Q9SN74^Q:55-678,H:15-224^36.41%ID^E:2e-26^RecName: Full=Transcription factor bHLH47;^Eukaryota; Viridiplantae; Streptophyta; Embryophyta; Tracheophyta; Spermatophyta; Magnoliophyta; eudicotyledons; Gunneridae; Pentapetalae; rosids; malvids; Brassicales; Brassicaceae; Camelineae; Arabidopsis	.	.	.	.	.	GO:0005634^cellular_component^nucleus`GO:0003677^molecular_function^DNA binding`GO:0003700^molecular_function^sequence-specific DNA binding transcription factor activity`GO:0010106^biological_process^cellular response to iron ion starvation`GO:0055072^biological_process^iron ion homeostasis`GO:0006355^biological_process^regulation of transcription, DNA-templated`GO:0006351^biological_process^tran…	.	.	.
comp1474_c0	comp1474_c0_seq1	.	.	.	m.1040	105-1601[+]	sp|Q7M3S9|RNGB_DICDI^Q7M3S9^Q:55-792,H:62-311^30%ID^E:2e-29^RecName: Full=RING finger protein B;^Eukaryota; Amoebozoa; Mycetozoa; Dictyosteliida; Dictyostelium`sp|Q7M3S9|RNGB_DICDI^Q7M3S9^Q:232-963,H:13-256^27.8%ID^E:1e-14^RecName: Full=RING finger protein B;^Eukaryota; Amoebozoa; Mycetozoa; Dictyosteliida; Dictyostelium`sp|Q7M3S9|RNGB_DICDI^Q7M3S9^Q:52-498,H:173-320^27.1%ID^E:9e-10^RecName: Full…	.	PF13854.1^Kelch_5^Kelch motif^21-59^E:1e-05`PF13418.1^Kelch_4^Galactose oxidase, central domain^24-65^E:5.4e-09`PF07646.10^Kelch_2^Kelch motif^24-69^E:8.2e-05`PF13854.1^Kelch_5^Kelch motif^79-114^E:3.7e-07`PF13418.1^Kelch_4^Galactose oxidase, central domain^81-130^E:5e-08`PF01344.20^Kelch_1^Kelch motif^81-123^E:1.7e-06`PF07646.10^Kelch_2^Kelch motif^82-123^E:1.8e-06`PF13415.1^Kelch_3^Galactose ox…	.	.	NOG145020^Hemoglobin	GO:0005737^cellular_component^cytoplasm`GO:0008270^molecular_function^zinc ion binding	GO:0005515^molecular_function^protein binding	.	.
comp1476_c0	comp1476_c0_seq1	.	.	.	m.1043	2-622[-]	.	.	PF00931.17^NB-ARC^NB-ARC domain^48-125^E:9.9e-07	.	.	.	.	GO:0043531^molecular_function^ADP binding	.	.
comp1477_c0	comp1477_c0_seq1	.	.	.	.	.	.	.	.	.	.	.	.	.	.	.
comp1477_c0	comp1477_c0_seq2	.	.	.	.	.	.	.	.	.	.	.	.	.	.	.
comp1478_c0	comp1478_c0_seq1	.	.	.	m.1052	2-529[+]	.	.	.	.	.	.	.	.	.	.
comp1478_c0	comp1478_c0_seq1	.	.	.	m.1053	314-649[-]	.	.	.	.	ExpAA=15.48^PredHel=1^Topology=i88-110o	.	.	.	.	.
comp1479_c0	comp1479_c0_seq1	.	.	.	m.1054	518-1153[+]	sp|Q8LQJ8|FTSH5_ORYSJ^Q8LQJ8^Q:295-633,H:145-261^43.8%ID^E:1e-15^RecName: Full=ATP-dependent zinc metalloprotease FTSH 5, mitochondrial;^Eukaryota; Viridiplantae; Streptophyta; Embryophyta; Tracheophyta; Spermatophyta; Magnoliophyta; Liliopsida; Poales; Poaceae; BEP clade; Ehrhartoideae; Oryzeae; Oryza	.	.	.	.	COG0465^Acts as a processive, ATP-dependent zinc metallopeptidase for both cytoplasmic and membrane proteins. Plays a role in the quality control of integral membrane proteins (By similarity)	GO:0016020^cellular_component^membrane`GO:0005739^cellular_component^mitochondrion`GO:0009536^cellular_component^plastid`GO:0005524^molecular_function^ATP binding`GO:0046872^molecular_function^metal ion binding`GO:0004222^molecular_function^metalloendopeptidase activity`GO:0017111^molecular_function^nucleoside-triphosphatase activity	.	.	.
comp1479_c0	comp1479_c0_seq2	.	.	.	.	.	.	.	.	.	.	.	.	.	.	.
comp1480_c0	comp1480_c0_seq1	.	.	.	m.1059	3-512[+]	.	.	PF05910.7^DUF868^Plant protein of unknown function (DUF868)^14-169^E:2.5e-58	.	.	.	.	.	.	.
comp1481_c0	comp1481_c0_seq1	.	.	.	.	.	.	.	.	.	.	.	.	.	.	.
comp1482_c0	comp1482_c0_seq1	.	.	.	m.1061	317-949[-]	sp|Q9LHK1|NUD16_ARATH^Q9LHK1^Q:85-585,H:1-166^68.86%ID^E:3e-72^RecName: Full=Nudix hydrolase 16, mitochondrial;^Eukaryota; Viridiplantae; Streptophyta; Embryophyta; Tracheophyta; Spermatophyta; Magnoliophyta; eudicotyledons; Gunneridae; Pentapetalae; rosids; malvids; Brassicales; Brassicaceae; Camelineae; Arabidopsis	.	PF00293.23^NUDIX^NUDIX domain^66-182^E:1.6e-12	.	.	.	GO:0005739^cellular_component^mitochondrion`GO:0016787^molecular_function^hydrolase activity`GO:0046872^molecular_function^metal ion binding	GO:0016787^molecular_function^hydrolase activity	.	.
comp1483_c0	comp1483_c0_seq1	.	.	.	.	.	.	.	.	.	.	.	.	.	.	.
comp1484_c0	comp1484_c0_seq1	.	.	.	m.1062	3-302[-]	sp|Q99315|YG31B_YEAST^Q99315^Q:52-294,H:1096-1177^39.02%ID^E:2e-13^RecName: Full=Transposon Ty3-G Gag-Pol polyprotein;^Eukaryota; Fungi; Dikarya; Ascomycota; Saccharomycotina; Saccharomycetes; Saccharomycetales; Saccharomycetaceae; Saccharomyces	.	.	.	.	COG2801^Retrotransposon protein	GO:0005737^cellular_component^cytoplasm`GO:0005634^cellular_component^nucleus`GO:0000943^cellular_component^retrotransposon nucleocapsid`GO:0004190^molecular_function^aspartic-type endopeptidase activity`GO:0005524^molecular_function^ATP binding`GO:0003677^molecular_function^DNA binding`GO:0003887^molecular_function^DNA-directed DNA polymerase activity`GO:0008233^molecular_function^peptidase acti…	.	.	.
comp1485_c0	comp1485_c0_seq1	.	.	.	m.1063	255-629[-]	.	.	PF06404.7^PSK^Phytosulfokine precursor protein (PSK)^18-122^E:1.1e-21	sigP:1^30^0.933^YES	.	.	.	GO:0008083^molecular_function^growth factor activity`GO:0008283^biological_process^cell proliferation`GO:0005576^cellular_component^extracellular region	.	.
comp1488_c0	comp1488_c0_seq1	.	.	.	m.1064	235-1902[-]	sp|P94575|ALLP_BACSU^P94575^Q:250-1644,H:15-469^31.34%ID^E:3e-67^RecName: Full=Probable allantoin permease;^Bacteria; Firmicutes; Bacilli; Bacillales; Bacillaceae; Bacillus	.	PF02133.10^Transp_cyt_pur^Permease for cytosine/purines, uracil, thiamine, allantoin^89-533^E:1.5e-89	sigP:1^14^0.539^YES	ExpAA=246.83^PredHel=11^Topology=o98-120i133-155o221-243i256-278o293-315i328-350o378-400i407-429o439-461i489-511o524-546i	COG1953^cytosine purines, uracil, thiamine, allantoin permease	GO:0016021^cellular_component^integral component of membrane`GO:0005886^cellular_component^plasma membrane`GO:0015205^molecular_function^nucleobase transmembrane transporter activity	GO:0015205^molecular_function^nucleobase transmembrane transporter activity`GO:0015851^biological_process^nucleobase transport`GO:0016020^cellular_component^membrane	.	.
comp1488_c0	comp1488_c0_seq1	.	.	.	m.1065	815-1903[-]	sp|P94575|ALLP_BACSU^P94575^Q:251-1078,H:15-292^32.97%ID^E:6e-38^RecName: Full=Probable allantoin permease;^Bacteria; Firmicutes; Bacilli; Bacillales; Bacillaceae; Bacillus	.	.	.	.	COG1953^cytosine purines, uracil, thiamine, allantoin permease	GO:0016021^cellular_component^integral component of membrane`GO:0005886^cellular_component^plasma membrane`GO:0015205^molecular_function^nucleobase transmembrane transporter activity	.	.	.
comp1489_c0	comp1489_c0_seq1	.	.	.	m.1068	1-486[+]	sp|Q8W595|SUVR4_ARATH^Q8W595^Q:115-483,H:95-214^39.37%ID^E:4e-18^RecName: Full=Histone-lysine N-methyltransferase SUVR4;^Eukaryota; Viridiplantae; Streptophyta; Embryophyta; Tracheophyta; Spermatophyta; Magnoliophyta; eudicotyledons; Gunneridae; Pentapetalae; rosids; malvids; Brassicales; Brassicaceae; Camelineae; Arabidopsis	.	PF05033.11^Pre-SET^Pre-SET motif^92-161^E:1.3e-08	.	.	COG2940^Histone-lysine N-methyltransferase	GO:0005694^cellular_component^chromosome`GO:0005730^cellular_component^nucleolus`GO:0009506^cellular_component^plasmodesma`GO:0018024^molecular_function^histone-lysine N-methyltransferase activity`GO:0008270^molecular_function^zinc ion binding	GO:0008270^molecular_function^zinc ion binding`GO:0018024^molecular_function^histone-lysine N-methyltransferase activity`GO:0034968^biological_process^histone lysine methylation`GO:0005634^cellular_component^nucleus	.	.
comp1490_c0	comp1490_c0_seq1	.	.	.	.	.	.	.	.	.	.	.	.	.	.	.
comp1491_c0	comp1491_c0_seq1	.	.	.	m.1072	1-1590[-]	.	.	PF14244.1^UBN2_3^gag-polypeptide of LTR copia-type^76-203^E:1.9e-11`PF03732.12^Retrotrans_gag^Retrotransposon gag protein^146-223^E:1.5e-06`PF14223.1^UBN2^gag-polypeptide of LTR copia-type^149-258^E:4.4e-12	.	.	.	.	.	.	.
comp1491_c0	comp1491_c0_seq2	.	.	.	m.1075	348-1778[-]	.	.	PF14244.1^UBN2_3^gag-polypeptide of LTR copia-type^76-203^E:1.6e-11`PF03732.12^Retrotrans_gag^Retrotransposon gag protein^146-223^E:1.3e-06`PF14223.1^UBN2^gag-polypeptide of LTR copia-type^149-258^E:3.6e-12	.	.	.	.	.	.	.
comp1493_c0	comp1493_c0_seq1	.	.	.	m.1077	1-549[+]	sp|Q9LDZ0|HSP7J_ARATH^Q9LDZ0^Q:175-546,H:22-144^70.16%ID^E:1e-47^RecName: Full=Heat shock 70 kDa protein 10, mitochondrial;^Eukaryota; Viridiplantae; Streptophyta; Embryophyta; Tracheophyta; Spermatophyta; Magnoliophyta; eudicotyledons; Gunneridae; Pentapetalae; rosids; malvids; Brassicales; Brassicaceae; Camelineae; Arabidopsis	.	PF00012.15^HSP70^Hsp70 protein^97-182^E:6.7e-32	.	.	COG0443^heat shock protein 70	GO:0005618^cellular_component^cell wall`GO:0009507^cellular_component^chloroplast`GO:0005739^cellular_component^mitochondrion`GO:0005774^cellular_component^vacuolar membrane`GO:0005524^molecular_function^ATP binding`GO:0006457^biological_process^protein folding`GO:0046686^biological_process^response to cadmium ion`GO:0009408^biological_process^response to heat`GO:0009651^biological_process^respon…	.	.	.
comp1494_c0	comp1494_c0_seq1	.	.	.	m.1081	180-479[+]	.	.	.	.	ExpAA=15.40^PredHel=1^Topology=o24-46i	.	.	.	.	.
comp1495_c0	comp1495_c0_seq1	.	.	.	.	.	.	.	.	.	.	.	.	.	.	.
comp1497_c0	comp1497_c0_seq1	.	.	.	.	.	.	.	.	.	.	.	.	.	.	.
comp1498_c0	comp1498_c0_seq1	.	.	.	m.1083	923-2017[-]	sp|Q94K00|TBL28_ARATH^Q94K00^Q:542-1093,H:64-247^64.13%ID^E:1e-83^RecName: Full=Protein trichome birefringence-like 28;^Eukaryota; Viridiplantae; Streptophyta; Embryophyta; Tracheophyta; Spermatophyta; Magnoliophyta; eudicotyledons; Gunneridae; Pentapetalae; rosids; malvids; Brassicales; Brassicaceae; Camelineae; Arabidopsis	.	.	.	.	.	GO:0016021^cellular_component^integral component of membrane	.	.	.
comp1498_c0	comp1498_c0_seq1	.	.	.	m.1082	364-1782[-]	sp|Q9LY46|TBL29_ARATH^Q9LY46^Q:307-1365,H:133-486^56.9%ID^E:2e-151^RecName: Full=Protein ESKIMO 1;^Eukaryota; Viridiplantae; Streptophyta; Embryophyta; Tracheophyta; Spermatophyta; Magnoliophyta; eudicotyledons; Gunneridae; Pentapetalae; rosids; malvids; Brassicales; Brassicaceae; Camelineae; Arabidopsis	.	PF14416.1^PMR5N^PMR5 N terminal Domain^109-162^E:6.3e-20`PF13839.1^PC-Esterase^GDSL/SGNH-like Acyl-Esterase family found in Pmr5 and Cas1p^163-452^E:5.7e-72	.	.	.	GO:0000139^cellular_component^Golgi membrane`GO:0016021^cellular_component^integral component of membrane`GO:0045893^biological_process^positive regulation of transcription, DNA-templated`GO:0009409^biological_process^response to cold`GO:0050826^biological_process^response to freezing	.	.	.
comp1498_c1	comp1498_c1_seq1	.	.	.	.	.	.	.	.	.	.	.	.	.	.	.
comp1501_c0	comp1501_c0_seq1	.	.	.	m.1085	165-1412[+]	sp|Q964D8|BUP1_DICDI^Q964D8^Q:79-1224,H:5-388^63.28%ID^E:3e-170^RecName: Full=Beta-ureidopropionase;^Eukaryota; Amoebozoa; Mycetozoa; Dictyosteliida; Dictyostelium	.	PF00795.17^CN_hydrolase^Carbon-nitrogen hydrolase^115-281^E:3.8e-37	.	.	COG0388^nitrilase cyanide hydratase and apolipoprotein n-acyltransferase	GO:0045335^cellular_component^phagocytic vesicle`GO:0003837^molecular_function^beta-ureidopropionase activity`GO:0019483^biological_process^beta-alanine biosynthetic process	GO:0016810^molecular_function^hydrolase activity, acting on carbon-nitrogen (but not peptide) bonds`GO:0006807^biological_process^nitrogen compound metabolic process	.	.
comp1501_c0	comp1501_c0_seq2	.	.	.	m.1087	165-1256[+]	sp|Q964D8|BUP1_DICDI^Q964D8^Q:79-1080,H:5-340^64.29%ID^E:3e-143^RecName: Full=Beta-ureidopropionase;^Eukaryota; Amoebozoa; Mycetozoa; Dictyosteliida; Dictyostelium	.	PF00795.17^CN_hydrolase^Carbon-nitrogen hydrolase^115-281^E:2.8e-37	.	.	COG0388^nitrilase cyanide hydratase and apolipoprotein n-acyltransferase	GO:0045335^cellular_component^phagocytic vesicle`GO:0003837^molecular_function^beta-ureidopropionase activity`GO:0019483^biological_process^beta-alanine biosynthetic process	GO:0016810^molecular_function^hydrolase activity, acting on carbon-nitrogen (but not peptide) bonds`GO:0006807^biological_process^nitrogen compound metabolic process	.	.
comp1502_c0	comp1502_c0_seq1	.	.	.	.	.	.	.	.	.	.	.	.	.	.	.
comp1503_c0	comp1503_c0_seq1	.	.	.	m.1089	3-1094[+]	sp|A9UNU6|BYST_MONBE^A9UNU6^Q:79-984,H:103-403^52.32%ID^E:2e-105^RecName: Full=Bystin;^Eukaryota; Choanoflagellida; Codonosigidae; Monosiga	.	PF05291.6^Bystin^Bystin^43-335^E:3.6e-127	.	.	.	GO:0005730^cellular_component^nucleolus`GO:0042254^biological_process^ribosome biogenesis	.	.	.
comp1503_c0	comp1503_c0_seq2	.	.	.	m.1091	3-1055[+]	sp|A9UNU6|BYST_MONBE^A9UNU6^Q:79-984,H:103-403^52.32%ID^E:2e-105^RecName: Full=Bystin;^Eukaryota; Choanoflagellida; Codonosigidae; Monosiga	.	PF05291.6^Bystin^Bystin^43-335^E:3.2e-127	.	.	.	GO:0005730^cellular_component^nucleolus`GO:0042254^biological_process^ribosome biogenesis	.	.	.
comp1504_c0	comp1504_c0_seq1	.	.	.	m.1093	3-1673[+]	sp|Q9LSG3|GAUT8_ARATH^Q9LSG3^Q:505-1662,H:172-558^81.14%ID^E:0^RecName: Full=Galacturonosyltransferase 8;^Eukaryota; Viridiplantae; Streptophyta; Embryophyta; Tracheophyta; Spermatophyta; Magnoliophyta; eudicotyledons; Gunneridae; Pentapetalae; rosids; malvids; Brassicales; Brassicaceae; Camelineae; Arabidopsis	.	PF01501.15^Glyco_transf_8^Glycosyl transferase family 8^252-528^E:3.1e-71	.	.	.	GO:0005768^cellular_component^endosome`GO:0005794^cellular_component^Golgi apparatus`GO:0000139^cellular_component^Golgi membrane`GO:0016021^cellular_component^integral component of membrane`GO:0005739^cellular_component^mitochondrion`GO:0005802^cellular_component^trans-Golgi network`GO:0047262^molecular_function^polygalacturonate 4-alpha-galacturonosyltransferase activity`GO:0016757^molecular_fu…	GO:0016757^molecular_function^transferase activity, transferring glycosyl groups	.	.
comp1505_c0	comp1505_c0_seq1	.	.	.	m.1096	1-585[+]	.	.	.	.	.	.	.	.	.	.
comp1506_c0	comp1506_c0_seq1	.	.	.	.	.	.	.	.	.	.	.	.	.	.	.
comp1509_c0	comp1509_c0_seq1	.	.	.	.	.	.	.	.	.	.	.	.	.	.	.
comp1510_c0	comp1510_c0_seq1	.	.	.	.	.	.	.	.	.	.	.	.	.	.	.
comp1511_c0	comp1511_c0_seq1	.	.	.	.	.	.	.	.	.	.	.	.	.	.	.
comp1512_c0	comp1512_c0_seq1	.	.	.	m.1100	184-1488[-]	sp|A1DGM6|EXGB_NEOFI^A1DGM6^Q:61-1263,H:2-393^38.9%ID^E:3e-87^RecName: Full=Probable glucan endo-1,6-beta-glucosidase B;^Eukaryota; Fungi; Dikarya; Ascomycota; Pezizomycotina; Eurotiomycetes; Eurotiomycetidae; Eurotiales; Aspergillaceae; Neosartorya	.	PF00150.13^Cellulase^Cellulase (glycosyl hydrolase family 5)^104-395^E:1.4e-17	.	.	COG2730^Glycoside hydrolase Family 5	GO:0005576^cellular_component^extracellular region`GO:0046557^molecular_function^glucan endo-1,6-beta-glucosidase activity`GO:0000272^biological_process^polysaccharide catabolic process	GO:0004553^molecular_function^hydrolase activity, hydrolyzing O-glycosyl compounds`GO:0005975^biological_process^carbohydrate metabolic process	.	.
comp1512_c0	comp1512_c0_seq2	.	.	.	m.1102	184-1332[-]	sp|Q5B6Q3|EXGB_EMENI^Q5B6Q3^Q:1-1095,H:51-399^39.2%ID^E:2e-81^RecName: Full=Glucan endo-1,6-beta-glucosidase B;^Eukaryota; Fungi; Dikarya; Ascomycota; Pezizomycotina; Eurotiomycetes; Eurotiomycetidae; Eurotiales; Aspergillaceae; Aspergillus	.	PF00150.13^Cellulase^Cellulase (glycosyl hydrolase family 5)^52-343^E:9.6e-18	.	.	COG2730^Glycoside hydrolase Family 5	GO:0005576^cellular_component^extracellular region`GO:0046557^molecular_function^glucan endo-1,6-beta-glucosidase activity`GO:0009251^biological_process^glucan catabolic process	GO:0004553^molecular_function^hydrolase activity, hydrolyzing O-glycosyl compounds`GO:0005975^biological_process^carbohydrate metabolic process	.	.
comp1513_c0	comp1513_c0_seq1	.	.	.	.	.	.	.	.	.	.	.	.	.	.	.
comp1514_c0	comp1514_c0_seq1	.	.	.	.	.	.	.	.	.	.	.	.	.	.	.
comp1517_c0	comp1517_c0_seq1	.	.	.	.	.	.	.	.	.	.	.	.	.	.	.
comp1518_c0	comp1518_c0_seq1	.	.	.	.	.	.	.	.	.	.	.	.	.	.	.
comp1518_c0	comp1518_c0_seq2	.	.	.	m.1106	259-1134[-]	sp|Q8H1R4|AB10I_ARATH^Q8H1R4^Q:181-858,H:39-266^67.54%ID^E:5e-99^RecName: Full=ABC transporter I family member 10, chloroplastic;^Eukaryota; Viridiplantae; Streptophyta; Embryophyta; Tracheophyta; Spermatophyta; Magnoliophyta; eudicotyledons; Gunneridae; Pentapetalae; rosids; malvids; Brassicales; Brassicaceae; Camelineae; Arabidopsis	.	PF00005.22^ABC_tran^ABC transporter^106-214^E:1.4e-17	.	.	COG1122^(ABC) transporter	GO:0009941^cellular_component^chloroplast envelope`GO:0005524^molecular_function^ATP binding`GO:0016887^molecular_function^ATPase activity`GO:0005215^molecular_function^transporter activity	GO:0005524^molecular_function^ATP binding`GO:0016887^molecular_function^ATPase activity	.	.
comp1519_c0	comp1519_c0_seq1	.	.	.	m.1109	230-673[-]	sp|P80680|FTRV_MAIZE^P80680^Q:202-441,H:16-95^81.25%ID^E:3e-40^RecName: Full=Ferredoxin-thioredoxin reductase, variable chain;^Eukaryota; Viridiplantae; Streptophyta; Embryophyta; Tracheophyta; Spermatophyta; Magnoliophyta; Liliopsida; Poales; Poaceae; PACMAD clade; Panicoideae; Andropogoneae; Zea	.	PF02941.10^FeThRed_A^Ferredoxin thioredoxin reductase variable alpha chain^70-143^E:7.6e-27	.	.	.	GO:0009507^cellular_component^chloroplast`GO:0051539^molecular_function^4 iron, 4 sulfur cluster binding`GO:0016992^molecular_function^lipoate synthase activity`GO:0016491^molecular_function^oxidoreductase activity`GO:0055114^biological_process^oxidation-reduction process`GO:0015979^biological_process^photosynthesis	GO:0015979^biological_process^photosynthesis	.	.
comp1522_c0	comp1522_c0_seq1	.	.	.	.	.	.	.	.	.	.	.	.	.	.	.
comp1523_c0	comp1523_c0_seq1	.	.	.	m.1111	2-811[+]	.	.	PF00400.27^WD40^WD domain, G-beta repeat^120-153^E:1e-06	.	ExpAA=23.07^PredHel=1^Topology=i38-60o	.	.	GO:0005515^molecular_function^protein binding	.	.
comp1523_c0	comp1523_c0_seq2	.	.	.	m.1113	2-817[+]	.	.	PF00400.27^WD40^WD domain, G-beta repeat^120-153^E:1e-06	.	ExpAA=23.05^PredHel=1^Topology=i38-60o	.	.	GO:0005515^molecular_function^protein binding	.	.
comp1524_c0	comp1524_c0_seq1	.	.	.	m.1115	540-1289[-]	sp|P93295|M310_ARATH^P93295^Q:1-291,H:57-153^45.36%ID^E:5e-22^RecName: Full=Uncharacterized mitochondrial protein AtMg00310;^Eukaryota; Viridiplantae; Streptophyta; Embryophyta; Tracheophyta; Spermatophyta; Magnoliophyta; eudicotyledons; Gunneridae; Pentapetalae; rosids; malvids; Brassicales; Brassicaceae; Camelineae; Arabidopsis	.	.	.	.	KOG1075^Retrotransposon protein	GO:0005739^cellular_component^mitochondrion	.	.	.
comp1526_c0	comp1526_c0_seq1	.	.	.	.	.	.	.	.	.	.	.	.	.	.	.
comp1529_c0	comp1529_c0_seq1	.	.	.	.	.	.	.	.	.	.	.	.	.	.	.
comp1530_c0	comp1530_c0_seq1	.	.	.	.	.	.	.	.	.	.	.	.	.	.	.
comp1530_c0	comp1530_c0_seq2	.	.	.	.	.	.	.	.	.	.	.	.	.	.	.
comp1531_c0	comp1531_c0_seq1	.	.	.	m.1118	81-710[-]	.	.	.	.	.	.	.	.	.	.
comp1531_c0	comp1531_c0_seq1	.	.	.	m.1119	259-711[-]	.	.	.	.	.	.	.	.	.	.
comp1532_c0	comp1532_c0_seq1	.	.	.	.	.	.	.	.	.	.	.	.	.	.	.
comp1537_c0	comp1537_c0_seq1	.	.	.	.	.	.	.	.	.	.	.	.	.	.	.
comp1538_c0	comp1538_c0_seq1	.	.	.	.	.	.	.	.	.	.	.	.	.	.	.
comp1539_c0	comp1539_c0_seq1	.	.	.	.	.	.	.	.	.	.	.	.	.	.	.
comp1540_c0	comp1540_c0_seq1	.	.	.	m.1126	165-2006[-]	.	.	.	.	.	.	.	.	.	.
comp1541_c0	comp1541_c0_seq1	.	.	.	m.1130	203-2119[-]	sp|Q9C9V6|Y1790_ARATH^Q9C9V6^Q:1-1896,H:1-625^47%ID^E:8e-147^RecName: Full=BTB/POZ domain-containing protein At1g67900;^Eukaryota; Viridiplantae; Streptophyta; Embryophyta; Tracheophyta; Spermatophyta; Magnoliophyta; eudicotyledons; Gunneridae; Pentapetalae; rosids; malvids; Brassicales; Brassicaceae; Camelineae; Arabidopsis	.	PF03000.9^NPH3^NPH3 family^188-485^E:5.1e-92	.	.	.	GO:0016567^biological_process^protein ubiquitination	.	.	.
comp1541_c0	comp1541_c0_seq2	.	.	.	m.1138	203-733[-]	sp|Q9C9V6|Y1790_ARATH^Q9C9V6^Q:1-510,H:463-625^50.29%ID^E:9e-37^RecName: Full=BTB/POZ domain-containing protein At1g67900;^Eukaryota; Viridiplantae; Streptophyta; Embryophyta; Tracheophyta; Spermatophyta; Magnoliophyta; eudicotyledons; Gunneridae; Pentapetalae; rosids; malvids; Brassicales; Brassicaceae; Camelineae; Arabidopsis	.	PF03000.9^NPH3^NPH3 family^1-23^E:0.00042	.	.	.	GO:0016567^biological_process^protein ubiquitination	.	.	.
comp1543_c0	comp1543_c0_seq1	.	.	.	m.1140	231-671[-]	sp|F4IPI4|STR17_ARATH^F4IPI4^Q:19-417,H:13-143^38.52%ID^E:2e-22^RecName: Full=Rhodanese-like domain-containing protein 17;^Eukaryota; Viridiplantae; Streptophyta; Embryophyta; Tracheophyta; Spermatophyta; Magnoliophyta; eudicotyledons; Gunneridae; Pentapetalae; rosids; malvids; Brassicales; Brassicaceae; Camelineae; Arabidopsis	.	PF00581.15^Rhodanese^Rhodanese-like domain^39-131^E:1.4e-16	.	.	.	.	.	.	.
comp1543_c0	comp1543_c0_seq2	.	.	.	m.1142	90-464[-]	sp|F4IPI4|STR17_ARATH^F4IPI4^Q:19-357,H:13-123^39.13%ID^E:2e-16^RecName: Full=Rhodanese-like domain-containing protein 17;^Eukaryota; Viridiplantae; Streptophyta; Embryophyta; Tracheophyta; Spermatophyta; Magnoliophyta; eudicotyledons; Gunneridae; Pentapetalae; rosids; malvids; Brassicales; Brassicaceae; Camelineae; Arabidopsis	.	PF00581.15^Rhodanese^Rhodanese-like domain^39-115^E:3.9e-11	.	.	.	.	.	.	.
comp1545_c0	comp1545_c0_seq1	.	.	.	.	.	.	.	.	.	.	.	.	.	.	.
comp1547_c0	comp1547_c0_seq1	.	.	.	m.1143	3-968[+]	.	.	.	.	.	.	.	.	.	.
comp1548_c0	comp1548_c0_seq1	.	.	.	m.1145	1-1113[+]	.	.	PF10033.4^ATG13^Autophagy-related protein 13^7-45^E:2.1e-05	.	.	.	.	.	.	.
comp1549_c0	comp1549_c0_seq1	.	.	.	.	.	.	.	.	.	.	.	.	.	.	.
comp1550_c0	comp1550_c0_seq1	.	.	.	.	.	.	.	.	.	.	.	.	.	.	.
comp1552_c0	comp1552_c0_seq1	.	.	.	.	.	.	.	.	.	.	.	.	.	.	.
comp1553_c0	comp1553_c0_seq1	.	.	.	.	.	.	.	.	.	.	.	.	.	.	.
comp1553_c0	comp1553_c0_seq2	.	.	.	.	.	.	.	.	.	.	.	.	.	.	.
comp1554_c0	comp1554_c0_seq1	.	.	.	.	.	.	.	.	.	.	.	.	.	.	.
comp1554_c0	comp1554_c0_seq2	.	.	.	m.1149	2-370[-]	.	.	.	.	.	.	.	.	.	.
comp1557_c0	comp1557_c0_seq1	.	.	.	.	.	.	.	.	.	.	.	.	.	.	.
comp1558_c0	comp1558_c0_seq1	.	.	.	.	.	.	.	.	.	.	.	.	.	.	.
comp1559_c0	comp1559_c0_seq1	.	.	.	m.1150	1-1293[-]	sp|Q7XBQ9|RGA2_SOLBU^Q7XBQ9^Q:16-1293,H:3-406^31.31%ID^E:1e-44^RecName: Full=Disease resistance protein RGA2;^Eukaryota; Viridiplantae; Streptophyta; Embryophyta; Tracheophyta; Spermatophyta; Magnoliophyta; eudicotyledons; Gunneridae; Pentapetalae; asterids; lamiids; Solanales; Solanaceae; Solanoideae; Solaneae; Solanum	.	PF00931.17^NB-ARC^NB-ARC domain^184-431^E:1.3e-55	.	.	.	GO:0043531^molecular_function^ADP binding`GO:0005524^molecular_function^ATP binding`GO:0006952^biological_process^defense response	GO:0043531^molecular_function^ADP binding	.	.
comp1560_c0	comp1560_c0_seq1	.	.	.	.	.	.	.	.	.	.	.	.	.	.	.
comp1561_c0	comp1561_c0_seq1	.	.	.	.	.	.	.	.	.	.	.	.	.	.	.
comp1562_c0	comp1562_c0_seq1	.	.	.	.	.	.	.	.	.	.	.	.	.	.	.
comp1563_c0	comp1563_c0_seq1	.	.	.	.	.	.	.	.	.	.	.	.	.	.	.
comp1563_c0	comp1563_c0_seq2	.	.	.	.	.	.	.	.	.	.	.	.	.	.	.
comp1564_c0	comp1564_c0_seq1	.	.	.	.	.	.	.	.	.	.	.	.	.	.	.
comp1565_c0	comp1565_c0_seq1	.	.	.	m.1154	195-4781[-]	.	.	.	.	.	.	.	.	.	.
comp1569_c0	comp1569_c0_seq1	.	.	.	.	.	.	.	.	.	.	.	.	.	.	.
comp1570_c0	comp1570_c0_seq1	.	.	.	.	.	.	.	.	.	.	.	.	.	.	.
comp1571_c0	comp1571_c0_seq1	.	.	.	m.1159	52-2004[-]	sp|Q8H1U5|APC2_ARATH^Q8H1U5^Q:1-1950,H:221-865^70.8%ID^E:0^RecName: Full=Anaphase-promoting complex subunit 2;^Eukaryota; Viridiplantae; Streptophyta; Embryophyta; Tracheophyta; Spermatophyta; Magnoliophyta; eudicotyledons; Gunneridae; Pentapetalae; rosids; malvids; Brassicales; Brassicaceae; Camelineae; Arabidopsis	.	PF00888.17^Cullin^Cullin family^309-542^E:8.5e-56`PF08672.6^APC2^Anaphase promoting complex (APC) subunit 2^590-646^E:1.3e-15	.	.	COG5647^cullin 1	GO:0031461^cellular_component^cullin-RING ubiquitin ligase complex`GO:0005634^cellular_component^nucleus`GO:0005819^cellular_component^spindle`GO:0005515^molecular_function^protein binding`GO:0009561^biological_process^megagametogenesis`GO:0007067^biological_process^mitotic nuclear division`GO:0016567^biological_process^protein ubiquitination`GO:0006511^biological_process^ubiquitin-dependent prot…	GO:0031625^molecular_function^ubiquitin protein ligase binding`GO:0006511^biological_process^ubiquitin-dependent protein catabolic process`GO:0031461^cellular_component^cullin-RING ubiquitin ligase complex	.	.
comp1573_c0	comp1573_c0_seq1	.	.	.	.	.	.	.	.	.	.	.	.	.	.	.
comp1574_c0	comp1574_c0_seq1	.	.	.	.	.	.	.	.	.	.	.	.	.	.	.
comp1577_c0	comp1577_c0_seq1	.	.	.	m.1160	388-2625[-]	sp|Q9USQ7|DPH6_SCHPO^Q9USQ7^Q:25-1668,H:1-525^36.66%ID^E:6e-95^RecName: Full=Diphthine--ammonia ligase;^Eukaryota; Fungi; Dikarya; Ascomycota; Taphrinomycotina; Schizosaccharomycetes; Schizosaccharomycetales; Schizosaccharomycetaceae; Schizosaccharomyces	.	PF01902.12^ATP_bind_4^ATP-binding region^9-235^E:1.6e-37`PF01042.16^Ribonuc_L-PSP^Endoribonuclease L-PSP^336-415^E:6e-08`PF01042.16^Ribonuc_L-PSP^Endoribonuclease L-PSP^436-560^E:1.9e-12	.	.	COG0251^Endoribonuclease LPSP	GO:0005737^cellular_component^cytoplasm`GO:0005829^cellular_component^cytosol`GO:0005634^cellular_component^nucleus`GO:0005524^molecular_function^ATP binding`GO:0017178^molecular_function^diphthine-ammonia ligase activity`GO:0007126^biological_process^meiotic nuclear division`GO:0017183^biological_process^peptidyl-diphthamide biosynthetic process from peptidyl-histidine	.	.	.
comp1577_c0	comp1577_c0_seq2	.	.	.	m.1164	388-1704[-]	sp|Q9USQ7|DPH6_SCHPO^Q9USQ7^Q:142-747,H:342-525^32.18%ID^E:4e-17^RecName: Full=Diphthine--ammonia ligase;^Eukaryota; Fungi; Dikarya; Ascomycota; Taphrinomycotina; Schizosaccharomycetes; Schizosaccharomycetales; Schizosaccharomycetaceae; Schizosaccharomyces	.	PF01042.16^Ribonuc_L-PSP^Endoribonuclease L-PSP^29-108^E:2.8e-08`PF01042.16^Ribonuc_L-PSP^Endoribonuclease L-PSP^129-253^E:7.5e-13	.	.	COG0251^Endoribonuclease LPSP	GO:0005737^cellular_component^cytoplasm`GO:0005829^cellular_component^cytosol`GO:0005634^cellular_component^nucleus`GO:0005524^molecular_function^ATP binding`GO:0017178^molecular_function^diphthine-ammonia ligase activity`GO:0007126^biological_process^meiotic nuclear division`GO:0017183^biological_process^peptidyl-diphthamide biosynthetic process from peptidyl-histidine	.	.	.
comp1577_c0	comp1577_c0_seq2	.	.	.	m.1166	1923-2552[-]	sp|A2RV01|DPH6_DANRE^A2RV01^Q:25-615,H:1-197^57.07%ID^E:4e-64^RecName: Full=Diphthine--ammonia ligase;^Eukaryota; Metazoa; Chordata; Craniata; Vertebrata; Euteleostomi; Actinopterygii; Neopterygii; Teleostei; Ostariophysi; Cypriniformes; Cyprinidae; Danio	.	PF01902.12^ATP_bind_4^ATP-binding region^9-203^E:2.7e-25	.	.	COG2102^ATP- binding	GO:0005524^molecular_function^ATP binding`GO:0017178^molecular_function^diphthine-ammonia ligase activity`GO:0017183^biological_process^peptidyl-diphthamide biosynthetic process from peptidyl-histidine	.	.	.
comp1578_c0	comp1578_c0_seq1	.	.	.	m.1169	2-1798[+]	sp|Q84T03|RH27_ORYSJ^Q84T03^Q:289-1794,H:89-590^87.87%ID^E:0^RecName: Full=DEAD-box ATP-dependent RNA helicase 27;^Eukaryota; Viridiplantae; Streptophyta; Embryophyta; Tracheophyta; Spermatophyta; Magnoliophyta; Liliopsida; Poales; Poaceae; BEP clade; Ehrhartoideae; Oryzeae; Oryza	.	PF00270.24^DEAD^DEAD/DEAH box helicase^129-298^E:1.8e-46`PF00271.26^Helicase_C^Helicase conserved C-terminal domain^375-450^E:4.2e-21`PF13959.1^DUF4217^Domain of unknown function (DUF4217)^491-553^E:7.1e-21	.	.	COG0513^atp-dependent rna helicase	GO:0005524^molecular_function^ATP binding`GO:0008026^molecular_function^ATP-dependent helicase activity`GO:0003723^molecular_function^RNA binding	GO:0003676^molecular_function^nucleic acid binding`GO:0005524^molecular_function^ATP binding	.	.
comp1579_c0	comp1579_c0_seq1	.	.	.	m.1171	1-1050[+]	sp|O80567|LRP6B_ARATH^O80567^Q:64-759,H:171-407^52.72%ID^E:5e-71^RecName: Full=La-related protein 6B;^Eukaryota; Viridiplantae; Streptophyta; Embryophyta; Tracheophyta; Spermatophyta; Magnoliophyta; eudicotyledons; Gunneridae; Pentapetalae; rosids; malvids; Brassicales; Brassicaceae; Camelineae; Arabidopsis	.	PF05383.12^La^La domain^48-106^E:6.1e-20`PF14259.1^RRM_6^RNA recognition motif (a.k.a. RRM, RBD, or RNP domain)^137-213^E:0.0019	.	.	.	GO:0005634^cellular_component^nucleus`GO:0030529^cellular_component^ribonucleoprotein complex`GO:0000166^molecular_function^nucleotide binding`GO:0003723^molecular_function^RNA binding`GO:0006355^biological_process^regulation of transcription, DNA-templated`GO:0006396^biological_process^RNA processing`GO:0006351^biological_process^transcription, DNA-templated	.	.	.
comp1580_c0	comp1580_c0_seq1	.	.	.	m.1174	292-984[-]	sp|Q9SYH2|TAF9_ARATH^Q9SYH2^Q:94-474,H:8-131^72.44%ID^E:4e-56^RecName: Full=Transcription initiation factor TFIID subunit 9;^Eukaryota; Viridiplantae; Streptophyta; Embryophyta; Tracheophyta; Spermatophyta; Magnoliophyta; eudicotyledons; Gunneridae; Pentapetalae; rosids; malvids; Brassicales; Brassicaceae; Camelineae; Arabidopsis	.	PF02291.10^TFIID-31kDa^Transcription initiation factor IID, 31kD subunit^30-153^E:3.3e-37	.	.	COG5094^RNA polymerase II, TATA box binding protein (TBP)-associated factor	GO:0005634^cellular_component^nucleus`GO:0005515^molecular_function^protein binding`GO:0006352^biological_process^DNA-templated transcription, initiation`GO:0006355^biological_process^regulation of transcription, DNA-templated	GO:0006352^biological_process^DNA-templated transcription, initiation	.	.
comp1581_c0	comp1581_c0_seq1	.	.	.	m.1175	282-788[-]	sp|Q9P7M3|SLX1_SCHPO^Q9P7M3^Q:163-375,H:7-80^48.65%ID^E:5e-17^RecName: Full=Structure-specific endonuclease subunit slx1;^Eukaryota; Fungi; Dikarya; Ascomycota; Taphrinomycotina; Schizosaccharomycetes; Schizosaccharomycetales; Schizosaccharomycetaceae; Schizosaccharomyces	.	PF01541.19^GIY-YIG^GIY-YIG catalytic domain^55-128^E:2.3e-10	.	.	.	GO:0030874^cellular_component^nucleolar chromatin`GO:0030875^cellular_component^rDNA protrusion`GO:0033557^cellular_component^Slx1-Slx4 complex`GO:0017108^molecular_function^5'-flap endonuclease activity`GO:0016893^molecular_function^endonuclease activity, active with either ribo- or deoxyribonucleic acids and producing 5'-phosphomonoesters`GO:0046872^molecular_function^metal ion binding`GO:00055…	.	.	.
comp1582_c0	comp1582_c0_seq1	.	.	.	.	.	.	.	.	.	.	.	.	.	.	.
comp1583_c0	comp1583_c0_seq1	.	.	.	m.1178	33-539[-]	.	.	.	.	.	.	.	.	.	.
comp1583_c0	comp1583_c0_seq2	.	.	.	m.1182	410-874[+]	.	.	.	.	.	.	.	.	.	.
comp1583_c0	comp1583_c0_seq2	.	.	.	m.1181	33-872[-]	.	.	.	sigP:1^28^0.734^YES	ExpAA=22.44^PredHel=1^Topology=i12-29o	.	.	.	.	.
comp1585_c0	comp1585_c0_seq1	.	.	.	.	.	.	.	.	.	.	.	.	.	.	.
comp1586_c0	comp1586_c0_seq1	.	.	.	m.1183	256-1071[-]	sp|Q5E9D6|HDHD3_BOVIN^Q5E9D6^Q:16-651,H:6-211^32.08%ID^E:1e-30^RecName: Full=Haloacid dehalogenase-like hydrolase domain-containing protein 3;^Eukaryota; Metazoa; Chordata; Craniata; Vertebrata; Euteleostomi; Mammalia; Eutheria; Laurasiatheria; Cetartiodactyla; Ruminantia; Pecora; Bovidae; Bovinae; Bos	.	PF00702.21^Hydrolase^haloacid dehalogenase-like hydrolase^9-203^E:1.7e-06`PF13419.1^HAD_2^Haloacid dehalogenase-like hydrolase^12-215^E:6.1e-19`PF13242.1^Hydrolase_like^HAD-hyrolase-like^171-238^E:4.7e-07	.	.	COG1011^Hydrolase	GO:0005739^cellular_component^mitochondrion`GO:0016787^molecular_function^hydrolase activity	.	.	.
comp1587_c0	comp1587_c0_seq1	.	.	.	.	.	.	.	.	.	.	.	.	.	.	.
comp1587_c0	comp1587_c0_seq2	.	.	.	m.1185	2-979[+]	sp|O80662|TCHQD_ARATH^O80662^Q:181-975,H:1-266^61.65%ID^E:4e-116^RecName: Full=Glutathione S-transferase TCHQD;^Eukaryota; Viridiplantae; Streptophyta; Embryophyta; Tracheophyta; Spermatophyta; Magnoliophyta; eudicotyledons; Gunneridae; Pentapetalae; rosids; malvids; Brassicales; Brassicaceae; Camelineae; Arabidopsis	.	PF02798.15^GST_N^Glutathione S-transferase, N-terminal domain^60-134^E:3.9e-10`PF13417.1^GST_N_3^Glutathione S-transferase, N-terminal domain^63-136^E:4.4e-14`PF13409.1^GST_N_2^Glutathione S-transferase, N-terminal domain^72-134^E:6.1e-07`PF00043.20^GST_C^Glutathione S-transferase, C-terminal domain^219-267^E:7.1e-06`PF13410.1^GST_C_2^Glutathione S-transferase, C-terminal domain^222-282^E:1.1e-05	.	.	.	GO:0005886^cellular_component^plasma membrane`GO:0004364^molecular_function^glutathione transferase activity`GO:0009636^biological_process^response to toxic substance	GO:0005515^molecular_function^protein binding	.	.
comp1588_c0	comp1588_c0_seq1	.	.	.	.	.	.	.	.	.	.	.	.	.	.	.
comp1589_c0	comp1589_c0_seq1	.	.	.	m.1186	1-1377[+]	sp|Q54EY2|EI2BB_DICDI^Q54EY2^Q:127-1350,H:3-384^40.1%ID^E:9e-88^RecName: Full=Translation initiation factor eIF-2B subunit beta;^Eukaryota; Amoebozoa; Mycetozoa; Dictyosteliida; Dictyostelium	.	PF01008.12^IF-2B^Initiation factor 2 subunit family^64-433^E:3.5e-70	.	.	COG1184^translation initiation factor	GO:0005737^cellular_component^cytoplasm`GO:0005851^cellular_component^eukaryotic translation initiation factor 2B complex`GO:0005525^molecular_function^GTP binding`GO:0005085^molecular_function^guanyl-nucleotide exchange factor activity`GO:0003743^molecular_function^translation initiation factor activity`GO:0043087^biological_process^regulation of GTPase activity`GO:0006446^biological_process^reg…	GO:0044237^biological_process^cellular metabolic process	.	.
comp1591_c0	comp1591_c0_seq1	.	.	.	.	.	.	.	.	.	.	.	.	.	.	.
comp1592_c0	comp1592_c0_seq1	.	.	.	m.1191	2-439[-]	sp|Q69VR7|PPT1_ORYSJ^Q69VR7^Q:97-438,H:1-125^52%ID^E:6e-11^RecName: Full=Phosphoenolpyruvate/phosphate translocator 1, chloroplastic;^Eukaryota; Viridiplantae; Streptophyta; Embryophyta; Tracheophyta; Spermatophyta; Magnoliophyta; Liliopsida; Poales; Poaceae; BEP clade; Ehrhartoideae; Oryzeae; Oryza	.	.	.	.	.	GO:0031969^cellular_component^chloroplast membrane`GO:0016021^cellular_component^integral component of membrane`GO:0015121^molecular_function^phosphoenolpyruvate:phosphate antiporter activity`GO:0009670^molecular_function^triose-phosphate:phosphate antiporter activity`GO:0008643^biological_process^carbohydrate transport`GO:0015714^biological_process^phosphoenolpyruvate transport`GO:0035436^biolog…	.	.	.
comp1593_c0	comp1593_c0_seq1	.	.	.	m.1194	105-1022[-]	sp|Q10359|GMH3_SCHPO^Q10359^Q:196-861,H:86-313^26.95%ID^E:3e-09^RecName: Full=Alpha-1,2-galactosyltransferase gmh3;^Eukaryota; Fungi; Dikarya; Ascomycota; Taphrinomycotina; Schizosaccharomycetes; Schizosaccharomycetales; Schizosaccharomycetaceae; Schizosaccharomyces	.	PF05637.7^Glyco_transf_34^galactosyl transferase GMA12/MNN10 family^69-159^E:5.8e-12`PF05637.7^Glyco_transf_34^galactosyl transferase GMA12/MNN10 family^172-287^E:5.9e-12	sigP:1^37^0.564^YES	ExpAA=20.33^PredHel=1^Topology=i21-40o	.	GO:0000139^cellular_component^Golgi membrane`GO:0016021^cellular_component^integral component of membrane`GO:0031278^molecular_function^alpha-1,2-galactosyltransferase activity`GO:0009272^biological_process^fungal-type cell wall biogenesis`GO:0042125^biological_process^protein galactosylation`GO:0006487^biological_process^protein N-linked glycosylation	GO:0016758^molecular_function^transferase activity, transferring hexosyl groups`GO:0016021^cellular_component^integral component of membrane	.	.
comp1593_c0	comp1593_c0_seq2	.	.	.	m.1196	576-1109[-]	.	.	PF05637.7^Glyco_transf_34^galactosyl transferase GMA12/MNN10 family^69-154^E:7.9e-12	sigP:1^37^0.564^YES	ExpAA=20.36^PredHel=1^Topology=i21-40o	.	.	GO:0016758^molecular_function^transferase activity, transferring hexosyl groups`GO:0016021^cellular_component^integral component of membrane	.	.
comp1595_c0	comp1595_c0_seq1	.	.	.	m.1197	240-1907[-]	sp|Q9LE82|RAGP1_ARATH^Q9LE82^Q:1-1518,H:1-496^63.04%ID^E:0^RecName: Full=RAN GTPase-activating protein 1;^Eukaryota; Viridiplantae; Streptophyta; Embryophyta; Tracheophyta; Spermatophyta; Magnoliophyta; eudicotyledons; Gunneridae; Pentapetalae; rosids; malvids; Brassicales; Brassicaceae; Camelineae; Arabidopsis	.	PF13943.1^WPP^WPP domain^14-112^E:5.9e-41`PF13516.1^LRR_6^Leucine Rich repeat^217-235^E:0.15`PF13504.1^LRR_7^Leucine rich repeat^217-228^E:170`PF13504.1^LRR_7^Leucine rich repeat^245-254^E:4200`PF13516.1^LRR_6^Leucine Rich repeat^272-293^E:0.16`PF13504.1^LRR_7^Leucine rich repeat^272-281^E:1800`PF13516.1^LRR_6^Leucine Rich repeat^299-321^E:0.59`PF13504.1^LRR_7^Leucine rich repeat^328-337^E:420`PF…	.	.	COG5238^RAN GTPase activating protein 1	GO:0032153^cellular_component^cell division site`GO:0009504^cellular_component^cell plate`GO:0009507^cellular_component^chloroplast`GO:0005635^cellular_component^nuclear envelope`GO:0031965^cellular_component^nuclear membrane`GO:0009524^cellular_component^phragmoplast`GO:0005886^cellular_component^plasma membrane`GO:0005819^cellular_component^spindle`GO:0005096^molecular_function^GTPase activator…	GO:0005515^molecular_function^protein binding	.	.
comp1597_c0	comp1597_c0_seq1	.	.	.	.	.	.	.	.	.	.	.	.	.	.	.
comp1597_c0	comp1597_c0_seq2	.	.	.	.	.	.	.	.	.	.	.	.	.	.	.
comp1598_c0	comp1598_c0_seq1	.	.	.	.	.	.	.	.	.	.	.	.	.	.	.
comp1599_c0	comp1599_c0_seq1	.	.	.	.	.	.	.	.	.	.	.	.	.	.	.
comp1601_c0	comp1601_c0_seq1	.	.	.	m.1200	1-852[-]	sp|F4JCY2|CSCL8_ARATH^F4JCY2^Q:4-840,H:393-673^65.48%ID^E:5e-118^.^.	.	PF02714.10^DUF221^Domain of unknown function DUF221^4-224^E:1.5e-58	.	ExpAA=130.20^PredHel=5^Topology=o15-37i49-71o143-165i167-184o204-226i	.	.	GO:0016020^cellular_component^membrane	.	.
comp1602_c0	comp1602_c0_seq1	.	.	.	.	.	.	.	.	.	.	.	.	.	.	.
comp1603_c0	comp1603_c0_seq1	.	.	.	m.1201	70-714[+]	sp|P85193|PK01_HELAN^P85193^Q:7-603,H:9-214^50.49%ID^E:1e-67^RecName: Full=Putative serine/threonine-protein kinase;^Eukaryota; Viridiplantae; Streptophyta; Embryophyta; Tracheophyta; Spermatophyta; Magnoliophyta; eudicotyledons; Gunneridae; Pentapetalae; asterids; campanulids; Asterales; Asteraceae; Asteroideae; Heliantheae alliance; Heliantheae; Helianthus	.	PF00069.20^Pkinase^Protein kinase domain^40-200^E:1.9e-31`PF07714.12^Pkinase_Tyr^Protein tyrosine kinase^41-192^E:4.5e-32	.	.	.	GO:0005524^molecular_function^ATP binding`GO:0004674^molecular_function^protein serine/threonine kinase activity	GO:0004672^molecular_function^protein kinase activity`GO:0005524^molecular_function^ATP binding`GO:0006468^biological_process^protein phosphorylation	.	.
comp1604_c0	comp1604_c0_seq1	.	.	.	m.1203	200-1144[-]	sp|Q14746|COG2_HUMAN^Q14746^Q:64-939,H:425-736^24.77%ID^E:4e-12^RecName: Full=Conserved oligomeric Golgi complex subunit 2;^Eukaryota; Metazoa; Chordata; Craniata; Vertebrata; Euteleostomi; Mammalia; Eutheria; Euarchontoglires; Primates; Haplorrhini; Catarrhini; Hominidae; Homo	.	PF12022.3^DUF3510^Domain of unknown function (DUF3510)^150-276^E:4.6e-27	.	.	.	GO:0005829^cellular_component^cytosol`GO:0000139^cellular_component^Golgi membrane`GO:0005795^cellular_component^Golgi stack`GO:0017119^cellular_component^Golgi transport complex`GO:0005515^molecular_function^protein binding`GO:0008565^molecular_function^protein transporter activity`GO:0007030^biological_process^Golgi organization`GO:0006891^biological_process^intra-Golgi vesicle-mediated transpo…	.	.	.
comp1604_c0	comp1604_c0_seq1	.	.	.	m.1202	1141-2088[-]	sp|Q14746|COG2_HUMAN^Q14746^Q:232-882,H:169-386^31.08%ID^E:2e-31^RecName: Full=Conserved oligomeric Golgi complex subunit 2;^Eukaryota; Metazoa; Chordata; Craniata; Vertebrata; Euteleostomi; Mammalia; Eutheria; Euarchontoglires; Primates; Haplorrhini; Catarrhini; Hominidae; Homo	.	.	.	.	.	GO:0005829^cellular_component^cytosol`GO:0000139^cellular_component^Golgi membrane`GO:0005795^cellular_component^Golgi stack`GO:0017119^cellular_component^Golgi transport complex`GO:0005515^molecular_function^protein binding`GO:0008565^molecular_function^protein transporter activity`GO:0007030^biological_process^Golgi organization`GO:0006891^biological_process^intra-Golgi vesicle-mediated transpo…	.	.	.
comp1605_c0	comp1605_c0_seq1	.	.	.	.	.	.	.	.	.	.	.	.	.	.	.
comp1607_c0	comp1607_c0_seq1	.	.	.	m.1204	1-456[+]	.	.	.	.	.	.	.	.	.	.
comp1608_c0	comp1608_c0_seq1	.	.	.	m.1207	149-892[+]	sp|Q54DD7|UNC50_DICDI^Q54DD7^Q:4-741,H:9-258^48.8%ID^E:2e-76^RecName: Full=Protein unc-50 homolog;^Eukaryota; Amoebozoa; Mycetozoa; Dictyosteliida; Dictyostelium	.	PF05216.8^UNC-50^UNC-50 family^22-247^E:4e-90	.	ExpAA=110.64^PredHel=5^Topology=i71-93o103-125i146-168o178-200i213-235o	.	GO:0016021^cellular_component^integral component of membrane	.	.	.
comp1608_c0	comp1608_c0_seq1	.	.	.	m.1208	1-357[+]	sp|Q54DD7|UNC50_DICDI^Q54DD7^Q:179-355,H:18-79^58.06%ID^E:4e-15^RecName: Full=Protein unc-50 homolog;^Eukaryota; Amoebozoa; Mycetozoa; Dictyosteliida; Dictyostelium	.	.	.	.	.	GO:0016021^cellular_component^integral component of membrane	.	.	.
comp1609_c0	comp1609_c0_seq1	.	.	.	.	.	.	.	.	.	.	.	.	.	.	.
comp1610_c0	comp1610_c0_seq1	.	.	.	m.1211	3-566[+]	.	.	PF00111.22^Fer2^2Fe-2S iron-sulfur cluster binding domain^116-168^E:2.2e-08	.	.	.	.	GO:0009055^molecular_function^electron carrier activity`GO:0051536^molecular_function^iron-sulfur cluster binding	.	.
comp1611_c0	comp1611_c0_seq1	.	.	.	m.1214	272-976[-]	sp|A7MJR8|RUVX_CROS8^A7MJR8^Q:220-621,H:6-138^30.88%ID^E:3e-14^RecName: Full=Putative Holliday junction resolvase;^Bacteria; Proteobacteria; Gammaproteobacteria; Enterobacteriales; Enterobacteriaceae; Cronobacter	.	PF03652.10^UPF0081^Uncharacterised protein family (UPF0081)^73-204^E:5e-26	.	.	COG0816^Could be a nuclease that resolves Holliday junction intermediates in genetic recombination (By similarity)	GO:0005737^cellular_component^cytoplasm`GO:0004518^molecular_function^nuclease activity`GO:0003676^molecular_function^nucleic acid binding`GO:0006310^biological_process^DNA recombination`GO:0006281^biological_process^DNA repair	GO:0016788^molecular_function^hydrolase activity, acting on ester bonds`GO:0006281^biological_process^DNA repair`GO:0006310^biological_process^DNA recombination`GO:0006974^biological_process^cellular response to DNA damage stimulus`GO:0005737^cellular_component^cytoplasm	.	.
comp1613_c0	comp1613_c0_seq1	.	.	.	.	.	.	.	.	.	.	.	.	.	.	.
comp1614_c0	comp1614_c0_seq1	.	.	.	.	.	.	.	.	.	.	.	.	.	.	.
comp1616_c0	comp1616_c0_seq1	.	.	.	m.1216	267-2219[-]	.	.	PF01426.13^BAH^BAH domain^149-262^E:5.1e-13`PF07500.9^TFIIS_M^Transcription factor S-II (TFIIS), central domain^418-492^E:1.5e-12	.	.	.	.	GO:0003682^molecular_function^chromatin binding`GO:0006351^biological_process^transcription, DNA-templated	.	.
comp1617_c0	comp1617_c0_seq1	.	.	.	.	.	.	.	.	.	.	.	.	.	.	.
comp1617_c0	comp1617_c0_seq2	.	.	.	.	.	.	.	.	.	.	.	.	.	.	.
comp1619_c0	comp1619_c0_seq1	.	.	.	.	.	.	.	.	.	.	.	.	.	.	.
comp1620_c0	comp1620_c0_seq1	.	.	.	m.1217	1-327[+]	sp|Q1PFA6|PP144_ARATH^Q1PFA6^Q:4-279,H:114-208^44.21%ID^E:2e-15^RecName: Full=Pentatricopeptide repeat-containing protein At2g02750;^Eukaryota; Viridiplantae; Streptophyta; Embryophyta; Tracheophyta; Spermatophyta; Magnoliophyta; eudicotyledons; Gunneridae; Pentapetalae; rosids; malvids; Brassicales; Brassicaceae; Camelineae; Arabidopsis`sp|Q1PFA6|PP144_ARATH^Q1PFA6^Q:43-279,H:29-110^40.24%ID^E:1…	.	PF01535.15^PPR^PPR repeat^53-80^E:0.039`PF13812.1^PPR_3^Pentatricopeptide repeat domain^53-81^E:0.09	.	.	.	.	.	.	.
comp1622_c0	comp1622_c0_seq1	.	.	.	.	.	.	.	.	.	.	.	.	.	.	.
comp1623_c0	comp1623_c0_seq1	.	.	.	.	.	.	.	.	.	.	.	.	.	.	.
comp1623_c0	comp1623_c0_seq2	.	.	.	.	.	.	.	.	.	.	.	.	.	.	.
comp1624_c0	comp1624_c0_seq1	.	.	.	m.1221	1-303[+]	sp|Q9FG13|CXE15_ARATH^Q9FG13^Q:67-240,H:7-67^36.07%ID^E:7e-07^RecName: Full=Probable carboxylesterase 15;^Eukaryota; Viridiplantae; Streptophyta; Embryophyta; Tracheophyta; Spermatophyta; Magnoliophyta; eudicotyledons; Gunneridae; Pentapetalae; rosids; malvids; Brassicales; Brassicaceae; Camelineae; Arabidopsis	.	.	.	.	COG0657^alpha beta hydrolase fold-3 domain protein	GO:0052689^molecular_function^carboxylic ester hydrolase activity	.	.	.
comp1625_c0	comp1625_c0_seq1	.	.	.	.	.	.	.	.	.	.	.	.	.	.	.
comp1626_c0	comp1626_c0_seq1	.	.	.	m.1222	395-7135[-]	sp|Q9M658|MOM1_ARATH^Q9M658^Q:2368-4026,H:471-1054^36.32%ID^E:3e-88^RecName: Full=Helicase protein MOM1;^Eukaryota; Viridiplantae; Streptophyta; Embryophyta; Tracheophyta; Spermatophyta; Magnoliophyta; eudicotyledons; Gunneridae; Pentapetalae; rosids; malvids; Brassicales; Brassicaceae; Camelineae; Arabidopsis	.	PF00385.19^Chromo^Chromo (CHRromatin Organisation MOdifier) domain^474-528^E:8.6e-05`PF00176.18^SNF2_N^SNF2 family N-terminal domain^611-853^E:4.4e-13	.	.	COG0553^helicase	GO:0005634^cellular_component^nucleus`GO:0051537^molecular_function^2 iron, 2 sulfur cluster binding`GO:0005524^molecular_function^ATP binding`GO:0004386^molecular_function^helicase activity`GO:0046872^molecular_function^metal ion binding`GO:0042803^molecular_function^protein homodimerization activity`GO:0006342^biological_process^chromatin silencing`GO:0031047^biological_process^gene silencing b…	GO:0003677^molecular_function^DNA binding`GO:0005524^molecular_function^ATP binding	.	.
comp1627_c0	comp1627_c0_seq1	.	.	.	m.1225	421-1149[-]	sp|Q9FI46|CRL_ARATH^Q9FI46^Q:157-663,H:24-192^78.7%ID^E:7e-93^.^.	.	PF06206.6^CpeT^CpeT/CpcT family (DUF1001)^80-216^E:1.9e-28	.	ExpAA=20.01^PredHel=1^Topology=o43-65i	.	.	GO:0017009^biological_process^protein-phycocyanobilin linkage	.	.
comp1627_c0	comp1627_c0_seq2	.	.	.	m.1227	237-1133[-]	sp|Q9FI46|CRL_ARATH^Q9FI46^Q:157-891,H:24-269^70.33%ID^E:3e-125^.^.	.	PF06206.6^CpeT^CpeT/CpcT family (DUF1001)^80-264^E:6.4e-44	.	ExpAA=18.67^PredHel=1^Topology=o43-65i	.	.	GO:0017009^biological_process^protein-phycocyanobilin linkage	.	.
comp1629_c0	comp1629_c0_seq1	.	.	.	m.1231	3-740[+]	sp|Q0D541|WNK5_ORYSJ^Q0D541^Q:148-735,H:48-243^92.86%ID^E:3e-131^RecName: Full=Probable serine/threonine-protein kinase WNK5;^Eukaryota; Viridiplantae; Streptophyta; Embryophyta; Tracheophyta; Spermatophyta; Magnoliophyta; Liliopsida; Poales; Poaceae; BEP clade; Ehrhartoideae; Oryzeae; Oryza	.	PF00069.20^Pkinase^Protein kinase domain^61-245^E:1.5e-38`PF07714.12^Pkinase_Tyr^Protein tyrosine kinase^61-245^E:6.1e-27	.	.	COG0515^Serine Threonine protein kinase	GO:0005524^molecular_function^ATP binding`GO:0004674^molecular_function^protein serine/threonine kinase activity	GO:0004672^molecular_function^protein kinase activity`GO:0005524^molecular_function^ATP binding`GO:0006468^biological_process^protein phosphorylation	.	.
comp1631_c0	comp1631_c0_seq1	.	.	.	m.1234	228-1388[+]	sp|Q8S950|NACK1_TOBAC^Q8S950^Q:40-1158,H:13-383^72.94%ID^E:0^RecName: Full=Kinesin-like protein NACK1;^Eukaryota; Viridiplantae; Streptophyta; Embryophyta; Tracheophyta; Spermatophyta; Magnoliophyta; eudicotyledons; Gunneridae; Pentapetalae; asterids; lamiids; Solanales; Solanaceae; Nicotianoideae; Nicotianeae; Nicotiana	.	PF00225.18^Kinesin^Kinesin motor domain^42-356^E:1.1e-93	.	.	.	GO:0005871^cellular_component^kinesin complex`GO:0005874^cellular_component^microtubule`GO:0005634^cellular_component^nucleus`GO:0009524^cellular_component^phragmoplast`GO:0005524^molecular_function^ATP binding`GO:0003777^molecular_function^microtubule motor activity`GO:0005515^molecular_function^protein binding`GO:0000919^biological_process^cell plate assembly`GO:0007018^biological_process^micro…	GO:0003777^molecular_function^microtubule motor activity`GO:0005524^molecular_function^ATP binding`GO:0008017^molecular_function^microtubule binding`GO:0007018^biological_process^microtubule-based movement	.	.
comp1633_c0	comp1633_c0_seq1	.	.	.	m.1236	35-580[-]	sp|A2A1A0|NCS1_COPJA^A2A1A0^Q:43-543,H:1-166^48.54%ID^E:5e-46^RecName: Full=S-norcoclaurine synthase 1;^Eukaryota; Viridiplantae; Streptophyta; Embryophyta; Tracheophyta; Spermatophyta; Magnoliophyta; eudicotyledons; Ranunculales; Ranunculaceae; Coptidoideae; Coptis	.	PF14226.1^DIOX_N^non-haem dioxygenase in morphine synthesis N-terminal^64-176^E:1.5e-31	.	.	.	GO:0050474^molecular_function^(S)-norcoclaurine synthase activity`GO:0046872^molecular_function^metal ion binding`GO:0016706^molecular_function^oxidoreductase activity, acting on paired donors, with incorporation or reduction of molecular oxygen, 2-oxoglutarate as one donor, and incorporation of one atom each of oxygen into both donors`GO:0009820^biological_process^alkaloid metabolic process	.	.	.
comp1633_c0	comp1633_c0_seq2	.	.	.	m.1239	1-891[-]	sp|A2A1A0|NCS1_COPJA^A2A1A0^Q:43-891,H:1-280^46.55%ID^E:1e-80^RecName: Full=S-norcoclaurine synthase 1;^Eukaryota; Viridiplantae; Streptophyta; Embryophyta; Tracheophyta; Spermatophyta; Magnoliophyta; eudicotyledons; Ranunculales; Ranunculaceae; Coptidoideae; Coptis	.	PF14226.1^DIOX_N^non-haem dioxygenase in morphine synthesis N-terminal^64-176^E:5.3e-31`PF03171.15^2OG-FeII_Oxy^2OG-Fe(II) oxygenase superfamily^221-297^E:6.2e-14	.	.	.	GO:0050474^molecular_function^(S)-norcoclaurine synthase activity`GO:0046872^molecular_function^metal ion binding`GO:0016706^molecular_function^oxidoreductase activity, acting on paired donors, with incorporation or reduction of molecular oxygen, 2-oxoglutarate as one donor, and incorporation of one atom each of oxygen into both donors`GO:0009820^biological_process^alkaloid metabolic process	GO:0016491^molecular_function^oxidoreductase activity`GO:0016706^molecular_function^oxidoreductase activity, acting on paired donors, with incorporation or reduction of molecular oxygen, 2-oxoglutarate as one donor, and incorporation of one atom each of oxygen into both donors`GO:0055114^biological_process^oxidation-reduction process	.	.
comp1635_c0	comp1635_c0_seq1	.	.	.	.	.	.	.	.	.	.	.	.	.	.	.
comp1636_c0	comp1636_c0_seq1	.	.	.	m.1241	64-519[+]	.	.	.	.	.	.	.	.	.	.
comp1636_c0	comp1636_c0_seq2	.	.	.	m.1244	64-540[+]	.	.	.	.	.	.	.	.	.	.
comp1636_c0	comp1636_c0_seq2	.	.	.	m.1243	233-1081[+]	.	.	.	.	.	.	.	.	.	.
comp1637_c0	comp1637_c0_seq1	.	.	.	.	.	.	.	.	.	.	.	.	.	.	.
comp1640_c0	comp1640_c0_seq1	.	.	.	m.1245	3-593[+]	.	.	.	.	.	.	.	.	.	.
comp1641_c0	comp1641_c0_seq1	.	.	.	m.1246	1-1338[+]	sp|Q9P6Q3|BCS1_SCHPO^Q9P6Q3^Q:325-1011,H:191-423^28.57%ID^E:2e-20^RecName: Full=Probable mitochondrial chaperone bcs1;^Eukaryota; Fungi; Dikarya; Ascomycota; Taphrinomycotina; Schizosaccharomycetes; Schizosaccharomycetales; Schizosaccharomycetaceae; Schizosaccharomyces	.	PF00004.24^AAA^ATPase family associated with various cellular activities (AAA)^159-281^E:3.6e-12	.	.	COG0465^Acts as a processive, ATP-dependent zinc metallopeptidase for both cytoplasmic and membrane proteins. Plays a role in the quality control of integral membrane proteins (By similarity)	GO:0016021^cellular_component^integral component of membrane`GO:0005743^cellular_component^mitochondrial inner membrane`GO:0005739^cellular_component^mitochondrion`GO:0005524^molecular_function^ATP binding`GO:0042623^molecular_function^ATPase activity, coupled`GO:0006200^biological_process^ATP catabolic process`GO:0043623^biological_process^cellular protein complex assembly`GO:0016226^biological_…	GO:0005524^molecular_function^ATP binding	.	.
comp1642_c0	comp1642_c0_seq1	.	.	.	.	.	.	.	.	.	.	.	.	.	.	.
comp1643_c0	comp1643_c0_seq1	.	.	.	.	.	.	.	.	.	.	.	.	.	.	.
comp1644_c0	comp1644_c0_seq1	.	.	.	m.1251	436-753[-]	.	.	.	.	ExpAA=18.43^PredHel=1^Topology=o62-81i	.	.	.	.	.
comp1645_c0	comp1645_c0_seq1	.	.	.	.	.	.	.	.	.	.	.	.	.	.	.
comp1646_c0	comp1646_c0_seq1	.	.	.	m.1252	1-1374[+]	sp|Q6H3Z9|GUN22_ORYSJ^Q6H3Z9^Q:1-1338,H:101-548^76.33%ID^E:0^RecName: Full=Endoglucanase 22;^Eukaryota; Viridiplantae; Streptophyta; Embryophyta; Tracheophyta; Spermatophyta; Magnoliophyta; Liliopsida; Poales; Poaceae; BEP clade; Ehrhartoideae; Oryzeae; Oryza	.	PF00759.14^Glyco_hydro_9^Glycosyl hydrolase family 9^1-423^E:3.1e-137	.	.	.	GO:0005576^cellular_component^extracellular region`GO:0008810^molecular_function^cellulase activity`GO:0030245^biological_process^cellulose catabolic process	GO:0004553^molecular_function^hydrolase activity, hydrolyzing O-glycosyl compounds`GO:0005975^biological_process^carbohydrate metabolic process	.	.
comp1648_c0	comp1648_c0_seq1	.	.	.	m.1254	426-1772[+]	sp|Q9SUM3|NCPR2_ARATH^Q9SUM3^Q:259-1344,H:95-454^68.23%ID^E:8e-157^RecName: Full=NADPH--cytochrome P450 reductase 2;^Eukaryota; Viridiplantae; Streptophyta; Embryophyta; Tracheophyta; Spermatophyta; Magnoliophyta; eudicotyledons; Gunneridae; Pentapetalae; rosids; malvids; Brassicales; Brassicaceae; Camelineae; Arabidopsis	.	PF00258.20^Flavodoxin_1^Flavodoxin^99-242^E:5.7e-37`PF00667.15^FAD_binding_1^FAD binding domain^300-447^E:9.8e-45	.	ExpAA=20.23^PredHel=1^Topology=o33-55i	.	GO:0009507^cellular_component^chloroplast`GO:0005783^cellular_component^endoplasmic reticulum`GO:0005789^cellular_component^endoplasmic reticulum membrane`GO:0010181^molecular_function^FMN binding`GO:0005506^molecular_function^iron ion binding`GO:0003958^molecular_function^NADPH-hemoprotein reductase activity`GO:0055114^biological_process^oxidation-reduction process`GO:0009698^biological_process^…	GO:0010181^molecular_function^FMN binding`GO:0016491^molecular_function^oxidoreductase activity`GO:0055114^biological_process^oxidation-reduction process	.	.
comp1649_c0	comp1649_c0_seq1	.	.	.	m.1257	3-392[+]	sp|Q9FPS7|UBP20_ARATH^Q9FPS7^Q:1-384,H:272-397^44.96%ID^E:8e-24^RecName: Full=Ubiquitin carboxyl-terminal hydrolase 20;^Eukaryota; Viridiplantae; Streptophyta; Embryophyta; Tracheophyta; Spermatophyta; Magnoliophyta; eudicotyledons; Gunneridae; Pentapetalae; rosids; malvids; Brassicales; Brassicaceae; Camelineae; Arabidopsis	.	PF00443.24^UCH^Ubiquitin carboxyl-terminal hydrolase^16-128^E:4e-08	.	.	COG5533^ubiquitin carboxyl-terminal hydrolase	GO:0008234^molecular_function^cysteine-type peptidase activity`GO:0006511^biological_process^ubiquitin-dependent protein catabolic process	GO:0036459^molecular_function^ubiquitinyl hydrolase activity`GO:0006511^biological_process^ubiquitin-dependent protein catabolic process	.	.
comp1650_c0	comp1650_c0_seq1	.	.	.	.	.	.	.	.	.	.	.	.	.	.	.
comp1651_c0	comp1651_c0_seq1	.	.	.	m.1260	1690-2286[+]	sp|Q9LZD3|E70A1_ARATH^Q9LZD3^Q:97-591,H:129-318^30%ID^E:1e-19^RecName: Full=Exocyst complex component EXO70A1;^Eukaryota; Viridiplantae; Streptophyta; Embryophyta; Tracheophyta; Spermatophyta; Magnoliophyta; eudicotyledons; Gunneridae; Pentapetalae; rosids; malvids; Brassicales; Brassicaceae; Camelineae; Arabidopsis	.	PF03081.10^Exo70^Exo70 exocyst complex subunit^146-197^E:2.9e-08	.	.	.	GO:0005618^cellular_component^cell wall`GO:0005856^cellular_component^cytoskeleton`GO:0005829^cellular_component^cytosol`GO:0000145^cellular_component^exocyst`GO:0005576^cellular_component^extracellular region`GO:0009524^cellular_component^phragmoplast`GO:0005886^cellular_component^plasma membrane`GO:0005515^molecular_function^protein binding`GO:0006887^biological_process^exocytosis	GO:0006887^biological_process^exocytosis`GO:0000145^cellular_component^exocyst	.	.
comp1651_c0	comp1651_c0_seq1	.	.	.	m.1258	1-1362[+]	.	.	.	.	.	.	.	.	.	.
comp1651_c0	comp1651_c0_seq2	.	.	.	m.1262	1161-2108[-]	.	.	.	.	ExpAA=31.90^PredHel=2^Topology=i185-207o222-244i	.	.	.	.	.
comp1651_c0	comp1651_c0_seq2	.	.	.	m.1263	1806-2402[+]	sp|Q9LZD3|E70A1_ARATH^Q9LZD3^Q:97-591,H:129-318^30%ID^E:1e-19^RecName: Full=Exocyst complex component EXO70A1;^Eukaryota; Viridiplantae; Streptophyta; Embryophyta; Tracheophyta; Spermatophyta; Magnoliophyta; eudicotyledons; Gunneridae; Pentapetalae; rosids; malvids; Brassicales; Brassicaceae; Camelineae; Arabidopsis	.	PF03081.10^Exo70^Exo70 exocyst complex subunit^146-197^E:2.9e-08	.	.	.	GO:0005618^cellular_component^cell wall`GO:0005856^cellular_component^cytoskeleton`GO:0005829^cellular_component^cytosol`GO:0000145^cellular_component^exocyst`GO:0005576^cellular_component^extracellular region`GO:0009524^cellular_component^phragmoplast`GO:0005886^cellular_component^plasma membrane`GO:0005515^molecular_function^protein binding`GO:0006887^biological_process^exocytosis	GO:0006887^biological_process^exocytosis`GO:0000145^cellular_component^exocyst	.	.
comp1651_c0	comp1651_c0_seq2	.	.	.	m.1261	1-1932[+]	.	.	.	.	.	.	.	.	.	.
comp1653_c0	comp1653_c0_seq1	.	.	.	.	.	.	.	.	.	.	.	.	.	.	.
comp1655_c0	comp1655_c0_seq1	.	.	.	m.1264	257-1402[-]	sp|O14214|TRM10_SCHPO^O14214^Q:409-933,H:96-273^44.38%ID^E:9e-44^RecName: Full=tRNA (guanine(9)-N1)-methyltransferase;^Eukaryota; Fungi; Dikarya; Ascomycota; Taphrinomycotina; Schizosaccharomycetes; Schizosaccharomycetales; Schizosaccharomycetaceae; Schizosaccharomyces	.	PF01746.16^tRNA_m1G_MT^tRNA (Guanine-1)-methyltransferase^146-311^E:1.4e-39	.	.	.	GO:0005737^cellular_component^cytoplasm`GO:0005730^cellular_component^nucleolus`GO:0005634^cellular_component^nucleus`GO:0052905^molecular_function^tRNA (guanine(9)-N(1))-methyltransferase activity`GO:0030488^biological_process^tRNA methylation`GO:0002939^biological_process^tRNA N1-guanine methylation	.	.	.
comp1656_c0	comp1656_c0_seq1	.	.	.	m.1266	2-910[+]	.	.	.	.	.	.	.	.	.	.
comp1656_c0	comp1656_c0_seq2	.	.	.	m.1271	2-1453[+]	sp|Q2QWE9|SGS3_ORYSJ^Q2QWE9^Q:973-1368,H:272-387^31.06%ID^E:1e-10^RecName: Full=Protein SUPPRESSOR OF GENE SILENCING 3 homolog;^Eukaryota; Viridiplantae; Streptophyta; Embryophyta; Tracheophyta; Spermatophyta; Magnoliophyta; Liliopsida; Poales; Poaceae; BEP clade; Ehrhartoideae; Oryzeae; Oryza	.	PF03468.9^XS^XS domain^330-455^E:6.7e-26	.	.	.	GO:0005829^cellular_component^cytosol`GO:0005783^cellular_component^endoplasmic reticulum`GO:0010267^biological_process^production of ta-siRNAs involved in RNA interference`GO:0050688^biological_process^regulation of defense response to virus`GO:0010050^biological_process^vegetative phase change`GO:0009616^biological_process^virus induced gene silencing`GO:0010025^biological_process^wax biosynthe…	GO:0031047^biological_process^gene silencing by RNA	.	.
comp1657_c0	comp1657_c0_seq1	.	.	.	m.1275	626-2095[-]	sp|Q9LRB0|LCBK1_ARATH^Q9LRB0^Q:1-1443,H:282-756^60.99%ID^E:4e-173^RecName: Full=Sphingoid long-chain bases kinase 1;^Eukaryota; Viridiplantae; Streptophyta; Embryophyta; Tracheophyta; Spermatophyta; Magnoliophyta; eudicotyledons; Gunneridae; Pentapetalae; rosids; malvids; Brassicales; Brassicaceae; Camelineae; Arabidopsis	.	PF00781.19^DAGK_cat^Diacylglycerol kinase catalytic domain^2-96^E:4.2e-20	.	.	COG1597^diacylglycerol kinase	GO:0005524^molecular_function^ATP binding`GO:0017050^molecular_function^D-erythro-sphingosine kinase activity`GO:0004143^molecular_function^diacylglycerol kinase activity`GO:0003951^molecular_function^NAD+ kinase activity`GO:0007205^biological_process^protein kinase C-activating G-protein coupled receptor signaling pathway`GO:0030148^biological_process^sphingolipid biosynthetic process	GO:0004143^molecular_function^diacylglycerol kinase activity`GO:0007205^biological_process^protein kinase C-activating G-protein coupled receptor signaling pathway	.	.
comp1657_c0	comp1657_c0_seq1	.	.	.	m.1276	1915-2241[-]	sp|Q9LRB0|LCBK1_ARATH^Q9LRB0^Q:4-144,H:232-278^61.7%ID^E:6e-25^RecName: Full=Sphingoid long-chain bases kinase 1;^Eukaryota; Viridiplantae; Streptophyta; Embryophyta; Tracheophyta; Spermatophyta; Magnoliophyta; eudicotyledons; Gunneridae; Pentapetalae; rosids; malvids; Brassicales; Brassicaceae; Camelineae; Arabidopsis`sp|Q9LRB0|LCBK1_ARATH^Q9LRB0^Q:138-326,H:279-341^69.84%ID^E:6e-25^RecName: Ful…	.	.	.	.	COG1597^diacylglycerol kinase	GO:0005524^molecular_function^ATP binding`GO:0017050^molecular_function^D-erythro-sphingosine kinase activity`GO:0004143^molecular_function^diacylglycerol kinase activity`GO:0003951^molecular_function^NAD+ kinase activity`GO:0007205^biological_process^protein kinase C-activating G-protein coupled receptor signaling pathway`GO:0030148^biological_process^sphingolipid biosynthetic process	.	.	.
comp1658_c0	comp1658_c0_seq1	.	.	.	m.1278	70-864[+]	sp|F4K5J1|MYO17_ARATH^F4K5J1^Q:310-789,H:825-1017^40.93%ID^E:6e-14^RecName: Full=Myosin-17;^Eukaryota; Viridiplantae; Streptophyta; Embryophyta; Tracheophyta; Spermatophyta; Magnoliophyta; eudicotyledons; Gunneridae; Pentapetalae; rosids; malvids; Brassicales; Brassicaceae; Camelineae; Arabidopsis	.	PF00612.22^IQ^IQ calmodulin-binding motif^88-105^E:0.002`PF00612.22^IQ^IQ calmodulin-binding motif^111-125^E:0.0036`PF00612.22^IQ^IQ calmodulin-binding motif^135-153^E:0.16	.	.	COG5022^myosin heavy chain	GO:0005737^cellular_component^cytoplasm`GO:0016459^cellular_component^myosin complex`GO:0009506^cellular_component^plasmodesma`GO:0005524^molecular_function^ATP binding`GO:0003774^molecular_function^motor activity`GO:0030048^biological_process^actin filament-based movement`GO:0051301^biological_process^cell division`GO:0016049^biological_process^cell growth`GO:0010154^biological_process^fruit dev…	GO:0005515^molecular_function^protein binding	.	.
comp1658_c0	comp1658_c0_seq2	.	.	.	m.1280	283-1077[+]	sp|F4K5J1|MYO17_ARATH^F4K5J1^Q:310-789,H:825-1017^40.93%ID^E:6e-14^RecName: Full=Myosin-17;^Eukaryota; Viridiplantae; Streptophyta; Embryophyta; Tracheophyta; Spermatophyta; Magnoliophyta; eudicotyledons; Gunneridae; Pentapetalae; rosids; malvids; Brassicales; Brassicaceae; Camelineae; Arabidopsis	.	PF00612.22^IQ^IQ calmodulin-binding motif^88-105^E:0.002`PF00612.22^IQ^IQ calmodulin-binding motif^111-125^E:0.0036`PF00612.22^IQ^IQ calmodulin-binding motif^135-153^E:0.16	.	.	COG5022^myosin heavy chain	GO:0005737^cellular_component^cytoplasm`GO:0016459^cellular_component^myosin complex`GO:0009506^cellular_component^plasmodesma`GO:0005524^molecular_function^ATP binding`GO:0003774^molecular_function^motor activity`GO:0030048^biological_process^actin filament-based movement`GO:0051301^biological_process^cell division`GO:0016049^biological_process^cell growth`GO:0010154^biological_process^fruit dev…	GO:0005515^molecular_function^protein binding	.	.
comp1659_c0	comp1659_c0_seq1	.	.	.	.	.	.	.	.	.	.	.	.	.	.	.
comp1660_c0	comp1660_c0_seq1	.	.	.	.	.	.	.	.	.	.	.	.	.	.	.
comp1661_c0	comp1661_c0_seq2	.	.	.	.	.	.	.	.	.	.	.	.	.	.	.
comp1663_c0	comp1663_c0_seq1	.	.	.	.	.	.	.	.	.	.	.	.	.	.	.
comp1665_c0	comp1665_c0_seq1	.	.	.	m.1282	2-526[+]	sp|Q5ZDJ6|C3H8_ORYSJ^Q5ZDJ6^Q:157-432,H:362-448^42.55%ID^E:2e-19^RecName: Full=Zinc finger CCCH domain-containing protein 8;^Eukaryota; Viridiplantae; Streptophyta; Embryophyta; Tracheophyta; Spermatophyta; Magnoliophyta; Liliopsida; Poales; Poaceae; BEP clade; Ehrhartoideae; Oryzeae; Oryza`sp|Q5ZDJ6|C3H8_ORYSJ^Q5ZDJ6^Q:118-510,H:136-258^29.32%ID^E:1e-14^RecName: Full=Zinc finger CCCH domain-cont…	.	PF00642.19^zf-CCCH^Zinc finger C-x8-C-x5-C-x3-H type (and similar)^63-85^E:3e-06`PF00642.19^zf-CCCH^Zinc finger C-x8-C-x5-C-x3-H type (and similar)^122-145^E:8.4e-08	.	.	.	GO:0003677^molecular_function^DNA binding`GO:0046872^molecular_function^metal ion binding	GO:0046872^molecular_function^metal ion binding	.	.
comp1666_c0	comp1666_c0_seq1	.	.	.	m.1284	1-402[-]	.	.	.	.	.	.	.	.	.	.
comp1666_c0	comp1666_c0_seq1	.	.	.	m.1283	2-1114[+]	sp|O87170|PDCH_SPHPI^O87170^Q:244-987,H:22-260^24.51%ID^E:9e-11^RecName: Full=2-pyrone-4,6-dicarbaxylate hydrolase;^Bacteria; Proteobacteria; Alphaproteobacteria; Sphingomonadales; Sphingomonadaceae; Sphingomonas	.	PF04909.9^Amidohydro_2^Amidohydrolase^86-360^E:4.9e-29	.	.	.	GO:0047554^molecular_function^2-pyrone-4,6-dicarboxylate lactonase activity`GO:0019619^biological_process^protocatechuate catabolic process	GO:0003824^molecular_function^catalytic activity`GO:0008152^biological_process^metabolic process	.	.
comp1666_c0	comp1666_c0_seq2	.	.	.	m.1286	301-741[+]	sp|A6XIG6|SLMH_HYDIT^A6XIG6^Q:4-297,H:165-255^26.53%ID^E:3e-07^RecName: Full=4-sulfomuconolactone hydrolase;^Bacteria; Proteobacteria; Betaproteobacteria; Burkholderiales; Comamonadaceae; Hydrogenophaga	.	PF04909.9^Amidohydro_2^Amidohydrolase^6-137^E:2.4e-17	.	.	.	GO:0052689^molecular_function^carboxylic ester hydrolase activity	GO:0003824^molecular_function^catalytic activity`GO:0008152^biological_process^metabolic process	.	.
comp1667_c0	comp1667_c0_seq1	.	.	.	.	.	.	.	.	.	.	.	.	.	.	.
comp1667_c0	comp1667_c0_seq2	.	.	.	.	.	.	.	.	.	.	.	.	.	.	.
comp1669_c0	comp1669_c0_seq2	.	.	.	.	.	.	.	.	.	.	.	.	.	.	.
comp1670_c0	comp1670_c0_seq1	.	.	.	m.1287	120-1115[+]	sp|Q9SM23|ACBP1_ARATH^Q9SM23^Q:7-984,H:2-332^56.51%ID^E:2e-112^RecName: Full=Acyl-CoA-binding domain-containing protein 1;^Eukaryota; Viridiplantae; Streptophyta; Embryophyta; Tracheophyta; Spermatophyta; Magnoliophyta; eudicotyledons; Gunneridae; Pentapetalae; rosids; malvids; Brassicales; Brassicaceae; Camelineae; Arabidopsis	.	PF00887.14^ACBP^Acyl CoA binding protein^86-172^E:1.5e-27`PF12796.2^Ank_2^Ankyrin repeats (3 copies)^219-310^E:6.2e-22`PF13637.1^Ank_4^Ankyrin repeats (many copies)^230-267^E:2.5e-05`PF13857.1^Ank_5^Ankyrin repeats (many copies)^234-287^E:8.1e-13`PF00023.25^Ank^Ankyrin repeat^248-278^E:7.7e-10`PF13637.1^Ank_4^Ankyrin repeats (many copies)^248-300^E:3.8e-14`PF13606.1^Ank_3^Ankyrin repeat^248-275^E…	.	ExpAA=21.72^PredHel=1^Topology=o10-32i	COG0666^Ankyrin Repeat	GO:0005789^cellular_component^endoplasmic reticulum membrane`GO:0005576^cellular_component^extracellular region`GO:0016021^cellular_component^integral component of membrane`GO:0009505^cellular_component^plant-type cell wall`GO:0005886^cellular_component^plasma membrane`GO:0000062^molecular_function^fatty-acyl-CoA binding`GO:0032791^molecular_function^lead ion binding`GO:0008289^molecular_function…	GO:0000062^molecular_function^fatty-acyl-CoA binding`GO:0005515^molecular_function^protein binding	.	.
comp1671_c0	comp1671_c0_seq1	.	.	.	m.1288	3-947[+]	sp|O22286|BPM3_ARATH^O22286^Q:1-942,H:91-404^59.31%ID^E:4e-126^RecName: Full=BTB/POZ and MATH domain-containing protein 3;^Eukaryota; Viridiplantae; Streptophyta; Embryophyta; Tracheophyta; Spermatophyta; Magnoliophyta; eudicotyledons; Gunneridae; Pentapetalae; rosids; malvids; Brassicales; Brassicaceae; Camelineae; Arabidopsis	.	PF00917.21^MATH^MATH domain^3-68^E:0.0041`PF00651.26^BTB^BTB/POZ domain^94-211^E:1.8e-24	.	.	.	GO:0005829^cellular_component^cytosol`GO:0005634^cellular_component^nucleus`GO:0042802^molecular_function^identical protein binding`GO:0005515^molecular_function^protein binding`GO:0071472^biological_process^cellular response to salt stress`GO:0016567^biological_process^protein ubiquitination`GO:0031396^biological_process^regulation of protein ubiquitination`GO:0006970^biological_process^response…	GO:0005515^molecular_function^protein binding	.	.
comp1671_c0	comp1671_c0_seq2	.	.	.	.	.	.	.	.	.	.	.	.	.	.	.
comp1672_c0	comp1672_c0_seq1	.	.	.	.	.	.	.	.	.	.	.	.	.	.	.
comp1672_c0	comp1672_c0_seq2	.	.	.	.	.	.	.	.	.	.	.	.	.	.	.
comp1674_c0	comp1674_c0_seq1	.	.	.	.	.	.	.	.	.	.	.	.	.	.	.
comp1676_c0	comp1676_c0_seq1	.	.	.	m.1292	3-2993[+]	sp|Q9STE5|R13L2_ARATH^Q9STE5^Q:178-2421,H:11-743^26.19%ID^E:9e-47^RecName: Full=Putative disease resistance RPP13-like protein 2;^Eukaryota; Viridiplantae; Streptophyta; Embryophyta; Tracheophyta; Spermatophyta; Magnoliophyta; eudicotyledons; Gunneridae; Pentapetalae; rosids; malvids; Brassicales; Brassicaceae; Camelineae; Arabidopsis	.	PF00931.17^NB-ARC^NB-ARC domain^218-493^E:2e-46	.	.	.	GO:0043531^molecular_function^ADP binding`GO:0005524^molecular_function^ATP binding`GO:0005515^molecular_function^protein binding`GO:0006952^biological_process^defense response	GO:0043531^molecular_function^ADP binding	.	.
comp1676_c0	comp1676_c0_seq1	.	.	.	m.1293	3025-4455[+]	sp|O64781|Y1639_ARATH^O64781^Q:61-897,H:517-790^33.33%ID^E:2e-41^RecName: Full=G-type lectin S-receptor-like serine/threonine-protein kinase At1g61390;^Eukaryota; Viridiplantae; Streptophyta; Embryophyta; Tracheophyta; Spermatophyta; Magnoliophyta; eudicotyledons; Gunneridae; Pentapetalae; rosids; malvids; Brassicales; Brassicaceae; Camelineae; Arabidopsis	.	PF00069.20^Pkinase^Protein kinase domain^27-296^E:1e-33`PF07714.12^Pkinase_Tyr^Protein tyrosine kinase^27-298^E:2.6e-27	.	.	COG0515^Serine Threonine protein kinase	GO:0016021^cellular_component^integral component of membrane`GO:0005886^cellular_component^plasma membrane`GO:0005524^molecular_function^ATP binding`GO:0005516^molecular_function^calmodulin binding`GO:0004674^molecular_function^protein serine/threonine kinase activity`GO:0048544^biological_process^recognition of pollen	GO:0004672^molecular_function^protein kinase activity`GO:0005524^molecular_function^ATP binding`GO:0006468^biological_process^protein phosphorylation	.	.
comp1676_c0	comp1676_c0_seq2	.	.	.	m.1296	3-4511[+]	sp|Q9STE5|R13L2_ARATH^Q9STE5^Q:178-2673,H:11-828^25.78%ID^E:3e-46^RecName: Full=Putative disease resistance RPP13-like protein 2;^Eukaryota; Viridiplantae; Streptophyta; Embryophyta; Tracheophyta; Spermatophyta; Magnoliophyta; eudicotyledons; Gunneridae; Pentapetalae; rosids; malvids; Brassicales; Brassicaceae; Camelineae; Arabidopsis	.	PF00931.17^NB-ARC^NB-ARC domain^218-493^E:4.1e-46`PF00069.20^Pkinase^Protein kinase domain^1053-1322^E:1e-32`PF07714.12^Pkinase_Tyr^Protein tyrosine kinase^1053-1324^E:2.8e-26	.	.	.	GO:0043531^molecular_function^ADP binding`GO:0005524^molecular_function^ATP binding`GO:0005515^molecular_function^protein binding`GO:0006952^biological_process^defense response	GO:0043531^molecular_function^ADP binding`GO:0004672^molecular_function^protein kinase activity`GO:0005524^molecular_function^ATP binding`GO:0006468^biological_process^protein phosphorylation	.	.
comp1678_c0	comp1678_c0_seq1	.	.	.	m.1299	531-986[-]	sp|P31948|STIP1_HUMAN^P31948^Q:145-453,H:350-445^33.98%ID^E:2e-13^RecName: Full=Stress-induced-phosphoprotein 1;^Eukaryota; Metazoa; Chordata; Craniata; Vertebrata; Euteleostomi; Mammalia; Eutheria; Euarchontoglires; Primates; Haplorrhini; Catarrhini; Hominidae; Homo`sp|P31948|STIP1_HUMAN^P31948^Q:190-441,H:2-85^27.38%ID^E:4e-08^RecName: Full=Stress-induced-phosphoprotein 1;^Eukaryota; Metazoa; C…	.	PF13414.1^TPR_11^TPR repeat^67-129^E:8.3e-12	.	.	COG0457^repeat-containing protein	GO:0005794^cellular_component^Golgi apparatus`GO:0005634^cellular_component^nucleus`GO:0044822^molecular_function^poly(A) RNA binding`GO:0005515^molecular_function^protein binding`GO:0006950^biological_process^response to stress	.	.	.
comp1678_c0	comp1678_c0_seq2	.	.	.	m.1300	326-886[-]	sp|Q3ZBZ8|STIP1_BOVIN^Q3ZBZ8^Q:145-555,H:350-479^33.58%ID^E:4e-18^RecName: Full=Stress-induced-phosphoprotein 1;^Eukaryota; Metazoa; Chordata; Craniata; Vertebrata; Euteleostomi; Mammalia; Eutheria; Laurasiatheria; Cetartiodactyla; Ruminantia; Pecora; Bovidae; Bovinae; Bos`sp|Q3ZBZ8|STIP1_BOVIN^Q3ZBZ8^Q:190-546,H:2-116^25.41%ID^E:4e-09^RecName: Full=Stress-induced-phosphoprotein 1;^Eukaryota; Met…	.	PF13414.1^TPR_11^TPR repeat^67-129^E:1.3e-11`PF07719.12^TPR_2^Tetratricopeptide repeat^135-166^E:1e-05`PF00515.23^TPR_1^Tetratricopeptide repeat^135-166^E:7.9e-06`PF13181.1^TPR_8^Tetratricopeptide repeat^135-165^E:0.0043	.	.	COG0457^repeat-containing protein	GO:0005737^cellular_component^cytoplasm`GO:0005634^cellular_component^nucleus	GO:0005515^molecular_function^protein binding	.	.
comp1679_c0	comp1679_c0_seq1	.	.	.	.	.	.	.	.	.	.	.	.	.	.	.
comp1680_c0	comp1680_c0_seq1	.	.	.	m.1304	1-408[-]	.	.	.	.	ExpAA=20.05^PredHel=1^Topology=i39-61o	.	.	.	.	.
comp1681_c0	comp1681_c0_seq1	.	.	.	.	.	.	.	.	.	.	.	.	.	.	.
comp1683_c0	comp1683_c0_seq1	.	.	.	.	.	.	.	.	.	.	.	.	.	.	.
comp1684_c0	comp1684_c0_seq1	.	.	.	.	.	.	.	.	.	.	.	.	.	.	.
comp1686_c0	comp1686_c0_seq1	.	.	.	.	.	.	.	.	.	.	.	.	.	.	.
comp1687_c0	comp1687_c0_seq1	.	.	.	m.1307	213-809[+]	sp|Q9SX78|CXE2_ARATH^Q9SX78^Q:594-136,H:161-311^43.14%ID^E:3e-34^RecName: Full=Probable carboxylesterase 2;^Eukaryota; Viridiplantae; Streptophyta; Embryophyta; Tracheophyta; Spermatophyta; Magnoliophyta; eudicotyledons; Gunneridae; Pentapetalae; rosids; malvids; Brassicales; Brassicaceae; Camelineae; Arabidopsis	.	.	.	.	COG0657^alpha beta hydrolase fold-3 domain protein	GO:0052689^molecular_function^carboxylic ester hydrolase activity	.	.	.
comp1688_c0	comp1688_c0_seq1	.	.	.	m.1310	187-1200[-]	.	.	.	.	.	.	.	.	.	.
comp1689_c0	comp1689_c0_seq1	.	.	.	m.1312	1-324[+]	.	.	.	.	.	.	.	.	.	.
comp1690_c0	comp1690_c0_seq1	.	.	.	m.1316	1-600[+]	sp|Q8S626|GT102_ORYSJ^Q8S626^Q:25-585,H:161-347^78.61%ID^E:2e-109^RecName: Full=Probable glucuronosyltransferase Os10g0205300;^Eukaryota; Viridiplantae; Streptophyta; Embryophyta; Tracheophyta; Spermatophyta; Magnoliophyta; Liliopsida; Poales; Poaceae; BEP clade; Ehrhartoideae; Oryzeae; Oryza	.	PF03360.11^Glyco_transf_43^Glycosyltransferase family 43^13-169^E:2.4e-43	.	.	.	GO:0000139^cellular_component^Golgi membrane`GO:0016021^cellular_component^integral component of membrane`GO:0015018^molecular_function^galactosylgalactosylxylosylprotein 3-beta-glucuronosyltransferase activity`GO:0042285^molecular_function^xylosyltransferase activity`GO:0010417^biological_process^glucuronoxylan biosynthetic process`GO:0010584^biological_process^pollen exine formation`GO:0009834^…	GO:0015018^molecular_function^galactosylgalactosylxylosylprotein 3-beta-glucuronosyltransferase activity`GO:0016020^cellular_component^membrane	.	.
comp1691_c0	comp1691_c0_seq1	.	.	.	.	.	.	.	.	.	.	.	.	.	.	.
comp1692_c0	comp1692_c0_seq1	.	.	.	.	.	.	.	.	.	.	.	.	.	.	.
comp1693_c0	comp1693_c0_seq1	.	.	.	m.1318	519-1424[+]	sp|Q6NQ83|PP247_ARATH^Q6NQ83^Q:897-175,H:274-519^30.36%ID^E:4e-24^RecName: Full=Pentatricopeptide repeat-containing protein At3g22470, mitochondrial;^Eukaryota; Viridiplantae; Streptophyta; Embryophyta; Tracheophyta; Spermatophyta; Magnoliophyta; eudicotyledons; Gunneridae; Pentapetalae; rosids; malvids; Brassicales; Brassicaceae; Camelineae; Arabidopsis`sp|Q6NQ83|PP247_ARATH^Q6NQ83^Q:131-33,H:51…	.	.	.	.	.	GO:0005739^cellular_component^mitochondrion	.	.	.
comp1694_c0	comp1694_c0_seq1	.	.	.	.	.	.	.	.	.	.	.	.	.	.	.
comp1696_c0	comp1696_c0_seq1	.	.	.	.	.	.	.	.	.	.	.	.	.	.	.
comp1697_c0	comp1697_c0_seq1	.	.	.	.	.	.	.	.	.	.	.	.	.	.	.
comp1699_c0	comp1699_c0_seq1	.	.	.	m.1322	166-1695[-]	.	.	PF02536.9^mTERF^mTERF^115-460^E:3.9e-86	.	.	.	.	.	.	.
comp1700_c0	comp1700_c0_seq1	.	.	.	m.1325	1-1881[+]	sp|Q9LM76|PUB44_ARATH^Q9LM76^Q:250-1878,H:24-557^55.39%ID^E:0^RecName: Full=U-box domain-containing protein 44;^Eukaryota; Viridiplantae; Streptophyta; Embryophyta; Tracheophyta; Spermatophyta; Magnoliophyta; eudicotyledons; Gunneridae; Pentapetalae; rosids; malvids; Brassicales; Brassicaceae; Camelineae; Arabidopsis	.	PF04564.10^U-box^U-box domain^85-159^E:4.5e-15`PF13445.1^zf-RING_LisH^RING-type zinc-finger, LisH dimerisation motif^86-130^E:4.4e-08`PF11789.3^zf-Nse^Zinc-finger of the MIZ type in Nse subunit^87-131^E:1.7e-05`PF00540.13^Gag_p17^gag gene protein p17 (matrix protein)^166-199^E:0.23	.	.	.	GO:0005737^cellular_component^cytoplasm`GO:0005634^cellular_component^nucleus`GO:0005886^cellular_component^plasma membrane`GO:0000151^cellular_component^ubiquitin ligase complex`GO:0005515^molecular_function^protein binding`GO:0070696^molecular_function^transmembrane receptor protein serine/threonine kinase binding`GO:0004842^molecular_function^ubiquitin-protein transferase activity`GO:0010150^b…	GO:0004842^molecular_function^ubiquitin-protein transferase activity`GO:0016567^biological_process^protein ubiquitination`GO:0005198^molecular_function^structural molecule activity	.	.
comp1701_c0	comp1701_c0_seq1	.	.	.	.	.	.	.	.	.	.	.	.	.	.	.
comp1702_c0	comp1702_c0_seq1	.	.	.	m.1330	251-658[-]	.	.	.	.	.	.	.	.	.	.
comp1702_c0	comp1702_c0_seq2	.	.	.	m.1333	251-886[-]	.	.	.	.	.	.	.	.	.	.
comp1705_c0	comp1705_c0_seq1	.	.	.	.	.	.	.	.	.	.	.	.	.	.	.
comp1706_c0	comp1706_c0_seq1	.	.	.	.	.	.	.	.	.	.	.	.	.	.	.
comp1709_c0	comp1709_c0_seq1	.	.	.	.	.	.	.	.	.	.	.	.	.	.	.
comp1710_c0	comp1710_c0_seq1	.	.	.	.	.	.	.	.	.	.	.	.	.	.	.
comp1711_c0	comp1711_c0_seq1	.	.	.	.	.	.	.	.	.	.	.	.	.	.	.
comp1711_c0	comp1711_c0_seq2	.	.	.	.	.	.	.	.	.	.	.	.	.	.	.
comp1713_c0	comp1713_c0_seq1	.	.	.	m.1337	1642-2484[-]	sp|Q54RF3|EI2BE_DICDI^Q54RF3^Q:19-840,H:1-267^42.91%ID^E:2e-69^RecName: Full=Translation initiation factor eIF-2B subunit epsilon;^Eukaryota; Amoebozoa; Mycetozoa; Dictyosteliida; Dictyostelium	.	PF00483.18^NTP_transferase^Nucleotidyl transferase^32-178^E:6.4e-12	.	.	COG1208^nucleotidyl transferase	GO:0005851^cellular_component^eukaryotic translation initiation factor 2B complex`GO:0043614^cellular_component^multi-eIF complex`GO:0005085^molecular_function^guanyl-nucleotide exchange factor activity`GO:0016779^molecular_function^nucleotidyltransferase activity`GO:0009058^biological_process^biosynthetic process`GO:0043087^biological_process^regulation of GTPase activity	GO:0016779^molecular_function^nucleotidyltransferase activity`GO:0009058^biological_process^biosynthetic process	.	.
comp1713_c0	comp1713_c0_seq1	.	.	.	m.1336	233-1633[-]	sp|P47823|EI2BE_RABIT^P47823^Q:1-1359,H:283-711^28.54%ID^E:2e-55^RecName: Full=Translation initiation factor eIF-2B subunit epsilon;^Eukaryota; Metazoa; Chordata; Craniata; Vertebrata; Euteleostomi; Mammalia; Eutheria; Euarchontoglires; Glires; Lagomorpha; Leporidae; Oryctolagus	.	PF00132.19^Hexapep^Bacterial transferase hexapeptide (six repeats)^64-92^E:0.001`PF02020.13^W2^eIF4-gamma/eIF5/eIF2-epsilon^382-463^E:1.2e-19	.	.	COG1208^nucleotidyl transferase	GO:0005737^cellular_component^cytoplasm`GO:0005851^cellular_component^eukaryotic translation initiation factor 2B complex`GO:0005634^cellular_component^nucleus`GO:0005085^molecular_function^guanyl-nucleotide exchange factor activity`GO:0003743^molecular_function^translation initiation factor activity`GO:0014002^biological_process^astrocyte development`GO:0048708^biological_process^astrocyte diffe…	GO:0005515^molecular_function^protein binding	.	.
comp1713_c0	comp1713_c0_seq2	.	.	.	m.1339	233-2455[-]	sp|P47823|EI2BE_RABIT^P47823^Q:67-2181,H:36-711^33.89%ID^E:6e-126^RecName: Full=Translation initiation factor eIF-2B subunit epsilon;^Eukaryota; Metazoa; Chordata; Craniata; Vertebrata; Euteleostomi; Mammalia; Eutheria; Euarchontoglires; Glires; Lagomorpha; Leporidae; Oryctolagus	.	PF00483.18^NTP_transferase^Nucleotidyl transferase^32-178^E:4.5e-11`PF00132.19^Hexapep^Bacterial transferase hexapeptide (six repeats)^338-366^E:0.0017`PF00132.19^Hexapep^Bacterial transferase hexapeptide (six repeats)^367-400^E:0.00025`PF02020.13^W2^eIF4-gamma/eIF5/eIF2-epsilon^656-737^E:2.4e-19	.	.	COG1208^nucleotidyl transferase	GO:0005737^cellular_component^cytoplasm`GO:0005851^cellular_component^eukaryotic translation initiation factor 2B complex`GO:0005634^cellular_component^nucleus`GO:0005085^molecular_function^guanyl-nucleotide exchange factor activity`GO:0003743^molecular_function^translation initiation factor activity`GO:0014002^biological_process^astrocyte development`GO:0048708^biological_process^astrocyte diffe…	GO:0016779^molecular_function^nucleotidyltransferase activity`GO:0009058^biological_process^biosynthetic process`GO:0005515^molecular_function^protein binding	.	.
comp1715_c0	comp1715_c0_seq1	.	.	.	.	.	.	.	.	.	.	.	.	.	.	.
comp1716_c0	comp1716_c0_seq1	.	.	.	m.1341	324-977[-]	sp|Q5ZC82|LOG_ORYSJ^Q5ZC82^Q:16-651,H:33-242^89.15%ID^E:2e-135^RecName: Full=Cytokinin riboside 5'-monophosphate phosphoribohydrolase LOG;^Eukaryota; Viridiplantae; Streptophyta; Embryophyta; Tracheophyta; Spermatophyta; Magnoliophyta; Liliopsida; Poales; Poaceae; BEP clade; Ehrhartoideae; Oryzeae; Oryza	.	PF03641.9^Lysine_decarbox^Possible lysine decarboxylase^53-182^E:6.6e-44	.	.	COG1611^decarboxylase	GO:0005737^cellular_component^cytoplasm`GO:0016799^molecular_function^hydrolase activity, hydrolyzing N-glycosyl compounds`GO:0009691^biological_process^cytokinin biosynthetic process`GO:0048509^biological_process^regulation of meristem development	.	.	.
comp1717_c0	comp1717_c0_seq1	.	.	.	.	.	.	.	.	.	.	.	.	.	.	.
comp1717_c0	comp1717_c0_seq2	.	.	.	.	.	.	.	.	.	.	.	.	.	.	.
comp1718_c0	comp1718_c0_seq1	.	.	.	.	.	.	.	.	.	.	.	.	.	.	.
comp1719_c0	comp1719_c0_seq1	.	.	.	.	.	.	.	.	.	.	.	.	.	.	.
comp1721_c0	comp1721_c0_seq1	.	.	.	m.1343	256-1614[-]	.	.	PF07893.8^DUF1668^Protein of unknown function (DUF1668)^82-441^E:1.2e-73	.	.	.	.	.	.	.
comp1723_c0	comp1723_c0_seq1	.	.	.	.	.	.	.	.	.	.	.	.	.	.	.
comp1724_c0	comp1724_c0_seq1	.	.	.	.	.	.	.	.	.	.	.	.	.	.	.
comp1724_c0	comp1724_c0_seq2	.	.	.	.	.	.	.	.	.	.	.	.	.	.	.
comp1725_c0	comp1725_c0_seq1	.	.	.	.	.	.	.	.	.	.	.	.	.	.	.
comp1726_c0	comp1726_c0_seq1	.	.	.	.	.	.	.	.	.	.	.	.	.	.	.
comp1727_c0	comp1727_c0_seq1	.	.	.	m.1347	3-443[-]	sp|Q9XJ54|NTF2_ORYSJ^Q9XJ54^Q:91-441,H:1-116^70.94%ID^E:2e-55^RecName: Full=Nuclear transport factor 2;^Eukaryota; Viridiplantae; Streptophyta; Embryophyta; Tracheophyta; Spermatophyta; Magnoliophyta; Liliopsida; Poales; Poaceae; BEP clade; Ehrhartoideae; Oryzeae; Oryza	.	PF02136.15^NTF2^Nuclear transport factor 2 (NTF2) domain^36-147^E:6.1e-30	.	.	.	GO:0005829^cellular_component^cytosol`GO:0005635^cellular_component^nuclear envelope`GO:0005886^cellular_component^plasma membrane`GO:0006606^biological_process^protein import into nucleus	GO:0006810^biological_process^transport`GO:0005622^cellular_component^intracellular	.	.
comp1728_c0	comp1728_c0_seq1	.	.	.	.	.	.	.	.	.	.	.	.	.	.	.
comp1729_c0	comp1729_c0_seq1	.	.	.	.	.	.	.	.	.	.	.	.	.	.	.
comp1730_c0	comp1730_c0_seq1	.	.	.	.	.	.	.	.	.	.	.	.	.	.	.
comp1731_c0	comp1731_c0_seq1	.	.	.	m.1352	2-334[-]	.	.	.	.	.	.	.	.	.	.
comp1731_c0	comp1731_c0_seq2	.	.	.	m.1353	1-378[-]	.	.	.	.	.	.	.	.	.	.
comp1733_c0	comp1733_c0_seq1	.	.	.	m.1357	358-747[-]	.	.	.	.	.	.	.	.	.	.
comp1734_c0	comp1734_c0_seq1	.	.	.	m.1359	229-933[+]	.	.	.	.	.	.	.	.	.	.
comp1734_c0	comp1734_c0_seq1	.	.	.	m.1358	990-2144[+]	.	.	.	.	.	.	.	.	.	.
comp1735_c0	comp1735_c0_seq1	.	.	.	m.1360	2-763[-]	.	.	PF03600.11^CitMHS^Citrate transporter^1-254^E:1e-26	.	ExpAA=48.15^PredHel=2^Topology=o20-42i192-214o	.	.	GO:0055085^biological_process^transmembrane transport`GO:0016021^cellular_component^integral component of membrane	.	.
comp1738_c0	comp1738_c0_seq1	.	.	.	.	.	.	.	.	.	.	.	.	.	.	.
comp1739_c0	comp1739_c0_seq1	.	.	.	.	.	.	.	.	.	.	.	.	.	.	.
comp1740_c0	comp1740_c0_seq1	.	.	.	.	.	.	.	.	.	.	.	.	.	.	.
comp1741_c0	comp1741_c0_seq1	.	.	.	m.1363	1-1530[-]	.	.	.	sigP:1^29^0.477^YES	.	.	.	.	.	.
comp1742_c0	comp1742_c0_seq1	.	.	.	.	.	.	.	.	.	.	.	.	.	.	.
comp1743_c0	comp1743_c0_seq1	.	.	.	m.1367	129-449[+]	.	.	.	.	.	.	.	.	.	.
comp1746_c0	comp1746_c0_seq1	.	.	.	.	.	.	.	.	.	.	.	.	.	.	.
comp1747_c0	comp1747_c0_seq1	.	.	.	.	.	.	.	.	.	.	.	.	.	.	.
comp1747_c0	comp1747_c0_seq2	.	.	.	m.1370	90-413[-]	.	.	.	.	.	.	.	.	.	.
comp1748_c0	comp1748_c0_seq1	.	.	.	m.1372	3-1349[+]	sp|Q8RWR2|LRP1B_ARATH^Q8RWR2^Q:832-1095,H:338-420^44.32%ID^E:4e-18^RecName: Full=La-related protein 1B;^Eukaryota; Viridiplantae; Streptophyta; Embryophyta; Tracheophyta; Spermatophyta; Magnoliophyta; eudicotyledons; Gunneridae; Pentapetalae; rosids; malvids; Brassicales; Brassicaceae; Camelineae; Arabidopsis	.	PF05383.12^La^La domain^279-341^E:3.7e-19	.	.	COG5193^La ribonucleoprotein domain family member	GO:0005737^cellular_component^cytoplasm`GO:0005844^cellular_component^polysome`GO:0003723^molecular_function^RNA binding`GO:0010150^biological_process^leaf senescence	.	.	.
comp1748_c0	comp1748_c0_seq2	.	.	.	m.1375	3-878[+]	.	.	.	.	.	.	.	.	.	.
comp1748_c0	comp1748_c0_seq2	.	.	.	m.1377	938-1444[+]	sp|Q8RWR2|LRP1B_ARATH^Q8RWR2^Q:13-255,H:345-420^40.74%ID^E:1e-14^RecName: Full=La-related protein 1B;^Eukaryota; Viridiplantae; Streptophyta; Embryophyta; Tracheophyta; Spermatophyta; Magnoliophyta; eudicotyledons; Gunneridae; Pentapetalae; rosids; malvids; Brassicales; Brassicaceae; Camelineae; Arabidopsis	.	PF05383.12^La^La domain^6-61^E:2.1e-12	.	.	COG5193^La ribonucleoprotein domain family member	GO:0005737^cellular_component^cytoplasm`GO:0005844^cellular_component^polysome`GO:0003723^molecular_function^RNA binding`GO:0010150^biological_process^leaf senescence	.	.	.
comp1749_c0	comp1749_c0_seq1	.	.	.	.	.	.	.	.	.	.	.	.	.	.	.
comp1751_c0	comp1751_c0_seq1	.	.	.	m.1380	353-1858[-]	sp|A5UMN6|MTAD_METS3^A5UMN6^Q:184-1443,H:24-425^38.68%ID^E:3e-90^RecName: Full=5-methylthioadenosine/S-adenosylhomocysteine deaminase;^Archaea; Euryarchaeota; Methanobacteria; Methanobacteriales; Methanobacteriaceae; Methanobrevibacter	.	PF13594.1^Amidohydro_5^Amidohydrolase^64-160^E:3.8e-09`PF01979.15^Amidohydro_1^Amidohydrolase family^97-425^E:6.7e-42`PF13147.1^Amidohydro_4^Amidohydrolase^308-423^E:9.8e-08`PF07969.6^Amidohydro_3^Amidohydrolase family^325-424^E:3e-09	.	.	COG0402^deaminase	GO:0046872^molecular_function^metal ion binding`GO:0050270^molecular_function^S-adenosylhomocysteine deaminase activity	GO:0016787^molecular_function^hydrolase activity	.	.
comp1751_c0	comp1751_c0_seq1	.	.	.	m.1381	2-337[+]	.	.	.	.	.	.	.	.	.	.
comp1752_c0	comp1752_c0_seq1	.	.	.	m.1383	1480-1866[-]	.	.	.	sigP:1^20^0.555^YES	.	.	.	.	.	.
comp1753_c0	comp1753_c0_seq1	.	.	.	m.1384	2-334[-]	.	.	PF02536.9^mTERF^mTERF^5-96^E:7.3e-09	.	.	.	.	.	.	.
comp1754_c0	comp1754_c0_seq1	.	.	.	m.1385	167-1429[-]	.	.	.	.	.	.	.	.	.	.
comp1755_c0	comp1755_c0_seq1	.	.	.	m.1391	2-412[+]	sp|Q9FH04|ADHL7_ARATH^Q9FH04^Q:67-408,H:7-120^60.53%ID^E:6e-36^RecName: Full=Alcohol dehydrogenase-like 7;^Eukaryota; Viridiplantae; Streptophyta; Embryophyta; Tracheophyta; Spermatophyta; Magnoliophyta; eudicotyledons; Gunneridae; Pentapetalae; rosids; malvids; Brassicales; Brassicaceae; Camelineae; Arabidopsis	.	PF08240.7^ADH_N^Alcohol dehydrogenase GroES-like domain^61-136^E:1.2e-21	.	.	COG1062^alcohol dehydrogenase	GO:0005737^cellular_component^cytoplasm`GO:0004022^molecular_function^alcohol dehydrogenase (NAD) activity`GO:0008270^molecular_function^zinc ion binding	GO:0016491^molecular_function^oxidoreductase activity`GO:0055114^biological_process^oxidation-reduction process	.	.
comp1756_c0	comp1756_c0_seq1	.	.	.	.	.	.	.	.	.	.	.	.	.	.	.
comp1757_c0	comp1757_c0_seq1	.	.	.	.	.	.	.	.	.	.	.	.	.	.	.
comp1757_c0	comp1757_c0_seq2	.	.	.	.	.	.	.	.	.	.	.	.	.	.	.
comp1758_c0	comp1758_c0_seq2	.	.	.	m.1393	128-598[-]	.	.	.	.	ExpAA=32.05^PredHel=1^Topology=i131-153o	.	.	.	.	.
comp1760_c0	comp1760_c0_seq1	.	.	.	m.1394	7-342[-]	.	.	.	.	.	.	.	.	.	.
comp1760_c0	comp1760_c0_seq2	.	.	.	.	.	.	.	.	.	.	.	.	.	.	.
comp1762_c0	comp1762_c0_seq1	.	.	.	.	.	.	.	.	.	.	.	.	.	.	.
comp1764_c0	comp1764_c0_seq1	.	.	.	m.1395	206-781[-]	sp|Q1ECJ7|ARPC3_ARATH^Q1ECJ7^Q:55-573,H:1-174^83.33%ID^E:1e-106^RecName: Full=Actin-related protein 2/3 complex subunit 3;^Eukaryota; Viridiplantae; Streptophyta; Embryophyta; Tracheophyta; Spermatophyta; Magnoliophyta; eudicotyledons; Gunneridae; Pentapetalae; rosids; malvids; Brassicales; Brassicaceae; Camelineae; Arabidopsis	.	PF04062.9^P21-Arc^ARP2/3 complex ARPC3 (21 kDa) subunit^20-187^E:8.9e-64	.	.	.	GO:0005885^cellular_component^Arp2/3 protein complex`GO:0042995^cellular_component^cell projection`GO:0005737^cellular_component^cytoplasm`GO:0005515^molecular_function^protein binding`GO:0007015^biological_process^actin filament organization`GO:0034314^biological_process^Arp2/3 complex-mediated actin nucleation	GO:0030833^biological_process^regulation of actin filament polymerization`GO:0034314^biological_process^Arp2/3 complex-mediated actin nucleation`GO:0005856^cellular_component^cytoskeleton`GO:0005885^cellular_component^Arp2/3 protein complex	.	.
comp1764_c0	comp1764_c0_seq2	.	.	.	m.1396	529-1104[-]	sp|Q1ECJ7|ARPC3_ARATH^Q1ECJ7^Q:55-573,H:1-174^83.33%ID^E:1e-106^RecName: Full=Actin-related protein 2/3 complex subunit 3;^Eukaryota; Viridiplantae; Streptophyta; Embryophyta; Tracheophyta; Spermatophyta; Magnoliophyta; eudicotyledons; Gunneridae; Pentapetalae; rosids; malvids; Brassicales; Brassicaceae; Camelineae; Arabidopsis	.	PF04062.9^P21-Arc^ARP2/3 complex ARPC3 (21 kDa) subunit^20-187^E:8.9e-64	.	.	.	GO:0005885^cellular_component^Arp2/3 protein complex`GO:0042995^cellular_component^cell projection`GO:0005737^cellular_component^cytoplasm`GO:0005515^molecular_function^protein binding`GO:0007015^biological_process^actin filament organization`GO:0034314^biological_process^Arp2/3 complex-mediated actin nucleation	GO:0030833^biological_process^regulation of actin filament polymerization`GO:0034314^biological_process^Arp2/3 complex-mediated actin nucleation`GO:0005856^cellular_component^cytoskeleton`GO:0005885^cellular_component^Arp2/3 protein complex	.	.
comp1765_c0	comp1765_c0_seq1	.	.	.	.	.	.	.	.	.	.	.	.	.	.	.
comp1767_c0	comp1767_c0_seq1	.	.	.	.	.	.	.	.	.	.	.	.	.	.	.
comp1768_c0	comp1768_c0_seq1	.	.	.	m.1397	3-596[-]	sp|P28737|MSP1_YEAST^P28737^Q:445-591,H:70-118^42.86%ID^E:6e-06^RecName: Full=Protein MSP1;^Eukaryota; Fungi; Dikarya; Ascomycota; Saccharomycotina; Saccharomycetes; Saccharomycetales; Saccharomycetaceae; Saccharomyces	.	.	.	.	COG0464^Aaa atpase	GO:0016021^cellular_component^integral component of membrane`GO:0005741^cellular_component^mitochondrial outer membrane`GO:0005524^molecular_function^ATP binding`GO:0016887^molecular_function^ATPase activity`GO:0006200^biological_process^ATP catabolic process`GO:0006626^biological_process^protein targeting to mitochondrion	.	.	.
comp1768_c0	comp1768_c0_seq2	.	.	.	.	.	.	.	.	.	.	.	.	.	.	.
comp1769_c0	comp1769_c0_seq1	.	.	.	m.1398	166-1374[+]	sp|Q7XJJ7|FAAH_ARATH^Q7XJJ7^Q:25-1203,H:5-403^45.41%ID^E:1e-95^RecName: Full=Fatty acid amide hydrolase;^Eukaryota; Viridiplantae; Streptophyta; Embryophyta; Tracheophyta; Spermatophyta; Magnoliophyta; eudicotyledons; Gunneridae; Pentapetalae; rosids; malvids; Brassicales; Brassicaceae; Camelineae; Arabidopsis	.	PF01425.16^Amidase^Amidase^173-366^E:6.5e-64	.	ExpAA=30.86^PredHel=1^Topology=i40-62o	COG0154^Allows the formation of correctly charged Gln-tRNA(Gln) through the transamidation of misacylated Glu-tRNA(Gln) in organisms which lack glutaminyl-tRNA synthetase. The reaction takes place in the presence of glutamine and ATP through an activated gamma-phospho-Glu-tRNA(Gln) (By similarity)	GO:0005783^cellular_component^endoplasmic reticulum`GO:0005789^cellular_component^endoplasmic reticulum membrane`GO:0005794^cellular_component^Golgi apparatus`GO:0016021^cellular_component^integral component of membrane`GO:0005886^cellular_component^plasma membrane`GO:0005774^cellular_component^vacuolar membrane`GO:0005773^cellular_component^vacuole`GO:0016884^molecular_function^carbon-nitrogen l…	GO:0016884^molecular_function^carbon-nitrogen ligase activity, with glutamine as amido-N-donor	.	.
comp1771_c0	comp1771_c0_seq1	.	.	.	.	.	.	.	.	.	.	.	.	.	.	.
comp1772_c0	comp1772_c0_seq1	.	.	.	.	.	.	.	.	.	.	.	.	.	.	.
comp1773_c0	comp1773_c0_seq1	.	.	.	.	.	.	.	.	.	.	.	.	.	.	.
comp1773_c0	comp1773_c0_seq2	.	.	.	.	.	.	.	.	.	.	.	.	.	.	.
comp1774_c0	comp1774_c0_seq1	.	.	.	.	.	.	.	.	.	.	.	.	.	.	.
comp1775_c0	comp1775_c0_seq1	.	.	.	.	.	.	.	.	.	.	.	.	.	.	.
comp1775_c0	comp1775_c0_seq2	.	.	.	m.1406	3-365[+]	.	.	.	.	ExpAA=34.41^PredHel=1^Topology=o4-26i	.	.	.	.	.
comp1777_c0	comp1777_c0_seq1	.	.	.	.	.	.	.	.	.	.	.	.	.	.	.
comp1778_c0	comp1778_c0_seq1	.	.	.	.	.	.	.	.	.	.	.	.	.	.	.
comp1779_c0	comp1779_c0_seq1	.	.	.	m.1409	88-870[+]	sp|Q6P0I8|EXOS6_DANRE^Q6P0I8^Q:124-753,H:37-258^36.94%ID^E:1e-40^RecName: Full=Exosome complex component MTR3;^Eukaryota; Metazoa; Chordata; Craniata; Vertebrata; Euteleostomi; Actinopterygii; Neopterygii; Teleostei; Ostariophysi; Cypriniformes; Cyprinidae; Danio	.	PF01138.16^RNase_PH^3' exoribonuclease family, domain 1^47-170^E:4.6e-28`PF03725.10^RNase_PH_C^3' exoribonuclease family, domain 2^174-237^E:5.6e-06	.	.	COG0689^Phosphorolytic exoribonuclease that removes nucleotide residues following the -CCA terminus of tRNA and adds nucleotides to the ends of RNA molecules by using nucleoside diphosphates as substrates (By similarity)	GO:0005737^cellular_component^cytoplasm`GO:0000178^cellular_component^exosome (RNase complex)`GO:0005730^cellular_component^nucleolus`GO:0003723^molecular_function^RNA binding`GO:0006364^biological_process^rRNA processing	.	.	.
comp1779_c0	comp1779_c0_seq2	.	.	.	m.1412	88-615[+]	sp|A9A5C9|RRP41_NITMS^A9A5C9^Q:97-453,H:12-134^39.84%ID^E:1e-19^RecName: Full=Exosome complex component Rrp41;^Archaea; Thaumarchaeota; Nitrosopumilales; Nitrosopumilaceae; Nitrosopumilus	.	PF01138.16^RNase_PH^3' exoribonuclease family, domain 1^47-154^E:1.4e-22	.	ExpAA=23.55^PredHel=1^Topology=i145-167o	COG0689^Phosphorolytic exoribonuclease that removes nucleotide residues following the -CCA terminus of tRNA and adds nucleotides to the ends of RNA molecules by using nucleoside diphosphates as substrates (By similarity)	GO:0005737^cellular_component^cytoplasm`GO:0000178^cellular_component^exosome (RNase complex)`GO:0016896^molecular_function^exoribonuclease activity, producing 5'-phosphomonoesters	.	.	.
comp1780_c0	comp1780_c0_seq1	.	.	.	m.1414	201-1157[-]	.	.	.	.	ExpAA=147.29^PredHel=6^Topology=i12-34o95-117i176-195o205-227i234-256o276-298i	.	.	.	.	.
comp1781_c0	comp1781_c0_seq1	.	.	.	.	.	.	.	.	.	.	.	.	.	.	.
comp1782_c0	comp1782_c0_seq1	.	.	.	m.1417	2-325[+]	.	.	.	.	.	.	.	.	.	.
comp1785_c0	comp1785_c0_seq1	.	.	.	m.1420	279-1172[-]	sp|A4IFB6|CNO10_BOVIN^A4IFB6^Q:19-846,H:457-705^28.22%ID^E:4e-08^RecName: Full=CCR4-NOT transcription complex subunit 10;^Eukaryota; Metazoa; Chordata; Craniata; Vertebrata; Euteleostomi; Mammalia; Eutheria; Laurasiatheria; Cetartiodactyla; Ruminantia; Pecora; Bovidae; Bovinae; Bos	.	.	.	.	.	GO:0030014^cellular_component^CCR4-NOT complex	.	.	.
comp1786_c0	comp1786_c0_seq1	.	.	.	.	.	.	.	.	.	.	.	.	.	.	.
comp1786_c0	comp1786_c0_seq2	.	.	.	m.1422	288-1040[-]	sp|Q495M9|USH1G_HUMAN^Q495M9^Q:577-729,H:390-440^39.22%ID^E:2e-06^RecName: Full=Usher syndrome type-1G protein;^Eukaryota; Metazoa; Chordata; Craniata; Vertebrata; Euteleostomi; Mammalia; Eutheria; Euarchontoglires; Primates; Haplorrhini; Catarrhini; Hominidae; Homo	.	PF00536.25^SAM_1^SAM domain (Sterile alpha motif)^195-243^E:9.7e-14`PF07647.12^SAM_2^SAM domain (Sterile alpha motif)^195-245^E:1.7e-09	.	.	COG0666^Ankyrin Repeat	GO:0015629^cellular_component^actin cytoskeleton`GO:0005829^cellular_component^cytosol`GO:0005886^cellular_component^plasma membrane`GO:0005515^molecular_function^protein binding`GO:0030507^molecular_function^spectrin binding`GO:0050957^biological_process^equilibrioception`GO:0042472^biological_process^inner ear morphogenesis`GO:0060113^biological_process^inner ear receptor cell differentiation`G…	GO:0005515^molecular_function^protein binding	.	.
comp1789_c0	comp1789_c0_seq1	.	.	.	.	.	.	.	.	.	.	.	.	.	.	.
comp1789_c0	comp1789_c0_seq2	.	.	.	m.1425	179-985[-]	.	.	PF08847.6^DUF1817^Domain of unknown function (DUF1817)^105-260^E:2.7e-57	.	.	.	.	.	.	.
comp1790_c0	comp1790_c0_seq1	.	.	.	m.1428	2-334[-]	sp|Q9LMG7|PPA2_ARATH^Q9LMG7^Q:121-333,H:35-104^45.07%ID^E:2e-13^RecName: Full=Probable inactive purple acid phosphatase 2;^Eukaryota; Viridiplantae; Streptophyta; Embryophyta; Tracheophyta; Spermatophyta; Magnoliophyta; eudicotyledons; Gunneridae; Pentapetalae; rosids; malvids; Brassicales; Brassicaceae; Camelineae; Arabidopsis	.	.	sigP:1^25^0.843^YES	ExpAA=34.12^PredHel=2^Topology=i13-35o75-97i	.	GO:0009507^cellular_component^chloroplast`GO:0005768^cellular_component^endosome`GO:0005576^cellular_component^extracellular region`GO:0005794^cellular_component^Golgi apparatus`GO:0005739^cellular_component^mitochondrion`GO:0005802^cellular_component^trans-Golgi network`GO:0003993^molecular_function^acid phosphatase activity`GO:0046872^molecular_function^metal ion binding`GO:0016311^biological_p…	.	.	.
comp1791_c0	comp1791_c0_seq1	.	.	.	.	.	.	.	.	.	.	.	.	.	.	.
comp1792_c0	comp1792_c0_seq1	.	.	.	m.1430	1-1020[+]	sp|Q9SV68|QORH_ARATH^Q9SV68^Q:79-1017,H:4-313^59.05%ID^E:2e-112^RecName: Full=Putative quinone-oxidoreductase homolog, chloroplastic;^Eukaryota; Viridiplantae; Streptophyta; Embryophyta; Tracheophyta; Spermatophyta; Magnoliophyta; eudicotyledons; Gunneridae; Pentapetalae; rosids; malvids; Brassicales; Brassicaceae; Camelineae; Arabidopsis	.	PF08240.7^ADH_N^Alcohol dehydrogenase GroES-like domain^57-118^E:1.2e-08`PF00107.21^ADH_zinc_N^Zinc-binding dehydrogenase^192-305^E:1.7e-10`PF13602.1^ADH_zinc_N_2^Zinc-binding dehydrogenase^223-339^E:4.7e-14	.	.	COG0604^alcohol dehydrogenase	GO:0009507^cellular_component^chloroplast`GO:0009941^cellular_component^chloroplast envelope`GO:0009706^cellular_component^chloroplast inner membrane`GO:0009535^cellular_component^chloroplast thylakoid membrane`GO:0005886^cellular_component^plasma membrane`GO:0005773^cellular_component^vacuole`GO:0016491^molecular_function^oxidoreductase activity`GO:0008270^molecular_function^zinc ion binding	GO:0016491^molecular_function^oxidoreductase activity`GO:0055114^biological_process^oxidation-reduction process`GO:0008270^molecular_function^zinc ion binding	.	.
comp1793_c0	comp1793_c0_seq1	.	.	.	.	.	.	.	.	.	.	.	.	.	.	.
comp1794_c0	comp1794_c0_seq1	.	.	.	.	.	.	.	.	.	.	.	.	.	.	.
comp1795_c0	comp1795_c0_seq1	.	.	.	m.1436	658-1161[-]	sp|Q9LHJ9|P2C38_ARATH^Q9LHJ9^Q:1-432,H:221-364^77.78%ID^E:3e-61^RecName: Full=Probable protein phosphatase 2C 38;^Eukaryota; Viridiplantae; Streptophyta; Embryophyta; Tracheophyta; Spermatophyta; Magnoliophyta; eudicotyledons; Gunneridae; Pentapetalae; rosids; malvids; Brassicales; Brassicaceae; Camelineae; Arabidopsis	.	PF00481.16^PP2C^Protein phosphatase 2C^2-105^E:9.2e-20	.	.	COG0631^Phosphatase	GO:0046872^molecular_function^metal ion binding`GO:0004722^molecular_function^protein serine/threonine phosphatase activity`GO:0006470^biological_process^protein dephosphorylation	GO:0003824^molecular_function^catalytic activity	.	.
comp1795_c0	comp1795_c0_seq2	.	.	.	m.1437	533-1036[-]	sp|Q9LHJ9|P2C38_ARATH^Q9LHJ9^Q:1-432,H:221-364^77.78%ID^E:3e-61^RecName: Full=Probable protein phosphatase 2C 38;^Eukaryota; Viridiplantae; Streptophyta; Embryophyta; Tracheophyta; Spermatophyta; Magnoliophyta; eudicotyledons; Gunneridae; Pentapetalae; rosids; malvids; Brassicales; Brassicaceae; Camelineae; Arabidopsis	.	PF00481.16^PP2C^Protein phosphatase 2C^2-105^E:9.2e-20	.	.	COG0631^Phosphatase	GO:0046872^molecular_function^metal ion binding`GO:0004722^molecular_function^protein serine/threonine phosphatase activity`GO:0006470^biological_process^protein dephosphorylation	GO:0003824^molecular_function^catalytic activity	.	.
comp1796_c0	comp1796_c0_seq1	.	.	.	m.1439	326-853[+]	.	.	.	.	.	.	.	.	.	.
comp1797_c0	comp1797_c0_seq1	.	.	.	m.1440	1-480[-]	.	.	.	.	.	.	.	.	.	.
comp1798_c0	comp1798_c0_seq1	.	.	.	m.1441	266-1237[+]	sp|Q54YK1|Y8631_DICDI^Q54YK1^Q:205-918,H:149-382^39.08%ID^E:8e-33^RecName: Full=Putative UDP-sugar transporter DDB_G0278631;^Eukaryota; Amoebozoa; Mycetozoa; Dictyosteliida; Dictyostelium	.	PF08449.6^UAA^UAA transporter family^37-303^E:1.3e-09`PF03151.11^TPT^Triose-phosphate Transporter family^156-300^E:1.8e-10	.	ExpAA=190.04^PredHel=9^Topology=o10-29i42-64o79-101i131-148o152-174i187-206o221-243i250-272o282-301i	.	GO:0016021^cellular_component^integral component of membrane`GO:0008643^biological_process^carbohydrate transport	GO:0055085^biological_process^transmembrane transport	.	.
comp1801_c0	comp1801_c0_seq1	.	.	.	m.1443	2-1417[+]	sp|Q9M1S8|GCP2_ARATH^Q9M1S8^Q:7-1371,H:258-705^53.49%ID^E:1e-155^RecName: Full=Probable glutamate carboxypeptidase 2;^Eukaryota; Viridiplantae; Streptophyta; Embryophyta; Tracheophyta; Spermatophyta; Magnoliophyta; eudicotyledons; Gunneridae; Pentapetalae; rosids; malvids; Brassicales; Brassicaceae; Camelineae; Arabidopsis	.	PF04389.12^Peptidase_M28^Peptidase family M28^96-268^E:1e-19`PF04253.10^TFR_dimer^Transferrin receptor-like dimerisation domain^336-454^E:3.1e-19	.	.	NOG74799^	GO:0016021^cellular_component^integral component of membrane`GO:0004180^molecular_function^carboxypeptidase activity`GO:0046872^molecular_function^metal ion binding`GO:0004181^molecular_function^metallocarboxypeptidase activity`GO:0005515^molecular_function^protein binding`GO:0009790^biological_process^embryo development`GO:0009908^biological_process^flower development`GO:0010305^biological_proce…	.	.	.
comp1802_c0	comp1802_c0_seq1	.	.	.	m.1444	116-880[+]	sp|Q336M2|CDKE1_ORYSJ^Q336M2^Q:1-762,H:223-475^84.31%ID^E:7e-143^RecName: Full=Cyclin-dependent kinase E-1;^Eukaryota; Viridiplantae; Streptophyta; Embryophyta; Tracheophyta; Spermatophyta; Magnoliophyta; Liliopsida; Poales; Poaceae; BEP clade; Ehrhartoideae; Oryzeae; Oryza	.	PF00069.20^Pkinase^Protein kinase domain^1-115^E:3e-10	sigP:1^23^0.599^YES	.	COG0515^Serine Threonine protein kinase	GO:0005524^molecular_function^ATP binding`GO:0004693^molecular_function^cyclin-dependent protein serine/threonine kinase activity`GO:0008353^molecular_function^RNA polymerase II carboxy-terminal domain kinase activity	GO:0004672^molecular_function^protein kinase activity`GO:0005524^molecular_function^ATP binding`GO:0006468^biological_process^protein phosphorylation	.	.
comp1802_c0	comp1802_c0_seq2	.	.	.	m.1445	185-1603[+]	sp|Q336M2|CDKE1_ORYSJ^Q336M2^Q:1-1416,H:1-475^88.68%ID^E:0^RecName: Full=Cyclin-dependent kinase E-1;^Eukaryota; Viridiplantae; Streptophyta; Embryophyta; Tracheophyta; Spermatophyta; Magnoliophyta; Liliopsida; Poales; Poaceae; BEP clade; Ehrhartoideae; Oryzeae; Oryza	.	PF00069.20^Pkinase^Protein kinase domain^18-333^E:2.3e-62`PF07714.12^Pkinase_Tyr^Protein tyrosine kinase^22-233^E:3.2e-32	.	.	COG0515^Serine Threonine protein kinase	GO:0005524^molecular_function^ATP binding`GO:0004693^molecular_function^cyclin-dependent protein serine/threonine kinase activity`GO:0008353^molecular_function^RNA polymerase II carboxy-terminal domain kinase activity	GO:0004672^molecular_function^protein kinase activity`GO:0005524^molecular_function^ATP binding`GO:0006468^biological_process^protein phosphorylation	.	.
comp1803_c0	comp1803_c0_seq1	.	.	.	.	.	.	.	.	.	.	.	.	.	.	.
comp1804_c0	comp1804_c0_seq1	.	.	.	m.1448	249-2090[-]	sp|Q53RK8|RH21_ORYSJ^Q53RK8^Q:88-1839,H:153-736^92.47%ID^E:0^RecName: Full=DEAD-box ATP-dependent RNA helicase 21;^Eukaryota; Viridiplantae; Streptophyta; Embryophyta; Tracheophyta; Spermatophyta; Magnoliophyta; Liliopsida; Poales; Poaceae; BEP clade; Ehrhartoideae; Oryzeae; Oryza	.	PF00270.24^DEAD^DEAD/DEAH box helicase^217-406^E:1.9e-44`PF00271.26^Helicase_C^Helicase conserved C-terminal domain^474-550^E:3.7e-28	.	.	COG0513^atp-dependent rna helicase	GO:0005737^cellular_component^cytoplasm`GO:0005634^cellular_component^nucleus`GO:0005524^molecular_function^ATP binding`GO:0008026^molecular_function^ATP-dependent helicase activity`GO:0003723^molecular_function^RNA binding`GO:0006397^biological_process^mRNA processing`GO:0008380^biological_process^RNA splicing	GO:0003676^molecular_function^nucleic acid binding`GO:0005524^molecular_function^ATP binding	.	.
comp1805_c0	comp1805_c0_seq1	.	.	.	m.1450	2-883[-]	sp|Q9C6W5|AB14G_ARATH^Q9C6W5^Q:241-882,H:36-233^59.35%ID^E:6e-62^RecName: Full=ABC transporter G family member 14;^Eukaryota; Viridiplantae; Streptophyta; Embryophyta; Tracheophyta; Spermatophyta; Magnoliophyta; eudicotyledons; Gunneridae; Pentapetalae; rosids; malvids; Brassicales; Brassicaceae; Camelineae; Arabidopsis	.	PF00005.22^ABC_tran^ABC transporter^165-293^E:1.6e-16	.	.	COG1131^(ABC) transporter	GO:0016021^cellular_component^integral component of membrane`GO:0005524^molecular_function^ATP binding`GO:0016887^molecular_function^ATPase activity`GO:0006810^biological_process^transport	GO:0005524^molecular_function^ATP binding`GO:0016887^molecular_function^ATPase activity	.	.
comp1806_c0	comp1806_c0_seq1	.	.	.	m.1453	3-434[+]	sp|Q69VD9|P2C57_ORYSJ^Q69VD9^Q:1-429,H:173-315^90.91%ID^E:8e-93^RecName: Full=Probable protein phosphatase 2C 57;^Eukaryota; Viridiplantae; Streptophyta; Embryophyta; Tracheophyta; Spermatophyta; Magnoliophyta; Liliopsida; Poales; Poaceae; BEP clade; Ehrhartoideae; Oryzeae; Oryza	.	PF00481.16^PP2C^Protein phosphatase 2C^2-143^E:3.4e-47	.	.	COG0631^Phosphatase	GO:0005829^cellular_component^cytosol`GO:0005634^cellular_component^nucleus`GO:0046872^molecular_function^metal ion binding`GO:0004722^molecular_function^protein serine/threonine phosphatase activity`GO:0006470^biological_process^protein dephosphorylation`GO:0050688^biological_process^regulation of defense response to virus	GO:0003824^molecular_function^catalytic activity	.	.
comp1808_c0	comp1808_c0_seq1	.	.	.	.	.	.	.	.	.	.	.	.	.	.	.
comp1809_c0	comp1809_c0_seq1	.	.	.	m.1454	2-670[+]	sp|Q9LZJ5|AB14C_ARATH^Q9LZJ5^Q:7-651,H:440-653^43.98%ID^E:2e-51^RecName: Full=ABC transporter C family member 14;^Eukaryota; Viridiplantae; Streptophyta; Embryophyta; Tracheophyta; Spermatophyta; Magnoliophyta; eudicotyledons; Gunneridae; Pentapetalae; rosids; malvids; Brassicales; Brassicaceae; Camelineae; Arabidopsis	.	PF00664.18^ABC_membrane^ABC transporter transmembrane region^4-155^E:3.5e-17	.	ExpAA=72.14^PredHel=3^Topology=i5-24o28-50i104-126o	COG1132^(ABC) transporter	GO:0005794^cellular_component^Golgi apparatus`GO:0016021^cellular_component^integral component of membrane`GO:0000325^cellular_component^plant-type vacuole`GO:0005774^cellular_component^vacuolar membrane`GO:0005773^cellular_component^vacuole`GO:0005524^molecular_function^ATP binding`GO:0042626^molecular_function^ATPase activity, coupled to transmembrane movement of substances`GO:0008559^molecular…	GO:0005524^molecular_function^ATP binding`GO:0042626^molecular_function^ATPase activity, coupled to transmembrane movement of substances`GO:0006810^biological_process^transport`GO:0055085^biological_process^transmembrane transport`GO:0016021^cellular_component^integral component of membrane	.	.
comp1811_c0	comp1811_c0_seq1	.	.	.	.	.	.	.	.	.	.	.	.	.	.	.
comp1813_c0	comp1813_c0_seq1	.	.	.	.	.	.	.	.	.	.	.	.	.	.	.
comp1814_c0	comp1814_c0_seq1	.	.	.	m.1458	1-1806[+]	sp|Q9LMI0|TPS7_ARATH^Q9LMI0^Q:1-1746,H:257-836^67.87%ID^E:0^RecName: Full=Probable alpha,alpha-trehalose-phosphate synthase [UDP-forming] 7;^Eukaryota; Viridiplantae; Streptophyta; Embryophyta; Tracheophyta; Spermatophyta; Magnoliophyta; eudicotyledons; Gunneridae; Pentapetalae; rosids; malvids; Brassicales; Brassicaceae; Camelineae; Arabidopsis	.	PF00982.16^Glyco_transf_20^Glycosyltransferase family 20^1-286^E:1.1e-97`PF02358.11^Trehalose_PPase^Trehalose-phosphatase^335-569^E:3.7e-74`PF08282.7^Hydrolase_3^haloacid dehalogenase-like hydrolase^463-534^E:0.0001	.	.	COG0380^synthase	GO:0005829^cellular_component^cytosol`GO:0016757^molecular_function^transferase activity, transferring glycosyl groups`GO:0005992^biological_process^trehalose biosynthetic process	GO:0003824^molecular_function^catalytic activity`GO:0005992^biological_process^trehalose biosynthetic process	.	.
comp1815_c0	comp1815_c0_seq1	.	.	.	.	.	.	.	.	.	.	.	.	.	.	.
comp1817_c0	comp1817_c0_seq1	.	.	.	.	.	.	.	.	.	.	.	.	.	.	.
comp1818_c0	comp1818_c0_seq1	.	.	.	.	.	.	.	.	.	.	.	.	.	.	.
comp1819_c0	comp1819_c0_seq1	.	.	.	.	.	.	.	.	.	.	.	.	.	.	.
comp1819_c0	comp1819_c0_seq2	.	.	.	.	.	.	.	.	.	.	.	.	.	.	.
comp1820_c0	comp1820_c0_seq1	.	.	.	m.1460	158-619[-]	sp|Q7XPF8|HKT4_ORYSJ^Q7XPF8^Q:37-420,H:367-494^57.03%ID^E:2e-46^RecName: Full=Cation transporter HKT4;^Eukaryota; Viridiplantae; Streptophyta; Embryophyta; Tracheophyta; Spermatophyta; Magnoliophyta; Liliopsida; Poales; Poaceae; BEP clade; Ehrhartoideae; Oryzeae; Oryza	.	PF02386.11^TrkH^Cation transport protein^3-140^E:3.1e-11	sigP:1^21^0.567^YES	.	COG0168^Low-affinity potassium transport system. Interacts with Trk system potassium uptake protein TrkA (By similarity)	GO:0016021^cellular_component^integral component of membrane`GO:0008324^molecular_function^cation transmembrane transporter activity`GO:0006814^biological_process^sodium ion transport	GO:0008324^molecular_function^cation transmembrane transporter activity`GO:0006812^biological_process^cation transport`GO:0055085^biological_process^transmembrane transport	.	.
comp1820_c0	comp1820_c0_seq2	.	.	.	m.1461	223-882[-]	sp|Q7XPF8|HKT4_ORYSJ^Q7XPF8^Q:37-594,H:367-552^65.05%ID^E:4e-85^RecName: Full=Cation transporter HKT4;^Eukaryota; Viridiplantae; Streptophyta; Embryophyta; Tracheophyta; Spermatophyta; Magnoliophyta; Liliopsida; Poales; Poaceae; BEP clade; Ehrhartoideae; Oryzeae; Oryza	.	PF02386.11^TrkH^Cation transport protein^3-195^E:6.2e-26	sigP:1^21^0.567^YES	.	COG0168^Low-affinity potassium transport system. Interacts with Trk system potassium uptake protein TrkA (By similarity)	GO:0016021^cellular_component^integral component of membrane`GO:0008324^molecular_function^cation transmembrane transporter activity`GO:0006814^biological_process^sodium ion transport	GO:0008324^molecular_function^cation transmembrane transporter activity`GO:0006812^biological_process^cation transport`GO:0055085^biological_process^transmembrane transport	.	.
comp1821_c0	comp1821_c0_seq1	.	.	.	.	.	.	.	.	.	.	.	.	.	.	.
comp1821_c0	comp1821_c0_seq2	.	.	.	.	.	.	.	.	.	.	.	.	.	.	.
comp1822_c0	comp1822_c0_seq1	.	.	.	m.1462	2-1138[+]	.	.	.	.	.	.	.	.	.	.
comp1822_c0	comp1822_c0_seq2	.	.	.	m.1468	2-1138[+]	.	.	.	.	.	.	.	.	.	.
comp1823_c0	comp1823_c0_seq1	.	.	.	.	.	.	.	.	.	.	.	.	.	.	.
comp1823_c0	comp1823_c0_seq2	.	.	.	.	.	.	.	.	.	.	.	.	.	.	.
comp1824_c0	comp1824_c0_seq1	.	.	.	m.1473	2-601[+]	sp|Q4R1I9|ANGLT_ROSHC^Q4R1I9^Q:1-546,H:285-466^50.55%ID^E:2e-57^RecName: Full=Anthocyanidin 5,3-O-glucosyltransferase;^Eukaryota; Viridiplantae; Streptophyta; Embryophyta; Tracheophyta; Spermatophyta; Magnoliophyta; eudicotyledons; Gunneridae; Pentapetalae; rosids; fabids; Rosales; Rosaceae; Rosoideae; Rosoideae unplaced; Rosa	.	PF00201.13^UDPGT^UDP-glucoronosyl and UDP-glucosyl transferase^9-118^E:1.7e-23	.	.	.	GO:0016758^molecular_function^transferase activity, transferring hexosyl groups`GO:0009718^biological_process^anthocyanin-containing compound biosynthetic process	GO:0016758^molecular_function^transferase activity, transferring hexosyl groups`GO:0008152^biological_process^metabolic process	.	.
comp1825_c0	comp1825_c0_seq1	.	.	.	.	.	.	.	.	.	.	.	.	.	.	.
comp1826_c0	comp1826_c0_seq1	.	.	.	m.1474	1-447[+]	sp|Q6DGZ0|GPT11_DANRE^Q6DGZ0^Q:109-270,H:66-119^50%ID^E:4e-08^RecName: Full=G patch domain-containing protein 11;^Eukaryota; Metazoa; Chordata; Craniata; Vertebrata; Euteleostomi; Actinopterygii; Neopterygii; Teleostei; Ostariophysi; Cypriniformes; Cyprinidae; Danio	.	PF12656.2^G-patch_2^DExH-box splicing factor binding site^34-88^E:3.1e-05`PF01585.18^G-patch^G-patch domain^42-84^E:5.5e-17	.	.	NOG133167^	GO:0003676^molecular_function^nucleic acid binding	GO:0003676^molecular_function^nucleic acid binding	.	.
comp1827_c0	comp1827_c0_seq1	.	.	.	m.1475	407-1444[-]	sp|Q8LAM0|UBP4_ARATH^Q8LAM0^Q:1-1032,H:22-365^83.53%ID^E:0^RecName: Full=Ubiquitin carboxyl-terminal hydrolase 4;^Eukaryota; Viridiplantae; Streptophyta; Embryophyta; Tracheophyta; Spermatophyta; Magnoliophyta; eudicotyledons; Gunneridae; Pentapetalae; rosids; malvids; Brassicales; Brassicaceae; Camelineae; Arabidopsis	.	PF00443.24^UCH^Ubiquitin carboxyl-terminal hydrolase^1-338^E:3.6e-74`PF13423.1^UCH_1^Ubiquitin carboxyl-terminal hydrolase^3-308^E:2.1e-37	.	.	COG5533^ubiquitin carboxyl-terminal hydrolase	GO:0005634^cellular_component^nucleus`GO:0008234^molecular_function^cysteine-type peptidase activity`GO:0006511^biological_process^ubiquitin-dependent protein catabolic process	GO:0036459^molecular_function^ubiquitinyl hydrolase activity`GO:0006511^biological_process^ubiquitin-dependent protein catabolic process	.	.
comp1827_c0	comp1827_c0_seq2	.	.	.	m.1478	169-1203[-]	sp|Q8LAM0|UBP4_ARATH^Q8LAM0^Q:1-1026,H:22-363^79.94%ID^E:0^RecName: Full=Ubiquitin carboxyl-terminal hydrolase 4;^Eukaryota; Viridiplantae; Streptophyta; Embryophyta; Tracheophyta; Spermatophyta; Magnoliophyta; eudicotyledons; Gunneridae; Pentapetalae; rosids; malvids; Brassicales; Brassicaceae; Camelineae; Arabidopsis	.	PF00443.24^UCH^Ubiquitin carboxyl-terminal hydrolase^1-338^E:4.7e-74`PF13423.1^UCH_1^Ubiquitin carboxyl-terminal hydrolase^3-307^E:3.4e-35	.	.	COG5533^ubiquitin carboxyl-terminal hydrolase	GO:0005634^cellular_component^nucleus`GO:0008234^molecular_function^cysteine-type peptidase activity`GO:0006511^biological_process^ubiquitin-dependent protein catabolic process	GO:0036459^molecular_function^ubiquitinyl hydrolase activity`GO:0006511^biological_process^ubiquitin-dependent protein catabolic process	.	.
comp1831_c0	comp1831_c0_seq1	.	.	.	m.1481	3-320[+]	sp|O48686|SNL3_ARATH^O48686^Q:315-1,H:37-144^68.52%ID^E:4e-39^RecName: Full=Paired amphipathic helix protein Sin3-like 3;^Eukaryota; Viridiplantae; Streptophyta; Embryophyta; Tracheophyta; Spermatophyta; Magnoliophyta; eudicotyledons; Gunneridae; Pentapetalae; rosids; malvids; Brassicales; Brassicaceae; Camelineae; Arabidopsis	.	.	.	.	COG5602^SIN3 transcription regulator homolog	GO:0005634^cellular_component^nucleus`GO:0006355^biological_process^regulation of transcription, DNA-templated`GO:0006351^biological_process^transcription, DNA-templated	.	.	.
comp1833_c0	comp1833_c0_seq1	.	.	.	.	.	.	.	.	.	.	.	.	.	.	.
comp1834_c0	comp1834_c0_seq1	.	.	.	.	.	.	.	.	.	.	.	.	.	.	.
comp1835_c0	comp1835_c0_seq1	.	.	.	m.1483	1-2721[+]	.	.	.	sigP:1^19^0.492^YES	ExpAA=190.72^PredHel=9^Topology=i68-90o95-112i132-154o158-180i187-206o226-248i260-282o292-314i349-371o	.	.	.	.	.
comp1835_c0	comp1835_c0_seq2	.	.	.	m.1484	1-2898[+]	.	.	.	sigP:1^19^0.492^YES	ExpAA=190.73^PredHel=9^Topology=i68-90o95-112i132-154o158-180i187-206o226-248i260-282o292-314i349-371o	.	.	.	.	.
comp1838_c0	comp1838_c0_seq1	.	.	.	.	.	.	.	.	.	.	.	.	.	.	.
comp1840_c0	comp1840_c0_seq1	.	.	.	.	.	.	.	.	.	.	.	.	.	.	.
comp1841_c0	comp1841_c0_seq1	.	.	.	.	.	.	.	.	.	.	.	.	.	.	.
comp1843_c0	comp1843_c0_seq1	.	.	.	.	.	.	.	.	.	.	.	.	.	.	.
comp1845_c0	comp1845_c0_seq1	.	.	.	m.1487	3-1775[+]	sp|Q9ZVT9|C2GR1_ARATH^Q9ZVT9^Q:1-1755,H:428-1009^59.28%ID^E:0^RecName: Full=C2 and GRAM domain-containing protein At1g03370;^Eukaryota; Viridiplantae; Streptophyta; Embryophyta; Tracheophyta; Spermatophyta; Magnoliophyta; eudicotyledons; Gunneridae; Pentapetalae; rosids; malvids; Brassicales; Brassicaceae; Camelineae; Arabidopsis	.	PF00168.25^C2^C2 domain^110-181^E:1.7e-13`PF02893.15^GRAM^GRAM domain^262-325^E:4.3e-16`PF00168.25^C2^C2 domain^533-558^E:7400	.	ExpAA=23.06^PredHel=1^Topology=i21-43o	COG5038^c2 domain protein	GO:0016021^cellular_component^integral component of membrane	GO:0005515^molecular_function^protein binding	.	.
comp1847_c0	comp1847_c0_seq1	.	.	.	m.1489	3-878[+]	sp|Q8GWU0|PGP2_ARATH^Q8GWU0^Q:58-867,H:1-271^67.9%ID^E:4e-137^RecName: Full=Phosphoglycolate phosphatase 2;^Eukaryota; Viridiplantae; Streptophyta; Embryophyta; Tracheophyta; Spermatophyta; Magnoliophyta; eudicotyledons; Gunneridae; Pentapetalae; rosids; malvids; Brassicales; Brassicaceae; Camelineae; Arabidopsis	.	PF00702.21^Hydrolase^haloacid dehalogenase-like hydrolase^37-275^E:1.8e-10`PF13344.1^Hydrolase_6^Haloacid dehalogenase-like hydrolase^40-142^E:9.4e-35`PF13242.1^Hydrolase_like^HAD-hyrolase-like^237-289^E:3e-14	.	.	COG0647^Hydrolase	GO:0009507^cellular_component^chloroplast`GO:0008967^molecular_function^phosphoglycolate phosphatase activity`GO:0004674^molecular_function^protein serine/threonine kinase activity`GO:0006468^biological_process^protein phosphorylation	.	.	.
comp1847_c0	comp1847_c0_seq2	.	.	.	m.1490	3-677[+]	sp|Q8GWU0|PGP2_ARATH^Q8GWU0^Q:58-660,H:1-202^65.35%ID^E:9e-95^RecName: Full=Phosphoglycolate phosphatase 2;^Eukaryota; Viridiplantae; Streptophyta; Embryophyta; Tracheophyta; Spermatophyta; Magnoliophyta; eudicotyledons; Gunneridae; Pentapetalae; rosids; malvids; Brassicales; Brassicaceae; Camelineae; Arabidopsis	.	PF13344.1^Hydrolase_6^Haloacid dehalogenase-like hydrolase^40-142^E:5.3e-35	.	.	COG0647^Hydrolase	GO:0009507^cellular_component^chloroplast`GO:0008967^molecular_function^phosphoglycolate phosphatase activity`GO:0004674^molecular_function^protein serine/threonine kinase activity`GO:0006468^biological_process^protein phosphorylation	.	.	.
comp1848_c0	comp1848_c0_seq1	.	.	.	.	.	.	.	.	.	.	.	.	.	.	.
comp1850_c0	comp1850_c0_seq1	.	.	.	.	.	.	.	.	.	.	.	.	.	.	.
comp1851_c0	comp1851_c0_seq1	.	.	.	m.1491	3-1253[+]	sp|Q9SYU4|PEX10_ARATH^Q9SYU4^Q:187-1248,H:33-381^62.71%ID^E:5e-128^RecName: Full=Peroxisome biogenesis factor 10;^Eukaryota; Viridiplantae; Streptophyta; Embryophyta; Tracheophyta; Spermatophyta; Magnoliophyta; eudicotyledons; Gunneridae; Pentapetalae; rosids; malvids; Brassicales; Brassicaceae; Camelineae; Arabidopsis	.	PF04757.9^Pex2_Pex12^Pex2 / Pex12 amino terminal region^71-306^E:4.3e-45`PF13920.1^zf-C3HC4_3^Zinc finger, C3HC4 type (RING finger)^359-405^E:1.8e-09`PF13923.1^zf-C3HC4_2^Zinc finger, C3HC4 type (RING finger)^360-401^E:6.6e-12`PF13639.1^zf-RING_2^Ring finger domain^361-402^E:7.9e-11`PF00097.20^zf-C3HC4^Zinc finger, C3HC4 type (RING finger)^362-399^E:3.2e-07	.	.	COG5574^Peroxisomal biogenesis factor 10	GO:0005829^cellular_component^cytosol`GO:0005779^cellular_component^integral component of peroxisomal membrane`GO:0005777^cellular_component^peroxisome`GO:0005515^molecular_function^protein binding`GO:0004842^molecular_function^ubiquitin-protein transferase activity`GO:0008270^molecular_function^zinc ion binding`GO:0010381^biological_process^attachment of peroxisome to chloroplast`GO:0009793^biol…	GO:0005515^molecular_function^protein binding`GO:0008270^molecular_function^zinc ion binding`GO:0046872^molecular_function^metal ion binding	.	.
comp1852_c0	comp1852_c0_seq1	.	.	.	m.1493	1-357[-]	.	.	.	.	.	.	.	.	.	.
comp1853_c0	comp1853_c0_seq1	.	.	.	m.1495	1-426[-]	.	.	.	.	.	.	.	.	.	.
comp1853_c0	comp1853_c0_seq2	.	.	.	m.1496	1-414[-]	.	.	.	.	.	.	.	.	.	.
comp1854_c0	comp1854_c0_seq1	.	.	.	.	.	.	.	.	.	.	.	.	.	.	.
comp1855_c0	comp1855_c0_seq1	.	.	.	m.1497	219-1754[-]	sp|Q499P8|CP058_RAT^Q499P8^Q:340-1320,H:74-382^31.34%ID^E:2e-39^RecName: Full=UPF0420 protein C16orf58 homolog;^Eukaryota; Metazoa; Chordata; Craniata; Vertebrata; Euteleostomi; Mammalia; Eutheria; Euarchontoglires; Glires; Rodentia; Sciurognathi; Muroidea; Muridae; Murinae; Rattus	.	PF04884.9^DUF647^Protein of unknown function (DUF647)^96-342^E:5.9e-87	sigP:1^32^0.714^YES	.	.	GO:0016021^cellular_component^integral component of membrane	.	.	.
comp1856_c0	comp1856_c0_seq1	.	.	.	m.1499	1-705[+]	sp|Q9FJ45|GDL83_ARATH^Q9FJ45^Q:1-618,H:151-358^46.89%ID^E:8e-55^RecName: Full=GDSL esterase/lipase At5g45910;^Eukaryota; Viridiplantae; Streptophyta; Embryophyta; Tracheophyta; Spermatophyta; Magnoliophyta; eudicotyledons; Gunneridae; Pentapetalae; rosids; malvids; Brassicales; Brassicaceae; Camelineae; Arabidopsis	.	PF00657.17^Lipase_GDSL^GDSL-like Lipase/Acylhydrolase^25-209^E:5.5e-18	.	.	.	GO:0005576^cellular_component^extracellular region`GO:0016788^molecular_function^hydrolase activity, acting on ester bonds`GO:0016042^biological_process^lipid catabolic process	GO:0016788^molecular_function^hydrolase activity, acting on ester bonds`GO:0006629^biological_process^lipid metabolic process	.	.
comp1856_c0	comp1856_c0_seq2	.	.	.	.	.	.	.	.	.	.	.	.	.	.	.
comp1857_c0	comp1857_c0_seq1	.	.	.	.	.	.	.	.	.	.	.	.	.	.	.
comp1858_c0	comp1858_c0_seq1	.	.	.	m.1502	743-1945[+]	.	.	.	.	.	.	.	.	.	.
comp1858_c0	comp1858_c0_seq1	.	.	.	m.1503	53-1213[-]	.	.	.	.	.	.	.	.	.	.
comp1858_c0	comp1858_c0_seq1	.	.	.	m.1500	73-1833[-]	.	.	.	.	.	.	.	.	.	.
comp1858_c0	comp1858_c0_seq2	.	.	.	m.1507	53-1213[-]	.	.	.	.	.	.	.	.	.	.
comp1858_c0	comp1858_c0_seq2	.	.	.	m.1505	73-1839[-]	.	.	.	.	.	.	.	.	.	.
comp1858_c0	comp1858_c0_seq2	.	.	.	m.1508	743-1864[+]	.	.	.	.	.	.	.	.	.	.
comp1860_c0	comp1860_c0_seq1	.	.	.	.	.	.	.	.	.	.	.	.	.	.	.
comp1861_c0	comp1861_c0_seq1	.	.	.	m.1510	2-1837[+]	sp|Q9FLW9|PKP2_ARATH^Q9FLW9^Q:277-1833,H:63-579^83.24%ID^E:0^RecName: Full=Plastidial pyruvate kinase 2;^Eukaryota; Viridiplantae; Streptophyta; Embryophyta; Tracheophyta; Spermatophyta; Magnoliophyta; eudicotyledons; Gunneridae; Pentapetalae; rosids; malvids; Brassicales; Brassicaceae; Camelineae; Arabidopsis	.	PF00224.16^PK^Pyruvate kinase, barrel domain^143-477^E:2.7e-116`PF02887.11^PK_C^Pyruvate kinase, alpha/beta domain^499-595^E:2.8e-19	.	.	COG0469^Pyruvate kinase	GO:0009507^cellular_component^chloroplast`GO:0009570^cellular_component^chloroplast stroma`GO:0005739^cellular_component^mitochondrion`GO:0005524^molecular_function^ATP binding`GO:0000287^molecular_function^magnesium ion binding`GO:0030955^molecular_function^potassium ion binding`GO:0004743^molecular_function^pyruvate kinase activity`GO:0006633^biological_process^fatty acid biosynthetic process`G…	GO:0000287^molecular_function^magnesium ion binding`GO:0004743^molecular_function^pyruvate kinase activity`GO:0030955^molecular_function^potassium ion binding`GO:0006096^biological_process^glycolytic process	.	.
comp1863_c0	comp1863_c0_seq1	.	.	.	.	.	.	.	.	.	.	.	.	.	.	.
comp1863_c0	comp1863_c0_seq2	.	.	.	.	.	.	.	.	.	.	.	.	.	.	.
comp1867_c0	comp1867_c0_seq1	.	.	.	m.1516	2-358[+]	.	.	.	.	ExpAA=22.55^PredHel=1^Topology=i5-27o	.	.	.	.	.
comp1868_c0	comp1868_c0_seq1	.	.	.	m.1519	2-334[+]	.	.	.	.	.	.	.	.	.	.
comp1868_c0	comp1868_c0_seq2	.	.	.	m.1522	2-334[+]	.	.	.	.	.	.	.	.	.	.
comp1869_c0	comp1869_c0_seq1	.	.	.	m.1523	147-758[+]	sp|Q67XG0|GLB3_ARATH^Q67XG0^Q:1-609,H:1-174^59.13%ID^E:5e-73^RecName: Full=Two-on-two hemoglobin-3;^Eukaryota; Viridiplantae; Streptophyta; Embryophyta; Tracheophyta; Spermatophyta; Magnoliophyta; eudicotyledons; Gunneridae; Pentapetalae; rosids; malvids; Brassicales; Brassicaceae; Camelineae; Arabidopsis	.	PF01152.16^Bac_globin^Bacterial-like globin^79-177^E:2.6e-30	.	ExpAA=19.08^PredHel=1^Topology=o53-75i	COG2346^K06886 hemoglobin	GO:0020037^molecular_function^heme binding`GO:0005506^molecular_function^iron ion binding`GO:0019825^molecular_function^oxygen binding`GO:0005344^molecular_function^oxygen transporter activity`GO:0015671^biological_process^oxygen transport`GO:0009733^biological_process^response to auxin`GO:0001666^biological_process^response to hypoxia	GO:0019825^molecular_function^oxygen binding	.	.
comp1869_c0	comp1869_c0_seq2	.	.	.	m.1526	147-662[+]	sp|Q67XG0|GLB3_ARATH^Q67XG0^Q:1-513,H:1-174^69.89%ID^E:5e-80^RecName: Full=Two-on-two hemoglobin-3;^Eukaryota; Viridiplantae; Streptophyta; Embryophyta; Tracheophyta; Spermatophyta; Magnoliophyta; eudicotyledons; Gunneridae; Pentapetalae; rosids; malvids; Brassicales; Brassicaceae; Camelineae; Arabidopsis	.	PF01152.16^Bac_globin^Bacterial-like globin^26-145^E:2.7e-39	.	.	COG2346^K06886 hemoglobin	GO:0020037^molecular_function^heme binding`GO:0005506^molecular_function^iron ion binding`GO:0019825^molecular_function^oxygen binding`GO:0005344^molecular_function^oxygen transporter activity`GO:0015671^biological_process^oxygen transport`GO:0009733^biological_process^response to auxin`GO:0001666^biological_process^response to hypoxia	GO:0019825^molecular_function^oxygen binding	.	.
comp1870_c0	comp1870_c0_seq1	.	.	.	m.1529	170-1246[-]	sp|Q9FHE1|GSTT3_ARATH^Q9FHE1^Q:205-564,H:273-393^28.69%ID^E:4e-09^RecName: Full=Glutathione S-transferase T3;^Eukaryota; Viridiplantae; Streptophyta; Embryophyta; Tracheophyta; Spermatophyta; Magnoliophyta; eudicotyledons; Gunneridae; Pentapetalae; rosids; malvids; Brassicales; Brassicaceae; Camelineae; Arabidopsis	.	PF14303.1^NAM-associated^No apical meristem-associated C-terminal domain^171-351^E:6.6e-29	.	.	COG0625^glutathione s-transferase	GO:0005737^cellular_component^cytoplasm`GO:0005634^cellular_component^nucleus`GO:0003677^molecular_function^DNA binding`GO:0004364^molecular_function^glutathione transferase activity`GO:0009636^biological_process^response to toxic substance`GO:0009407^biological_process^toxin catabolic process	.	.	.
comp1872_c0	comp1872_c0_seq1	.	.	.	.	.	.	.	.	.	.	.	.	.	.	.
comp1873_c0	comp1873_c0_seq1	.	.	.	m.1531	463-5199[-]	sp|O60306|AQR_HUMAN^O60306^Q:118-4377,H:14-1394^49.2%ID^E:0^RecName: Full=Intron-binding protein aquarius;^Eukaryota; Metazoa; Chordata; Craniata; Vertebrata; Euteleostomi; Mammalia; Eutheria; Euarchontoglires; Primates; Haplorrhini; Catarrhini; Hominidae; Homo	.	PF13086.1^AAA_11^AAA domain^871-1169^E:7.9e-28`PF13245.1^AAA_19^Part of AAA domain^878-940^E:9.1e-08`PF13087.1^AAA_12^AAA domain^1178-1368^E:1.9e-26	.	.	COG1112^Helicase	GO:0071013^cellular_component^catalytic step 2 spliceosome`GO:0044822^molecular_function^poly(A) RNA binding`GO:0097157^molecular_function^pre-mRNA intronic binding`GO:0005515^molecular_function^protein binding`GO:0000398^biological_process^mRNA splicing, via spliceosome	.	.	.
comp1874_c0	comp1874_c0_seq1	.	.	.	.	.	.	.	.	.	.	.	.	.	.	.
comp1876_c0	comp1876_c0_seq1	.	.	.	m.1538	3-380[-]	sp|Q9LSM5|SGT1_ARATH^Q9LSM5^Q:166-375,H:49-115^44.29%ID^E:1e-09^RecName: Full=Protein SGT1 homolog At5g65490;^Eukaryota; Viridiplantae; Streptophyta; Embryophyta; Tracheophyta; Spermatophyta; Magnoliophyta; eudicotyledons; Gunneridae; Pentapetalae; rosids; malvids; Brassicales; Brassicaceae; Camelineae; Arabidopsis	.	PF07093.6^SGT1^SGT1 protein^39-125^E:3.2e-17	.	.	.	GO:0005515^molecular_function^protein binding	.	.	.
comp1877_c0	comp1877_c0_seq1	.	.	.	.	.	.	.	.	.	.	.	.	.	.	.
comp1878_c0	comp1878_c0_seq1	.	.	.	.	.	.	.	.	.	.	.	.	.	.	.
comp1879_c0	comp1879_c0_seq1	.	.	.	m.1539	370-957[-]	sp|Q8CQV4|HPRT_STAES^Q8CQV4^Q:121-573,H:34-179^44.37%ID^E:8e-39^RecName: Full=Hypoxanthine-guanine phosphoribosyltransferase;^Bacteria; Firmicutes; Bacilli; Bacillales; Staphylococcus	.	PF00156.22^Pribosyltran^Phosphoribosyl transferase domain^23-134^E:5.1e-20	.	.	COG0634^hypoxanthine phosphoribosyltransferase	GO:0005737^cellular_component^cytoplasm`GO:0052657^molecular_function^guanine phosphoribosyltransferase activity`GO:0004422^molecular_function^hypoxanthine phosphoribosyltransferase activity`GO:0046872^molecular_function^metal ion binding`GO:0000166^molecular_function^nucleotide binding`GO:0032264^biological_process^IMP salvage`GO:0006166^biological_process^purine ribonucleoside salvage	GO:0009116^biological_process^nucleoside metabolic process	.	.
comp1883_c0	comp1883_c0_seq1	.	.	.	m.1541	3-668[+]	sp|Q54TC5|MAFL2_DICDI^Q54TC5^Q:61-642,H:6-192^40.21%ID^E:2e-38^RecName: Full=Maf-like protein DDB_G0281937;^Eukaryota; Amoebozoa; Mycetozoa; Dictyosteliida; Dictyostelium	.	PF02545.9^Maf^Maf-like protein^20-215^E:2.7e-33	.	.	COG0424^Maf-like protein	GO:0005737^cellular_component^cytoplasm	GO:0005737^cellular_component^cytoplasm	.	.
comp1884_c0	comp1884_c0_seq1	.	.	.	m.1542	326-1957[+]	sp|Q9LZD3|E70A1_ARATH^Q9LZD3^Q:13-1563,H:2-515^71.37%ID^E:0^RecName: Full=Exocyst complex component EXO70A1;^Eukaryota; Viridiplantae; Streptophyta; Embryophyta; Tracheophyta; Spermatophyta; Magnoliophyta; eudicotyledons; Gunneridae; Pentapetalae; rosids; malvids; Brassicales; Brassicaceae; Camelineae; Arabidopsis	.	PF03081.10^Exo70^Exo70 exocyst complex subunit^274-527^E:3.7e-80	.	.	.	GO:0005618^cellular_component^cell wall`GO:0005856^cellular_component^cytoskeleton`GO:0005829^cellular_component^cytosol`GO:0000145^cellular_component^exocyst`GO:0005576^cellular_component^extracellular region`GO:0009524^cellular_component^phragmoplast`GO:0005886^cellular_component^plasma membrane`GO:0005515^molecular_function^protein binding`GO:0006887^biological_process^exocytosis	GO:0006887^biological_process^exocytosis`GO:0000145^cellular_component^exocyst	.	.
comp1884_c0	comp1884_c0_seq2	.	.	.	m.1545	326-2275[+]	sp|Q9LZD3|E70A1_ARATH^Q9LZD3^Q:13-1932,H:2-637^69.53%ID^E:0^RecName: Full=Exocyst complex component EXO70A1;^Eukaryota; Viridiplantae; Streptophyta; Embryophyta; Tracheophyta; Spermatophyta; Magnoliophyta; eudicotyledons; Gunneridae; Pentapetalae; rosids; malvids; Brassicales; Brassicaceae; Camelineae; Arabidopsis	.	PF03081.10^Exo70^Exo70 exocyst complex subunit^274-633^E:1.4e-110	.	.	.	GO:0005618^cellular_component^cell wall`GO:0005856^cellular_component^cytoskeleton`GO:0005829^cellular_component^cytosol`GO:0000145^cellular_component^exocyst`GO:0005576^cellular_component^extracellular region`GO:0009524^cellular_component^phragmoplast`GO:0005886^cellular_component^plasma membrane`GO:0005515^molecular_function^protein binding`GO:0006887^biological_process^exocytosis	GO:0006887^biological_process^exocytosis`GO:0000145^cellular_component^exocyst	.	.
comp1885_c0	comp1885_c0_seq1	.	.	.	.	.	.	.	.	.	.	.	.	.	.	.
comp1887_c0	comp1887_c0_seq1	.	.	.	.	.	.	.	.	.	.	.	.	.	.	.
comp1887_c0	comp1887_c0_seq2	.	.	.	.	.	.	.	.	.	.	.	.	.	.	.
comp1888_c0	comp1888_c0_seq1	.	.	.	m.1548	264-1160[-]	sp|Q9SE96|GEML1_ARATH^Q9SE96^Q:331-873,H:75-255^71.27%ID^E:2e-94^RecName: Full=GEM-like protein 1;^Eukaryota; Viridiplantae; Streptophyta; Embryophyta; Tracheophyta; Spermatophyta; Magnoliophyta; eudicotyledons; Gunneridae; Pentapetalae; rosids; malvids; Brassicales; Brassicaceae; Camelineae; Arabidopsis	.	PF02893.15^GRAM^GRAM domain^175-250^E:1.5e-17	.	.	.	.	.	.	.
comp1888_c0	comp1888_c0_seq2	.	.	.	m.1552	245-1141[-]	sp|Q9SE96|GEML1_ARATH^Q9SE96^Q:331-873,H:75-255^71.27%ID^E:2e-94^RecName: Full=GEM-like protein 1;^Eukaryota; Viridiplantae; Streptophyta; Embryophyta; Tracheophyta; Spermatophyta; Magnoliophyta; eudicotyledons; Gunneridae; Pentapetalae; rosids; malvids; Brassicales; Brassicaceae; Camelineae; Arabidopsis	.	PF02893.15^GRAM^GRAM domain^175-250^E:1.5e-17	.	.	.	.	.	.	.
comp1889_c0	comp1889_c0_seq1	.	.	.	.	.	.	.	.	.	.	.	.	.	.	.
comp1890_c0	comp1890_c0_seq1	.	.	.	.	.	.	.	.	.	.	.	.	.	.	.
comp1891_c0	comp1891_c0_seq1	.	.	.	m.1556	245-604[+]	.	.	.	.	.	.	.	.	.	.
comp1893_c0	comp1893_c0_seq1	.	.	.	.	.	.	.	.	.	.	.	.	.	.	.
comp1894_c0	comp1894_c0_seq1	.	.	.	.	.	.	.	.	.	.	.	.	.	.	.
comp1898_c0	comp1898_c0_seq1	.	.	.	m.1559	1-435[-]	sp|P93732|PIP_ARATH^P93732^Q:112-435,H:25-135^59.65%ID^E:7e-37^RecName: Full=Proline iminopeptidase;^Eukaryota; Viridiplantae; Streptophyta; Embryophyta; Tracheophyta; Spermatophyta; Magnoliophyta; eudicotyledons; Gunneridae; Pentapetalae; rosids; malvids; Brassicales; Brassicaceae; Camelineae; Arabidopsis	.	.	.	.	COG0596^Alpha beta hydrolase	GO:0009507^cellular_component^chloroplast`GO:0005829^cellular_component^cytosol`GO:0004177^molecular_function^aminopeptidase activity	.	.	.
comp1899_c0	comp1899_c0_seq1	.	.	.	.	.	.	.	.	.	.	.	.	.	.	.
comp1899_c0	comp1899_c0_seq2	.	.	.	.	.	.	.	.	.	.	.	.	.	.	.
comp1901_c0	comp1901_c0_seq1	.	.	.	m.1562	1-477[+]	.	.	PF13966.1^zf-RVT^zinc-binding in reverse transcriptase^107-158^E:1.3e-08	.	.	.	.	.	.	.
comp1902_c0	comp1902_c0_seq1	.	.	.	m.1563	387-1727[+]	.	.	.	.	ExpAA=21.29^PredHel=1^Topology=o421-443i	.	.	.	.	.
comp1902_c0	comp1902_c0_seq1	.	.	.	m.1565	3-338[+]	sp|Q84K00|NAC78_ARATH^Q84K00^Q:1-141,H:93-138^61.7%ID^E:4e-13^RecName: Full=NAC domain-containing protein 78;^Eukaryota; Viridiplantae; Streptophyta; Embryophyta; Tracheophyta; Spermatophyta; Magnoliophyta; eudicotyledons; Gunneridae; Pentapetalae; rosids; malvids; Brassicales; Brassicaceae; Camelineae; Arabidopsis	.	PF02365.10^NAM^No apical meristem (NAM) protein^1-45^E:1.5e-13	.	ExpAA=20.66^PredHel=1^Topology=i78-97o	.	GO:0005737^cellular_component^cytoplasm`GO:0005634^cellular_component^nucleus`GO:0003677^molecular_function^DNA binding`GO:0003700^molecular_function^sequence-specific DNA binding transcription factor activity`GO:0045893^biological_process^positive regulation of transcription, DNA-templated`GO:0009962^biological_process^regulation of flavonoid biosynthetic process`GO:0009644^biological_process^re…	GO:0003677^molecular_function^DNA binding`GO:0006355^biological_process^regulation of transcription, DNA-templated	.	.
comp1902_c0	comp1902_c0_seq2	.	.	.	m.1566	3-1475[+]	sp|Q84TE6|NAC22_ARATH^Q84TE6^Q:1-207,H:102-174^50%ID^E:9e-13^RecName: Full=NAC domain-containing protein 21/22;^Eukaryota; Viridiplantae; Streptophyta; Embryophyta; Tracheophyta; Spermatophyta; Magnoliophyta; eudicotyledons; Gunneridae; Pentapetalae; rosids; malvids; Brassicales; Brassicaceae; Camelineae; Arabidopsis	.	PF02365.10^NAM^No apical meristem (NAM) protein^1-45^E:1.8e-12	.	ExpAA=21.27^PredHel=1^Topology=o465-487i	.	GO:0005634^cellular_component^nucleus`GO:0003677^molecular_function^DNA binding`GO:0003700^molecular_function^sequence-specific DNA binding transcription factor activity`GO:0009734^biological_process^auxin-activated signaling pathway`GO:0048527^biological_process^lateral root development`GO:0010072^biological_process^primary shoot apical meristem specification`GO:0006351^biological_process^transc…	GO:0003677^molecular_function^DNA binding`GO:0006355^biological_process^regulation of transcription, DNA-templated	.	.
comp1903_c0	comp1903_c0_seq1	.	.	.	m.1568	2-1189[+]	sp|Q8RWQ4|RGAP7_ARATH^Q8RWQ4^Q:1-1185,H:200-606^54.61%ID^E:2e-108^RecName: Full=Rho GTPase-activating protein 7;^Eukaryota; Viridiplantae; Streptophyta; Embryophyta; Tracheophyta; Spermatophyta; Magnoliophyta; eudicotyledons; Gunneridae; Pentapetalae; rosids; malvids; Brassicales; Brassicaceae; Camelineae; Arabidopsis	.	PF00620.22^RhoGAP^RhoGAP domain^5-121^E:1.7e-22	.	.	.	GO:0009535^cellular_component^chloroplast thylakoid membrane`GO:0005100^molecular_function^Rho GTPase activator activity`GO:0032321^biological_process^positive regulation of Rho GTPase activity`GO:0007165^biological_process^signal transduction	GO:0007165^biological_process^signal transduction	.	.
comp1908_c0	comp1908_c0_seq1	.	.	.	.	.	.	.	.	.	.	.	.	.	.	.
comp1910_c0	comp1910_c0_seq1	.	.	.	m.1571	393-818[+]	sp|A3AVH5|RH13_ORYSJ^A3AVH5^Q:28-273,H:16-99^64.29%ID^E:1e-05^RecName: Full=DEAD-box ATP-dependent RNA helicase 13;^Eukaryota; Viridiplantae; Streptophyta; Embryophyta; Tracheophyta; Spermatophyta; Magnoliophyta; Liliopsida; Poales; Poaceae; BEP clade; Ehrhartoideae; Oryzeae; Oryza	.	.	.	.	COG0513^atp-dependent rna helicase	GO:0005524^molecular_function^ATP binding`GO:0008026^molecular_function^ATP-dependent helicase activity`GO:0003723^molecular_function^RNA binding	.	.	.
comp1911_c0	comp1911_c0_seq1	.	.	.	m.1572	1-627[-]	sp|B4G072|BX9_MAIZE^B4G072^Q:4-624,H:137-344^49.52%ID^E:4e-63^RecName: Full=DIMBOA UDP-glucosyltransferase BX9;^Eukaryota; Viridiplantae; Streptophyta; Embryophyta; Tracheophyta; Spermatophyta; Magnoliophyta; Liliopsida; Poales; Poaceae; PACMAD clade; Panicoideae; Andropogoneae; Zea	.	PF00201.13^UDPGT^UDP-glucoronosyl and UDP-glucosyl transferase^119-209^E:8.1e-10	.	.	.	GO:0047254^molecular_function^2,4-dihydroxy-7-methoxy-2H-1,4-benzoxazin-3(4H)-one 2-D-glucosyltransferase activity`GO:0046527^molecular_function^glucosyltransferase activity`GO:0008152^biological_process^metabolic process	GO:0016758^molecular_function^transferase activity, transferring hexosyl groups`GO:0008152^biological_process^metabolic process	.	.
comp1913_c0	comp1913_c0_seq1	.	.	.	.	.	.	.	.	.	.	.	.	.	.	.
comp1918_c0	comp1918_c0_seq1	.	.	.	.	.	.	.	.	.	.	.	.	.	.	.
comp1919_c0	comp1919_c0_seq1	.	.	.	m.1573	3-1016[+]	sp|Q9LQF2|CINV1_ARATH^Q9LQF2^Q:259-1011,H:11-251^70.12%ID^E:5e-116^RecName: Full=Alkaline/neutral invertase CINV1;^Eukaryota; Viridiplantae; Streptophyta; Embryophyta; Tracheophyta; Spermatophyta; Magnoliophyta; eudicotyledons; Gunneridae; Pentapetalae; rosids; malvids; Brassicales; Brassicaceae; Camelineae; Arabidopsis	.	PF12899.2^Glyco_hydro_100^Alkaline and neutral invertase^173-337^E:2.6e-65	.	.	.	GO:0005829^cellular_component^cytosol`GO:0016020^cellular_component^membrane`GO:0005634^cellular_component^nucleus`GO:0005886^cellular_component^plasma membrane`GO:0004564^molecular_function^beta-fructofuranosidase activity`GO:0033926^molecular_function^glycopeptide alpha-N-acetylgalactosaminidase activity`GO:0005515^molecular_function^protein binding`GO:0004575^molecular_function^sucrose alpha-g…	GO:0033926^molecular_function^glycopeptide alpha-N-acetylgalactosaminidase activity	.	.
comp1920_c0	comp1920_c0_seq1	.	.	.	m.1575	2-916[+]	sp|O65351|SUBL_ARATH^O65351^Q:58-912,H:291-574^63.16%ID^E:1e-102^RecName: Full=Subtilisin-like protease;^Eukaryota; Viridiplantae; Streptophyta; Embryophyta; Tracheophyta; Spermatophyta; Magnoliophyta; eudicotyledons; Gunneridae; Pentapetalae; rosids; malvids; Brassicales; Brassicaceae; Camelineae; Arabidopsis	.	PF00082.17^Peptidase_S8^Subtilase family^2-304^E:2.3e-24`PF02225.17^PA^PA domain^99-191^E:1.5e-15	.	.	COG1404^peptidase (S8 and S53, subtilisin, kexin, sedolisin	GO:0048046^cellular_component^apoplast`GO:0005618^cellular_component^cell wall`GO:0005576^cellular_component^extracellular region`GO:0009505^cellular_component^plant-type cell wall`GO:0004252^molecular_function^serine-type endopeptidase activity`GO:0080001^biological_process^mucilage extrusion from seed coat`GO:0048359^biological_process^mucilage metabolic process involved in seed coat developmen…	GO:0004252^molecular_function^serine-type endopeptidase activity`GO:0006508^biological_process^proteolysis	.	.
comp1921_c0	comp1921_c0_seq1	.	.	.	.	.	.	.	.	.	.	.	.	.	.	.
comp1921_c0	comp1921_c0_seq2	.	.	.	.	.	.	.	.	.	.	.	.	.	.	.
comp1922_c0	comp1922_c0_seq1	.	.	.	m.1578	84-851[+]	.	.	PF11360.3^DUF3110^Protein of unknown function (DUF3110)^175-230^E:0.00022	.	.	.	.	.	.	.
comp1925_c0	comp1925_c0_seq1	.	.	.	m.1579	319-1671[-]	sp|P74476|RF2_SYNY3^P74476^Q:232-1314,H:8-366^58.73%ID^E:4e-136^RecName: Full=Peptide chain release factor 2;^Bacteria; Cyanobacteria; Oscillatoriophycideae; Chroococcales; Synechocystis	.	PF03462.13^PCRF^PCRF domain^163-268^E:9.5e-30`PF00472.15^RF-1^RF-1 domain^303-412^E:8.1e-36	.	.	COG1186^Peptide chain release factor 2 directs the termination of translation in response to the peptide chain termination codons UGA and UAA (By similarity)	GO:0005737^cellular_component^cytoplasm`GO:0016149^molecular_function^translation release factor activity, codon specific	GO:0016149^molecular_function^translation release factor activity, codon specific`GO:0006415^biological_process^translational termination`GO:0005737^cellular_component^cytoplasm`GO:0003747^molecular_function^translation release factor activity	.	.
comp1925_c0	comp1925_c0_seq2	.	.	.	m.1581	319-1458[-]	sp|P74476|RF2_SYNY3^P74476^Q:19-1101,H:8-366^58.73%ID^E:2e-137^RecName: Full=Peptide chain release factor 2;^Bacteria; Cyanobacteria; Oscillatoriophycideae; Chroococcales; Synechocystis	.	PF03462.13^PCRF^PCRF domain^92-197^E:6.9e-30`PF00472.15^RF-1^RF-1 domain^232-341^E:5.9e-36	.	.	COG1186^Peptide chain release factor 2 directs the termination of translation in response to the peptide chain termination codons UGA and UAA (By similarity)	GO:0005737^cellular_component^cytoplasm`GO:0016149^molecular_function^translation release factor activity, codon specific	GO:0016149^molecular_function^translation release factor activity, codon specific`GO:0006415^biological_process^translational termination`GO:0005737^cellular_component^cytoplasm`GO:0003747^molecular_function^translation release factor activity	.	.
comp1926_c0	comp1926_c0_seq1	.	.	.	.	.	.	.	.	.	.	.	.	.	.	.
comp1927_c0	comp1927_c0_seq1	.	.	.	.	.	.	.	.	.	.	.	.	.	.	.
comp1929_c0	comp1929_c0_seq1	.	.	.	m.1583	2-862[+]	sp|Q9FVS1|FBK23_ARATH^Q9FVS1^Q:271-624,H:15-125^31.36%ID^E:2e-06^RecName: Full=F-box/kelch-repeat protein At1g57790;^Eukaryota; Viridiplantae; Streptophyta; Embryophyta; Tracheophyta; Spermatophyta; Magnoliophyta; eudicotyledons; Gunneridae; Pentapetalae; rosids; malvids; Brassicales; Brassicaceae; Camelineae; Arabidopsis	.	PF12937.2^F-box-like^F-box-like^90-122^E:3.9e-06`PF00646.28^F-box^F-box domain^91-121^E:0.00087	.	.	.	.	GO:0005515^molecular_function^protein binding	.	.
comp1930_c0	comp1930_c0_seq1	.	.	.	m.1587	1-465[-]	.	.	.	.	.	.	.	.	.	.
comp1931_c0	comp1931_c0_seq1	.	.	.	.	.	.	.	.	.	.	.	.	.	.	.
comp1932_c0	comp1932_c0_seq1	.	.	.	m.1588	878-2701[+]	.	.	.	.	.	.	.	.	.	.
comp1934_c0	comp1934_c0_seq1	.	.	.	m.1591	261-905[-]	.	.	.	.	ExpAA=82.04^PredHel=4^Topology=i75-97o112-131i144-163o173-195i	.	.	.	.	.
comp1936_c0	comp1936_c0_seq1	.	.	.	m.1594	202-645[+]	sp|Q05001|NCPR_CATRO^Q05001^Q:1-441,H:568-714^79.59%ID^E:1e-81^RecName: Full=NADPH--cytochrome P450 reductase;^Eukaryota; Viridiplantae; Streptophyta; Embryophyta; Tracheophyta; Spermatophyta; Magnoliophyta; eudicotyledons; Gunneridae; Pentapetalae; asterids; lamiids; Gentianales; Apocynaceae; Rauvolfioideae; Vinceae; Catharanthus	.	PF00175.16^NAD_binding_1^Oxidoreductase NAD-binding domain^1-111^E:3.3e-21	.	.	.	GO:0005789^cellular_component^endoplasmic reticulum membrane`GO:0010181^molecular_function^FMN binding`GO:0005506^molecular_function^iron ion binding`GO:0003958^molecular_function^NADPH-hemoprotein reductase activity	GO:0016491^molecular_function^oxidoreductase activity`GO:0055114^biological_process^oxidation-reduction process	.	.
comp1936_c0	comp1936_c0_seq2	.	.	.	m.1595	2-1432[+]	sp|Q05001|NCPR_CATRO^Q05001^Q:1-1428,H:238-714^73.65%ID^E:0^RecName: Full=NADPH--cytochrome P450 reductase;^Eukaryota; Viridiplantae; Streptophyta; Embryophyta; Tracheophyta; Spermatophyta; Magnoliophyta; eudicotyledons; Gunneridae; Pentapetalae; asterids; lamiids; Gentianales; Apocynaceae; Rauvolfioideae; Vinceae; Catharanthus	.	PF00667.15^FAD_binding_1^FAD binding domain^70-293^E:3.9e-78`PF00175.16^NAD_binding_1^Oxidoreductase NAD-binding domain^330-440^E:5.4e-20	.	.	.	GO:0005789^cellular_component^endoplasmic reticulum membrane`GO:0010181^molecular_function^FMN binding`GO:0005506^molecular_function^iron ion binding`GO:0003958^molecular_function^NADPH-hemoprotein reductase activity	GO:0016491^molecular_function^oxidoreductase activity`GO:0055114^biological_process^oxidation-reduction process	.	.
comp1937_c0	comp1937_c0_seq1	.	.	.	.	.	.	.	.	.	.	.	.	.	.	.
comp1937_c0	comp1937_c0_seq2	.	.	.	.	.	.	.	.	.	.	.	.	.	.	.
comp1938_c0	comp1938_c0_seq1	.	.	.	m.1599	2-958[+]	sp|Q9LYZ4|FBL79_ARATH^Q9LYZ4^Q:172-534,H:8-143^32.87%ID^E:2e-11^RecName: Full=F-box/LRR-repeat protein At5g02910;^Eukaryota; Viridiplantae; Streptophyta; Embryophyta; Tracheophyta; Spermatophyta; Magnoliophyta; eudicotyledons; Gunneridae; Pentapetalae; rosids; malvids; Brassicales; Brassicaceae; Camelineae; Arabidopsis	.	PF00646.28^F-box^F-box domain^62-99^E:6.2e-08`PF12937.2^F-box-like^F-box-like^64-100^E:1.8e-05	.	.	.	.	GO:0005515^molecular_function^protein binding	.	.
comp1939_c0	comp1939_c0_seq1	.	.	.	m.1601	1-1020[+]	sp|Q8GZA6|PP113_ARATH^Q8GZA6^Q:28-999,H:252-579^37.46%ID^E:2e-62^RecName: Full=Pentatricopeptide repeat-containing protein At1g71210;^Eukaryota; Viridiplantae; Streptophyta; Embryophyta; Tracheophyta; Spermatophyta; Magnoliophyta; eudicotyledons; Gunneridae; Pentapetalae; rosids; malvids; Brassicales; Brassicaceae; Camelineae; Arabidopsis	.	PF13041.1^PPR_2^PPR repeat family^144-190^E:4.8e-09`PF01535.15^PPR^PPR repeat^180-204^E:0.0035`PF13812.1^PPR_3^Pentatricopeptide repeat domain^180-207^E:0.021`PF01535.15^PPR^PPR repeat^221-238^E:0.97	.	.	.	.	.	.	.
comp1940_c0	comp1940_c0_seq1	.	.	.	m.1602	229-3327[-]	sp|Q9SUE7|ATX4_ARATH^Q9SUE7^Q:667-3096,H:203-1027^55.97%ID^E:0^RecName: Full=Histone-lysine N-methyltransferase ATX4;^Eukaryota; Viridiplantae; Streptophyta; Embryophyta; Tracheophyta; Spermatophyta; Magnoliophyta; eudicotyledons; Gunneridae; Pentapetalae; rosids; malvids; Brassicales; Brassicaceae; Camelineae; Arabidopsis`sp|Q9SUE7|ATX4_ARATH^Q9SUE7^Q:1-297,H:1-121^37.4%ID^E:3e-09^RecName: Full=…	.	PF13831.1^PHD_2^PHD-finger^617-651^E:5.6e-12`PF13832.1^zf-HC5HC2H_2^PHD-zinc-finger like domain^658-769^E:5.1e-27`PF13771.1^zf-HC5HC2H^PHD-like zinc-binding domain^680-770^E:5.6e-12`PF00856.23^SET^SET domain^902-1006^E:1.4e-22	.	.	COG5141^phd finger	GO:0005634^cellular_component^nucleus`GO:0018024^molecular_function^histone-lysine N-methyltransferase activity`GO:0008270^molecular_function^zinc ion binding	GO:0005515^molecular_function^protein binding	.	.
comp1942_c0	comp1942_c0_seq1	.	.	.	.	.	.	.	.	.	.	.	.	.	.	.
comp1944_c0	comp1944_c0_seq1	.	.	.	.	.	.	.	.	.	.	.	.	.	.	.
comp1945_c0	comp1945_c0_seq1	.	.	.	.	.	.	.	.	.	.	.	.	.	.	.
comp1947_c0	comp1947_c0_seq1	.	.	.	.	.	.	.	.	.	.	.	.	.	.	.
comp1949_c0	comp1949_c0_seq1	.	.	.	m.1607	684-1763[-]	sp|Q54Q39|PP1R7_DICDI^Q54Q39^Q:196-1074,H:46-333^42.76%ID^E:1e-54^RecName: Full=Protein phosphatase 1 regulatory subunit pprA;^Eukaryota; Amoebozoa; Mycetozoa; Dictyosteliida; Dictyostelium	.	PF13504.1^LRR_7^Leucine rich repeat^51-61^E:190`PF13504.1^LRR_7^Leucine rich repeat^69-80^E:290`PF13504.1^LRR_7^Leucine rich repeat^91-103^E:2600`PF00560.28^LRR_1^Leucine Rich Repeat^120-139^E:0.11`PF13504.1^LRR_7^Leucine rich repeat^120-134^E:2.2`PF13504.1^LRR_7^Leucine rich repeat^144-153^E:12000`PF13504.1^LRR_7^Leucine rich repeat^165-174^E:1400`PF13504.1^LRR_7^Leucine rich repeat^185-197^E:50…	.	.	COG4886^leucine Rich Repeat	GO:0005634^cellular_component^nucleus	GO:0005515^molecular_function^protein binding	.	.
comp1950_c0	comp1950_c0_seq1	.	.	.	.	.	.	.	.	.	.	.	.	.	.	.
comp1950_c0	comp1950_c0_seq2	.	.	.	m.1611	2-826[+]	sp|Q99575|POP1_HUMAN^Q99575^Q:316-798,H:202-334^29.01%ID^E:3e-13^RecName: Full=Ribonucleases P/MRP protein subunit POP1;^Eukaryota; Metazoa; Chordata; Craniata; Vertebrata; Euteleostomi; Mammalia; Eutheria; Euarchontoglires; Primates; Haplorrhini; Catarrhini; Hominidae; Homo	.	PF06978.6^POP1^Ribonucleases P/MRP protein subunit POP1^15-163^E:1.8e-20	.	.	.	GO:0005615^cellular_component^extracellular space`GO:0005655^cellular_component^nucleolar ribonuclease P complex`GO:0000172^cellular_component^ribonuclease MRP complex`GO:0044822^molecular_function^poly(A) RNA binding`GO:0005515^molecular_function^protein binding`GO:0000171^molecular_function^ribonuclease MRP activity`GO:0004526^molecular_function^ribonuclease P activity`GO:0090501^biological_pro…	GO:0004526^molecular_function^ribonuclease P activity`GO:0001682^biological_process^tRNA 5'-leader removal	.	.
comp1951_c0	comp1951_c0_seq1	.	.	.	.	.	.	.	.	.	.	.	.	.	.	.
comp1952_c0	comp1952_c0_seq1	.	.	.	m.1613	3-1067[+]	sp|Q9UET6|TRM7_HUMAN^Q9UET6^Q:106-1008,H:1-282^60.47%ID^E:3e-115^RecName: Full=Putative tRNA (cytidine(32)/guanosine(34)-2'-O)-methyltransferase;^Eukaryota; Metazoa; Chordata; Craniata; Vertebrata; Euteleostomi; Mammalia; Eutheria; Euarchontoglires; Primates; Haplorrhini; Catarrhini; Hominidae; Homo	.	PF01728.14^FtsJ^FtsJ-like methyltransferase^56-244^E:6e-64	.	.	COG0293^Specifically methylates the uridine in position 2552 of 23S rRNA at the 2'-O position of the ribose in the fully assembled 50S ribosomal subunit (By similarity)	GO:0005737^cellular_component^cytoplasm`GO:0008175^molecular_function^tRNA methyltransferase activity	GO:0008168^molecular_function^methyltransferase activity`GO:0032259^biological_process^methylation	.	.
comp1953_c0	comp1953_c0_seq1	.	.	.	m.1614	2-1171[+]	sp|Q5ZPI9|SPO12_ORYSI^Q5ZPI9^Q:16-1167,H:1-385^85.97%ID^E:0^.^.	.	PF04406.9^TP6A_N^Type IIB DNA topoisomerase^98-167^E:1.4e-14	.	.	.	.	GO:0003677^molecular_function^DNA binding`GO:0003824^molecular_function^catalytic activity`GO:0005524^molecular_function^ATP binding`GO:0006259^biological_process^DNA metabolic process`GO:0005694^cellular_component^chromosome	.	.
comp1954_c0	comp1954_c0_seq1	.	.	.	m.1615	3-977[-]	sp|Q9FWS9|BLH3_ARATH^Q9FWS9^Q:577-975,H:171-305^40%ID^E:1e-14^RecName: Full=BEL1-like homeodomain protein 3;^Eukaryota; Viridiplantae; Streptophyta; Embryophyta; Tracheophyta; Spermatophyta; Magnoliophyta; eudicotyledons; Gunneridae; Pentapetalae; rosids; malvids; Brassicales; Brassicaceae; Camelineae; Arabidopsis	.	PF07526.6^POX^Associated with HOX^189-317^E:4.7e-39	.	.	.	GO:0005634^cellular_component^nucleus`GO:0005515^molecular_function^protein binding`GO:0043565^molecular_function^sequence-specific DNA binding`GO:0003700^molecular_function^sequence-specific DNA binding transcription factor activity`GO:0048510^biological_process^regulation of timing of transition from vegetative to reproductive phase`GO:0006351^biological_process^transcription, DNA-templated	.	.	.
comp1956_c0	comp1956_c0_seq1	.	.	.	m.1618	215-598[-]	.	.	.	.	.	.	.	.	.	.
comp1957_c0	comp1957_c0_seq1	.	.	.	m.1619	198-551[+]	sp|Q7XA42|RGA1_SOLBU^Q7XA42^Q:46-351,H:132-233^29.81%ID^E:1e-07^RecName: Full=Putative disease resistance protein RGA1;^Eukaryota; Viridiplantae; Streptophyta; Embryophyta; Tracheophyta; Spermatophyta; Magnoliophyta; eudicotyledons; Gunneridae; Pentapetalae; asterids; lamiids; Solanales; Solanaceae; Solanoideae; Solaneae; Solanum	.	PF00931.17^NB-ARC^NB-ARC domain^46-116^E:8.5e-13	.	.	.	GO:0043531^molecular_function^ADP binding`GO:0005524^molecular_function^ATP binding`GO:0006952^biological_process^defense response	GO:0043531^molecular_function^ADP binding	.	.
comp1960_c0	comp1960_c0_seq1	.	.	.	m.1620	3-1277[+]	sp|Q851V1|Y3160_ORYSJ^Q851V1^Q:484-1266,H:85-306^32.7%ID^E:1e-26^RecName: Full=Putative B3 domain-containing protein Os03g0621600;^Eukaryota; Viridiplantae; Streptophyta; Embryophyta; Tracheophyta; Spermatophyta; Magnoliophyta; Liliopsida; Poales; Poaceae; BEP clade; Ehrhartoideae; Oryzeae; Oryza`sp|Q851V1|Y3160_ORYSJ^Q851V1^Q:253-606,H:187-306^38.33%ID^E:4e-15^RecName: Full=Putative B3 domain-co…	.	PF02362.16^B3^B3 DNA binding domain^107-185^E:5e-11`PF02362.16^B3^B3 DNA binding domain^333-421^E:5.5e-10	.	.	.	GO:0005634^cellular_component^nucleus`GO:0003677^molecular_function^DNA binding`GO:0006355^biological_process^regulation of transcription, DNA-templated`GO:0006351^biological_process^transcription, DNA-templated	GO:0003677^molecular_function^DNA binding	.	.
[truncated: 77,200 more rows]
