# Supplementary material for: Comparative transcriptome analysis within the Lolium/Festuca species complex reveals high sequence conservation
Source: BMC Genomics. 2015 Mar 28;16(1):249. doi: 10.1186/s12864-015-1447-y (PMC4389671; doi:10.1186/s12864-015-1447-y)
Supplement: Additional file 2 — Table S2. Trinotate annotation report for L. multiflorum. [file 12864_2015_1447_MOESM2_ESM.xlsx]

## Sheet: Additional Table 2 Trinotate_L
#gene_id	transcript_id	sprot_Top_BLASTX_hit	TrEMBL_Top_BLASTX_hit	RNAMMER	prot_id	prot_coords	sprot_Top_BLASTP_hit	TrEMBL_Top_BLASTP_hit	Pfam	SignalP	TmHMM	eggnog	gene_ontology_blast	gene_ontology_pfam	transcript	peptide
comp0_c0	comp0_c0_seq1	.	.	.	.	.	.	.	.	.	.	.	.	.	.	.
comp1_c0	comp1_c0_seq1	.	.	.	.	.	.	.	.	.	.	.	.	.	.	.
comp1_c0	comp1_c0_seq2	.	.	.	.	.	.	.	.	.	.	.	.	.	.	.
comp2_c0	comp2_c0_seq1	.	.	.	.	.	.	.	.	.	.	.	.	.	.	.
comp2_c0	comp2_c0_seq2	.	.	.	.	.	.	.	.	.	.	.	.	.	.	.
comp3_c0	comp3_c0_seq1	.	.	.	.	.	.	.	.	.	.	.	.	.	.	.
comp3_c0	comp3_c0_seq2	.	.	.	.	.	.	.	.	.	.	.	.	.	.	.
comp4_c0	comp4_c0_seq1	.	.	.	.	.	.	.	.	.	.	.	.	.	.	.
comp5_c0	comp5_c0_seq1	.	.	.	.	.	.	.	.	.	.	.	.	.	.	.
comp5_c0	comp5_c0_seq2	.	.	.	.	.	.	.	.	.	.	.	.	.	.	.
comp6_c0	comp6_c0_seq1	.	.	.	.	.	.	.	.	.	.	.	.	.	.	.
comp7_c0	comp7_c0_seq1	.	.	.	.	.	.	.	.	.	.	.	.	.	.	.
comp8_c0	comp8_c0_seq1	.	.	.	.	.	.	.	.	.	.	.	.	.	.	.
comp10_c0	comp10_c0_seq1	.	.	.	.	.	.	.	.	.	.	.	.	.	.	.
comp11_c0	comp11_c0_seq1	.	.	.	.	.	.	.	.	.	.	.	.	.	.	.
comp12_c0	comp12_c0_seq1	.	.	.	.	.	.	.	.	.	.	.	.	.	.	.
comp14_c0	comp14_c0_seq1	.	.	.	.	.	.	.	.	.	.	.	.	.	.	.
comp14_c0	comp14_c0_seq2	.	.	.	.	.	.	.	.	.	.	.	.	.	.	.
comp15_c0	comp15_c0_seq1	.	.	.	.	.	.	.	.	.	.	.	.	.	.	.
comp15_c0	comp15_c0_seq2	.	.	.	.	.	.	.	.	.	.	.	.	.	.	.
comp16_c0	comp16_c0_seq1	.	.	.	.	.	.	.	.	.	.	.	.	.	.	.
comp16_c0	comp16_c0_seq2	.	.	.	.	.	.	.	.	.	.	.	.	.	.	.
comp17_c0	comp17_c0_seq1	.	.	.	.	.	.	.	.	.	.	.	.	.	.	.
comp18_c0	comp18_c0_seq1	.	.	.	.	.	.	.	.	.	.	.	.	.	.	.
comp18_c0	comp18_c0_seq2	.	.	.	.	.	.	.	.	.	.	.	.	.	.	.
comp19_c0	comp19_c0_seq1	.	.	.	m.6	3-722[+]	sp|Q7XBQ9|RGA2_SOLBU^Q7XBQ9^Q:34-717,H:140-355^39.48%ID^E:1e-33^RecName: Full=Disease resistance protein RGA2;^Eukaryota; Viridiplantae; Streptophyta; Embryophyta; Tracheophyta; Spermatophyta; Magnoliophyta; eudicotyledons; Gunneridae; Pentapetalae; asterids; lamiids; Solanales; Solanaceae; Solanoideae; Solaneae; Solanum	.	.	.	.	.	GO:0043531^molecular_function^ADP binding`GO:0005524^molecular_function^ATP binding`GO:0006952^biological_process^defense response	.	.	.
comp24_c0	comp24_c0_seq1	.	.	.	.	.	.	.	.	.	.	.	.	.	.	.
comp26_c0	comp26_c0_seq1	.	.	.	.	.	.	.	.	.	.	.	.	.	.	.
comp27_c0	comp27_c0_seq1	.	.	.	.	.	.	.	.	.	.	.	.	.	.	.
comp29_c0	comp29_c0_seq1	.	.	.	.	.	.	.	.	.	.	.	.	.	.	.
comp29_c0	comp29_c0_seq2	.	.	.	.	.	.	.	.	.	.	.	.	.	.	.
comp30_c0	comp30_c0_seq1	.	.	.	.	.	.	.	.	.	.	.	.	.	.	.
comp30_c0	comp30_c0_seq2	.	.	.	.	.	.	.	.	.	.	.	.	.	.	.
comp32_c0	comp32_c0_seq1	.	.	.	.	.	.	.	.	.	.	.	.	.	.	.
comp32_c0	comp32_c0_seq2	.	.	.	.	.	.	.	.	.	.	.	.	.	.	.
comp33_c0	comp33_c0_seq1	.	.	.	.	.	.	.	.	.	.	.	.	.	.	.
comp34_c0	comp34_c0_seq1	.	.	.	.	.	.	.	.	.	.	.	.	.	.	.
comp35_c0	comp35_c0_seq1	.	.	.	.	.	.	.	.	.	.	.	.	.	.	.
comp35_c0	comp35_c0_seq2	.	.	.	.	.	.	.	.	.	.	.	.	.	.	.
comp38_c0	comp38_c0_seq1	.	.	.	m.13	2-319[+]	.	.	.	.	.	.	.	.	.	.
comp38_c0	comp38_c0_seq2	.	.	.	m.15	1367-1837[+]	sp|Q9SZL8|FRS5_ARATH^Q9SZL8^Q:49-396,H:383-498^37.93%ID^E:2e-21^RecName: Full=Protein FAR1-RELATED SEQUENCE 5;^Eukaryota; Viridiplantae; Streptophyta; Embryophyta; Tracheophyta; Spermatophyta; Magnoliophyta; eudicotyledons; Gunneridae; Pentapetalae; rosids; malvids; Brassicales; Brassicaceae; Camelineae; Arabidopsis	.	.	.	.	.	GO:0005634^cellular_component^nucleus`GO:0008270^molecular_function^zinc ion binding	.	.	.
comp39_c0	comp39_c0_seq1	.	.	.	.	.	.	.	.	.	.	.	.	.	.	.
comp39_c0	comp39_c0_seq2	.	.	.	.	.	.	.	.	.	.	.	.	.	.	.
comp41_c0	comp41_c0_seq1	.	.	.	.	.	.	.	.	.	.	.	.	.	.	.
comp41_c0	comp41_c0_seq2	.	.	.	.	.	.	.	.	.	.	.	.	.	.	.
comp42_c0	comp42_c0_seq1	.	.	.	.	.	.	.	.	.	.	.	.	.	.	.
comp42_c0	comp42_c0_seq2	.	.	.	.	.	.	.	.	.	.	.	.	.	.	.
comp43_c0	comp43_c0_seq1	.	.	.	.	.	.	.	.	.	.	.	.	.	.	.
comp44_c0	comp44_c0_seq1	.	.	.	m.22	3-821[-]	sp|Q84N64|ARC5_ARATH^Q84N64^Q:70-819,H:23-264^66.8%ID^E:2e-96^RecName: Full=Dynamin-like protein ARC5;^Eukaryota; Viridiplantae; Streptophyta; Embryophyta; Tracheophyta; Spermatophyta; Magnoliophyta; eudicotyledons; Gunneridae; Pentapetalae; rosids; malvids; Brassicales; Brassicaceae; Camelineae; Arabidopsis	.	.	.	.	COG0699^Dynamin family	GO:0009507^cellular_component^chloroplast`GO:0009707^cellular_component^chloroplast outer membrane`GO:0005777^cellular_component^peroxisome`GO:0005525^molecular_function^GTP binding`GO:0003924^molecular_function^GTPase activity`GO:0042802^molecular_function^identical protein binding`GO:0005515^molecular_function^protein binding`GO:0010020^biological_process^chloroplast fission`GO:0007623^biologic…	.	.	.
comp45_c0	comp45_c0_seq1	.	.	.	m.26	3-752[-]	sp|Q9M667|RPP13_ARATH^Q9M667^Q:31-726,H:4-233^24.15%ID^E:1e-10^RecName: Full=Disease resistance protein RPP13;^Eukaryota; Viridiplantae; Streptophyta; Embryophyta; Tracheophyta; Spermatophyta; Magnoliophyta; eudicotyledons; Gunneridae; Pentapetalae; rosids; malvids; Brassicales; Brassicaceae; Camelineae; Arabidopsis	.	.	.	.	KOG4658^resistance protein	GO:0005737^cellular_component^cytoplasm`GO:0005886^cellular_component^plasma membrane`GO:0043531^molecular_function^ADP binding`GO:0005524^molecular_function^ATP binding`GO:0009814^biological_process^defense response, incompatible interaction`GO:0009626^biological_process^plant-type hypersensitive response	.	.	.
comp45_c0	comp45_c0_seq2	.	.	.	.	.	.	.	.	.	.	.	.	.	.	.
comp46_c0	comp46_c0_seq1	.	.	.	m.27	2-700[+]	sp|Q8GU86|PDR5_ORYSJ^Q8GU86^Q:4-696,H:46-282^68.07%ID^E:1e-90^RecName: Full=Pleiotropic drug resistance protein 5;^Eukaryota; Viridiplantae; Streptophyta; Embryophyta; Tracheophyta; Spermatophyta; Magnoliophyta; Liliopsida; Poales; Poaceae; BEP clade; Ehrhartoideae; Oryzeae; Oryza`sp|Q8GU86|PDR5_ORYSJ^Q8GU86^Q:400-657,H:877-961^31.4%ID^E:4e-06^RecName: Full=Pleiotropic drug resistance protein 5;^…	.	.	.	.	COG1131^(ABC) transporter	GO:0016021^cellular_component^integral component of membrane`GO:0005886^cellular_component^plasma membrane`GO:0005524^molecular_function^ATP binding`GO:0016887^molecular_function^ATPase activity`GO:0000302^biological_process^response to reactive oxygen species`GO:0006810^biological_process^transport	.	.	.
comp47_c0	comp47_c0_seq1	.	.	.	.	.	.	.	.	.	.	.	.	.	.	.
comp50_c0	comp50_c0_seq1	.	.	.	.	.	.	.	.	.	.	.	.	.	.	.
comp51_c0	comp51_c0_seq1	.	.	.	m.30	447-806[+]	.	.	.	.	.	.	.	.	.	.
comp51_c0	comp51_c0_seq2	.	.	.	.	.	.	.	.	.	.	.	.	.	.	.
comp53_c0	comp53_c0_seq1	.	.	.	.	.	.	.	.	.	.	.	.	.	.	.
comp53_c0	comp53_c0_seq2	.	.	.	.	.	.	.	.	.	.	.	.	.	.	.
comp56_c0	comp56_c0_seq1	.	.	.	.	.	.	.	.	.	.	.	.	.	.	.
comp58_c0	comp58_c0_seq1	.	.	.	.	.	.	.	.	.	.	.	.	.	.	.
comp58_c0	comp58_c0_seq2	.	.	.	m.31	3-1430[+]	sp|C5CGS4|RF2_KOSOT^C5CGS4^Q:424-1410,H:40-369^50.15%ID^E:5e-104^RecName: Full=Peptide chain release factor 2;^Bacteria; Thermotogae; Thermotogales; Thermotogaceae; Kosmotoga	.	.	.	.	COG1186^Peptide chain release factor 2 directs the termination of translation in response to the peptide chain termination codons UGA and UAA (By similarity)	GO:0005737^cellular_component^cytoplasm`GO:0016149^molecular_function^translation release factor activity, codon specific	.	.	.
comp59_c0	comp59_c0_seq1	.	.	.	.	.	.	.	.	.	.	.	.	.	.	.
comp59_c0	comp59_c0_seq2	.	.	.	.	.	.	.	.	.	.	.	.	.	.	.
comp61_c0	comp61_c0_seq1	.	.	.	.	.	.	.	.	.	.	.	.	.	.	.
comp61_c0	comp61_c0_seq2	.	.	.	.	.	.	.	.	.	.	.	.	.	.	.
comp63_c0	comp63_c0_seq1	.	.	.	m.36	3-440[-]	.	.	.	.	.	.	.	.	.	.
comp63_c0	comp63_c0_seq2	.	.	.	m.37	3-407[-]	.	.	.	sigP:1^18^0.781^YES	.	.	.	.	.	.
comp65_c0	comp65_c0_seq1	.	.	.	.	.	.	.	.	.	.	.	.	.	.	.
comp65_c0	comp65_c0_seq2	.	.	.	.	.	.	.	.	.	.	.	.	.	.	.
comp67_c0	comp67_c0_seq1	.	.	.	m.39	3-368[-]	.	.	.	.	.	.	.	.	.	.
comp68_c0	comp68_c0_seq1	.	.	.	.	.	.	.	.	.	.	.	.	.	.	.
comp69_c0	comp69_c0_seq1	.	.	.	m.42	2-304[+]	sp|Q8RYD1|REM16_ARATH^Q8RYD1^Q:302-132,H:259-319^36.07%ID^E:9e-06^RecName: Full=B3 domain-containing protein REM16;^Eukaryota; Viridiplantae; Streptophyta; Embryophyta; Tracheophyta; Spermatophyta; Magnoliophyta; eudicotyledons; Gunneridae; Pentapetalae; rosids; malvids; Brassicales; Brassicaceae; Camelineae; Arabidopsis	.	.	.	.	.	GO:0005634^cellular_component^nucleus`GO:0005773^cellular_component^vacuole`GO:0003677^molecular_function^DNA binding`GO:0006355^biological_process^regulation of transcription, DNA-templated`GO:0006351^biological_process^transcription, DNA-templated	.	.	.
comp69_c0	comp69_c0_seq2	.	.	.	m.43	72-434[-]	sp|Q851V5|Y3216_ORYSJ^Q851V5^Q:28-273,H:944-1026^34.94%ID^E:3e-09^RecName: Full=Putative B3 domain-containing protein Os03g0621600;^Eukaryota; Viridiplantae; Streptophyta; Embryophyta; Tracheophyta; Spermatophyta; Magnoliophyta; Liliopsida; Poales; Poaceae; BEP clade; Ehrhartoideae; Oryzeae; Oryza	.	.	.	.	.	GO:0005634^cellular_component^nucleus`GO:0003677^molecular_function^DNA binding`GO:0006355^biological_process^regulation of transcription, DNA-templated`GO:0006351^biological_process^transcription, DNA-templated	.	.	.
comp71_c0	comp71_c0_seq1	.	.	.	.	.	.	.	.	.	.	.	.	.	.	.
comp71_c0	comp71_c0_seq2	.	.	.	m.44	202-870[-]	sp|P10978|POLX_TOBAC^P10978^Q:4-654,H:1113-1328^38.99%ID^E:2e-42^RecName: Full=Retrovirus-related Pol polyprotein from transposon TNT 1-94;^Eukaryota; Viridiplantae; Streptophyta; Embryophyta; Tracheophyta; Spermatophyta; Magnoliophyta; eudicotyledons; Gunneridae; Pentapetalae; asterids; lamiids; Solanales; Solanaceae; Nicotianoideae; Nicotianeae; Nicotiana	.	.	.	.	.	GO:0004190^molecular_function^aspartic-type endopeptidase activity`GO:0004519^molecular_function^endonuclease activity`GO:0003676^molecular_function^nucleic acid binding`GO:0003964^molecular_function^RNA-directed DNA polymerase activity`GO:0008270^molecular_function^zinc ion binding`GO:0015074^biological_process^DNA integration	.	.	.
comp74_c0	comp74_c0_seq1	.	.	.	.	.	.	.	.	.	.	.	.	.	.	.
comp76_c0	comp76_c0_seq1	.	.	.	.	.	.	.	.	.	.	.	.	.	.	.
comp77_c0	comp77_c0_seq1	.	.	.	.	.	.	.	.	.	.	.	.	.	.	.
comp77_c0	comp77_c0_seq2	.	.	.	.	.	.	.	.	.	.	.	.	.	.	.
comp78_c0	comp78_c0_seq1	.	.	.	.	.	.	.	.	.	.	.	.	.	.	.
comp78_c0	comp78_c0_seq2	.	.	.	.	.	.	.	.	.	.	.	.	.	.	.
comp79_c0	comp79_c0_seq1	.	.	.	.	.	.	.	.	.	.	.	.	.	.	.
comp80_c0	comp80_c0_seq1	.	.	.	.	.	.	.	.	.	.	.	.	.	.	.
comp81_c0	comp81_c0_seq1	.	.	.	m.47	1-357[+]	sp|Q9FJY7|PP449_ARATH^Q9FJY7^Q:1-198,H:326-396^49.3%ID^E:2e-10^RecName: Full=Pentatricopeptide repeat-containing protein At5g66520;^Eukaryota; Viridiplantae; Streptophyta; Embryophyta; Tracheophyta; Spermatophyta; Magnoliophyta; eudicotyledons; Gunneridae; Pentapetalae; rosids; malvids; Brassicales; Brassicaceae; Camelineae; Arabidopsis	.	.	.	.	.	.	.	.	.
comp81_c0	comp81_c0_seq2	.	.	.	m.48	1-438[+]	sp|Q9FJY7|PP449_ARATH^Q9FJY7^Q:1-198,H:326-396^49.3%ID^E:3e-10^RecName: Full=Pentatricopeptide repeat-containing protein At5g66520;^Eukaryota; Viridiplantae; Streptophyta; Embryophyta; Tracheophyta; Spermatophyta; Magnoliophyta; eudicotyledons; Gunneridae; Pentapetalae; rosids; malvids; Brassicales; Brassicaceae; Camelineae; Arabidopsis	.	.	.	.	.	.	.	.	.
comp82_c0	comp82_c0_seq1	.	.	.	m.49	16-594[-]	.	.	.	.	.	.	.	.	.	.
comp83_c0	comp83_c0_seq1	.	.	.	.	.	.	.	.	.	.	.	.	.	.	.
comp84_c0	comp84_c0_seq1	.	.	.	.	.	.	.	.	.	.	.	.	.	.	.
comp84_c0	comp84_c0_seq2	.	.	.	.	.	.	.	.	.	.	.	.	.	.	.
comp86_c0	comp86_c0_seq1	.	.	.	.	.	.	.	.	.	.	.	.	.	.	.
comp88_c0	comp88_c0_seq1	.	.	.	.	.	.	.	.	.	.	.	.	.	.	.
comp89_c0	comp89_c0_seq1	.	.	.	.	.	.	.	.	.	.	.	.	.	.	.
comp89_c0	comp89_c0_seq2	.	.	.	.	.	.	.	.	.	.	.	.	.	.	.
comp90_c0	comp90_c0_seq1	.	.	.	m.59	180-554[+]	.	.	.	.	.	.	.	.	.	.
comp90_c0	comp90_c0_seq2	.	.	.	m.60	180-554[+]	.	.	.	.	.	.	.	.	.	.
comp91_c0	comp91_c0_seq1	.	.	.	.	.	.	.	.	.	.	.	.	.	.	.
comp92_c0	comp92_c0_seq1	.	.	.	.	.	.	.	.	.	.	.	.	.	.	.
comp93_c0	comp93_c0_seq1	.	.	.	.	.	.	.	.	.	.	.	.	.	.	.
comp94_c0	comp94_c0_seq1	.	.	.	.	.	.	.	.	.	.	.	.	.	.	.
comp94_c0	comp94_c0_seq2	.	.	.	.	.	.	.	.	.	.	.	.	.	.	.
comp96_c0	comp96_c0_seq1	.	.	.	.	.	.	.	.	.	.	.	.	.	.	.
comp96_c0	comp96_c0_seq2	.	.	.	.	.	.	.	.	.	.	.	.	.	.	.
comp98_c0	comp98_c0_seq1	.	.	.	m.67	1-549[+]	.	.	.	.	.	.	.	.	.	.
comp99_c0	comp99_c0_seq1	.	.	.	m.69	1-780[+]	sp|Q54BE0|HS7C3_DICDI^Q54BE0^Q:1-705,H:147-378^41.98%ID^E:3e-44^RecName: Full=Heat shock cognate 70 kDa protein 3;^Eukaryota; Amoebozoa; Mycetozoa; Dictyosteliida; Dictyostelium	.	.	.	.	COG0443^heat shock protein 70	GO:0005524^molecular_function^ATP binding	.	.	.
comp100_c0	comp100_c0_seq1	.	.	.	m.70	278-610[-]	sp|P93002|NPR1_ARATH^P93002^Q:61-273,H:483-559^41.56%ID^E:2e-11^RecName: Full=Regulatory protein NPR1;^Eukaryota; Viridiplantae; Streptophyta; Embryophyta; Tracheophyta; Spermatophyta; Magnoliophyta; eudicotyledons; Gunneridae; Pentapetalae; rosids; malvids; Brassicales; Brassicaceae; Camelineae; Arabidopsis	.	.	.	.	.	GO:0005737^cellular_component^cytoplasm`GO:0005634^cellular_component^nucleus`GO:0005515^molecular_function^protein binding`GO:0008219^biological_process^cell death`GO:0050832^biological_process^defense response to fungus`GO:0009682^biological_process^induced systemic resistance`GO:0031348^biological_process^negative regulation of defense response`GO:0009626^biological_process^plant-type hypersen…	.	.	.
comp102_c0	comp102_c0_seq1	.	.	.	m.71	3-671[-]	.	.	.	.	.	.	.	.	.	.
comp103_c0	comp103_c0_seq1	.	.	.	.	.	.	.	.	.	.	.	.	.	.	.
comp104_c0	comp104_c0_seq1	.	.	.	.	.	.	.	.	.	.	.	.	.	.	.
comp105_c0	comp105_c0_seq1	.	.	.	.	.	.	.	.	.	.	.	.	.	.	.
comp106_c0	comp106_c0_seq1	.	.	.	m.75	2-379[-]	.	.	.	.	.	.	.	.	.	.
comp107_c0	comp107_c0_seq1	.	.	.	m.76	1-327[-]	.	.	.	.	.	.	.	.	.	.
comp111_c0	comp111_c0_seq1	.	.	.	m.77	2-385[-]	sp|Q6K8R2|CHI6_ORYSJ^Q6K8R2^Q:31-384,H:26-143^79.66%ID^E:7e-56^RecName: Full=Chitinase 6;^Eukaryota; Viridiplantae; Streptophyta; Embryophyta; Tracheophyta; Spermatophyta; Magnoliophyta; Liliopsida; Poales; Poaceae; BEP clade; Ehrhartoideae; Oryzeae; Oryza	.	.	.	.	COG3979^chitinase	GO:0008061^molecular_function^chitin binding`GO:0004568^molecular_function^chitinase activity`GO:0016998^biological_process^cell wall macromolecule catabolic process`GO:0006032^biological_process^chitin catabolic process`GO:0006952^biological_process^defense response`GO:0000272^biological_process^polysaccharide catabolic process	.	.	.
comp113_c0	comp113_c0_seq1	.	.	.	m.81	2-730[-]	sp|Q9LRJ9|CRR38_ARATH^Q9LRJ9^Q:1-450,H:102-248^30.92%ID^E:3e-16^RecName: Full=Cysteine-rich repeat secretory protein 38;^Eukaryota; Viridiplantae; Streptophyta; Embryophyta; Tracheophyta; Spermatophyta; Magnoliophyta; eudicotyledons; Gunneridae; Pentapetalae; rosids; malvids; Brassicales; Brassicaceae; Camelineae; Arabidopsis	.	.	.	.	.	GO:0005618^cellular_component^cell wall`GO:0005576^cellular_component^extracellular region`GO:0005773^cellular_component^vacuole`GO:0009737^biological_process^response to abscisic acid	.	.	.
comp114_c0	comp114_c0_seq1	.	.	.	.	.	.	.	.	.	.	.	.	.	.	.
comp115_c0	comp115_c0_seq1	.	.	.	.	.	.	.	.	.	.	.	.	.	.	.
comp117_c0	comp117_c0_seq1	.	.	.	.	.	.	.	.	.	.	.	.	.	.	.
comp117_c0	comp117_c0_seq2	.	.	.	.	.	.	.	.	.	.	.	.	.	.	.
comp118_c0	comp118_c0_seq1	.	.	.	.	.	.	.	.	.	.	.	.	.	.	.
comp119_c0	comp119_c0_seq1	.	.	.	.	.	.	.	.	.	.	.	.	.	.	.
comp120_c0	comp120_c0_seq1	.	.	.	.	.	.	.	.	.	.	.	.	.	.	.
comp121_c0	comp121_c0_seq1	.	.	.	m.86	348-758[+]	.	.	.	.	.	.	.	.	.	.
comp122_c0	comp122_c0_seq1	.	.	.	.	.	.	.	.	.	.	.	.	.	.	.
comp123_c0	comp123_c0_seq1	.	.	.	m.87	3-602[+]	sp|Q8LFA9|METL2_ARATH^Q8LFA9^Q:1-588,H:215-411^61.93%ID^E:4e-84^RecName: Full=Methyltransferase-like protein 2;^Eukaryota; Viridiplantae; Streptophyta; Embryophyta; Tracheophyta; Spermatophyta; Magnoliophyta; eudicotyledons; Gunneridae; Pentapetalae; rosids; malvids; Brassicales; Brassicaceae; Camelineae; Arabidopsis	.	.	.	.	COG4725^MT-A70 family	GO:0008168^molecular_function^methyltransferase activity`GO:0003676^molecular_function^nucleic acid binding`GO:0006139^biological_process^nucleobase-containing compound metabolic process	.	.	.
comp124_c0	comp124_c0_seq1	.	.	.	m.89	1-342[-]	sp|Q39117|TGT2_ARATH^Q39117^Q:1-267,H:38-126^75.28%ID^E:4e-43^RecName: Full=Trihelix transcription factor GT-2;^Eukaryota; Viridiplantae; Streptophyta; Embryophyta; Tracheophyta; Spermatophyta; Magnoliophyta; eudicotyledons; Gunneridae; Pentapetalae; rosids; malvids; Brassicales; Brassicaceae; Camelineae; Arabidopsis`sp|Q39117|TGT2_ARATH^Q39117^Q:1-273,H:394-485^43.48%ID^E:2e-20^RecName: Full=Tri…	.	.	.	.	.	GO:0005634^cellular_component^nucleus`GO:0003682^molecular_function^chromatin binding`GO:0003677^molecular_function^DNA binding`GO:0003700^molecular_function^sequence-specific DNA binding transcription factor activity`GO:0006351^biological_process^transcription, DNA-templated	.	.	.
comp124_c0	comp124_c0_seq2	.	.	.	.	.	.	.	.	.	.	.	.	.	.	.
comp127_c0	comp127_c0_seq1	.	.	.	m.91	190-816[-]	sp|A2X2I0|CSPL9_ORYSI^A2X2I0^Q:91-621,H:24-194^70.62%ID^E:2e-85^RecName: Full=CASP-like protein OsI_06397;^Eukaryota; Viridiplantae; Streptophyta; Embryophyta; Tracheophyta; Spermatophyta; Magnoliophyta; Liliopsida; Poales; Poaceae; BEP clade; Ehrhartoideae; Oryzeae; Oryza	.	.	.	.	.	GO:0016021^cellular_component^integral component of membrane`GO:0005886^cellular_component^plasma membrane	.	.	.
comp128_c0	comp128_c0_seq1	.	.	.	.	.	.	.	.	.	.	.	.	.	.	.
comp129_c0	comp129_c0_seq1	.	.	.	.	.	.	.	.	.	.	.	.	.	.	.
comp130_c0	comp130_c0_seq1	.	.	.	.	.	.	.	.	.	.	.	.	.	.	.
comp131_c0	comp131_c0_seq1	.	.	.	.	.	.	.	.	.	.	.	.	.	.	.
comp131_c0	comp131_c0_seq2	.	.	.	.	.	.	.	.	.	.	.	.	.	.	.
comp132_c0	comp132_c0_seq1	.	.	.	m.94	2-451[-]	sp|Q8JFW4|ADAT3_DANRE^Q8JFW4^Q:4-375,H:17-147^29.01%ID^E:2e-06^RecName: Full=Probable inactive tRNA-specific adenosine deaminase-like protein 3;^Eukaryota; Metazoa; Chordata; Craniata; Vertebrata; Euteleostomi; Actinopterygii; Neopterygii; Teleostei; Ostariophysi; Cypriniformes; Cyprinidae; Danio	.	.	.	.	COG0590^deaminase	GO:0016787^molecular_function^hydrolase activity`GO:0008270^molecular_function^zinc ion binding`GO:0008033^biological_process^tRNA processing	.	.	.
comp132_c0	comp132_c0_seq2	.	.	.	.	.	.	.	.	.	.	.	.	.	.	.
comp133_c0	comp133_c0_seq1	.	.	.	.	.	.	.	.	.	.	.	.	.	.	.
comp134_c0	comp134_c0_seq1	.	.	.	.	.	.	.	.	.	.	.	.	.	.	.
comp135_c0	comp135_c0_seq1	.	.	.	.	.	.	.	.	.	.	.	.	.	.	.
comp136_c0	comp136_c0_seq1	.	.	.	m.98	3-368[+]	sp|Q5E9Z7|RPC4_BOVIN^Q5E9Z7^Q:109-351,H:294-379^32.56%ID^E:2e-07^RecName: Full=DNA-directed RNA polymerase III subunit RPC4;^Eukaryota; Metazoa; Chordata; Craniata; Vertebrata; Euteleostomi; Mammalia; Eutheria; Laurasiatheria; Cetartiodactyla; Ruminantia; Pecora; Bovidae; Bovinae; Bos	.	.	.	.	.	GO:0005666^cellular_component^DNA-directed RNA polymerase III complex`GO:0003677^molecular_function^DNA binding`GO:0003899^molecular_function^DNA-directed RNA polymerase activity`GO:0051607^biological_process^defense response to virus`GO:0045087^biological_process^innate immune response`GO:0045089^biological_process^positive regulation of innate immune response`GO:0032728^biological_process^posit…	.	.	.
comp137_c0	comp137_c0_seq1	.	.	.	.	.	.	.	.	.	.	.	.	.	.	.
comp137_c0	comp137_c0_seq2	.	.	.	.	.	.	.	.	.	.	.	.	.	.	.
comp139_c0	comp139_c0_seq1	.	.	.	m.99	334-726[-]	.	.	.	.	.	.	.	.	.	.
comp140_c0	comp140_c0_seq1	.	.	.	.	.	.	.	.	.	.	.	.	.	.	.
comp141_c0	comp141_c0_seq1	.	.	.	.	.	.	.	.	.	.	.	.	.	.	.
comp141_c0	comp141_c0_seq2	.	.	.	m.101	1-360[+]	.	.	.	.	.	.	.	.	.	.
comp142_c0	comp142_c0_seq1	.	.	.	m.102	1-414[+]	.	.	.	.	.	.	.	.	.	.
comp144_c0	comp144_c0_seq1	.	.	.	m.103	152-1156[-]	sp|Q96519|PER11_ARATH^Q96519^Q:97-1002,H:30-336^62.54%ID^E:3e-145^RecName: Full=Peroxidase 11;^Eukaryota; Viridiplantae; Streptophyta; Embryophyta; Tracheophyta; Spermatophyta; Magnoliophyta; eudicotyledons; Gunneridae; Pentapetalae; rosids; malvids; Brassicales; Brassicaceae; Camelineae; Arabidopsis	.	.	sigP:1^27^0.891^YES	.	.	GO:0005576^cellular_component^extracellular region`GO:0020037^molecular_function^heme binding`GO:0046872^molecular_function^metal ion binding`GO:0004601^molecular_function^peroxidase activity`GO:0042744^biological_process^hydrogen peroxide catabolic process`GO:0048511^biological_process^rhythmic process	.	.	.
comp145_c0	comp145_c0_seq1	.	.	.	.	.	.	.	.	.	.	.	.	.	.	.
comp147_c0	comp147_c0_seq1	.	.	.	.	.	.	.	.	.	.	.	.	.	.	.
comp149_c0	comp149_c0_seq1	.	.	.	m.104	92-442[-]	.	.	.	.	.	.	.	.	.	.
comp152_c0	comp152_c0_seq1	.	.	.	m.106	2-349[+]	sp|P0DL10|TD1_MAIZE^P0DL10^Q:10-294,H:493-587^47.37%ID^E:9e-11^RecName: Full=Leucine-rich repeat receptor-like kinase protein THICK TASSEL DWARF1;^Eukaryota; Viridiplantae; Streptophyta; Embryophyta; Tracheophyta; Spermatophyta; Magnoliophyta; Liliopsida; Poales; Poaceae; PACMAD clade; Panicoideae; Andropogoneae; Zea`sp|P0DL10|TD1_MAIZE^P0DL10^Q:43-285,H:241-321^41.98%ID^E:8e-06^RecName: Full=Leu…	.	.	.	.	.	GO:0016021^cellular_component^integral component of membrane`GO:0005524^molecular_function^ATP binding`GO:0004674^molecular_function^protein serine/threonine kinase activity`GO:0030154^biological_process^cell differentiation`GO:0007275^biological_process^multicellular organismal development	.	.	.
comp153_c0	comp153_c0_seq1	.	.	.	.	.	.	.	.	.	.	.	.	.	.	.
comp154_c0	comp154_c0_seq1	.	.	.	m.109	2-316[-]	.	.	.	.	.	.	.	.	.	.
comp155_c0	comp155_c0_seq1	.	.	.	.	.	.	.	.	.	.	.	.	.	.	.
comp158_c0	comp158_c0_seq1	.	.	.	m.110	2-343[+]	.	.	.	.	.	.	.	.	.	.
comp159_c0	comp159_c0_seq1	.	.	.	m.111	240-545[-]	.	.	.	.	.	.	.	.	.	.
comp159_c0	comp159_c0_seq2	.	.	.	m.112	258-563[-]	.	.	.	.	.	.	.	.	.	.
comp164_c0	comp164_c0_seq1	.	.	.	m.113	60-461[-]	sp|P0CJ66|Y1705_ARATH^P0CJ66^Q:25-252,H:48-122^50%ID^E:2e-11^RecName: Full=Uncharacterized protein At1g27050;^Eukaryota; Viridiplantae; Streptophyta; Embryophyta; Tracheophyta; Spermatophyta; Magnoliophyta; eudicotyledons; Gunneridae; Pentapetalae; rosids; malvids; Brassicales; Brassicaceae; Camelineae; Arabidopsis	.	.	.	.	.	GO:0000166^molecular_function^nucleotide binding`GO:0003723^molecular_function^RNA binding`GO:0006355^biological_process^regulation of transcription, DNA-templated`GO:0006351^biological_process^transcription, DNA-templated	.	.	.
comp165_c0	comp165_c0_seq1	.	.	.	.	.	.	.	.	.	.	.	.	.	.	.
comp166_c0	comp166_c0_seq1	.	.	.	.	.	.	.	.	.	.	.	.	.	.	.
comp167_c0	comp167_c0_seq1	.	.	.	m.114	2-331[-]	.	.	.	.	.	.	.	.	.	.
comp169_c0	comp169_c0_seq1	.	.	.	m.118	277-681[-]	.	.	.	.	.	.	.	.	.	.
comp170_c0	comp170_c0_seq1	.	.	.	m.119	1-585[-]	sp|Q10MR0|RU2B_ORYSJ^Q10MR0^Q:331-585,H:145-219^32.94%ID^E:5e-09^RecName: Full=U2 small nuclear ribonucleoprotein B'';^Eukaryota; Viridiplantae; Streptophyta; Embryophyta; Tracheophyta; Spermatophyta; Magnoliophyta; Liliopsida; Poales; Poaceae; BEP clade; Ehrhartoideae; Oryzeae; Oryza	.	.	.	.	.	GO:0015030^cellular_component^Cajal body`GO:0005737^cellular_component^cytoplasm`GO:0005654^cellular_component^nucleoplasm`GO:0005681^cellular_component^spliceosomal complex`GO:0005686^cellular_component^U2 snRNP`GO:0000166^molecular_function^nucleotide binding`GO:0017069^molecular_function^snRNA binding`GO:0000398^biological_process^mRNA splicing, via spliceosome	.	.	.
comp171_c0	comp171_c0_seq1	.	.	.	.	.	.	.	.	.	.	.	.	.	.	.
comp172_c0	comp172_c0_seq1	.	.	.	.	.	.	.	.	.	.	.	.	.	.	.
comp173_c0	comp173_c0_seq1	.	.	.	.	.	.	.	.	.	.	.	.	.	.	.
comp174_c0	comp174_c0_seq1	.	.	.	m.122	2-424[-]	sp|Q65WY8|SSP1B_ORYSJ^Q65WY8^Q:190-423,H:189-265^78.21%ID^E:7e-33^RecName: Full=FACT complex subunit SSRP1-B;^Eukaryota; Viridiplantae; Streptophyta; Embryophyta; Tracheophyta; Spermatophyta; Magnoliophyta; Liliopsida; Poales; Poaceae; BEP clade; Ehrhartoideae; Oryzeae; Oryza`sp|Q65WY8|SSP1B_ORYSJ^Q65WY8^Q:1-192,H:17-80^60.94%ID^E:2e-20^RecName: Full=FACT complex subunit SSRP1-B;^Eukaryota; Virid…	.	.	.	.	COG5165^Component of the FACT complex, a general chromatin factor that acts to reorganize nucleosomes. The FACT complex is involved in multiple processes that require DNA as a template such as mRNA elongation, DNA replication and DNA repair. During transcription elongation the FACT complex acts as a histone chaperone that both destabilizes and restores nucleosomal structure. It facilitates the pa…	GO:0005694^cellular_component^chromosome`GO:0005634^cellular_component^nucleus`GO:0003677^molecular_function^DNA binding`GO:0006281^biological_process^DNA repair`GO:0006260^biological_process^DNA replication`GO:0006355^biological_process^regulation of transcription, DNA-templated`GO:0006351^biological_process^transcription, DNA-templated	.	.	.
comp175_c0	comp175_c0_seq1	.	.	.	.	.	.	.	.	.	.	.	.	.	.	.
comp176_c0	comp176_c0_seq1	.	.	.	m.123	3-1346[-]	sp|Q9LX66|HERK_ARATH^Q9LX66^Q:1-1344,H:95-533^44.15%ID^E:7e-106^RecName: Full=Receptor-like protein kinase HERK 1;^Eukaryota; Viridiplantae; Streptophyta; Embryophyta; Tracheophyta; Spermatophyta; Magnoliophyta; eudicotyledons; Gunneridae; Pentapetalae; rosids; malvids; Brassicales; Brassicaceae; Camelineae; Arabidopsis	.	.	.	.	COG0515^Serine Threonine protein kinase	GO:0016021^cellular_component^integral component of membrane`GO:0005886^cellular_component^plasma membrane`GO:0009506^cellular_component^plasmodesma`GO:0005524^molecular_function^ATP binding`GO:0004672^molecular_function^protein kinase activity`GO:0004674^molecular_function^protein serine/threonine kinase activity`GO:0009742^biological_process^brassinosteroid mediated signaling pathway`GO:0009791…	.	.	.
comp177_c0	comp177_c0_seq1	.	.	.	.	.	.	.	.	.	.	.	.	.	.	.
comp178_c0	comp178_c0_seq1	.	.	.	.	.	.	.	.	.	.	.	.	.	.	.
comp181_c0	comp181_c0_seq1	.	.	.	m.124	1-1230[+]	sp|Q96P70|IPO9_HUMAN^Q96P70^Q:4-1227,H:436-847^27.03%ID^E:5e-43^RecName: Full=Importin-9;^Eukaryota; Metazoa; Chordata; Craniata; Vertebrata; Euteleostomi; Mammalia; Eutheria; Euarchontoglires; Primates; Haplorrhini; Catarrhini; Hominidae; Homo	.	.	.	.	COG5657^Importin	GO:0005737^cellular_component^cytoplasm`GO:0005634^cellular_component^nucleus`GO:0042393^molecular_function^histone binding`GO:0005515^molecular_function^protein binding`GO:0008565^molecular_function^protein transporter activity`GO:0006606^biological_process^protein import into nucleus	.	.	.
comp182_c0	comp182_c0_seq1	.	.	.	.	.	.	.	.	.	.	.	.	.	.	.
comp183_c0	comp183_c0_seq1	.	.	.	m.127	191-541[+]	.	.	.	.	.	.	.	.	.	.
comp183_c0	comp183_c0_seq1	.	.	.	m.126	309-1793[-]	sp|Q5ZJC8|MTER1_CHICK^Q5ZJC8^Q:763-1449,H:147-386^21.9%ID^E:1e-05^RecName: Full=mTERF domain-containing protein 1, mitochondrial;^Eukaryota; Metazoa; Chordata; Craniata; Vertebrata; Euteleostomi; Testudines + Archosauria group; Archosauria; Dinosauria; Saurischia; Theropoda; Coelurosauria; Aves; Neognathae; Galliformes; Phasianidae; Phasianinae; Gallus	.	.	.	.	.	GO:0005739^cellular_component^mitochondrion`GO:0044212^molecular_function^transcription regulatory region DNA binding`GO:0045892^biological_process^negative regulation of transcription, DNA-templated`GO:0006351^biological_process^transcription, DNA-templated	.	.	.
comp184_c0	comp184_c0_seq1	.	.	.	m.128	197-748[-]	sp|Q3B7M6|NEDD1_BOVIN^Q3B7M6^Q:316-537,H:584-656^38.96%ID^E:1e-11^RecName: Full=Protein NEDD1;^Eukaryota; Metazoa; Chordata; Craniata; Vertebrata; Euteleostomi; Mammalia; Eutheria; Laurasiatheria; Cetartiodactyla; Ruminantia; Pecora; Bovidae; Bovinae; Bos	.	.	.	.	COG2319^repeat-containing protein	GO:0045177^cellular_component^apical part of cell`GO:0005814^cellular_component^centriole`GO:0000242^cellular_component^pericentriolar material`GO:0000922^cellular_component^spindle pole`GO:0007067^biological_process^mitotic nuclear division	.	.	.
comp185_c0	comp185_c0_seq1	.	.	.	m.131	1-441[-]	sp|Q0WUF6|PUB41_ARATH^Q0WUF6^Q:356-69,H:419-513^42.71%ID^E:9e-07^RecName: Full=U-box domain-containing protein 41;^Eukaryota; Viridiplantae; Streptophyta; Embryophyta; Tracheophyta; Spermatophyta; Magnoliophyta; eudicotyledons; Gunneridae; Pentapetalae; rosids; malvids; Brassicales; Brassicaceae; Camelineae; Arabidopsis	.	.	.	.	.	GO:0000151^cellular_component^ubiquitin ligase complex`GO:0004842^molecular_function^ubiquitin-protein transferase activity	.	.	.
comp187_c0	comp187_c0_seq1	.	.	.	m.132	1-522[+]	.	.	.	.	.	.	.	.	.	.
comp188_c0	comp188_c0_seq1	.	.	.	m.134	614-1093[+]	.	.	.	.	.	.	.	.	.	.
comp190_c0	comp190_c0_seq1	.	.	.	.	.	.	.	.	.	.	.	.	.	.	.
comp191_c0	comp191_c0_seq1	.	.	.	.	.	.	.	.	.	.	.	.	.	.	.
comp195_c0	comp195_c0_seq1	.	.	.	m.135	3-335[+]	.	.	.	.	.	.	.	.	.	.
comp195_c0	comp195_c0_seq2	.	.	.	.	.	.	.	.	.	.	.	.	.	.	.
comp196_c0	comp196_c0_seq1	.	.	.	m.136	3-341[+]	.	.	.	.	.	.	.	.	.	.
comp196_c0	comp196_c0_seq2	.	.	.	.	.	.	.	.	.	.	.	.	.	.	.
comp199_c0	comp199_c0_seq1	.	.	.	.	.	.	.	.	.	.	.	.	.	.	.
comp201_c0	comp201_c0_seq1	.	.	.	.	.	.	.	.	.	.	.	.	.	.	.
comp202_c0	comp202_c0_seq1	.	.	.	.	.	.	.	.	.	.	.	.	.	.	.
comp203_c0	comp203_c0_seq1	.	.	.	m.137	2-532[+]	sp|Q9XHY7|HACL3_ORYSJ^Q9XHY7^Q:19-528,H:266-432^43.27%ID^E:1e-15^RecName: Full=Probable histone acetyltransferase HAC-like 3;^Eukaryota; Viridiplantae; Streptophyta; Embryophyta; Tracheophyta; Spermatophyta; Magnoliophyta; Liliopsida; Poales; Poaceae; BEP clade; Ehrhartoideae; Oryzeae; Oryza	.	.	.	.	.	GO:0005634^cellular_component^nucleus`GO:0004402^molecular_function^histone acetyltransferase activity`GO:0003712^molecular_function^transcription cofactor activity`GO:0008270^molecular_function^zinc ion binding`GO:0006355^biological_process^regulation of transcription, DNA-templated`GO:0006351^biological_process^transcription, DNA-templated	.	.	.
comp204_c0	comp204_c0_seq1	.	.	.	.	.	.	.	.	.	.	.	.	.	.	.
comp204_c0	comp204_c0_seq2	.	.	.	.	.	.	.	.	.	.	.	.	.	.	.
comp206_c0	comp206_c0_seq1	.	.	.	.	.	.	.	.	.	.	.	.	.	.	.
comp207_c0	comp207_c0_seq1	.	.	.	m.138	1-345[+]	.	.	.	.	.	.	.	.	.	.
comp210_c0	comp210_c0_seq1	.	.	.	.	.	.	.	.	.	.	.	.	.	.	.
comp211_c0	comp211_c0_seq1	.	.	.	.	.	.	.	.	.	.	.	.	.	.	.
comp212_c0	comp212_c0_seq1	.	.	.	.	.	.	.	.	.	.	.	.	.	.	.
comp213_c0	comp213_c0_seq1	.	.	.	.	.	.	.	.	.	.	.	.	.	.	.
comp214_c0	comp214_c0_seq1	.	.	.	.	.	.	.	.	.	.	.	.	.	.	.
comp214_c0	comp214_c0_seq2	.	.	.	.	.	.	.	.	.	.	.	.	.	.	.
comp215_c0	comp215_c0_seq1	.	.	.	.	.	.	.	.	.	.	.	.	.	.	.
comp216_c0	comp216_c0_seq1	.	.	.	.	.	.	.	.	.	.	.	.	.	.	.
comp217_c0	comp217_c0_seq1	.	.	.	.	.	.	.	.	.	.	.	.	.	.	.
comp218_c0	comp218_c0_seq1	.	.	.	.	.	.	.	.	.	.	.	.	.	.	.
comp220_c0	comp220_c0_seq1	.	.	.	.	.	.	.	.	.	.	.	.	.	.	.
comp222_c0	comp222_c0_seq1	.	.	.	.	.	.	.	.	.	.	.	.	.	.	.
comp223_c0	comp223_c0_seq1	.	.	.	.	.	.	.	.	.	.	.	.	.	.	.
comp224_c0	comp224_c0_seq1	.	.	.	.	.	.	.	.	.	.	.	.	.	.	.
comp226_c0	comp226_c0_seq1	.	.	.	.	.	.	.	.	.	.	.	.	.	.	.
comp228_c0	comp228_c0_seq1	.	.	.	.	.	.	.	.	.	.	.	.	.	.	.
comp231_c0	comp231_c0_seq1	.	.	.	.	.	.	.	.	.	.	.	.	.	.	.
comp232_c0	comp232_c0_seq1	.	.	.	.	.	.	.	.	.	.	.	.	.	.	.
comp232_c0	comp232_c0_seq2	.	.	.	.	.	.	.	.	.	.	.	.	.	.	.
comp233_c0	comp233_c0_seq1	.	.	.	m.146	1-345[+]	.	.	.	.	.	.	.	.	.	.
comp234_c0	comp234_c0_seq1	.	.	.	m.148	2-319[-]	.	.	.	.	.	.	.	.	.	.
comp235_c0	comp235_c0_seq1	.	.	.	.	.	.	.	.	.	.	.	.	.	.	.
comp236_c0	comp236_c0_seq1	.	.	.	.	.	.	.	.	.	.	.	.	.	.	.
comp237_c0	comp237_c0_seq1	.	.	.	.	.	.	.	.	.	.	.	.	.	.	.
comp238_c0	comp238_c0_seq1	.	.	.	m.151	3-356[-]	sp|Q8LEA0|LPXK_ARATH^Q8LEA0^Q:67-294,H:67-142^59.21%ID^E:2e-23^RecName: Full=Probable tetraacyldisaccharide 4'-kinase, mitochondrial;^Eukaryota; Viridiplantae; Streptophyta; Embryophyta; Tracheophyta; Spermatophyta; Magnoliophyta; eudicotyledons; Gunneridae; Pentapetalae; rosids; malvids; Brassicales; Brassicaceae; Camelineae; Arabidopsis	.	.	.	.	COG1663^Transfers the gamma-phosphate of ATP to the 4'-position of a tetraacyldisaccharide 1-phosphate intermediate (termed DS-1- P) to form tetraacyldisaccharide 1,4'-bis-phosphate (lipid IVA) (By similarity)	GO:0005739^cellular_component^mitochondrion`GO:0005524^molecular_function^ATP binding`GO:0009029^molecular_function^tetraacyldisaccharide 4'-kinase activity`GO:0009245^biological_process^lipid A biosynthetic process`GO:2001289^biological_process^lipid X metabolic process	.	.	.
comp240_c0	comp240_c0_seq1	.	.	.	.	.	.	.	.	.	.	.	.	.	.	.
comp241_c0	comp241_c0_seq1	.	.	.	.	.	.	.	.	.	.	.	.	.	.	.
comp241_c0	comp241_c0_seq2	.	.	.	.	.	.	.	.	.	.	.	.	.	.	.
comp242_c0	comp242_c0_seq1	.	.	.	m.152	1-441[+]	sp|Q6NZP1|ZRAB3_MOUSE^Q6NZP1^Q:4-273,H:951-1039^38.89%ID^E:2e-14^RecName: Full=DNA annealing helicase and endonuclease ZRANB3;^Eukaryota; Metazoa; Chordata; Craniata; Vertebrata; Euteleostomi; Mammalia; Eutheria; Euarchontoglires; Glires; Rodentia; Sciurognathi; Muroidea; Muridae; Murinae; Mus; Mus	.	.	.	.	COG0553^helicase	GO:0043596^cellular_component^nuclear replication fork`GO:0036310^molecular_function^annealing helicase activity`GO:0005524^molecular_function^ATP binding`GO:0003677^molecular_function^DNA binding`GO:0004520^molecular_function^endodeoxyribonuclease activity`GO:0004386^molecular_function^helicase activity`GO:0070530^molecular_function^K63-linked polyubiquitin binding`GO:0008270^molecular_function^…	.	.	.
comp243_c0	comp243_c0_seq1	.	.	.	.	.	.	.	.	.	.	.	.	.	.	.
comp244_c0	comp244_c0_seq1	.	.	.	.	.	.	.	.	.	.	.	.	.	.	.
comp245_c0	comp245_c0_seq1	.	.	.	.	.	.	.	.	.	.	.	.	.	.	.
comp246_c0	comp246_c0_seq1	.	.	.	.	.	.	.	.	.	.	.	.	.	.	.
comp246_c0	comp246_c0_seq2	.	.	.	.	.	.	.	.	.	.	.	.	.	.	.
comp247_c0	comp247_c0_seq1	.	.	.	m.154	2-307[+]	.	.	.	sigP:1^28^0.63^YES	.	.	.	.	.	.
comp249_c0	comp249_c0_seq1	.	.	.	.	.	.	.	.	.	.	.	.	.	.	.
comp250_c0	comp250_c0_seq1	.	.	.	.	.	.	.	.	.	.	.	.	.	.	.
comp252_c0	comp252_c0_seq1	.	.	.	.	.	.	.	.	.	.	.	.	.	.	.
comp253_c0	comp253_c0_seq1	.	.	.	.	.	.	.	.	.	.	.	.	.	.	.
comp254_c0	comp254_c0_seq1	.	.	.	.	.	.	.	.	.	.	.	.	.	.	.
comp254_c0	comp254_c0_seq2	.	.	.	.	.	.	.	.	.	.	.	.	.	.	.
comp255_c0	comp255_c0_seq1	.	.	.	m.158	1-327[-]	.	.	.	.	.	.	.	.	.	.
comp258_c0	comp258_c0_seq1	.	.	.	.	.	.	.	.	.	.	.	.	.	.	.
comp259_c0	comp259_c0_seq1	.	.	.	m.160	3-368[+]	.	.	.	.	.	.	.	.	.	.
comp262_c0	comp262_c0_seq1	.	.	.	m.161	3-755[-]	sp|Q8RWW0|ALE2_ARATH^Q8RWW0^Q:91-441,H:102-218^44.44%ID^E:1e-27^RecName: Full=Receptor-like serine/threonine-protein kinase ALE2;^Eukaryota; Viridiplantae; Streptophyta; Embryophyta; Tracheophyta; Spermatophyta; Magnoliophyta; eudicotyledons; Gunneridae; Pentapetalae; rosids; malvids; Brassicales; Brassicaceae; Camelineae; Arabidopsis	.	.	.	.	COG0515^Serine Threonine protein kinase	GO:0016021^cellular_component^integral component of membrane`GO:0005886^cellular_component^plasma membrane`GO:0005524^molecular_function^ATP binding`GO:0016301^molecular_function^kinase activity`GO:0004674^molecular_function^protein serine/threonine kinase activity`GO:0030154^biological_process^cell differentiation`GO:0042335^biological_process^cuticle development`GO:0048645^biological_process^or…	.	.	.
comp264_c0	comp264_c0_seq1	.	.	.	.	.	.	.	.	.	.	.	.	.	.	.
comp266_c0	comp266_c0_seq1	.	.	.	m.162	2-355[-]	sp|P46605|HOX1A_MAIZE^P46605^Q:121-354,H:411-488^49.4%ID^E:5e-10^RecName: Full=Homeobox protein HOX1A;^Eukaryota; Viridiplantae; Streptophyta; Embryophyta; Tracheophyta; Spermatophyta; Magnoliophyta; Liliopsida; Poales; Poaceae; PACMAD clade; Panicoideae; Andropogoneae; Zea	.	.	.	.	.	GO:0005634^cellular_component^nucleus`GO:0043565^molecular_function^sequence-specific DNA binding`GO:0003700^molecular_function^sequence-specific DNA binding transcription factor activity`GO:0008270^molecular_function^zinc ion binding`GO:0006351^biological_process^transcription, DNA-templated	.	.	.
comp267_c0	comp267_c0_seq1	.	.	.	.	.	.	.	.	.	.	.	.	.	.	.
comp267_c0	comp267_c0_seq2	.	.	.	.	.	.	.	.	.	.	.	.	.	.	.
comp268_c0	comp268_c0_seq1	.	.	.	.	.	.	.	.	.	.	.	.	.	.	.
comp268_c0	comp268_c0_seq2	.	.	.	.	.	.	.	.	.	.	.	.	.	.	.
comp269_c0	comp269_c0_seq1	.	.	.	.	.	.	.	.	.	.	.	.	.	.	.
comp272_c0	comp272_c0_seq1	.	.	.	m.166	2-775[+]	sp|Q4IPX8|SYM1_GIBZE^Q4IPX8^Q:247-744,H:4-171^35.88%ID^E:1e-24^RecName: Full=Protein SYM1;^Eukaryota; Fungi; Dikarya; Ascomycota; Pezizomycotina; Sordariomycetes; Hypocreomycetidae; Hypocreales; Nectriaceae; Fusarium	.	.	.	.	.	GO:0016021^cellular_component^integral component of membrane`GO:0005743^cellular_component^mitochondrial inner membrane	.	.	.
comp273_c0	comp273_c0_seq1	.	.	.	.	.	.	.	.	.	.	.	.	.	.	.
comp276_c0	comp276_c0_seq1	.	.	.	.	.	.	.	.	.	.	.	.	.	.	.
comp277_c0	comp277_c0_seq1	.	.	.	m.169	3-500[-]	.	.	.	.	.	.	.	.	.	.
comp278_c0	comp278_c0_seq1	.	.	.	m.170	1-399[+]	sp|Q0DSV9|TOP6A_ORYSJ^Q0DSV9^Q:1-396,H:311-442^96.21%ID^E:2e-89^.^.	.	.	.	.	.	.	.	.	.
comp279_c0	comp279_c0_seq1	.	.	.	.	.	.	.	.	.	.	.	.	.	.	.
comp281_c0	comp281_c0_seq1	.	.	.	.	.	.	.	.	.	.	.	.	.	.	.
comp282_c0	comp282_c0_seq1	.	.	.	m.171	1-657[-]	sp|Q2QRX6|DRTS_ORYSJ^Q2QRX6^Q:1-657,H:47-265^78.08%ID^E:2e-118^RecName: Full=Putative bifunctional dihydrofolate reductase-thymidylate synthase;^Eukaryota; Viridiplantae; Streptophyta; Embryophyta; Tracheophyta; Spermatophyta; Magnoliophyta; Liliopsida; Poales; Poaceae; BEP clade; Ehrhartoideae; Oryzeae; Oryza	.	.	.	.	COG0262^Key enzyme in folate metabolism. Catalyzes an essential reaction for de novo glycine and purine synthesis, and for DNA precursor synthesis (By similarity)	GO:0004146^molecular_function^dihydrofolate reductase activity`GO:0004799^molecular_function^thymidylate synthase activity`GO:0006231^biological_process^dTMP biosynthetic process`GO:0006545^biological_process^glycine biosynthetic process`GO:0006730^biological_process^one-carbon metabolic process`GO:0046654^biological_process^tetrahydrofolate biosynthetic process	.	.	.
comp284_c0	comp284_c0_seq1	.	.	.	m.172	1-699[+]	sp|Q9SSQ4|FRS6_ARATH^Q9SSQ4^Q:136-417,H:84-182^34.65%ID^E:6e-11^RecName: Full=Protein FAR1-RELATED SEQUENCE 6;^Eukaryota; Viridiplantae; Streptophyta; Embryophyta; Tracheophyta; Spermatophyta; Magnoliophyta; eudicotyledons; Gunneridae; Pentapetalae; rosids; malvids; Brassicales; Brassicaceae; Camelineae; Arabidopsis	.	.	.	.	.	GO:0005634^cellular_component^nucleus`GO:0008270^molecular_function^zinc ion binding	.	.	.
comp286_c0	comp286_c0_seq1	.	.	.	.	.	.	.	.	.	.	.	.	.	.	.
comp286_c0	comp286_c0_seq2	.	.	.	.	.	.	.	.	.	.	.	.	.	.	.
comp287_c0	comp287_c0_seq1	.	.	.	.	.	.	.	.	.	.	.	.	.	.	.
comp288_c0	comp288_c0_seq1	.	.	.	.	.	.	.	.	.	.	.	.	.	.	.
comp288_c0	comp288_c0_seq2	.	.	.	.	.	.	.	.	.	.	.	.	.	.	.
comp289_c0	comp289_c0_seq1	.	.	.	m.174	1-435[+]	.	.	.	.	.	.	.	.	.	.
comp290_c0	comp290_c0_seq1	.	.	.	.	.	.	.	.	.	.	.	.	.	.	.
comp292_c0	comp292_c0_seq1	.	.	.	.	.	.	.	.	.	.	.	.	.	.	.
comp293_c0	comp293_c0_seq1	.	.	.	m.177	3-503[-]	sp|Q54VA9|F116_DICDI^Q54VA9^Q:115-495,H:98-215^39.37%ID^E:2e-16^RecName: Full=Protein DENND6 homolog;^Eukaryota; Amoebozoa; Mycetozoa; Dictyosteliida; Dictyostelium	.	.	.	.	.	.	.	.	.
comp294_c0	comp294_c0_seq1	.	.	.	.	.	.	.	.	.	.	.	.	.	.	.
comp294_c0	comp294_c0_seq2	.	.	.	.	.	.	.	.	.	.	.	.	.	.	.
comp295_c0	comp295_c0_seq1	.	.	.	.	.	.	.	.	.	.	.	.	.	.	.
comp296_c0	comp296_c0_seq1	.	.	.	.	.	.	.	.	.	.	.	.	.	.	.
comp297_c0	comp297_c0_seq1	.	.	.	m.179	2-634[-]	sp|P0C2F6|RNHX1_ARATH^P0C2F6^Q:112-450,H:18-129^27.43%ID^E:1e-09^RecName: Full=Putative ribonuclease H protein At1g65750;^Eukaryota; Viridiplantae; Streptophyta; Embryophyta; Tracheophyta; Spermatophyta; Magnoliophyta; eudicotyledons; Gunneridae; Pentapetalae; rosids; malvids; Brassicales; Brassicaceae; Camelineae; Arabidopsis	.	.	sigP:1^22^0.517^YES	.	.	GO:0046872^molecular_function^metal ion binding`GO:0003676^molecular_function^nucleic acid binding`GO:0004523^molecular_function^RNA-DNA hybrid ribonuclease activity	.	.	.
comp297_c0	comp297_c0_seq1	.	.	.	m.180	261-779[+]	sp|P0C2F6|RNHX1_ARATH^P0C2F6^Q:263-3,H:18-103^29.89%ID^E:8e-09^RecName: Full=Putative ribonuclease H protein At1g65750;^Eukaryota; Viridiplantae; Streptophyta; Embryophyta; Tracheophyta; Spermatophyta; Magnoliophyta; eudicotyledons; Gunneridae; Pentapetalae; rosids; malvids; Brassicales; Brassicaceae; Camelineae; Arabidopsis	.	.	.	.	.	GO:0046872^molecular_function^metal ion binding`GO:0003676^molecular_function^nucleic acid binding`GO:0004523^molecular_function^RNA-DNA hybrid ribonuclease activity	.	.	.
comp298_c0	comp298_c0_seq1	.	.	.	m.183	1-306[+]	.	.	.	.	.	.	.	.	.	.
comp299_c0	comp299_c0_seq1	.	.	.	m.184	1-453[+]	.	.	.	.	.	.	.	.	.	.
comp301_c0	comp301_c0_seq1	.	.	.	.	.	.	.	.	.	.	.	.	.	.	.
comp302_c0	comp302_c0_seq1	.	.	.	.	.	.	.	.	.	.	.	.	.	.	.
comp303_c0	comp303_c0_seq1	.	.	.	.	.	.	.	.	.	.	.	.	.	.	.
comp304_c0	comp304_c0_seq1	.	.	.	.	.	.	.	.	.	.	.	.	.	.	.
comp305_c0	comp305_c0_seq1	.	.	.	.	.	.	.	.	.	.	.	.	.	.	.
comp305_c0	comp305_c0_seq2	.	.	.	.	.	.	.	.	.	.	.	.	.	.	.
comp306_c0	comp306_c0_seq1	.	.	.	m.188	1-561[+]	.	.	.	.	.	.	.	.	.	.
comp308_c0	comp308_c0_seq1	.	.	.	.	.	.	.	.	.	.	.	.	.	.	.
comp308_c0	comp308_c0_seq2	.	.	.	.	.	.	.	.	.	.	.	.	.	.	.
comp309_c0	comp309_c0_seq1	.	.	.	.	.	.	.	.	.	.	.	.	.	.	.
comp310_c0	comp310_c0_seq1	.	.	.	m.189	1-870[+]	sp|Q54P70|Y4757_DICDI^Q54P70^Q:373-810,H:608-764^38.22%ID^E:2e-20^RecName: Full=OTU domain-containing protein DDB_G0284757;^Eukaryota; Amoebozoa; Mycetozoa; Dictyosteliida; Dictyostelium	.	.	.	.	.	GO:0008234^molecular_function^cysteine-type peptidase activity	.	.	.
comp312_c0	comp312_c0_seq1	.	.	.	.	.	.	.	.	.	.	.	.	.	.	.
comp314_c0	comp314_c0_seq1	.	.	.	m.190	155-550[-]	sp|A2X7U1|HOX24_ORYSI^A2X7U1^Q:1-393,H:112-262^52.63%ID^E:2e-26^RecName: Full=Homeobox-leucine zipper protein HOX24;^Eukaryota; Viridiplantae; Streptophyta; Embryophyta; Tracheophyta; Spermatophyta; Magnoliophyta; Liliopsida; Poales; Poaceae; BEP clade; Ehrhartoideae; Oryzeae; Oryza	.	.	.	.	.	GO:0005634^cellular_component^nucleus`GO:0003700^molecular_function^sequence-specific DNA binding transcription factor activity`GO:0000976^molecular_function^transcription regulatory region sequence-specific DNA binding`GO:0006351^biological_process^transcription, DNA-templated	.	.	.
comp315_c0	comp315_c0_seq1	.	.	.	.	.	.	.	.	.	.	.	.	.	.	.
comp316_c0	comp316_c0_seq1	.	.	.	.	.	.	.	.	.	.	.	.	.	.	.
comp317_c0	comp317_c0_seq1	.	.	.	.	.	.	.	.	.	.	.	.	.	.	.
comp318_c0	comp318_c0_seq1	.	.	.	.	.	.	.	.	.	.	.	.	.	.	.
comp319_c0	comp319_c0_seq1	.	.	.	.	.	.	.	.	.	.	.	.	.	.	.
comp320_c0	comp320_c0_seq1	.	.	.	.	.	.	.	.	.	.	.	.	.	.	.
comp321_c0	comp321_c0_seq1	.	.	.	.	.	.	.	.	.	.	.	.	.	.	.
comp323_c0	comp323_c0_seq1	.	.	.	.	.	.	.	.	.	.	.	.	.	.	.
comp325_c0	comp325_c0_seq1	.	.	.	m.193	2-319[+]	sp|Q8GXZ3|Y5102_ARATH^Q8GXZ3^Q:1-315,H:82-186^88.57%ID^E:1e-60^RecName: Full=Serine/threonine-protein kinase At5g01020;^Eukaryota; Viridiplantae; Streptophyta; Embryophyta; Tracheophyta; Spermatophyta; Magnoliophyta; eudicotyledons; Gunneridae; Pentapetalae; rosids; malvids; Brassicales; Brassicaceae; Camelineae; Arabidopsis	.	.	.	.	COG0515^Serine Threonine protein kinase	GO:0005886^cellular_component^plasma membrane`GO:0005524^molecular_function^ATP binding`GO:0004674^molecular_function^protein serine/threonine kinase activity	.	.	.
comp329_c0	comp329_c0_seq1	.	.	.	m.195	3-425[+]	.	.	.	.	.	.	.	.	.	.
comp331_c0	comp331_c0_seq1	.	.	.	.	.	.	.	.	.	.	.	.	.	.	.
comp334_c0	comp334_c0_seq1	.	.	.	.	.	.	.	.	.	.	.	.	.	.	.
comp336_c0	comp336_c0_seq1	.	.	.	m.197	3-371[+]	.	.	.	.	.	.	.	.	.	.
comp339_c0	comp339_c0_seq1	.	.	.	.	.	.	.	.	.	.	.	.	.	.	.
comp340_c0	comp340_c0_seq1	.	.	.	m.199	168-497[-]	.	.	.	.	.	.	.	.	.	.
comp342_c0	comp342_c0_seq1	.	.	.	.	.	.	.	.	.	.	.	.	.	.	.
comp343_c0	comp343_c0_seq1	.	.	.	m.200	1-1005[-]	sp|Q3B7M6|NEDD1_BOVIN^Q3B7M6^Q:1-411,H:168-302^33.58%ID^E:1e-21^RecName: Full=Protein NEDD1;^Eukaryota; Metazoa; Chordata; Craniata; Vertebrata; Euteleostomi; Mammalia; Eutheria; Laurasiatheria; Cetartiodactyla; Ruminantia; Pecora; Bovidae; Bovinae; Bos	.	.	.	.	COG2319^repeat-containing protein	GO:0045177^cellular_component^apical part of cell`GO:0005814^cellular_component^centriole`GO:0000242^cellular_component^pericentriolar material`GO:0000922^cellular_component^spindle pole`GO:0007067^biological_process^mitotic nuclear division	.	.	.
comp344_c0	comp344_c0_seq1	.	.	.	.	.	.	.	.	.	.	.	.	.	.	.
comp345_c0	comp345_c0_seq1	.	.	.	m.202	3-308[-]	.	.	.	.	.	.	.	.	.	.
comp346_c0	comp346_c0_seq1	.	.	.	.	.	.	.	.	.	.	.	.	.	.	.
comp347_c0	comp347_c0_seq1	.	.	.	.	.	.	.	.	.	.	.	.	.	.	.
comp347_c0	comp347_c0_seq2	.	.	.	.	.	.	.	.	.	.	.	.	.	.	.
comp348_c0	comp348_c0_seq1	.	.	.	m.204	457-1017[+]	sp|Q0JNK6|CCB13_ORYSJ^Q0JNK6^Q:253-558,H:80-180^58.25%ID^E:2e-22^RecName: Full=Cyclin-B1-3;^Eukaryota; Viridiplantae; Streptophyta; Embryophyta; Tracheophyta; Spermatophyta; Magnoliophyta; Liliopsida; Poales; Poaceae; BEP clade; Ehrhartoideae; Oryzeae; Oryza	.	.	.	.	COG5024^g2 mitotic-specific	GO:0005737^cellular_component^cytoplasm`GO:0005634^cellular_component^nucleus`GO:0007049^biological_process^cell cycle`GO:0051301^biological_process^cell division`GO:0000079^biological_process^regulation of cyclin-dependent protein serine/threonine kinase activity`GO:0010332^biological_process^response to gamma radiation	.	.	.
comp348_c0	comp348_c0_seq1	.	.	.	m.205	87-494[-]	sp|F2E2E4|CSPL3_HORVD^F2E2E4^Q:1-330,H:92-201^90%ID^E:1e-58^RecName: Full=CASP-like protein 3;^Eukaryota; Viridiplantae; Streptophyta; Embryophyta; Tracheophyta; Spermatophyta; Magnoliophyta; Liliopsida; Poales; Poaceae; BEP clade; Pooideae; Triticeae; Hordeum	.	.	.	.	.	GO:0016021^cellular_component^integral component of membrane`GO:0005886^cellular_component^plasma membrane	.	.	.
comp351_c0	comp351_c0_seq1	.	.	.	m.206	17-412[+]	sp|O74343|YH2X_SCHPO^O74343^Q:55-333,H:405-498^43.16%ID^E:2e-15^RecName: Full=Putative pseudouridine synthase C1A4.09;^Eukaryota; Fungi; Dikarya; Ascomycota; Taphrinomycotina; Schizosaccharomycetes; Schizosaccharomycetales; Schizosaccharomycetaceae; Schizosaccharomyces	.	.	.	.	COG0585^Responsible for synthesis of pseudouridine from uracil- 13 in transfer RNAs (By similarity)	GO:0005634^cellular_component^nucleus`GO:0009982^molecular_function^pseudouridine synthase activity`GO:0003723^molecular_function^RNA binding`GO:0000455^biological_process^enzyme-directed rRNA pseudouridine synthesis`GO:0031120^biological_process^snRNA pseudouridine synthesis`GO:0031119^biological_process^tRNA pseudouridine synthesis	.	.	.
comp351_c0	comp351_c0_seq2	.	.	.	m.207	2-514[+]	sp|O74343|YH2X_SCHPO^O74343^Q:7-450,H:350-498^46.67%ID^E:7e-36^RecName: Full=Putative pseudouridine synthase C1A4.09;^Eukaryota; Fungi; Dikarya; Ascomycota; Taphrinomycotina; Schizosaccharomycetes; Schizosaccharomycetales; Schizosaccharomycetaceae; Schizosaccharomyces	.	.	.	.	COG0585^Responsible for synthesis of pseudouridine from uracil- 13 in transfer RNAs (By similarity)	GO:0005634^cellular_component^nucleus`GO:0009982^molecular_function^pseudouridine synthase activity`GO:0003723^molecular_function^RNA binding`GO:0000455^biological_process^enzyme-directed rRNA pseudouridine synthesis`GO:0031120^biological_process^snRNA pseudouridine synthesis`GO:0031119^biological_process^tRNA pseudouridine synthesis	.	.	.
comp352_c0	comp352_c0_seq1	.	.	.	m.208	1-816[+]	.	.	.	.	.	.	.	.	.	.
comp354_c0	comp354_c0_seq1	.	.	.	.	.	.	.	.	.	.	.	.	.	.	.
comp355_c0	comp355_c0_seq1	.	.	.	.	.	.	.	.	.	.	.	.	.	.	.
comp356_c0	comp356_c0_seq1	.	.	.	.	.	.	.	.	.	.	.	.	.	.	.
comp357_c0	comp357_c0_seq1	.	.	.	.	.	.	.	.	.	.	.	.	.	.	.
comp357_c0	comp357_c0_seq2	.	.	.	.	.	.	.	.	.	.	.	.	.	.	.
comp358_c0	comp358_c0_seq1	.	.	.	.	.	.	.	.	.	.	.	.	.	.	.
comp360_c0	comp360_c0_seq1	.	.	.	m.211	2-370[-]	.	.	.	.	.	.	.	.	.	.
comp360_c0	comp360_c0_seq2	.	.	.	.	.	.	.	.	.	.	.	.	.	.	.
comp361_c0	comp361_c0_seq1	.	.	.	.	.	.	.	.	.	.	.	.	.	.	.
comp362_c0	comp362_c0_seq1	.	.	.	.	.	.	.	.	.	.	.	.	.	.	.
comp363_c0	comp363_c0_seq1	.	.	.	.	.	.	.	.	.	.	.	.	.	.	.
comp363_c0	comp363_c0_seq2	.	.	.	.	.	.	.	.	.	.	.	.	.	.	.
comp364_c0	comp364_c0_seq1	.	.	.	.	.	.	.	.	.	.	.	.	.	.	.
comp365_c0	comp365_c0_seq1	.	.	.	m.214	3-500[+]	.	.	.	.	.	.	.	.	.	.
comp366_c0	comp366_c0_seq1	.	.	.	m.215	1-318[+]	.	.	.	.	.	.	.	.	.	.
comp367_c0	comp367_c0_seq1	.	.	.	.	.	.	.	.	.	.	.	.	.	.	.
comp368_c0	comp368_c0_seq1	.	.	.	.	.	.	.	.	.	.	.	.	.	.	.
comp369_c0	comp369_c0_seq1	.	.	.	m.220	3-347[-]	sp|Q940Y1|ORP2A_ARATH^Q940Y1^Q:13-342,H:123-236^52.99%ID^E:2e-28^RecName: Full=Oxysterol-binding protein-related protein 2A;^Eukaryota; Viridiplantae; Streptophyta; Embryophyta; Tracheophyta; Spermatophyta; Magnoliophyta; eudicotyledons; Gunneridae; Pentapetalae; rosids; malvids; Brassicales; Brassicaceae; Camelineae; Arabidopsis	.	.	.	.	.	GO:0008289^molecular_function^lipid binding`GO:0006869^biological_process^lipid transport	.	.	.
comp371_c0	comp371_c0_seq1	.	.	.	.	.	.	.	.	.	.	.	.	.	.	.
comp372_c0	comp372_c0_seq1	.	.	.	m.221	288-785[-]	.	.	.	.	.	.	.	.	.	.
comp373_c0	comp373_c0_seq1	.	.	.	.	.	.	.	.	.	.	.	.	.	.	.
comp377_c0	comp377_c0_seq1	.	.	.	.	.	.	.	.	.	.	.	.	.	.	.
comp377_c0	comp377_c0_seq2	.	.	.	.	.	.	.	.	.	.	.	.	.	.	.
comp379_c0	comp379_c0_seq1	.	.	.	.	.	.	.	.	.	.	.	.	.	.	.
comp380_c0	comp380_c0_seq1	.	.	.	m.224	3-383[-]	sp|Q605B4|RL23_METCA^Q605B4^Q:52-234,H:27-87^42.62%ID^E:3e-11^RecName: Full=50S ribosomal protein L23;^Bacteria; Proteobacteria; Gammaproteobacteria; Methylococcales; Methylococcaceae; Methylococcus	.	.	.	.	COG0089^One of the early assembly proteins it binds 23S rRNA. One of the proteins that surrounds the polypeptide exit tunnel on the outside of the ribosome. Forms the main docking site for trigger factor binding to the ribosome (By similarity)	GO:0005840^cellular_component^ribosome`GO:0000166^molecular_function^nucleotide binding`GO:0019843^molecular_function^rRNA binding`GO:0003735^molecular_function^structural constituent of ribosome`GO:0006412^biological_process^translation	.	.	.
comp383_c0	comp383_c0_seq1	.	.	.	m.227	1-600[+]	sp|Q93ZR6|WSD1_ARATH^Q93ZR6^Q:91-594,H:2-164^40.48%ID^E:7e-37^RecName: Full=O-acyltransferase WSD1;^Eukaryota; Viridiplantae; Streptophyta; Embryophyta; Tracheophyta; Spermatophyta; Magnoliophyta; eudicotyledons; Gunneridae; Pentapetalae; rosids; malvids; Brassicales; Brassicaceae; Camelineae; Arabidopsis	.	.	.	.	.	GO:0005783^cellular_component^endoplasmic reticulum`GO:0005789^cellular_component^endoplasmic reticulum membrane`GO:0016021^cellular_component^integral component of membrane`GO:0004144^molecular_function^diacylglycerol O-acyltransferase activity`GO:0047196^molecular_function^long-chain-alcohol O-fatty-acyltransferase activity`GO:0019432^biological_process^triglyceride biosynthetic process`GO:0010…	.	.	.
comp384_c0	comp384_c0_seq1	.	.	.	m.229	2-1312[+]	sp|Q700D9|MYBF_ARATH^Q700D9^Q:601-807,H:12-80^66.67%ID^E:8e-25^RecName: Full=Putative Myb family transcription factor At1g14600;^Eukaryota; Viridiplantae; Streptophyta; Embryophyta; Tracheophyta; Spermatophyta; Magnoliophyta; eudicotyledons; Gunneridae; Pentapetalae; rosids; malvids; Brassicales; Brassicaceae; Camelineae; Arabidopsis	.	.	.	.	.	GO:0005634^cellular_component^nucleus`GO:0003682^molecular_function^chromatin binding`GO:0003677^molecular_function^DNA binding`GO:0003700^molecular_function^sequence-specific DNA binding transcription factor activity`GO:0006355^biological_process^regulation of transcription, DNA-templated`GO:0006351^biological_process^transcription, DNA-templated	.	.	.
comp388_c0	comp388_c0_seq1	.	.	.	.	.	.	.	.	.	.	.	.	.	.	.
comp389_c0	comp389_c0_seq1	.	.	.	.	.	.	.	.	.	.	.	.	.	.	.
comp391_c0	comp391_c0_seq1	.	.	.	m.233	1-957[-]	sp|Q41144|STC_RICCO^Q41144^Q:109-957,H:18-299^65.02%ID^E:1e-96^RecName: Full=Sugar carrier protein C;^Eukaryota; Viridiplantae; Streptophyta; Embryophyta; Tracheophyta; Spermatophyta; Magnoliophyta; eudicotyledons; Gunneridae; Pentapetalae; rosids; fabids; Malpighiales; Euphorbiaceae; Acalyphoideae; Acalypheae; Ricinus	.	.	.	.	.	GO:0016021^cellular_component^integral component of membrane`GO:0022891^molecular_function^substrate-specific transmembrane transporter activity`GO:0015293^molecular_function^symporter activity`GO:0008643^biological_process^carbohydrate transport	.	.	.
comp391_c0	comp391_c0_seq1	.	.	.	m.235	1-366[+]	sp|P23586|STP1_ARATH^P23586^Q:366-1,H:176-297^63.11%ID^E:2e-47^RecName: Full=Sugar transport protein 1;^Eukaryota; Viridiplantae; Streptophyta; Embryophyta; Tracheophyta; Spermatophyta; Magnoliophyta; eudicotyledons; Gunneridae; Pentapetalae; rosids; malvids; Brassicales; Brassicaceae; Camelineae; Arabidopsis	.	.	.	.	COG0477^major facilitator Superfamily	GO:0016021^cellular_component^integral component of membrane`GO:0005634^cellular_component^nucleus`GO:0005886^cellular_component^plasma membrane`GO:0009506^cellular_component^plasmodesma`GO:0005773^cellular_component^vacuole`GO:0015145^molecular_function^monosaccharide transmembrane transporter activity`GO:0015293^molecular_function^symporter activity`GO:0015749^biological_process^monosaccharide …	.	.	.
comp392_c0	comp392_c0_seq1	.	.	.	.	.	.	.	.	.	.	.	.	.	.	.
comp392_c0	comp392_c0_seq2	.	.	.	m.237	2-304[+]	.	.	.	.	.	.	.	.	.	.
comp393_c0	comp393_c0_seq1	.	.	.	m.239	2-637[+]	.	.	.	.	.	.	.	.	.	.
comp395_c0	comp395_c0_seq1	.	.	.	.	.	.	.	.	.	.	.	.	.	.	.
comp396_c0	comp396_c0_seq1	.	.	.	m.240	2-613[+]	.	.	.	.	.	.	.	.	.	.
comp398_c0	comp398_c0_seq1	.	.	.	.	.	.	.	.	.	.	.	.	.	.	.
comp399_c0	comp399_c0_seq2	.	.	.	.	.	.	.	.	.	.	.	.	.	.	.
comp400_c0	comp400_c0_seq1	.	.	.	.	.	.	.	.	.	.	.	.	.	.	.
comp400_c0	comp400_c0_seq2	.	.	.	.	.	.	.	.	.	.	.	.	.	.	.
comp403_c0	comp403_c0_seq1	.	.	.	m.241	2-682[+]	.	.	.	.	.	.	.	.	.	.
comp404_c0	comp404_c0_seq1	.	.	.	.	.	.	.	.	.	.	.	.	.	.	.
comp405_c0	comp405_c0_seq1	.	.	.	m.242	3-311[-]	.	.	.	.	.	.	.	.	.	.
comp406_c0	comp406_c0_seq1	.	.	.	m.244	2-1084[+]	sp|Q9FZ70|FDL1_ARATH^Q9FZ70^Q:175-849,H:6-222^25.64%ID^E:5e-06^RecName: Full=F-box/FBD/LRR-repeat protein At1g13570;^Eukaryota; Viridiplantae; Streptophyta; Embryophyta; Tracheophyta; Spermatophyta; Magnoliophyta; eudicotyledons; Gunneridae; Pentapetalae; rosids; malvids; Brassicales; Brassicaceae; Camelineae; Arabidopsis	.	.	.	.	.	.	.	.	.
comp406_c0	comp406_c0_seq2	.	.	.	m.246	2-1096[+]	.	.	.	.	.	.	.	.	.	.
comp407_c0	comp407_c0_seq1	.	.	.	.	.	.	.	.	.	.	.	.	.	.	.
comp408_c0	comp408_c0_seq1	.	.	.	m.248	1-384[+]	sp|Q3T9Z9|ZUFSP_MOUSE^Q3T9Z9^Q:151-378,H:345-416^46.84%ID^E:5e-12^RecName: Full=Zinc finger with UFM1-specific peptidase domain protein;^Eukaryota; Metazoa; Chordata; Craniata; Vertebrata; Euteleostomi; Mammalia; Eutheria; Euarchontoglires; Glires; Rodentia; Sciurognathi; Muroidea; Muridae; Murinae; Mus; Mus	.	.	.	.	.	GO:0046872^molecular_function^metal ion binding	.	.	.
comp409_c0	comp409_c0_seq1	.	.	.	.	.	.	.	.	.	.	.	.	.	.	.
comp409_c0	comp409_c0_seq2	.	.	.	.	.	.	.	.	.	.	.	.	.	.	.
comp411_c0	comp411_c0_seq1	.	.	.	m.250	2-388[-]	.	.	.	.	.	.	.	.	.	.
comp412_c0	comp412_c0_seq1	.	.	.	.	.	.	.	.	.	.	.	.	.	.	.
comp413_c0	comp413_c0_seq1	.	.	.	.	.	.	.	.	.	.	.	.	.	.	.
comp414_c0	comp414_c0_seq1	.	.	.	m.252	1-381[+]	sp|Q6ES10|HAT1_ORYSJ^Q6ES10^Q:4-333,H:320-429^78.18%ID^E:8e-58^RecName: Full=Probable histone acetyltransferase type B catalytic subunit;^Eukaryota; Viridiplantae; Streptophyta; Embryophyta; Tracheophyta; Spermatophyta; Magnoliophyta; Liliopsida; Poales; Poaceae; BEP clade; Ehrhartoideae; Oryzeae; Oryza	.	.	.	.	.	GO:0005829^cellular_component^cytosol`GO:0000123^cellular_component^histone acetyltransferase complex`GO:0010485^molecular_function^H4 histone acetyltransferase activity`GO:0006348^biological_process^chromatin silencing at telomere	.	.	.
comp415_c0	comp415_c0_seq1	.	.	.	.	.	.	.	.	.	.	.	.	.	.	.
comp415_c0	comp415_c0_seq2	.	.	.	.	.	.	.	.	.	.	.	.	.	.	.
comp416_c0	comp416_c0_seq1	.	.	.	.	.	.	.	.	.	.	.	.	.	.	.
comp418_c0	comp418_c0_seq1	.	.	.	m.255	3-524[+]	.	.	.	.	.	.	.	.	.	.
comp419_c0	comp419_c0_seq1	.	.	.	.	.	.	.	.	.	.	.	.	.	.	.
comp420_c0	comp420_c0_seq1	.	.	.	.	.	.	.	.	.	.	.	.	.	.	.
comp421_c0	comp421_c0_seq1	.	.	.	m.256	1-372[+]	sp|A7PZL3|PGLR_VITVI^A7PZL3^Q:4-366,H:309-429^36.36%ID^E:7e-21^RecName: Full=Probable polygalacturonase;^Eukaryota; Viridiplantae; Streptophyta; Embryophyta; Tracheophyta; Spermatophyta; Magnoliophyta; eudicotyledons; Gunneridae; Pentapetalae; rosids; Vitales; Vitaceae; Vitis	.	.	.	.	COG5434^Glycoside hydrolase family 28	GO:0016021^cellular_component^integral component of membrane`GO:0004650^molecular_function^polygalacturonase activity`GO:0005975^biological_process^carbohydrate metabolic process	.	.	.
comp422_c0	comp422_c0_seq1	.	.	.	.	.	.	.	.	.	.	.	.	.	.	.
comp424_c0	comp424_c0_seq1	.	.	.	.	.	.	.	.	.	.	.	.	.	.	.
comp426_c0	comp426_c0_seq1	.	.	.	.	.	.	.	.	.	.	.	.	.	.	.
comp428_c0	comp428_c0_seq1	.	.	.	.	.	.	.	.	.	.	.	.	.	.	.
comp430_c0	comp430_c0_seq1	.	.	.	.	.	.	.	.	.	.	.	.	.	.	.
comp431_c0	comp431_c0_seq1	.	.	.	.	.	.	.	.	.	.	.	.	.	.	.
comp432_c0	comp432_c0_seq1	.	.	.	.	.	.	.	.	.	.	.	.	.	.	.
comp433_c0	comp433_c0_seq1	.	.	.	.	.	.	.	.	.	.	.	.	.	.	.
comp434_c0	comp434_c0_seq1	.	.	.	.	.	.	.	.	.	.	.	.	.	.	.
comp435_c0	comp435_c0_seq2	.	.	.	.	.	.	.	.	.	.	.	.	.	.	.
comp436_c0	comp436_c0_seq1	.	.	.	m.259	3-371[+]	.	.	.	.	.	.	.	.	.	.
comp438_c0	comp438_c0_seq1	.	.	.	.	.	.	.	.	.	.	.	.	.	.	.
comp438_c0	comp438_c0_seq2	.	.	.	.	.	.	.	.	.	.	.	.	.	.	.
comp439_c0	comp439_c0_seq1	.	.	.	m.260	1-405[+]	sp|Q84JR3|PP334_ARATH^Q84JR3^Q:1-360,H:342-461^38.33%ID^E:1e-19^RecName: Full=Pentatricopeptide repeat-containing protein At4g21705, mitochondrial;^Eukaryota; Viridiplantae; Streptophyta; Embryophyta; Tracheophyta; Spermatophyta; Magnoliophyta; eudicotyledons; Gunneridae; Pentapetalae; rosids; malvids; Brassicales; Brassicaceae; Camelineae; Arabidopsis	.	.	.	.	.	GO:0005739^cellular_component^mitochondrion	.	.	.
comp440_c0	comp440_c0_seq1	.	.	.	m.262	2-643[-]	sp|Q6NKW9|E138_ARATH^Q6NKW9^Q:1-639,H:243-452^60.09%ID^E:1e-67^RecName: Full=Glucan endo-1,3-beta-glucosidase 8;^Eukaryota; Viridiplantae; Streptophyta; Embryophyta; Tracheophyta; Spermatophyta; Magnoliophyta; eudicotyledons; Gunneridae; Pentapetalae; rosids; malvids; Brassicales; Brassicaceae; Camelineae; Arabidopsis	.	.	.	.	.	GO:0031225^cellular_component^anchored component of membrane`GO:0046658^cellular_component^anchored component of plasma membrane`GO:0005618^cellular_component^cell wall`GO:0005576^cellular_component^extracellular region`GO:0005886^cellular_component^plasma membrane`GO:0009506^cellular_component^plasmodesma`GO:0042973^molecular_function^glucan endo-1,3-beta-D-glucosidase activity`GO:0005975^biolog…	.	.	.
comp441_c0	comp441_c0_seq1	.	.	.	.	.	.	.	.	.	.	.	.	.	.	.
comp443_c0	comp443_c0_seq1	.	.	.	m.263	3-389[+]	sp|Q5BQN5|WAP_SOLLC^Q5BQN5^Q:10-384,H:700-824^40.8%ID^E:2e-10^RecName: Full=WPP domain-associated protein;^Eukaryota; Viridiplantae; Streptophyta; Embryophyta; Tracheophyta; Spermatophyta; Magnoliophyta; eudicotyledons; Gunneridae; Pentapetalae; asterids; lamiids; Solanales; Solanaceae; Solanoideae; Solaneae; Solanum; Lycopersicon	.	.	.	.	.	GO:0005794^cellular_component^Golgi apparatus	.	.	.
comp444_c0	comp444_c0_seq1	.	.	.	.	.	.	.	.	.	.	.	.	.	.	.
comp445_c0	comp445_c0_seq1	.	.	.	.	.	.	.	.	.	.	.	.	.	.	.
comp446_c0	comp446_c0_seq1	.	.	.	.	.	.	.	.	.	.	.	.	.	.	.
comp447_c0	comp447_c0_seq1	.	.	.	.	.	.	.	.	.	.	.	.	.	.	.
comp448_c0	comp448_c0_seq1	.	.	.	.	.	.	.	.	.	.	.	.	.	.	.
comp449_c0	comp449_c0_seq1	.	.	.	.	.	.	.	.	.	.	.	.	.	.	.
comp449_c0	comp449_c0_seq2	.	.	.	.	.	.	.	.	.	.	.	.	.	.	.
comp450_c0	comp450_c0_seq1	.	.	.	.	.	.	.	.	.	.	.	.	.	.	.
comp451_c0	comp451_c0_seq1	.	.	.	m.268	2-817[-]	sp|Q9FLW9|PKP2_ARATH^Q9FLW9^Q:79-816,H:63-306^80.89%ID^E:1e-144^RecName: Full=Plastidial pyruvate kinase 2;^Eukaryota; Viridiplantae; Streptophyta; Embryophyta; Tracheophyta; Spermatophyta; Magnoliophyta; eudicotyledons; Gunneridae; Pentapetalae; rosids; malvids; Brassicales; Brassicaceae; Camelineae; Arabidopsis	.	.	.	.	COG0469^Pyruvate kinase	GO:0009507^cellular_component^chloroplast`GO:0009570^cellular_component^chloroplast stroma`GO:0005739^cellular_component^mitochondrion`GO:0005524^molecular_function^ATP binding`GO:0000287^molecular_function^magnesium ion binding`GO:0030955^molecular_function^potassium ion binding`GO:0004743^molecular_function^pyruvate kinase activity`GO:0006633^biological_process^fatty acid biosynthetic process`G…	.	.	.
comp452_c0	comp452_c0_seq1	.	.	.	m.269	44-562[-]	.	.	.	.	.	.	.	.	.	.
comp453_c0	comp453_c0_seq1	.	.	.	m.271	3-626[-]	sp|Q39214|RPM1_ARATH^Q39214^Q:13-621,H:685-879^25.62%ID^E:2e-09^RecName: Full=Disease resistance protein RPM1;^Eukaryota; Viridiplantae; Streptophyta; Embryophyta; Tracheophyta; Spermatophyta; Magnoliophyta; eudicotyledons; Gunneridae; Pentapetalae; rosids; malvids; Brassicales; Brassicaceae; Camelineae; Arabidopsis	.	.	.	.	COG4886^leucine Rich Repeat	GO:0012505^cellular_component^endomembrane system`GO:0005886^cellular_component^plasma membrane`GO:0043531^molecular_function^ADP binding`GO:0005524^molecular_function^ATP binding`GO:0000166^molecular_function^nucleotide binding`GO:0005515^molecular_function^protein binding`GO:0009626^biological_process^plant-type hypersensitive response	.	.	.
comp455_c0	comp455_c0_seq1	.	.	.	m.272	1-519[+]	sp|O74995|TFH47_SCHPO^O74995^Q:115-513,H:81-213^42.11%ID^E:9e-34^RecName: Full=TFIIH basal transcription factor complex p47 subunit;^Eukaryota; Fungi; Dikarya; Ascomycota; Taphrinomycotina; Schizosaccharomycetes; Schizosaccharomycetales; Schizosaccharomycetaceae; Schizosaccharomyces	.	.	.	.	COG5151^Transcription factor	GO:0000439^cellular_component^core TFIIH complex`GO:0005829^cellular_component^cytosol`GO:0005675^cellular_component^holo TFIIH complex`GO:0005634^cellular_component^nucleus`GO:0000991^molecular_function^core RNA polymerase II binding transcription factor activity`GO:0008270^molecular_function^zinc ion binding`GO:0006281^biological_process^DNA repair`GO:0006289^biological_process^nucleotide-excis…	.	.	.
comp457_c0	comp457_c0_seq1	.	.	.	.	.	.	.	.	.	.	.	.	.	.	.
comp458_c0	comp458_c0_seq1	.	.	.	m.274	3-311[+]	.	.	.	sigP:1^45^0.523^YES	.	.	.	.	.	.
comp459_c0	comp459_c0_seq1	.	.	.	.	.	.	.	.	.	.	.	.	.	.	.
comp459_c0	comp459_c0_seq2	.	.	.	.	.	.	.	.	.	.	.	.	.	.	.
comp460_c0	comp460_c0_seq1	.	.	.	m.275	2-391[+]	sp|Q5R6D7|ASB8_PONAB^Q5R6D7^Q:22-387,H:56-174^37.1%ID^E:7e-12^RecName: Full=Ankyrin repeat and SOCS box protein 8;^Eukaryota; Metazoa; Chordata; Craniata; Vertebrata; Euteleostomi; Mammalia; Eutheria; Euarchontoglires; Primates; Haplorrhini; Catarrhini; Hominidae; Pongo	.	.	.	.	.	GO:0005737^cellular_component^cytoplasm`GO:0035556^biological_process^intracellular signal transduction`GO:0016567^biological_process^protein ubiquitination	.	.	.
comp462_c0	comp462_c0_seq1	.	.	.	m.277	3-326[+]	.	.	.	.	.	.	.	.	.	.
comp463_c0	comp463_c0_seq1	.	.	.	.	.	.	.	.	.	.	.	.	.	.	.
comp464_c0	comp464_c0_seq1	.	.	.	.	.	.	.	.	.	.	.	.	.	.	.
comp465_c0	comp465_c0_seq1	.	.	.	.	.	.	.	.	.	.	.	.	.	.	.
comp468_c0	comp468_c0_seq1	.	.	.	.	.	.	.	.	.	.	.	.	.	.	.
comp470_c0	comp470_c0_seq1	.	.	.	.	.	.	.	.	.	.	.	.	.	.	.
comp471_c0	comp471_c0_seq1	.	.	.	.	.	.	.	.	.	.	.	.	.	.	.
comp473_c0	comp473_c0_seq1	.	.	.	.	.	.	.	.	.	.	.	.	.	.	.
comp474_c0	comp474_c0_seq1	.	.	.	.	.	.	.	.	.	.	.	.	.	.	.
comp474_c0	comp474_c0_seq2	.	.	.	.	.	.	.	.	.	.	.	.	.	.	.
comp476_c0	comp476_c0_seq1	.	.	.	.	.	.	.	.	.	.	.	.	.	.	.
comp478_c0	comp478_c0_seq1	.	.	.	.	.	.	.	.	.	.	.	.	.	.	.
comp479_c0	comp479_c0_seq1	.	.	.	.	.	.	.	.	.	.	.	.	.	.	.
comp479_c0	comp479_c0_seq2	.	.	.	.	.	.	.	.	.	.	.	.	.	.	.
comp480_c0	comp480_c0_seq1	.	.	.	.	.	.	.	.	.	.	.	.	.	.	.
comp481_c0	comp481_c0_seq1	.	.	.	.	.	.	.	.	.	.	.	.	.	.	.
comp482_c0	comp482_c0_seq1	.	.	.	m.279	1-390[+]	.	.	.	.	.	.	.	.	.	.
comp484_c0	comp484_c0_seq1	.	.	.	.	.	.	.	.	.	.	.	.	.	.	.
comp487_c0	comp487_c0_seq2	.	.	.	.	.	.	.	.	.	.	.	.	.	.	.
comp488_c0	comp488_c0_seq1	.	.	.	.	.	.	.	.	.	.	.	.	.	.	.
comp489_c0	comp489_c0_seq1	.	.	.	.	.	.	.	.	.	.	.	.	.	.	.
comp490_c0	comp490_c0_seq1	.	.	.	.	.	.	.	.	.	.	.	.	.	.	.
comp491_c0	comp491_c0_seq1	.	.	.	m.280	4-1260[-]	sp|Q9FHJ2|DRL34_ARATH^Q9FHJ2^Q:448-1182,H:55-310^30.6%ID^E:1e-22^RecName: Full=Probable disease resistance protein At5g45440;^Eukaryota; Viridiplantae; Streptophyta; Embryophyta; Tracheophyta; Spermatophyta; Magnoliophyta; eudicotyledons; Gunneridae; Pentapetalae; rosids; malvids; Brassicales; Brassicaceae; Camelineae; Arabidopsis	.	.	.	.	.	GO:0043531^molecular_function^ADP binding`GO:0005524^molecular_function^ATP binding`GO:0006952^biological_process^defense response	.	.	.
comp492_c0	comp492_c0_seq1	.	.	.	m.284	1-633[+]	sp|Q9FIV6|DGP10_ARATH^Q9FIV6^Q:28-630,H:107-307^87.56%ID^E:1e-125^RecName: Full=Protease Do-like 10, mitochondrial;^Eukaryota; Viridiplantae; Streptophyta; Embryophyta; Tracheophyta; Spermatophyta; Magnoliophyta; eudicotyledons; Gunneridae; Pentapetalae; rosids; malvids; Brassicales; Brassicaceae; Camelineae; Arabidopsis	.	.	.	.	COG0265^serine protease	GO:0005759^cellular_component^mitochondrial matrix`GO:0004252^molecular_function^serine-type endopeptidase activity	.	.	.
comp493_c0	comp493_c0_seq1	.	.	.	.	.	.	.	.	.	.	.	.	.	.	.
comp495_c0	comp495_c0_seq1	.	.	.	m.285	2-646[+]	sp|Q9M041|BH140_ARATH^Q9M041^Q:4-597,H:457-654^71.72%ID^E:8e-93^RecName: Full=Transcription factor bHLH140;^Eukaryota; Viridiplantae; Streptophyta; Embryophyta; Tracheophyta; Spermatophyta; Magnoliophyta; eudicotyledons; Gunneridae; Pentapetalae; rosids; malvids; Brassicales; Brassicaceae; Camelineae; Arabidopsis	.	.	.	.	.	GO:0005634^cellular_component^nucleus`GO:0047627^molecular_function^adenylylsulfatase activity`GO:0005524^molecular_function^ATP binding`GO:0003677^molecular_function^DNA binding`GO:0046872^molecular_function^metal ion binding`GO:0003700^molecular_function^sequence-specific DNA binding transcription factor activity`GO:0006260^biological_process^DNA replication`GO:0009150^biological_process^purine…	.	.	.
comp496_c0	comp496_c0_seq1	.	.	.	m.286	1-396[+]	sp|Q93ZR6|WSD1_ARATH^Q93ZR6^Q:31-375,H:200-319^32.23%ID^E:8e-11^RecName: Full=O-acyltransferase WSD1;^Eukaryota; Viridiplantae; Streptophyta; Embryophyta; Tracheophyta; Spermatophyta; Magnoliophyta; eudicotyledons; Gunneridae; Pentapetalae; rosids; malvids; Brassicales; Brassicaceae; Camelineae; Arabidopsis	.	.	.	.	.	GO:0005783^cellular_component^endoplasmic reticulum`GO:0005789^cellular_component^endoplasmic reticulum membrane`GO:0016021^cellular_component^integral component of membrane`GO:0004144^molecular_function^diacylglycerol O-acyltransferase activity`GO:0047196^molecular_function^long-chain-alcohol O-fatty-acyltransferase activity`GO:0019432^biological_process^triglyceride biosynthetic process`GO:0010…	.	.	.
comp496_c0	comp496_c0_seq2	.	.	.	.	.	.	.	.	.	.	.	.	.	.	.
comp497_c0	comp497_c0_seq1	.	.	.	m.288	2-346[+]	sp|Q7LHG5|YI31B_YEAST^Q7LHG5^Q:16-342,H:610-718^42.2%ID^E:8e-17^RecName: Full=Transposon Ty3-I Gag-Pol polyprotein;^Eukaryota; Fungi; Dikarya; Ascomycota; Saccharomycotina; Saccharomycetes; Saccharomycetales; Saccharomycetaceae; Saccharomyces	.	.	.	.	.	GO:0005737^cellular_component^cytoplasm`GO:0005634^cellular_component^nucleus`GO:0000943^cellular_component^retrotransposon nucleocapsid`GO:0004190^molecular_function^aspartic-type endopeptidase activity`GO:0005524^molecular_function^ATP binding`GO:0003677^molecular_function^DNA binding`GO:0003887^molecular_function^DNA-directed DNA polymerase activity`GO:0008233^molecular_function^peptidase acti…	.	.	.
comp499_c0	comp499_c0_seq1	.	.	.	m.289	1-372[-]	sp|Q8W486|Y1491_ARATH^Q8W486^Q:10-372,H:220-338^47.93%ID^E:4e-28^RecName: Full=Uncharacterized protein At1g04910;^Eukaryota; Viridiplantae; Streptophyta; Embryophyta; Tracheophyta; Spermatophyta; Magnoliophyta; eudicotyledons; Gunneridae; Pentapetalae; rosids; malvids; Brassicales; Brassicaceae; Camelineae; Arabidopsis	.	.	.	.	.	GO:0005768^cellular_component^endosome`GO:0005794^cellular_component^Golgi apparatus`GO:0000139^cellular_component^Golgi membrane`GO:0016021^cellular_component^integral component of membrane`GO:0005802^cellular_component^trans-Golgi network	.	.	.
comp500_c0	comp500_c0_seq1	.	.	.	.	.	.	.	.	.	.	.	.	.	.	.
comp501_c0	comp501_c0_seq1	.	.	.	.	.	.	.	.	.	.	.	.	.	.	.
comp502_c0	comp502_c0_seq2	.	.	.	.	.	.	.	.	.	.	.	.	.	.	.
comp503_c0	comp503_c0_seq1	.	.	.	m.290	3-749[+]	.	.	.	.	.	.	.	.	.	.
comp504_c0	comp504_c0_seq1	.	.	.	m.291	2-2674[+]	sp|Q96QE3|ATAD5_HUMAN^Q96QE3^Q:1093-1470,H:1053-1182^39.42%ID^E:3e-20^RecName: Full=ATPase family AAA domain-containing protein 5;^Eukaryota; Metazoa; Chordata; Craniata; Vertebrata; Euteleostomi; Mammalia; Eutheria; Euarchontoglires; Primates; Haplorrhini; Catarrhini; Hominidae; Homo`sp|Q96QE3|ATAD5_HUMAN^Q96QE3^Q:1531-1977,H:1268-1406^32.45%ID^E:7e-14^RecName: Full=ATPase family AAA domain-cont…	.	.	.	.	COG0470^DNA polymerase III subunit delta'	GO:0005634^cellular_component^nucleus`GO:0005524^molecular_function^ATP binding`GO:0017111^molecular_function^nucleoside-triphosphatase activity`GO:0006974^biological_process^cellular response to DNA damage stimulus	.	.	.
comp505_c0	comp505_c0_seq1	.	.	.	.	.	.	.	.	.	.	.	.	.	.	.
comp506_c0	comp506_c0_seq1	.	.	.	.	.	.	.	.	.	.	.	.	.	.	.
comp507_c0	comp507_c0_seq1	.	.	.	.	.	.	.	.	.	.	.	.	.	.	.
comp507_c0	comp507_c0_seq2	.	.	.	.	.	.	.	.	.	.	.	.	.	.	.
comp508_c0	comp508_c0_seq1	.	.	.	.	.	.	.	.	.	.	.	.	.	.	.
comp509_c0	comp509_c0_seq1	.	.	.	.	.	.	.	.	.	.	.	.	.	.	.
comp509_c0	comp509_c0_seq2	.	.	.	.	.	.	.	.	.	.	.	.	.	.	.
comp510_c0	comp510_c0_seq1	.	.	.	.	.	.	.	.	.	.	.	.	.	.	.
comp511_c0	comp511_c0_seq1	.	.	.	.	.	.	.	.	.	.	.	.	.	.	.
comp512_c0	comp512_c0_seq1	.	.	.	m.295	35-637[-]	sp|O64640|CXE8_ARATH^O64640^Q:1-564,H:118-322^38.76%ID^E:4e-38^RecName: Full=Probable carboxylesterase 8;^Eukaryota; Viridiplantae; Streptophyta; Embryophyta; Tracheophyta; Spermatophyta; Magnoliophyta; eudicotyledons; Gunneridae; Pentapetalae; rosids; malvids; Brassicales; Brassicaceae; Camelineae; Arabidopsis	.	.	.	.	COG0657^alpha beta hydrolase fold-3 domain protein	GO:0052689^molecular_function^carboxylic ester hydrolase activity	.	.	.
comp513_c0	comp513_c0_seq1	.	.	.	.	.	.	.	.	.	.	.	.	.	.	.
comp514_c0	comp514_c0_seq1	.	.	.	m.301	3-350[-]	.	.	.	.	.	.	.	.	.	.
comp514_c0	comp514_c0_seq2	.	.	.	m.305	3-362[-]	.	.	.	.	.	.	.	.	.	.
comp516_c0	comp516_c0_seq1	.	.	.	.	.	.	.	.	.	.	.	.	.	.	.
comp517_c0	comp517_c0_seq1	.	.	.	.	.	.	.	.	.	.	.	.	.	.	.
comp518_c0	comp518_c0_seq1	.	.	.	.	.	.	.	.	.	.	.	.	.	.	.
comp520_c0	comp520_c0_seq1	.	.	.	m.307	80-664[-]	.	.	.	.	.	.	.	.	.	.
comp522_c0	comp522_c0_seq1	.	.	.	.	.	.	.	.	.	.	.	.	.	.	.
comp523_c0	comp523_c0_seq1	.	.	.	m.308	1-399[+]	sp|Q43270|PLDA1_MAIZE^Q43270^Q:393-1,H:242-369^80.15%ID^E:2e-67^RecName: Full=Phospholipase D alpha 1;^Eukaryota; Viridiplantae; Streptophyta; Embryophyta; Tracheophyta; Spermatophyta; Magnoliophyta; Liliopsida; Poales; Poaceae; PACMAD clade; Panicoideae; Andropogoneae; Zea	.	.	.	.	.	GO:0016020^cellular_component^membrane`GO:0005509^molecular_function^calcium ion binding`GO:0070290^molecular_function^N-acylphosphatidylethanolamine-specific phospholipase D activity`GO:0004630^molecular_function^phospholipase D activity`GO:0046466^biological_process^membrane lipid catabolic process`GO:0046470^biological_process^phosphatidylcholine metabolic process`GO:0009737^biological_process…	.	.	.
comp525_c0	comp525_c0_seq1	.	.	.	.	.	.	.	.	.	.	.	.	.	.	.
comp526_c0	comp526_c0_seq1	.	.	.	.	.	.	.	.	.	.	.	.	.	.	.
comp527_c0	comp527_c0_seq1	.	.	.	.	.	.	.	.	.	.	.	.	.	.	.
comp528_c0	comp528_c0_seq1	.	.	.	.	.	.	.	.	.	.	.	.	.	.	.
comp528_c0	comp528_c0_seq2	.	.	.	.	.	.	.	.	.	.	.	.	.	.	.
comp529_c0	comp529_c0_seq1	.	.	.	.	.	.	.	.	.	.	.	.	.	.	.
comp531_c0	comp531_c0_seq1	.	.	.	.	.	.	.	.	.	.	.	.	.	.	.
comp532_c0	comp532_c0_seq1	.	.	.	m.312	2-1222[+]	.	.	.	.	.	.	.	.	.	.
comp533_c0	comp533_c0_seq1	.	.	.	.	.	.	.	.	.	.	.	.	.	.	.
comp535_c0	comp535_c0_seq1	.	.	.	m.314	1-387[+]	.	.	.	.	.	.	.	.	.	.
comp536_c0	comp536_c0_seq1	.	.	.	.	.	.	.	.	.	.	.	.	.	.	.
comp537_c0	comp537_c0_seq1	.	.	.	m.315	3-434[+]	.	.	.	.	.	.	.	.	.	.
comp539_c0	comp539_c0_seq1	.	.	.	.	.	.	.	.	.	.	.	.	.	.	.
comp540_c0	comp540_c0_seq1	.	.	.	.	.	.	.	.	.	.	.	.	.	.	.
comp541_c0	comp541_c0_seq1	.	.	.	.	.	.	.	.	.	.	.	.	.	.	.
comp541_c0	comp541_c0_seq2	.	.	.	.	.	.	.	.	.	.	.	.	.	.	.
comp543_c0	comp543_c0_seq1	.	.	.	m.316	1-642[-]	sp|O60094|DPO5_SCHPO^O60094^Q:67-441,H:54-182^29.63%ID^E:7e-06^RecName: Full=DNA polymerase V;^Eukaryota; Fungi; Dikarya; Ascomycota; Taphrinomycotina; Schizosaccharomycetes; Schizosaccharomycetales; Schizosaccharomycetaceae; Schizosaccharomyces	.	.	.	.	.	GO:0005829^cellular_component^cytosol`GO:0005730^cellular_component^nucleolus`GO:0005634^cellular_component^nucleus`GO:0003887^molecular_function^DNA-directed DNA polymerase activity`GO:0000166^molecular_function^nucleotide binding`GO:0005515^molecular_function^protein binding`GO:0000182^molecular_function^rDNA binding`GO:0009303^biological_process^rRNA transcription`GO:0042790^biological_process…	.	.	.
comp545_c0	comp545_c0_seq1	.	.	.	m.319	2-415[-]	sp|O81291|LRK44_ARATH^O81291^Q:1-414,H:28-162^49.28%ID^E:3e-34^RecName: Full=L-type lectin-domain containing receptor kinase IV.4;^Eukaryota; Viridiplantae; Streptophyta; Embryophyta; Tracheophyta; Spermatophyta; Magnoliophyta; eudicotyledons; Gunneridae; Pentapetalae; rosids; malvids; Brassicales; Brassicaceae; Camelineae; Arabidopsis	.	.	.	.	COG0515^Serine Threonine protein kinase	GO:0016021^cellular_component^integral component of membrane`GO:0005886^cellular_component^plasma membrane`GO:0005524^molecular_function^ATP binding`GO:0030246^molecular_function^carbohydrate binding`GO:0004674^molecular_function^protein serine/threonine kinase activity	.	.	.
comp545_c0	comp545_c0_seq2	.	.	.	.	.	.	.	.	.	.	.	.	.	.	.
comp546_c0	comp546_c0_seq1	.	.	.	m.320	2-322[-]	.	.	.	.	.	.	.	.	.	.
comp547_c0	comp547_c0_seq1	.	.	.	m.321	2-793[-]	.	.	.	.	.	.	.	.	.	.
comp548_c0	comp548_c0_seq1	.	.	.	m.323	2-598[+]	sp|A3B9A0|ARFP_ORYSJ^A3B9A0^Q:1-453,H:336-487^83.55%ID^E:1e-81^RecName: Full=Auxin response factor 16;^Eukaryota; Viridiplantae; Streptophyta; Embryophyta; Tracheophyta; Spermatophyta; Magnoliophyta; Liliopsida; Poales; Poaceae; BEP clade; Ehrhartoideae; Oryzeae; Oryza	.	.	.	.	.	GO:0005634^cellular_component^nucleus`GO:0003677^molecular_function^DNA binding`GO:0009734^biological_process^auxin-activated signaling pathway`GO:0006355^biological_process^regulation of transcription, DNA-templated`GO:0006351^biological_process^transcription, DNA-templated	.	.	.
comp549_c0	comp549_c0_seq1	.	.	.	m.324	1-486[-]	sp|Q8IYB8|SUV3_HUMAN^Q8IYB8^Q:1-372,H:526-652^38.76%ID^E:4e-19^RecName: Full=ATP-dependent RNA helicase SUPV3L1, mitochondrial;^Eukaryota; Metazoa; Chordata; Craniata; Vertebrata; Euteleostomi; Mammalia; Eutheria; Euarchontoglires; Primates; Haplorrhini; Catarrhini; Hominidae; Homo	.	.	.	.	COG0513^atp-dependent rna helicase	GO:0045025^cellular_component^mitochondrial degradosome`GO:0005759^cellular_component^mitochondrial matrix`GO:0042645^cellular_component^mitochondrial nucleoid`GO:0005739^cellular_component^mitochondrion`GO:0005634^cellular_component^nucleus`GO:0034458^molecular_function^3'-5' RNA helicase activity`GO:0005524^molecular_function^ATP binding`GO:0004004^molecular_function^ATP-dependent RNA helicase …	.	.	.
comp552_c0	comp552_c0_seq1	.	.	.	m.325	236-667[-]	sp|Q9C9C4|ENO1_ARATH^Q9C9C4^Q:1-429,H:335-477^93.01%ID^E:5e-92^RecName: Full=Enolase 1, chloroplastic;^Eukaryota; Viridiplantae; Streptophyta; Embryophyta; Tracheophyta; Spermatophyta; Magnoliophyta; eudicotyledons; Gunneridae; Pentapetalae; rosids; malvids; Brassicales; Brassicaceae; Camelineae; Arabidopsis	.	.	.	.	COG0148^Catalyzes the reversible conversion of 2- phosphoglycerate into phosphoenolpyruvate. It is essential for the degradation of carbohydrates via glycolysis (By similarity)	GO:0009507^cellular_component^chloroplast`GO:0009570^cellular_component^chloroplast stroma`GO:0000015^cellular_component^phosphopyruvate hydratase complex`GO:0000287^molecular_function^magnesium ion binding`GO:0004634^molecular_function^phosphopyruvate hydratase activity`GO:0006096^biological_process^glycolytic process`GO:0010090^biological_process^trichome morphogenesis	.	.	.
comp553_c0	comp553_c0_seq1	.	.	.	.	.	.	.	.	.	.	.	.	.	.	.
comp553_c0	comp553_c0_seq2	.	.	.	.	.	.	.	.	.	.	.	.	.	.	.
comp554_c0	comp554_c0_seq1	.	.	.	.	.	.	.	.	.	.	.	.	.	.	.
comp555_c0	comp555_c0_seq1	.	.	.	.	.	.	.	.	.	.	.	.	.	.	.
comp556_c0	comp556_c0_seq1	.	.	.	.	.	.	.	.	.	.	.	.	.	.	.
comp560_c0	comp560_c0_seq1	.	.	.	m.333	2-1276[+]	sp|Q9LUR0|CNDH2_ARATH^Q9LUR0^Q:112-1233,H:278-661^36.07%ID^E:2e-56^RecName: Full=Condensin-2 complex subunit H2;^Eukaryota; Viridiplantae; Streptophyta; Embryophyta; Tracheophyta; Spermatophyta; Magnoliophyta; eudicotyledons; Gunneridae; Pentapetalae; rosids; malvids; Brassicales; Brassicaceae; Camelineae; Arabidopsis	.	.	.	.	.	GO:0000793^cellular_component^condensed chromosome`GO:0005730^cellular_component^nucleolus`GO:0030261^biological_process^chromosome condensation`GO:0045739^biological_process^positive regulation of DNA repair`GO:2001022^biological_process^positive regulation of response to DNA damage stimulus	.	.	.
comp561_c0	comp561_c0_seq1	.	.	.	.	.	.	.	.	.	.	.	.	.	.	.
comp562_c0	comp562_c0_seq1	.	.	.	.	.	.	.	.	.	.	.	.	.	.	.
comp565_c0	comp565_c0_seq1	.	.	.	m.334	2-442[-]	sp|Q9C810|Y1342_ARATH^Q9C810^Q:366-1,H:2-124^37.88%ID^E:2e-08^RecName: Full=PHD finger protein At1g33420;^Eukaryota; Viridiplantae; Streptophyta; Embryophyta; Tracheophyta; Spermatophyta; Magnoliophyta; eudicotyledons; Gunneridae; Pentapetalae; rosids; malvids; Brassicales; Brassicaceae; Camelineae; Arabidopsis	.	.	.	.	.	GO:0005634^cellular_component^nucleus`GO:0008270^molecular_function^zinc ion binding`GO:0006355^biological_process^regulation of transcription, DNA-templated`GO:0006351^biological_process^transcription, DNA-templated	.	.	.
comp567_c0	comp567_c0_seq1	.	.	.	.	.	.	.	.	.	.	.	.	.	.	.
comp568_c0	comp568_c0_seq1	.	.	.	.	.	.	.	.	.	.	.	.	.	.	.
comp569_c0	comp569_c0_seq1	.	.	.	m.337	2-346[+]	sp|Q8RWZ5|SD25_ARATH^Q8RWZ5^Q:1-339,H:544-657^60.53%ID^E:7e-42^RecName: Full=G-type lectin S-receptor-like serine/threonine-protein kinase SD2-5;^Eukaryota; Viridiplantae; Streptophyta; Embryophyta; Tracheophyta; Spermatophyta; Magnoliophyta; eudicotyledons; Gunneridae; Pentapetalae; rosids; malvids; Brassicales; Brassicaceae; Camelineae; Arabidopsis	.	.	.	.	COG0515^Serine Threonine protein kinase	GO:0016021^cellular_component^integral component of membrane`GO:0005886^cellular_component^plasma membrane`GO:0005524^molecular_function^ATP binding`GO:0005516^molecular_function^calmodulin binding`GO:0004672^molecular_function^protein kinase activity`GO:0004674^molecular_function^protein serine/threonine kinase activity`GO:0031625^molecular_function^ubiquitin protein ligase binding`GO:0046777^bi…	.	.	.
comp571_c0	comp571_c0_seq1	.	.	.	.	.	.	.	.	.	.	.	.	.	.	.
comp573_c0	comp573_c0_seq2	.	.	.	.	.	.	.	.	.	.	.	.	.	.	.
comp574_c0	comp574_c0_seq1	.	.	.	m.340	2-334[-]	sp|Q0V865|FAFL_ARATH^Q0V865^Q:166-333,H:110-166^51.67%ID^E:2e-08^RecName: Full=Protein FAF-like, chloroplastic;^Eukaryota; Viridiplantae; Streptophyta; Embryophyta; Tracheophyta; Spermatophyta; Magnoliophyta; eudicotyledons; Gunneridae; Pentapetalae; rosids; malvids; Brassicales; Brassicaceae; Camelineae; Arabidopsis	.	.	.	.	.	GO:0009507^cellular_component^chloroplast	.	.	.
comp575_c0	comp575_c0_seq1	.	.	.	.	.	.	.	.	.	.	.	.	.	.	.
comp576_c0	comp576_c0_seq1	.	.	.	m.341	3-794[-]	.	.	.	.	.	.	.	.	.	.
comp578_c0	comp578_c0_seq1	.	.	.	.	.	.	.	.	.	.	.	.	.	.	.
comp581_c0	comp581_c0_seq1	.	.	.	.	.	.	.	.	.	.	.	.	.	.	.
comp582_c0	comp582_c0_seq1	.	.	.	.	.	.	.	.	.	.	.	.	.	.	.
comp583_c0	comp583_c0_seq1	.	.	.	m.343	2-1276[+]	sp|Q9LPC4|PPR1_ARATH^Q9LPC4^Q:7-999,H:70-400^51.36%ID^E:1e-106^RecName: Full=Pentatricopeptide repeat-containing protein At1g01970;^Eukaryota; Viridiplantae; Streptophyta; Embryophyta; Tracheophyta; Spermatophyta; Magnoliophyta; eudicotyledons; Gunneridae; Pentapetalae; rosids; malvids; Brassicales; Brassicaceae; Camelineae; Arabidopsis	.	.	.	.	.	.	.	.	.
comp584_c0	comp584_c0_seq1	.	.	.	m.344	167-964[+]	sp|Q8N8Q3|ENDOV_HUMAN^Q8N8Q3^Q:1-789,H:3-253^42.97%ID^E:7e-67^RecName: Full=Endonuclease V;^Eukaryota; Metazoa; Chordata; Craniata; Vertebrata; Euteleostomi; Mammalia; Eutheria; Euarchontoglires; Primates; Haplorrhini; Catarrhini; Hominidae; Homo	.	.	.	.	COG1515^Selectively cleaves double-stranded DNA at the second phosphodiester bond 3' to a deoxyinosine leaving behind the intact lesion on the nicked DNA. Acts in DNA repair (By similarity)	GO:0005737^cellular_component^cytoplasm`GO:0005730^cellular_component^nucleolus`GO:0016888^molecular_function^endodeoxyribonuclease activity, producing 5'-phosphomonoesters`GO:0016891^molecular_function^endoribonuclease activity, producing 5'-phosphomonoesters`GO:0000287^molecular_function^magnesium ion binding`GO:0003727^molecular_function^single-stranded RNA binding`GO:0043566^molecular_functio…	.	.	.
comp585_c0	comp585_c0_seq1	.	.	.	.	.	.	.	.	.	.	.	.	.	.	.
comp586_c0	comp586_c0_seq1	.	.	.	.	.	.	.	.	.	.	.	.	.	.	.
comp587_c0	comp587_c0_seq1	.	.	.	m.345	2-310[+]	sp|Q680C0|GDL62_ARATH^Q680C0^Q:70-303,H:8-78^35.44%ID^E:1e-07^RecName: Full=GDSL esterase/lipase At4g10955;^Eukaryota; Viridiplantae; Streptophyta; Embryophyta; Tracheophyta; Spermatophyta; Magnoliophyta; eudicotyledons; Gunneridae; Pentapetalae; rosids; malvids; Brassicales; Brassicaceae; Camelineae; Arabidopsis	.	.	.	.	.	GO:0004806^molecular_function^triglyceride lipase activity`GO:0016042^biological_process^lipid catabolic process	.	.	.
comp588_c0	comp588_c0_seq1	.	.	.	.	.	.	.	.	.	.	.	.	.	.	.
comp589_c0	comp589_c0_seq1	.	.	.	.	.	.	.	.	.	.	.	.	.	.	.
comp591_c0	comp591_c0_seq1	.	.	.	.	.	.	.	.	.	.	.	.	.	.	.
comp594_c0	comp594_c0_seq1	.	.	.	m.346	2-706[+]	sp|Q8GUM4|Y3739_ARATH^Q8GUM4^Q:7-678,H:352-578^48.48%ID^E:8e-50^RecName: Full=Uncharacterized membrane protein At3g27390;^Eukaryota; Viridiplantae; Streptophyta; Embryophyta; Tracheophyta; Spermatophyta; Magnoliophyta; eudicotyledons; Gunneridae; Pentapetalae; rosids; malvids; Brassicales; Brassicaceae; Camelineae; Arabidopsis	.	.	.	.	.	GO:0016021^cellular_component^integral component of membrane`GO:0005886^cellular_component^plasma membrane	.	.	.
comp595_c0	comp595_c0_seq1	.	.	.	.	.	.	.	.	.	.	.	.	.	.	.
comp596_c0	comp596_c0_seq1	.	.	.	m.347	3-428[+]	.	.	.	.	.	.	.	.	.	.
comp597_c0	comp597_c0_seq1	.	.	.	m.349	204-1040[-]	sp|Q6NYE2|RCC2_DANRE^Q6NYE2^Q:1-489,H:331-494^41.07%ID^E:2e-26^RecName: Full=Protein RCC2 homolog;^Eukaryota; Metazoa; Chordata; Craniata; Vertebrata; Euteleostomi; Actinopterygii; Neopterygii; Teleostei; Ostariophysi; Cypriniformes; Cyprinidae; Danio	.	.	.	.	COG5184^regulator of chromosome condensation	GO:0005730^cellular_component^nucleolus`GO:0007067^biological_process^mitotic nuclear division	.	.	.
comp598_c0	comp598_c0_seq1	.	.	.	m.350	2-613[-]	sp|Q9SKB7|IP5PE_ARATH^Q9SKB7^Q:1-612,H:204-386^50%ID^E:4e-59^RecName: Full=Type II inositol 1,4,5-trisphosphate 5-phosphatase 14;^Eukaryota; Viridiplantae; Streptophyta; Embryophyta; Tracheophyta; Spermatophyta; Magnoliophyta; eudicotyledons; Gunneridae; Pentapetalae; rosids; malvids; Brassicales; Brassicaceae; Camelineae; Arabidopsis	.	.	.	.	COG5411^inositol	GO:0046872^molecular_function^metal ion binding`GO:0004439^molecular_function^phosphatidylinositol-4,5-bisphosphate 5-phosphatase activity`GO:0046856^biological_process^phosphatidylinositol dephosphorylation	.	.	.
comp599_c0	comp599_c0_seq1	.	.	.	.	.	.	.	.	.	.	.	.	.	.	.
comp600_c0	comp600_c0_seq1	.	.	.	m.358	1-483[+]	sp|Q9ZW75|PMTJ_ARATH^Q9ZW75^Q:4-465,H:457-610^63.64%ID^E:6e-55^RecName: Full=Probable methyltransferase PMT19;^Eukaryota; Viridiplantae; Streptophyta; Embryophyta; Tracheophyta; Spermatophyta; Magnoliophyta; eudicotyledons; Gunneridae; Pentapetalae; rosids; malvids; Brassicales; Brassicaceae; Camelineae; Arabidopsis	.	.	.	.	.	GO:0005789^cellular_component^endoplasmic reticulum membrane`GO:0016021^cellular_component^integral component of membrane`GO:0008168^molecular_function^methyltransferase activity	.	.	.
comp603_c0	comp603_c0_seq1	.	.	.	.	.	.	.	.	.	.	.	.	.	.	.
comp604_c0	comp604_c0_seq1	.	.	.	.	.	.	.	.	.	.	.	.	.	.	.
comp605_c0	comp605_c0_seq1	.	.	.	.	.	.	.	.	.	.	.	.	.	.	.
comp609_c0	comp609_c0_seq1	.	.	.	.	.	.	.	.	.	.	.	.	.	.	.
comp610_c0	comp610_c0_seq1	.	.	.	.	.	.	.	.	.	.	.	.	.	.	.
comp611_c0	comp611_c0_seq1	.	.	.	m.362	3-1496[-]	sp|Q39214|RPM1_ARATH^Q39214^Q:88-1494,H:29-507^30.78%ID^E:2e-59^RecName: Full=Disease resistance protein RPM1;^Eukaryota; Viridiplantae; Streptophyta; Embryophyta; Tracheophyta; Spermatophyta; Magnoliophyta; eudicotyledons; Gunneridae; Pentapetalae; rosids; malvids; Brassicales; Brassicaceae; Camelineae; Arabidopsis	.	.	.	.	COG4886^leucine Rich Repeat	GO:0012505^cellular_component^endomembrane system`GO:0005886^cellular_component^plasma membrane`GO:0043531^molecular_function^ADP binding`GO:0005524^molecular_function^ATP binding`GO:0000166^molecular_function^nucleotide binding`GO:0005515^molecular_function^protein binding`GO:0009626^biological_process^plant-type hypersensitive response	.	.	.
comp612_c0	comp612_c0_seq1	.	.	.	.	.	.	.	.	.	.	.	.	.	.	.
comp613_c0	comp613_c0_seq1	.	.	.	.	.	.	.	.	.	.	.	.	.	.	.
comp614_c0	comp614_c0_seq1	.	.	.	.	.	.	.	.	.	.	.	.	.	.	.
comp615_c0	comp615_c0_seq1	.	.	.	m.364	1-333[+]	sp|Q8L5R3|TBCD_ARATH^Q8L5R3^Q:4-330,H:338-448^55.08%ID^E:2e-27^RecName: Full=Tubulin-folding cofactor D;^Eukaryota; Viridiplantae; Streptophyta; Embryophyta; Tracheophyta; Spermatophyta; Magnoliophyta; eudicotyledons; Gunneridae; Pentapetalae; rosids; malvids; Brassicales; Brassicaceae; Camelineae; Arabidopsis	.	.	.	.	COG5234^cofactor d	GO:0005829^cellular_component^cytosol`GO:0009506^cellular_component^plasmodesma`GO:0015631^molecular_function^tubulin binding`GO:0009793^biological_process^embryo development ending in seed dormancy`GO:0007017^biological_process^microtubule-based process`GO:0006457^biological_process^protein folding`GO:0007021^biological_process^tubulin complex assembly	.	.	.
comp616_c0	comp616_c0_seq1	.	.	.	.	.	.	.	.	.	.	.	.	.	.	.
comp617_c0	comp617_c0_seq1	.	.	.	.	.	.	.	.	.	.	.	.	.	.	.
comp619_c0	comp619_c0_seq1	.	.	.	m.366	1-381[+]	sp|B8AW67|FEN11_ORYSI^B8AW67^Q:1-306,H:255-356^88.24%ID^E:2e-58^RecName: Full=Flap endonuclease 1-A;^Eukaryota; Viridiplantae; Streptophyta; Embryophyta; Tracheophyta; Spermatophyta; Magnoliophyta; Liliopsida; Poales; Poaceae; BEP clade; Ehrhartoideae; Oryzeae; Oryza	.	.	.	.	.	GO:0005829^cellular_component^cytosol`GO:0005739^cellular_component^mitochondrion`GO:0005730^cellular_component^nucleolus`GO:0005654^cellular_component^nucleoplasm`GO:0008409^molecular_function^5'-3' exonuclease activity`GO:0017108^molecular_function^5'-flap endonuclease activity`GO:0003677^molecular_function^DNA binding`GO:0000287^molecular_function^magnesium ion binding`GO:0006284^biological_pr…	.	.	.
comp623_c0	comp623_c0_seq1	.	.	.	.	.	.	.	.	.	.	.	.	.	.	.
comp625_c0	comp625_c0_seq1	.	.	.	.	.	.	.	.	.	.	.	.	.	.	.
comp626_c0	comp626_c0_seq1	.	.	.	m.367	1-1128[+]	sp|Q9NVG8|TBC13_HUMAN^Q9NVG8^Q:67-1125,H:4-397^35.86%ID^E:1e-65^RecName: Full=TBC1 domain family member 13;^Eukaryota; Metazoa; Chordata; Craniata; Vertebrata; Euteleostomi; Mammalia; Eutheria; Euarchontoglires; Primates; Haplorrhini; Catarrhini; Hominidae; Homo	.	.	.	.	COG5210^TBC1 domain family member	GO:0005097^molecular_function^Rab GTPase activator activity	.	.	.
comp627_c0	comp627_c0_seq1	.	.	.	m.368	3-326[+]	.	.	.	.	.	.	.	.	.	.
comp628_c0	comp628_c0_seq1	.	.	.	m.370	2-352[-]	.	.	.	.	.	.	.	.	.	.
comp629_c0	comp629_c0_seq1	.	.	.	.	.	.	.	.	.	.	.	.	.	.	.
comp630_c0	comp630_c0_seq1	.	.	.	m.372	3-704[-]	sp|A7PZL3|PGLR_VITVI^A7PZL3^Q:1-693,H:61-291^55.41%ID^E:5e-91^RecName: Full=Probable polygalacturonase;^Eukaryota; Viridiplantae; Streptophyta; Embryophyta; Tracheophyta; Spermatophyta; Magnoliophyta; eudicotyledons; Gunneridae; Pentapetalae; rosids; Vitales; Vitaceae; Vitis	.	.	.	.	COG5434^Glycoside hydrolase family 28	GO:0016021^cellular_component^integral component of membrane`GO:0004650^molecular_function^polygalacturonase activity`GO:0005975^biological_process^carbohydrate metabolic process	.	.	.
comp631_c0	comp631_c0_seq1	.	.	.	.	.	.	.	.	.	.	.	.	.	.	.
comp632_c0	comp632_c0_seq1	.	.	.	m.373	22-390[-]	.	.	.	.	.	.	.	.	.	.
comp633_c0	comp633_c0_seq1	.	.	.	.	.	.	.	.	.	.	.	.	.	.	.
comp634_c0	comp634_c0_seq1	.	.	.	.	.	.	.	.	.	.	.	.	.	.	.
comp636_c0	comp636_c0_seq1	.	.	.	.	.	.	.	.	.	.	.	.	.	.	.
comp637_c0	comp637_c0_seq1	.	.	.	.	.	.	.	.	.	.	.	.	.	.	.
comp638_c0	comp638_c0_seq1	.	.	.	m.374	3-710[-]	sp|A6YIH8|C7D55_HYOMU^A6YIH8^Q:19-705,H:226-455^48.5%ID^E:1e-54^RecName: Full=Premnaspirodiene oxygenase;^Eukaryota; Viridiplantae; Streptophyta; Embryophyta; Tracheophyta; Spermatophyta; Magnoliophyta; eudicotyledons; Gunneridae; Pentapetalae; asterids; lamiids; Solanales; Solanaceae; Solanoideae; Hyoscyameae; Hyoscyamus	.	.	.	.	.	GO:0016021^cellular_component^integral component of membrane`GO:0020037^molecular_function^heme binding`GO:0005506^molecular_function^iron ion binding`GO:0004497^molecular_function^monooxygenase activity`GO:0016705^molecular_function^oxidoreductase activity, acting on paired donors, with incorporation or reduction of molecular oxygen	.	.	.
comp639_c0	comp639_c0_seq1	.	.	.	m.376	1-1014[+]	sp|Q7XA39|RGA4_SOLBU^Q7XA39^Q:37-960,H:156-464^44.9%ID^E:1e-65^RecName: Full=Putative disease resistance protein RGA4;^Eukaryota; Viridiplantae; Streptophyta; Embryophyta; Tracheophyta; Spermatophyta; Magnoliophyta; eudicotyledons; Gunneridae; Pentapetalae; asterids; lamiids; Solanales; Solanaceae; Solanoideae; Solaneae; Solanum	.	.	.	.	.	GO:0043531^molecular_function^ADP binding`GO:0005524^molecular_function^ATP binding`GO:0006952^biological_process^defense response	.	.	.
comp640_c0	comp640_c0_seq1	.	.	.	.	.	.	.	.	.	.	.	.	.	.	.
comp640_c0	comp640_c0_seq2	.	.	.	.	.	.	.	.	.	.	.	.	.	.	.
comp641_c0	comp641_c0_seq1	.	.	.	.	.	.	.	.	.	.	.	.	.	.	.
comp644_c0	comp644_c0_seq1	.	.	.	m.377	2-1594[-]	sp|Q9C5G5|SAC7_ARATH^Q9C5G5^Q:154-1593,H:9-491^62.11%ID^E:0^RecName: Full=Phosphoinositide phosphatase SAC7;^Eukaryota; Viridiplantae; Streptophyta; Embryophyta; Tracheophyta; Spermatophyta; Magnoliophyta; eudicotyledons; Gunneridae; Pentapetalae; rosids; malvids; Brassicales; Brassicaceae; Camelineae; Arabidopsis	.	.	.	.	COG5329^Phosphatase	GO:0030659^cellular_component^cytoplasmic vesicle membrane`GO:0005783^cellular_component^endoplasmic reticulum`GO:0005789^cellular_component^endoplasmic reticulum membrane`GO:0016021^cellular_component^integral component of membrane`GO:0005886^cellular_component^plasma membrane`GO:0031520^cellular_component^plasma membrane of cell tip`GO:0009506^cellular_component^plasmodesma`GO:0090404^cellular_…	.	.	.
comp645_c0	comp645_c0_seq1	.	.	.	.	.	.	.	.	.	.	.	.	.	.	.
comp645_c0	comp645_c0_seq2	.	.	.	.	.	.	.	.	.	.	.	.	.	.	.
comp646_c0	comp646_c0_seq1	.	.	.	.	.	.	.	.	.	.	.	.	.	.	.
comp647_c0	comp647_c0_seq1	.	.	.	.	.	.	.	.	.	.	.	.	.	.	.
comp648_c0	comp648_c0_seq1	.	.	.	m.382	1-348[-]	sp|Q9C9C4|ENO1_ARATH^Q9C9C4^Q:151-348,H:54-117^78.79%ID^E:4e-28^RecName: Full=Enolase 1, chloroplastic;^Eukaryota; Viridiplantae; Streptophyta; Embryophyta; Tracheophyta; Spermatophyta; Magnoliophyta; eudicotyledons; Gunneridae; Pentapetalae; rosids; malvids; Brassicales; Brassicaceae; Camelineae; Arabidopsis	.	.	.	.	COG0148^Catalyzes the reversible conversion of 2- phosphoglycerate into phosphoenolpyruvate. It is essential for the degradation of carbohydrates via glycolysis (By similarity)	GO:0009507^cellular_component^chloroplast`GO:0009570^cellular_component^chloroplast stroma`GO:0000015^cellular_component^phosphopyruvate hydratase complex`GO:0000287^molecular_function^magnesium ion binding`GO:0004634^molecular_function^phosphopyruvate hydratase activity`GO:0006096^biological_process^glycolytic process`GO:0010090^biological_process^trichome morphogenesis	.	.	.
comp649_c0	comp649_c0_seq1	.	.	.	.	.	.	.	.	.	.	.	.	.	.	.
comp650_c0	comp650_c0_seq1	.	.	.	.	.	.	.	.	.	.	.	.	.	.	.
comp653_c0	comp653_c0_seq1	.	.	.	m.385	3-824[-]	sp|O48538|RBOHF_ARATH^O48538^Q:1-819,H:306-580^71.64%ID^E:8e-140^RecName: Full=Respiratory burst oxidase homolog protein F;^Eukaryota; Viridiplantae; Streptophyta; Embryophyta; Tracheophyta; Spermatophyta; Magnoliophyta; eudicotyledons; Gunneridae; Pentapetalae; rosids; malvids; Brassicales; Brassicaceae; Camelineae; Arabidopsis	.	.	.	.	.	GO:0016021^cellular_component^integral component of membrane`GO:0005886^cellular_component^plasma membrane`GO:0005509^molecular_function^calcium ion binding`GO:0016174^molecular_function^NAD(P)H oxidase activity`GO:0004601^molecular_function^peroxidase activity`GO:0005515^molecular_function^protein binding`GO:0009738^biological_process^abscisic acid-activated signaling pathway`GO:0033500^biologic…	.	.	.
comp654_c0	comp654_c0_seq1	.	.	.	.	.	.	.	.	.	.	.	.	.	.	.
comp656_c0	comp656_c0_seq1	.	.	.	m.387	1-489[-]	.	.	.	.	.	.	.	.	.	.
comp657_c0	comp657_c0_seq1	.	.	.	m.388	2-976[+]	.	.	.	.	.	.	.	.	.	.
comp658_c0	comp658_c0_seq1	.	.	.	.	.	.	.	.	.	.	.	.	.	.	.
comp659_c0	comp659_c0_seq1	.	.	.	.	.	.	.	.	.	.	.	.	.	.	.
comp660_c0	comp660_c0_seq1	.	.	.	.	.	.	.	.	.	.	.	.	.	.	.
comp660_c0	comp660_c0_seq2	.	.	.	.	.	.	.	.	.	.	.	.	.	.	.
comp661_c0	comp661_c0_seq1	.	.	.	.	.	.	.	.	.	.	.	.	.	.	.
comp662_c0	comp662_c0_seq1	.	.	.	.	.	.	.	.	.	.	.	.	.	.	.
comp663_c0	comp663_c0_seq1	.	.	.	.	.	.	.	.	.	.	.	.	.	.	.
comp663_c0	comp663_c0_seq2	.	.	.	.	.	.	.	.	.	.	.	.	.	.	.
comp664_c0	comp664_c0_seq1	.	.	.	.	.	.	.	.	.	.	.	.	.	.	.
comp665_c0	comp665_c0_seq1	.	.	.	m.394	2-775[+]	.	.	.	.	.	.	.	.	.	.
comp666_c0	comp666_c0_seq1	.	.	.	.	.	.	.	.	.	.	.	.	.	.	.
comp668_c0	comp668_c0_seq1	.	.	.	.	.	.	.	.	.	.	.	.	.	.	.
comp670_c0	comp670_c0_seq1	.	.	.	m.395	2-1165[-]	sp|Q9LS40|ASPG1_ARATH^Q9LS40^Q:1059-13,H:148-500^39.01%ID^E:3e-54^RecName: Full=Protein ASPARTIC PROTEASE IN GUARD CELL 1;^Eukaryota; Viridiplantae; Streptophyta; Embryophyta; Tracheophyta; Spermatophyta; Magnoliophyta; eudicotyledons; Gunneridae; Pentapetalae; rosids; malvids; Brassicales; Brassicaceae; Camelineae; Arabidopsis	.	.	.	.	.	GO:0005783^cellular_component^endoplasmic reticulum`GO:0004190^molecular_function^aspartic-type endopeptidase activity`GO:0070001^molecular_function^aspartic-type peptidase activity`GO:0003677^molecular_function^DNA binding`GO:0009737^biological_process^response to abscisic acid`GO:0009414^biological_process^response to water deprivation	.	.	.
comp670_c0	comp670_c0_seq1	.	.	.	m.396	2-1156[+]	sp|Q9LS40|ASPG1_ARATH^Q9LS40^Q:106-1152,H:148-500^39.01%ID^E:2e-54^RecName: Full=Protein ASPARTIC PROTEASE IN GUARD CELL 1;^Eukaryota; Viridiplantae; Streptophyta; Embryophyta; Tracheophyta; Spermatophyta; Magnoliophyta; eudicotyledons; Gunneridae; Pentapetalae; rosids; malvids; Brassicales; Brassicaceae; Camelineae; Arabidopsis	.	.	.	.	.	GO:0005783^cellular_component^endoplasmic reticulum`GO:0004190^molecular_function^aspartic-type endopeptidase activity`GO:0070001^molecular_function^aspartic-type peptidase activity`GO:0003677^molecular_function^DNA binding`GO:0009737^biological_process^response to abscisic acid`GO:0009414^biological_process^response to water deprivation	.	.	.
comp673_c0	comp673_c0_seq1	.	.	.	.	.	.	.	.	.	.	.	.	.	.	.
comp674_c0	comp674_c0_seq1	.	.	.	m.397	75-467[-]	sp|Q9LV10|PTR53_ARATH^Q9LV10^Q:4-381,H:485-616^47.73%ID^E:5e-32^RecName: Full=Protein NRT1/ PTR FAMILY 2.11;^Eukaryota; Viridiplantae; Streptophyta; Embryophyta; Tracheophyta; Spermatophyta; Magnoliophyta; eudicotyledons; Gunneridae; Pentapetalae; rosids; malvids; Brassicales; Brassicaceae; Camelineae; Arabidopsis	.	.	.	.	COG3104^transporter	GO:0016021^cellular_component^integral component of membrane`GO:0005886^cellular_component^plasma membrane`GO:0009506^cellular_component^plasmodesma`GO:0090448^molecular_function^glucosinolate:proton symporter activity`GO:1901349^biological_process^glucosinolate transport`GO:0090449^biological_process^phloem glucosinolate loading`GO:0080167^biological_process^response to karrikin	.	.	.
comp675_c0	comp675_c0_seq1	.	.	.	.	.	.	.	.	.	.	.	.	.	.	.
comp675_c0	comp675_c0_seq2	.	.	.	.	.	.	.	.	.	.	.	.	.	.	.
comp678_c0	comp678_c0_seq1	.	.	.	m.398	2-328[+]	sp|Q9FG08|ATXR4_ARATH^Q9FG08^Q:1-324,H:217-325^70.64%ID^E:3e-48^RecName: Full=Histone-lysine N-methyltransferase ATXR4;^Eukaryota; Viridiplantae; Streptophyta; Embryophyta; Tracheophyta; Spermatophyta; Magnoliophyta; eudicotyledons; Gunneridae; Pentapetalae; rosids; malvids; Brassicales; Brassicaceae; Camelineae; Arabidopsis	.	.	.	.	COG2940^Histone-lysine N-methyltransferase	GO:0005634^cellular_component^nucleus`GO:0018024^molecular_function^histone-lysine N-methyltransferase activity	.	.	.
comp680_c0	comp680_c0_seq1	.	.	.	m.399	1-522[-]	.	.	.	.	.	.	.	.	.	.
comp681_c0	comp681_c0_seq1	.	.	.	.	.	.	.	.	.	.	.	.	.	.	.
comp681_c0	comp681_c0_seq2	.	.	.	.	.	.	.	.	.	.	.	.	.	.	.
comp682_c0	comp682_c0_seq1	.	.	.	.	.	.	.	.	.	.	.	.	.	.	.
comp682_c0	comp682_c0_seq2	.	.	.	.	.	.	.	.	.	.	.	.	.	.	.
comp683_c0	comp683_c0_seq1	.	.	.	m.402	1-354[-]	sp|Q9LXA5|LRK91_ARATH^Q9LXA5^Q:1-354,H:410-526^68.64%ID^E:4e-48^RecName: Full=L-type lectin-domain containing receptor kinase IX.1;^Eukaryota; Viridiplantae; Streptophyta; Embryophyta; Tracheophyta; Spermatophyta; Magnoliophyta; eudicotyledons; Gunneridae; Pentapetalae; rosids; malvids; Brassicales; Brassicaceae; Camelineae; Arabidopsis	.	.	.	.	COG0515^Serine Threonine protein kinase	GO:0016021^cellular_component^integral component of membrane`GO:0005886^cellular_component^plasma membrane`GO:0005524^molecular_function^ATP binding`GO:0030246^molecular_function^carbohydrate binding`GO:0004674^molecular_function^protein serine/threonine kinase activity	.	.	.
comp684_c0	comp684_c0_seq1	.	.	.	m.403	1-861[+]	sp|Q9LL45|TBP1_ORYSJ^Q9LL45^Q:208-858,H:351-579^58.08%ID^E:1e-74^RecName: Full=Telomere-binding protein 1;^Eukaryota; Viridiplantae; Streptophyta; Embryophyta; Tracheophyta; Spermatophyta; Magnoliophyta; Liliopsida; Poales; Poaceae; BEP clade; Ehrhartoideae; Oryzeae; Oryza	.	.	.	.	.	GO:0000781^cellular_component^chromosome, telomeric region`GO:0003682^molecular_function^chromatin binding`GO:0042803^molecular_function^protein homodimerization activity`GO:0042162^molecular_function^telomeric DNA binding`GO:0032204^biological_process^regulation of telomere maintenance	.	.	.
comp685_c0	comp685_c0_seq1	.	.	.	m.404	2-349[-]	.	.	.	.	.	.	.	.	.	.
comp685_c0	comp685_c0_seq1	.	.	.	m.405	383-727[+]	.	.	.	.	.	.	.	.	.	.
comp687_c0	comp687_c0_seq1	.	.	.	m.408	3-425[+]	sp|Q8H8C7|CEBIP_ORYSJ^Q8H8C7^Q:330-1,H:30-137^60.91%ID^E:8e-23^RecName: Full=Chitin elicitor-binding protein;^Eukaryota; Viridiplantae; Streptophyta; Embryophyta; Tracheophyta; Spermatophyta; Magnoliophyta; Liliopsida; Poales; Poaceae; BEP clade; Ehrhartoideae; Oryzeae; Oryza	.	.	.	.	.	GO:0016021^cellular_component^integral component of membrane`GO:0005886^cellular_component^plasma membrane`GO:0008061^molecular_function^chitin binding`GO:0005515^molecular_function^protein binding`GO:0043621^molecular_function^protein self-association`GO:0016998^biological_process^cell wall macromolecule catabolic process`GO:0006952^biological_process^defense response	.	.	.
comp688_c0	comp688_c0_seq1	.	.	.	.	.	.	.	.	.	.	.	.	.	.	.
comp689_c0	comp689_c0_seq1	.	.	.	.	.	.	.	.	.	.	.	.	.	.	.
comp691_c0	comp691_c0_seq1	.	.	.	.	.	.	.	.	.	.	.	.	.	.	.
comp692_c0	comp692_c0_seq1	.	.	.	m.411	2-382[-]	sp|Q9M3G7|ATM_ARATH^Q9M3G7^Q:1-381,H:2811-2942^45.19%ID^E:1e-25^RecName: Full=Serine/threonine-protein kinase ATM;^Eukaryota; Viridiplantae; Streptophyta; Embryophyta; Tracheophyta; Spermatophyta; Magnoliophyta; eudicotyledons; Gunneridae; Pentapetalae; rosids; malvids; Brassicales; Brassicaceae; Camelineae; Arabidopsis	.	.	.	.	COG5032^3-kinase, catalytic subunit	GO:0005634^cellular_component^nucleus`GO:0005524^molecular_function^ATP binding`GO:0003677^molecular_function^DNA binding`GO:0004674^molecular_function^protein serine/threonine kinase activity`GO:0006281^biological_process^DNA repair`GO:0007126^biological_process^meiotic nuclear division	.	.	.
comp694_c0	comp694_c0_seq1	.	.	.	.	.	.	.	.	.	.	.	.	.	.	.
comp695_c0	comp695_c0_seq1	.	.	.	.	.	.	.	.	.	.	.	.	.	.	.
comp696_c0	comp696_c0_seq1	.	.	.	m.417	1-321[-]	sp|Q84WP6|NAC43_ARATH^Q84WP6^Q:1-321,H:23-127^84.11%ID^E:3e-39^RecName: Full=NAC domain-containing protein 43;^Eukaryota; Viridiplantae; Streptophyta; Embryophyta; Tracheophyta; Spermatophyta; Magnoliophyta; eudicotyledons; Gunneridae; Pentapetalae; rosids; malvids; Brassicales; Brassicaceae; Camelineae; Arabidopsis	.	.	.	.	.	GO:0005634^cellular_component^nucleus`GO:0003677^molecular_function^DNA binding`GO:0003700^molecular_function^sequence-specific DNA binding transcription factor activity`GO:0009901^biological_process^anther dehiscence`GO:0010047^biological_process^fruit dehiscence`GO:0009809^biological_process^lignin biosynthetic process`GO:0045893^biological_process^positive regulation of transcription, DNA-temp…	.	.	.
comp698_c0	comp698_c0_seq1	.	.	.	m.420	1136-1456[-]	.	.	.	.	.	.	.	.	.	.
comp698_c0	comp698_c0_seq2	.	.	.	.	.	.	.	.	.	.	.	.	.	.	.
comp699_c0	comp699_c0_seq1	.	.	.	.	.	.	.	.	.	.	.	.	.	.	.
comp699_c0	comp699_c0_seq2	.	.	.	.	.	.	.	.	.	.	.	.	.	.	.
comp701_c0	comp701_c0_seq1	.	.	.	.	.	.	.	.	.	.	.	.	.	.	.
comp702_c0	comp702_c0_seq1	.	.	.	m.425	406-1152[+]	.	.	.	.	.	.	.	.	.	.
comp703_c0	comp703_c0_seq1	.	.	.	.	.	.	.	.	.	.	.	.	.	.	.
comp704_c0	comp704_c0_seq1	.	.	.	.	.	.	.	.	.	.	.	.	.	.	.
comp704_c0	comp704_c0_seq2	.	.	.	.	.	.	.	.	.	.	.	.	.	.	.
comp705_c0	comp705_c0_seq1	.	.	.	.	.	.	.	.	.	.	.	.	.	.	.
comp705_c0	comp705_c0_seq2	.	.	.	m.427	1-450[+]	.	.	.	.	.	.	.	.	.	.
comp706_c0	comp706_c0_seq1	.	.	.	m.428	1-879[+]	sp|Q851W5|Y3204_ORYSJ^Q851W5^Q:16-864,H:226-514^35.96%ID^E:2e-45^RecName: Full=B3 domain-containing protein Os03g0620400;^Eukaryota; Viridiplantae; Streptophyta; Embryophyta; Tracheophyta; Spermatophyta; Magnoliophyta; Liliopsida; Poales; Poaceae; BEP clade; Ehrhartoideae; Oryzeae; Oryza	.	.	.	.	.	GO:0005634^cellular_component^nucleus`GO:0003677^molecular_function^DNA binding`GO:0006355^biological_process^regulation of transcription, DNA-templated`GO:0006351^biological_process^transcription, DNA-templated	.	.	.
comp708_c0	comp708_c0_seq1	.	.	.	m.429	3-743[-]	sp|Q9SAK5|APL_ARATH^Q9SAK5^Q:1-417,H:42-171^55.32%ID^E:1e-41^RecName: Full=Myb family transcription factor APL;^Eukaryota; Viridiplantae; Streptophyta; Embryophyta; Tracheophyta; Spermatophyta; Magnoliophyta; eudicotyledons; Gunneridae; Pentapetalae; rosids; malvids; Brassicales; Brassicaceae; Camelineae; Arabidopsis	.	.	.	.	.	GO:0005634^cellular_component^nucleus`GO:0003682^molecular_function^chromatin binding`GO:0003677^molecular_function^DNA binding`GO:0003700^molecular_function^sequence-specific DNA binding transcription factor activity`GO:0010088^biological_process^phloem development`GO:0006355^biological_process^regulation of transcription, DNA-templated`GO:0006351^biological_process^transcription, DNA-templated`…	.	.	.
comp709_c0	comp709_c0_seq1	.	.	.	.	.	.	.	.	.	.	.	.	.	.	.
comp710_c0	comp710_c0_seq1	.	.	.	.	.	.	.	.	.	.	.	.	.	.	.
comp712_c0	comp712_c0_seq1	.	.	.	.	.	.	.	.	.	.	.	.	.	.	.
comp716_c0	comp716_c0_seq1	.	.	.	.	.	.	.	.	.	.	.	.	.	.	.
comp717_c0	comp717_c0_seq1	.	.	.	.	.	.	.	.	.	.	.	.	.	.	.
comp718_c0	comp718_c0_seq1	.	.	.	.	.	.	.	.	.	.	.	.	.	.	.
comp719_c0	comp719_c0_seq1	.	.	.	m.432	2-916[-]	sp|O64477|Y2913_ARATH^O64477^Q:1-915,H:190-498^32.09%ID^E:3e-36^RecName: Full=G-type lectin S-receptor-like serine/threonine-protein kinase At2g19130;^Eukaryota; Viridiplantae; Streptophyta; Embryophyta; Tracheophyta; Spermatophyta; Magnoliophyta; eudicotyledons; Gunneridae; Pentapetalae; rosids; malvids; Brassicales; Brassicaceae; Camelineae; Arabidopsis	.	.	.	.	COG0515^Serine Threonine protein kinase	GO:0016021^cellular_component^integral component of membrane`GO:0005886^cellular_component^plasma membrane`GO:0005524^molecular_function^ATP binding`GO:0005516^molecular_function^calmodulin binding`GO:0004674^molecular_function^protein serine/threonine kinase activity`GO:0048544^biological_process^recognition of pollen	.	.	.
comp720_c0	comp720_c0_seq1	.	.	.	m.434	3-899[+]	sp|Q9ZUP2|RECA3_ARATH^Q9ZUP2^Q:1-738,H:126-369^76.11%ID^E:2e-118^RecName: Full=DNA repair protein recA homolog 3, mitochondrial;^Eukaryota; Viridiplantae; Streptophyta; Embryophyta; Tracheophyta; Spermatophyta; Magnoliophyta; eudicotyledons; Gunneridae; Pentapetalae; rosids; malvids; Brassicales; Brassicaceae; Camelineae; Arabidopsis	.	.	.	.	COG0468^Can catalyze the hydrolysis of ATP in the presence of single-stranded DNA, the ATP-dependent uptake of single-stranded DNA by duplex DNA, and the ATP-dependent hybridization of homologous single-stranded DNAs. It interacts with LexA causing its activation and leading to its autocatalytic cleavage (By similarity)	GO:0005739^cellular_component^mitochondrion`GO:0005524^molecular_function^ATP binding`GO:0008094^molecular_function^DNA-dependent ATPase activity`GO:0003697^molecular_function^single-stranded DNA binding`GO:0006310^biological_process^DNA recombination`GO:0006281^biological_process^DNA repair`GO:0009432^biological_process^SOS response	.	.	.
comp721_c0	comp721_c0_seq1	.	.	.	m.435	2-511[+]	sp|Q9SZL8|FRS5_ARATH^Q9SZL8^Q:1-507,H:374-543^28.49%ID^E:2e-21^RecName: Full=Protein FAR1-RELATED SEQUENCE 5;^Eukaryota; Viridiplantae; Streptophyta; Embryophyta; Tracheophyta; Spermatophyta; Magnoliophyta; eudicotyledons; Gunneridae; Pentapetalae; rosids; malvids; Brassicales; Brassicaceae; Camelineae; Arabidopsis	.	.	.	.	.	GO:0005634^cellular_component^nucleus`GO:0008270^molecular_function^zinc ion binding	.	.	.
comp723_c0	comp723_c0_seq1	.	.	.	m.436	3-521[+]	sp|B3E0A0|TRUA_METI4^B3E0A0^Q:28-402,H:8-118^39.2%ID^E:2e-16^RecName: Full=tRNA pseudouridine synthase A;^Bacteria; Verrucomicrobia; unclassified Verrucomicrobia; Methylacidiphilales; Methylacidiphilaceae; Methylacidiphilum	.	.	.	.	COG0101^Formation of pseudouridine at positions 38, 39 and 40 in the anticodon stem and loop of transfer RNAs (By similarity)	GO:0009982^molecular_function^pseudouridine synthase activity`GO:0003723^molecular_function^RNA binding`GO:0031119^biological_process^tRNA pseudouridine synthesis	.	.	.
comp726_c0	comp726_c0_seq1	.	.	.	.	.	.	.	.	.	.	.	.	.	.	.
comp727_c0	comp727_c0_seq1	.	.	.	.	.	.	.	.	.	.	.	.	.	.	.
comp730_c0	comp730_c0_seq1	.	.	.	m.437	1-489[+]	.	.	.	.	.	.	.	.	.	.
comp732_c0	comp732_c0_seq1	.	.	.	.	.	.	.	.	.	.	.	.	.	.	.
comp733_c0	comp733_c0_seq1	.	.	.	.	.	.	.	.	.	.	.	.	.	.	.
comp735_c0	comp735_c0_seq1	.	.	.	.	.	.	.	.	.	.	.	.	.	.	.
comp735_c0	comp735_c0_seq2	.	.	.	m.438	1-903[+]	.	.	.	.	.	.	.	.	.	.
comp736_c0	comp736_c0_seq1	.	.	.	.	.	.	.	.	.	.	.	.	.	.	.
comp737_c0	comp737_c0_seq1	.	.	.	.	.	.	.	.	.	.	.	.	.	.	.
comp737_c0	comp737_c0_seq2	.	.	.	.	.	.	.	.	.	.	.	.	.	.	.
comp741_c0	comp741_c0_seq1	.	.	.	.	.	.	.	.	.	.	.	.	.	.	.
comp743_c0	comp743_c0_seq1	.	.	.	.	.	.	.	.	.	.	.	.	.	.	.
comp744_c0	comp744_c0_seq1	.	.	.	m.445	3-896[-]	sp|Q8L4D8|IQD31_ARATH^Q8L4D8^Q:49-804,H:211-454^35.85%ID^E:3e-21^RecName: Full=Protein IQ-DOMAIN 31;^Eukaryota; Viridiplantae; Streptophyta; Embryophyta; Tracheophyta; Spermatophyta; Magnoliophyta; eudicotyledons; Gunneridae; Pentapetalae; rosids; malvids; Brassicales; Brassicaceae; Camelineae; Arabidopsis	.	.	.	.	.	GO:0005829^cellular_component^cytosol`GO:0005886^cellular_component^plasma membrane	.	.	.
comp745_c0	comp745_c0_seq1	.	.	.	.	.	.	.	.	.	.	.	.	.	.	.
comp746_c0	comp746_c0_seq1	.	.	.	.	.	.	.	.	.	.	.	.	.	.	.
comp748_c0	comp748_c0_seq1	.	.	.	.	.	.	.	.	.	.	.	.	.	.	.
comp749_c0	comp749_c0_seq1	.	.	.	m.447	213-1577[+]	sp|Q56X72|RTNLS_ARATH^Q56X72^Q:928-1362,H:221-359^54.42%ID^E:2e-46^RecName: Full=Reticulon-like protein B21;^Eukaryota; Viridiplantae; Streptophyta; Embryophyta; Tracheophyta; Spermatophyta; Magnoliophyta; eudicotyledons; Gunneridae; Pentapetalae; rosids; malvids; Brassicales; Brassicaceae; Camelineae; Arabidopsis	.	.	.	.	.	GO:0005789^cellular_component^endoplasmic reticulum membrane`GO:0016021^cellular_component^integral component of membrane	.	.	.
comp750_c0	comp750_c0_seq1	.	.	.	m.449	2-391[-]	.	.	.	.	.	.	.	.	.	.
comp752_c0	comp752_c0_seq1	.	.	.	m.450	333-764[-]	.	.	.	.	.	.	.	.	.	.
comp754_c0	comp754_c0_seq1	.	.	.	m.451	3-524[+]	sp|O64477|Y2913_ARATH^O64477^Q:1-492,H:637-784^56.97%ID^E:2e-56^RecName: Full=G-type lectin S-receptor-like serine/threonine-protein kinase At2g19130;^Eukaryota; Viridiplantae; Streptophyta; Embryophyta; Tracheophyta; Spermatophyta; Magnoliophyta; eudicotyledons; Gunneridae; Pentapetalae; rosids; malvids; Brassicales; Brassicaceae; Camelineae; Arabidopsis	.	.	.	.	COG0515^Serine Threonine protein kinase	GO:0016021^cellular_component^integral component of membrane`GO:0005886^cellular_component^plasma membrane`GO:0005524^molecular_function^ATP binding`GO:0005516^molecular_function^calmodulin binding`GO:0004674^molecular_function^protein serine/threonine kinase activity`GO:0048544^biological_process^recognition of pollen	.	.	.
comp755_c0	comp755_c0_seq1	.	.	.	.	.	.	.	.	.	.	.	.	.	.	.
comp756_c0	comp756_c0_seq1	.	.	.	.	.	.	.	.	.	.	.	.	.	.	.
comp758_c0	comp758_c0_seq1	.	.	.	m.454	3-446[-]	.	.	.	.	.	.	.	.	.	.
comp759_c0	comp759_c0_seq1	.	.	.	m.456	181-915[+]	.	.	.	.	.	.	.	.	.	.
comp759_c0	comp759_c0_seq1	.	.	.	m.458	1586-2212[+]	.	.	.	.	.	.	.	.	.	.
comp760_c0	comp760_c0_seq1	.	.	.	.	.	.	.	.	.	.	.	.	.	.	.
comp761_c0	comp761_c0_seq1	.	.	.	.	.	.	.	.	.	.	.	.	.	.	.
comp762_c0	comp762_c0_seq1	.	.	.	.	.	.	.	.	.	.	.	.	.	.	.
comp763_c0	comp763_c0_seq1	.	.	.	m.462	3-911[-]	.	.	.	sigP:1^18^0.873^YES	.	.	.	.	.	.
comp766_c0	comp766_c0_seq1	.	.	.	m.465	3-578[+]	sp|O65351|SUBL_ARATH^O65351^Q:91-573,H:28-182^49.08%ID^E:2e-35^RecName: Full=Subtilisin-like protease;^Eukaryota; Viridiplantae; Streptophyta; Embryophyta; Tracheophyta; Spermatophyta; Magnoliophyta; eudicotyledons; Gunneridae; Pentapetalae; rosids; malvids; Brassicales; Brassicaceae; Camelineae; Arabidopsis	.	.	sigP:1^22^0.807^YES	.	COG1404^peptidase (S8 and S53, subtilisin, kexin, sedolisin	GO:0048046^cellular_component^apoplast`GO:0005618^cellular_component^cell wall`GO:0005576^cellular_component^extracellular region`GO:0009505^cellular_component^plant-type cell wall`GO:0004252^molecular_function^serine-type endopeptidase activity`GO:0080001^biological_process^mucilage extrusion from seed coat`GO:0048359^biological_process^mucilage metabolic process involved in seed coat developmen…	.	.	.
comp767_c0	comp767_c0_seq1	.	.	.	.	.	.	.	.	.	.	.	.	.	.	.
comp768_c0	comp768_c0_seq1	.	.	.	m.467	1-1137[+]	.	.	.	.	.	.	.	.	.	.
comp769_c0	comp769_c0_seq1	.	.	.	m.469	2-319[-]	sp|P20825|POL2_DROME^P20825^Q:1-309,H:520-622^44.34%ID^E:2e-18^RecName: Full=Retrovirus-related Pol polyprotein from transposon 297;^Eukaryota; Metazoa; Ecdysozoa; Arthropoda; Hexapoda; Insecta; Pterygota; Neoptera; Endopterygota; Diptera; Brachycera; Muscomorpha; Ephydroidea; Drosophilidae; Drosophila; Sophophora	.	.	.	.	.	GO:0004190^molecular_function^aspartic-type endopeptidase activity`GO:0004519^molecular_function^endonuclease activity`GO:0003723^molecular_function^RNA binding`GO:0003964^molecular_function^RNA-directed DNA polymerase activity`GO:0015074^biological_process^DNA integration	.	.	.
comp772_c0	comp772_c0_seq1	.	.	.	m.470	2-649[+]	sp|Q96HH6|TMM19_HUMAN^Q96HH6^Q:49-597,H:135-317^36.7%ID^E:4e-24^RecName: Full=Transmembrane protein 19;^Eukaryota; Metazoa; Chordata; Craniata; Vertebrata; Euteleostomi; Mammalia; Eutheria; Euarchontoglires; Primates; Haplorrhini; Catarrhini; Hominidae; Homo	.	.	.	.	NOG129154^Sugar (and other) transporter	GO:0016021^cellular_component^integral component of membrane	.	.	.
comp773_c0	comp773_c0_seq1	.	.	.	m.471	1-1146[+]	.	.	.	.	.	.	.	.	.	.
comp774_c0	comp774_c0_seq1	.	.	.	m.472	1-516[+]	sp|Q29451|MA2B1_BOVIN^Q29451^Q:16-471,H:669-820^58.55%ID^E:3e-58^RecName: Full=Lysosomal alpha-mannosidase;^Eukaryota; Metazoa; Chordata; Craniata; Vertebrata; Euteleostomi; Mammalia; Eutheria; Laurasiatheria; Cetartiodactyla; Ruminantia; Pecora; Bovidae; Bovinae; Bos	.	.	.	.	COG0383^alpha-mannosidase	GO:0005764^cellular_component^lysosome`GO:0004559^molecular_function^alpha-mannosidase activity`GO:0030246^molecular_function^carbohydrate binding`GO:0008270^molecular_function^zinc ion binding`GO:0006013^biological_process^mannose metabolic process	.	.	.
comp775_c0	comp775_c0_seq1	.	.	.	m.473	2-565[+]	.	.	.	.	.	.	.	.	.	.
comp776_c0	comp776_c0_seq1	.	.	.	.	.	.	.	.	.	.	.	.	.	.	.
comp777_c0	comp777_c0_seq1	.	.	.	m.474	1-333[+]	.	.	.	.	.	.	.	.	.	.
comp778_c0	comp778_c0_seq1	.	.	.	.	.	.	.	.	.	.	.	.	.	.	.
comp779_c0	comp779_c0_seq1	.	.	.	m.475	1-357[-]	sp|Q9LMN8|WAK3_ARATH^Q9LMN8^Q:1-309,H:590-694^41.9%ID^E:7e-19^RecName: Full=Wall-associated receptor kinase 3;^Eukaryota; Viridiplantae; Streptophyta; Embryophyta; Tracheophyta; Spermatophyta; Magnoliophyta; eudicotyledons; Gunneridae; Pentapetalae; rosids; malvids; Brassicales; Brassicaceae; Camelineae; Arabidopsis	.	.	.	.	COG0515^Serine Threonine protein kinase	GO:0016021^cellular_component^integral component of membrane`GO:0005524^molecular_function^ATP binding`GO:0005509^molecular_function^calcium ion binding`GO:0030247^molecular_function^polysaccharide binding`GO:0004674^molecular_function^protein serine/threonine kinase activity	.	.	.
comp780_c0	comp780_c0_seq1	.	.	.	.	.	.	.	.	.	.	.	.	.	.	.
comp781_c0	comp781_c0_seq1	.	.	.	.	.	.	.	.	.	.	.	.	.	.	.
comp782_c0	comp782_c0_seq1	.	.	.	.	.	.	.	.	.	.	.	.	.	.	.
comp783_c0	comp783_c0_seq1	.	.	.	.	.	.	.	.	.	.	.	.	.	.	.
comp786_c0	comp786_c0_seq1	.	.	.	.	.	.	.	.	.	.	.	.	.	.	.
comp787_c0	comp787_c0_seq1	.	.	.	.	.	.	.	.	.	.	.	.	.	.	.
comp788_c0	comp788_c0_seq1	.	.	.	.	.	.	.	.	.	.	.	.	.	.	.
comp789_c0	comp789_c0_seq1	.	.	.	m.478	2-313[-]	sp|P92519|M810_ARATH^P92519^Q:302-84,H:153-225^49.32%ID^E:6e-22^RecName: Full=Uncharacterized mitochondrial protein AtMg00810;^Eukaryota; Viridiplantae; Streptophyta; Embryophyta; Tracheophyta; Spermatophyta; Magnoliophyta; eudicotyledons; Gunneridae; Pentapetalae; rosids; malvids; Brassicales; Brassicaceae; Camelineae; Arabidopsis	.	.	.	.	KOG0017^Retrotransposon protein	GO:0005739^cellular_component^mitochondrion	.	.	.
comp790_c0	comp790_c0_seq1	.	.	.	.	.	.	.	.	.	.	.	.	.	.	.
comp791_c0	comp791_c0_seq1	.	.	.	m.479	40-1053[-]	.	.	.	.	.	.	.	.	.	.
comp792_c0	comp792_c0_seq1	.	.	.	.	.	.	.	.	.	.	.	.	.	.	.
comp793_c0	comp793_c0_seq1	.	.	.	.	.	.	.	.	.	.	.	.	.	.	.
comp793_c0	comp793_c0_seq2	.	.	.	.	.	.	.	.	.	.	.	.	.	.	.
comp794_c0	comp794_c0_seq1	.	.	.	.	.	.	.	.	.	.	.	.	.	.	.
comp795_c0	comp795_c0_seq1	.	.	.	.	.	.	.	.	.	.	.	.	.	.	.
comp796_c0	comp796_c0_seq1	.	.	.	.	.	.	.	.	.	.	.	.	.	.	.
comp797_c0	comp797_c0_seq1	.	.	.	.	.	.	.	.	.	.	.	.	.	.	.
comp797_c0	comp797_c0_seq2	.	.	.	.	.	.	.	.	.	.	.	.	.	.	.
comp799_c0	comp799_c0_seq1	.	.	.	.	.	.	.	.	.	.	.	.	.	.	.
comp800_c0	comp800_c0_seq1	.	.	.	m.482	2-643[-]	.	.	.	.	.	.	.	.	.	.
comp801_c0	comp801_c0_seq1	.	.	.	.	.	.	.	.	.	.	.	.	.	.	.
comp802_c0	comp802_c0_seq1	.	.	.	.	.	.	.	.	.	.	.	.	.	.	.
comp804_c0	comp804_c0_seq1	.	.	.	.	.	.	.	.	.	.	.	.	.	.	.
comp805_c0	comp805_c0_seq1	.	.	.	.	.	.	.	.	.	.	.	.	.	.	.
comp806_c0	comp806_c0_seq1	.	.	.	m.484	2-1459[+]	sp|Q9Y4C1|KDM3A_HUMAN^Q9Y4C1^Q:907-1320,H:1163-1295^52.17%ID^E:1e-32^RecName: Full=Lysine-specific demethylase 3A;^Eukaryota; Metazoa; Chordata; Craniata; Vertebrata; Euteleostomi; Mammalia; Eutheria; Euarchontoglires; Primates; Haplorrhini; Catarrhini; Hominidae; Homo`sp|Q9Y4C1|KDM3A_HUMAN^Q9Y4C1^Q:64-360,H:1040-1137^42.42%ID^E:2e-16^RecName: Full=Lysine-specific demethylase 3A;^Eukaryota; Metaz…	.	.	.	.	.	GO:0005737^cellular_component^cytoplasm`GO:0005634^cellular_component^nucleus`GO:0050681^molecular_function^androgen receptor binding`GO:0001047^molecular_function^core promoter binding`GO:0051213^molecular_function^dioxygenase activity`GO:0005506^molecular_function^iron ion binding`GO:0003700^molecular_function^sequence-specific DNA binding transcription factor activity`GO:0000976^molecular_func…	.	.	.
comp807_c0	comp807_c0_seq1	.	.	.	m.485	2-427[+]	.	.	.	.	.	.	.	.	.	.
comp809_c0	comp809_c0_seq1	.	.	.	.	.	.	.	.	.	.	.	.	.	.	.
comp810_c0	comp810_c0_seq1	.	.	.	.	.	.	.	.	.	.	.	.	.	.	.
comp811_c0	comp811_c0_seq1	.	.	.	.	.	.	.	.	.	.	.	.	.	.	.
comp812_c0	comp812_c0_seq1	.	.	.	m.487	145-2226[+]	sp|P14381|YTX2_XENLA^P14381^Q:223-2013,H:69-675^25.65%ID^E:3e-50^RecName: Full=Transposon TX1 uncharacterized 149 kDa protein;^Eukaryota; Metazoa; Chordata; Craniata; Vertebrata; Euteleostomi; Amphibia; Batrachia; Anura; Pipoidea; Pipidae; Xenopodinae; Xenopus; Xenopus	.	.	.	.	.	GO:0003723^molecular_function^RNA binding`GO:0003964^molecular_function^RNA-directed DNA polymerase activity	.	.	.
comp814_c0	comp814_c0_seq1	.	.	.	.	.	.	.	.	.	.	.	.	.	.	.
comp815_c0	comp815_c0_seq1	.	.	.	m.488	3-422[+]	sp|Q39214|RPM1_ARATH^Q39214^Q:1-417,H:172-314^37.76%ID^E:5e-22^RecName: Full=Disease resistance protein RPM1;^Eukaryota; Viridiplantae; Streptophyta; Embryophyta; Tracheophyta; Spermatophyta; Magnoliophyta; eudicotyledons; Gunneridae; Pentapetalae; rosids; malvids; Brassicales; Brassicaceae; Camelineae; Arabidopsis	.	.	.	.	COG4886^leucine Rich Repeat	GO:0012505^cellular_component^endomembrane system`GO:0005886^cellular_component^plasma membrane`GO:0043531^molecular_function^ADP binding`GO:0005524^molecular_function^ATP binding`GO:0000166^molecular_function^nucleotide binding`GO:0005515^molecular_function^protein binding`GO:0009626^biological_process^plant-type hypersensitive response	.	.	.
comp816_c0	comp816_c0_seq1	.	.	.	m.489	1-546[-]	sp|Q9SZL8|FRS5_ARATH^Q9SZL8^Q:100-546,H:241-389^48.32%ID^E:3e-43^RecName: Full=Protein FAR1-RELATED SEQUENCE 5;^Eukaryota; Viridiplantae; Streptophyta; Embryophyta; Tracheophyta; Spermatophyta; Magnoliophyta; eudicotyledons; Gunneridae; Pentapetalae; rosids; malvids; Brassicales; Brassicaceae; Camelineae; Arabidopsis	.	.	.	.	.	GO:0005634^cellular_component^nucleus`GO:0008270^molecular_function^zinc ion binding	.	.	.
comp817_c0	comp817_c0_seq1	.	.	.	.	.	.	.	.	.	.	.	.	.	.	.
comp818_c0	comp818_c0_seq1	.	.	.	m.492	152-538[+]	.	.	.	.	.	.	.	.	.	.
comp818_c0	comp818_c0_seq2	.	.	.	m.493	114-500[+]	.	.	.	.	.	.	.	.	.	.
comp819_c0	comp819_c0_seq1	.	.	.	m.494	2-367[-]	.	.	.	sigP:1^23^0.575^YES	.	.	.	.	.	.
comp820_c0	comp820_c0_seq1	.	.	.	m.496	1-1698[+]	sp|Q9ZU96|Y2168_ARATH^Q9ZU96^Q:439-1596,H:96-483^24.42%ID^E:2e-10^RecName: Full=Ankyrin repeat-containing protein At2g01680;^Eukaryota; Viridiplantae; Streptophyta; Embryophyta; Tracheophyta; Spermatophyta; Magnoliophyta; eudicotyledons; Gunneridae; Pentapetalae; rosids; malvids; Brassicales; Brassicaceae; Camelineae; Arabidopsis	.	.	.	.	COG0666^Ankyrin Repeat	GO:0016021^cellular_component^integral component of membrane`GO:0005886^cellular_component^plasma membrane	.	.	.
comp821_c0	comp821_c0_seq1	.	.	.	.	.	.	.	.	.	.	.	.	.	.	.
comp823_c0	comp823_c0_seq1	.	.	.	m.498	1-423[+]	sp|Q8VYP6|NOL9_ARATH^Q8VYP6^Q:1-312,H:261-364^52.88%ID^E:2e-31^RecName: Full=Polynucleotide 5'-hydroxyl-kinase NOL9;^Eukaryota; Viridiplantae; Streptophyta; Embryophyta; Tracheophyta; Spermatophyta; Magnoliophyta; eudicotyledons; Gunneridae; Pentapetalae; rosids; malvids; Brassicales; Brassicaceae; Camelineae; Arabidopsis	.	.	.	.	COG1341^Nucleolar protein 9	GO:0005730^cellular_component^nucleolus`GO:0005524^molecular_function^ATP binding`GO:0051731^molecular_function^polynucleotide 5'-hydroxyl-kinase activity`GO:0006364^biological_process^rRNA processing	.	.	.
comp824_c0	comp824_c0_seq1	.	.	.	.	.	.	.	.	.	.	.	.	.	.	.
comp825_c0	comp825_c0_seq1	.	.	.	.	.	.	.	.	.	.	.	.	.	.	.
comp827_c0	comp827_c0_seq1	.	.	.	.	.	.	.	.	.	.	.	.	.	.	.
comp828_c0	comp828_c0_seq1	.	.	.	m.500	3-434[-]	sp|Q8VYI1|SBH1_ARATH^Q8VYI1^Q:1-423,H:115-255^82.27%ID^E:1e-88^RecName: Full=Sphinganine C(4)-monooxygenase 1;^Eukaryota; Viridiplantae; Streptophyta; Embryophyta; Tracheophyta; Spermatophyta; Magnoliophyta; eudicotyledons; Gunneridae; Pentapetalae; rosids; malvids; Brassicales; Brassicaceae; Camelineae; Arabidopsis	.	.	.	.	.	GO:0005783^cellular_component^endoplasmic reticulum`GO:0005789^cellular_component^endoplasmic reticulum membrane`GO:0005794^cellular_component^Golgi apparatus`GO:0016021^cellular_component^integral component of membrane`GO:0005506^molecular_function^iron ion binding`GO:0000170^molecular_function^sphingosine hydroxylase activity`GO:0006633^biological_process^fatty acid biosynthetic process`GO:0009…	.	.	.
comp830_c0	comp830_c0_seq1	.	.	.	m.501	281-928[-]	sp|Q8LK56|DME_ARATH^Q8LK56^Q:1-594,H:1791-1986^60.61%ID^E:1e-77^RecName: Full=Transcriptional activator DEMETER;^Eukaryota; Viridiplantae; Streptophyta; Embryophyta; Tracheophyta; Spermatophyta; Magnoliophyta; eudicotyledons; Gunneridae; Pentapetalae; rosids; malvids; Brassicales; Brassicaceae; Camelineae; Arabidopsis	.	.	.	.	COG0177^endonuclease III	GO:0005634^cellular_component^nucleus`GO:0043078^cellular_component^polar nucleus`GO:0051539^molecular_function^4 iron, 4 sulfur cluster binding`GO:0003677^molecular_function^DNA binding`GO:0019104^molecular_function^DNA N-glycosylase activity`GO:0003906^molecular_function^DNA-(apurinic or apyrimidinic site) lyase activity`GO:0046872^molecular_function^metal ion binding`GO:0006284^biological_proc…	.	.	.
comp831_c0	comp831_c0_seq1	.	.	.	.	.	.	.	.	.	.	.	.	.	.	.
comp832_c0	comp832_c0_seq1	.	.	.	.	.	.	.	.	.	.	.	.	.	.	.
comp833_c0	comp833_c0_seq1	.	.	.	m.503	3-470[+]	sp|Q5PP37|ATXR2_ARATH^Q5PP37^Q:1-459,H:61-216^50.31%ID^E:7e-40^RecName: Full=Histone-lysine N-methyltransferase ATXR2;^Eukaryota; Viridiplantae; Streptophyta; Embryophyta; Tracheophyta; Spermatophyta; Magnoliophyta; eudicotyledons; Gunneridae; Pentapetalae; rosids; malvids; Brassicales; Brassicaceae; Camelineae; Arabidopsis	.	.	.	.	.	GO:0005634^cellular_component^nucleus`GO:0018024^molecular_function^histone-lysine N-methyltransferase activity`GO:0046872^molecular_function^metal ion binding	.	.	.
comp833_c0	comp833_c0_seq2	.	.	.	m.504	3-1229[+]	sp|Q5PP37|ATXR2_ARATH^Q5PP37^Q:1-1215,H:61-469^62.53%ID^E:6e-173^RecName: Full=Histone-lysine N-methyltransferase ATXR2;^Eukaryota; Viridiplantae; Streptophyta; Embryophyta; Tracheophyta; Spermatophyta; Magnoliophyta; eudicotyledons; Gunneridae; Pentapetalae; rosids; malvids; Brassicales; Brassicaceae; Camelineae; Arabidopsis	.	.	.	.	.	GO:0005634^cellular_component^nucleus`GO:0018024^molecular_function^histone-lysine N-methyltransferase activity`GO:0046872^molecular_function^metal ion binding	.	.	.
comp836_c0	comp836_c0_seq1	.	.	.	.	.	.	.	.	.	.	.	.	.	.	.
comp837_c0	comp837_c0_seq1	.	.	.	.	.	.	.	.	.	.	.	.	.	.	.
comp839_c0	comp839_c0_seq1	.	.	.	.	.	.	.	.	.	.	.	.	.	.	.
comp840_c0	comp840_c0_seq1	.	.	.	.	.	.	.	.	.	.	.	.	.	.	.
comp841_c0	comp841_c0_seq1	.	.	.	m.507	3-644[+]	.	.	.	.	.	.	.	.	.	.
comp842_c0	comp842_c0_seq1	.	.	.	.	.	.	.	.	.	.	.	.	.	.	.
comp842_c0	comp842_c0_seq2	.	.	.	.	.	.	.	.	.	.	.	.	.	.	.
comp843_c0	comp843_c0_seq1	.	.	.	.	.	.	.	.	.	.	.	.	.	.	.
comp844_c0	comp844_c0_seq1	.	.	.	.	.	.	.	.	.	.	.	.	.	.	.
comp845_c0	comp845_c0_seq1	.	.	.	.	.	.	.	.	.	.	.	.	.	.	.
comp846_c0	comp846_c0_seq1	.	.	.	.	.	.	.	.	.	.	.	.	.	.	.
comp847_c0	comp847_c0_seq1	.	.	.	.	.	.	.	.	.	.	.	.	.	.	.
comp848_c0	comp848_c0_seq1	.	.	.	m.513	95-1141[-]	sp|Q3EAQ5|PTR36_ARATH^Q3EAQ5^Q:49-1026,H:149-482^52.99%ID^E:3e-103^RecName: Full=Probable peptide/nitrate transporter At3g43790;^Eukaryota; Viridiplantae; Streptophyta; Embryophyta; Tracheophyta; Spermatophyta; Magnoliophyta; eudicotyledons; Gunneridae; Pentapetalae; rosids; malvids; Brassicales; Brassicaceae; Camelineae; Arabidopsis	.	.	sigP:1^21^0.573^YES	.	.	GO:0016021^cellular_component^integral component of membrane`GO:0009624^biological_process^response to nematode`GO:0055085^biological_process^transmembrane transport	.	.	.
comp849_c0	comp849_c0_seq1	.	.	.	m.516	1-612[+]	sp|Q2VZH2|CCME_MAGSA^Q2VZH2^Q:31-510,H:4-137^38.12%ID^E:6e-21^RecName: Full=Cytochrome c-type biogenesis protein CcmE;^Bacteria; Proteobacteria; Alphaproteobacteria; Rhodospirillales; Rhodospirillaceae; Magnetospirillum	.	.	.	.	COG2332^Heme chaperone required for the biogenesis of c-type cytochromes. Transiently binds heme delivered by CcmC and transfers the heme to apo-cytochromes in a process facilitated by CcmF and CcmH (By similarity)	GO:0016021^cellular_component^integral component of membrane`GO:0005886^cellular_component^plasma membrane`GO:0046872^molecular_function^metal ion binding`GO:0017004^biological_process^cytochrome complex assembly`GO:0017003^biological_process^protein-heme linkage	.	.	.
comp851_c0	comp851_c0_seq1	.	.	.	m.518	3-431[-]	sp|Q9C9H7|RLP12_ARATH^Q9C9H7^Q:1-414,H:39-189^34.52%ID^E:5e-12^RecName: Full=Receptor-like protein 12;^Eukaryota; Viridiplantae; Streptophyta; Embryophyta; Tracheophyta; Spermatophyta; Magnoliophyta; eudicotyledons; Gunneridae; Pentapetalae; rosids; malvids; Brassicales; Brassicaceae; Camelineae; Arabidopsis	.	.	.	.	COG4886^leucine Rich Repeat	GO:0016021^cellular_component^integral component of membrane`GO:0005886^cellular_component^plasma membrane	.	.	.
comp852_c0	comp852_c0_seq1	.	.	.	m.519	162-566[-]	sp|A7PZL3|PGLR_VITVI^A7PZL3^Q:1-336,H:344-455^43.75%ID^E:4e-28^RecName: Full=Probable polygalacturonase;^Eukaryota; Viridiplantae; Streptophyta; Embryophyta; Tracheophyta; Spermatophyta; Magnoliophyta; eudicotyledons; Gunneridae; Pentapetalae; rosids; Vitales; Vitaceae; Vitis	.	.	.	.	COG5434^Glycoside hydrolase family 28	GO:0016021^cellular_component^integral component of membrane`GO:0004650^molecular_function^polygalacturonase activity`GO:0005975^biological_process^carbohydrate metabolic process	.	.	.
comp853_c0	comp853_c0_seq1	.	.	.	.	.	.	.	.	.	.	.	.	.	.	.
comp854_c0	comp854_c0_seq1	.	.	.	.	.	.	.	.	.	.	.	.	.	.	.
comp856_c0	comp856_c0_seq1	.	.	.	.	.	.	.	.	.	.	.	.	.	.	.
comp856_c0	comp856_c0_seq2	.	.	.	.	.	.	.	.	.	.	.	.	.	.	.
comp857_c0	comp857_c0_seq1	.	.	.	.	.	.	.	.	.	.	.	.	.	.	.
comp858_c0	comp858_c0_seq1	.	.	.	.	.	.	.	.	.	.	.	.	.	.	.
comp859_c0	comp859_c0_seq1	.	.	.	m.522	3-383[+]	.	.	.	.	.	.	.	.	.	.
comp860_c0	comp860_c0_seq1	.	.	.	.	.	.	.	.	.	.	.	.	.	.	.
comp861_c0	comp861_c0_seq1	.	.	.	.	.	.	.	.	.	.	.	.	.	.	.
comp863_c0	comp863_c0_seq1	.	.	.	.	.	.	.	.	.	.	.	.	.	.	.
comp864_c0	comp864_c0_seq1	.	.	.	.	.	.	.	.	.	.	.	.	.	.	.
comp866_c0	comp866_c0_seq1	.	.	.	.	.	.	.	.	.	.	.	.	.	.	.
comp867_c0	comp867_c0_seq1	.	.	.	.	.	.	.	.	.	.	.	.	.	.	.
comp867_c0	comp867_c0_seq2	.	.	.	.	.	.	.	.	.	.	.	.	.	.	.
comp868_c0	comp868_c0_seq1	.	.	.	.	.	.	.	.	.	.	.	.	.	.	.
comp870_c0	comp870_c0_seq1	.	.	.	.	.	.	.	.	.	.	.	.	.	.	.
comp871_c0	comp871_c0_seq1	.	.	.	.	.	.	.	.	.	.	.	.	.	.	.
comp872_c0	comp872_c0_seq1	.	.	.	.	.	.	.	.	.	.	.	.	.	.	.
comp873_c0	comp873_c0_seq1	.	.	.	.	.	.	.	.	.	.	.	.	.	.	.
comp876_c0	comp876_c0_seq1	.	.	.	.	.	.	.	.	.	.	.	.	.	.	.
comp877_c0	comp877_c0_seq1	.	.	.	.	.	.	.	.	.	.	.	.	.	.	.
comp878_c0	comp878_c0_seq1	.	.	.	m.533	3-302[-]	.	.	.	.	.	.	.	.	.	.
comp879_c0	comp879_c0_seq1	.	.	.	m.536	2-658[-]	sp|Q5QQ56|XYLT1_CANFA^Q5QQ56^Q:19-585,H:365-545^31.41%ID^E:1e-16^RecName: Full=Xylosyltransferase 1;^Eukaryota; Metazoa; Chordata; Craniata; Vertebrata; Euteleostomi; Mammalia; Eutheria; Laurasiatheria; Carnivora; Caniformia; Canidae; Canis	.	.	.	.	.	GO:0005789^cellular_component^endoplasmic reticulum membrane`GO:0000139^cellular_component^Golgi membrane`GO:0016021^cellular_component^integral component of membrane`GO:0008375^molecular_function^acetylglucosaminyltransferase activity`GO:0030158^molecular_function^protein xylosyltransferase activity`GO:0034605^biological_process^cellular response to heat`GO:0030206^biological_process^chondroitin…	.	.	.
comp880_c0	comp880_c0_seq1	.	.	.	.	.	.	.	.	.	.	.	.	.	.	.
comp881_c0	comp881_c0_seq1	.	.	.	m.537	324-824[-]	sp|Q69SG5|GUN24_ORYSJ^Q69SG5^Q:1-498,H:363-528^92.17%ID^E:4e-94^RecName: Full=Endoglucanase 24;^Eukaryota; Viridiplantae; Streptophyta; Embryophyta; Tracheophyta; Spermatophyta; Magnoliophyta; Liliopsida; Poales; Poaceae; BEP clade; Ehrhartoideae; Oryzeae; Oryza	.	.	.	.	.	GO:0005576^cellular_component^extracellular region`GO:0005886^cellular_component^plasma membrane`GO:0008810^molecular_function^cellulase activity`GO:0030245^biological_process^cellulose catabolic process	.	.	.
comp883_c0	comp883_c0_seq1	.	.	.	m.538	1-1011[+]	.	.	.	.	.	.	.	.	.	.
comp883_c0	comp883_c0_seq1	.	.	.	m.539	1-1008[-]	.	.	.	.	.	.	.	.	.	.
comp885_c0	comp885_c0_seq1	.	.	.	.	.	.	.	.	.	.	.	.	.	.	.
comp886_c0	comp886_c0_seq1	.	.	.	m.541	3-506[-]	.	.	.	.	.	.	.	.	.	.
comp887_c0	comp887_c0_seq1	.	.	.	.	.	.	.	.	.	.	.	.	.	.	.
comp888_c0	comp888_c0_seq1	.	.	.	.	.	.	.	.	.	.	.	.	.	.	.
comp889_c0	comp889_c0_seq1	.	.	.	.	.	.	.	.	.	.	.	.	.	.	.
comp891_c0	comp891_c0_seq1	.	.	.	m.542	2-385[-]	.	.	.	.	.	.	.	.	.	.
comp892_c0	comp892_c0_seq1	.	.	.	m.543	1-486[+]	sp|Q94DH3|PCL1_ORYSJ^Q94DH3^Q:1-156,H:125-175^53.85%ID^E:2e-09^RecName: Full=Transcription factor PCL1;^Eukaryota; Viridiplantae; Streptophyta; Embryophyta; Tracheophyta; Spermatophyta; Magnoliophyta; Liliopsida; Poales; Poaceae; BEP clade; Ehrhartoideae; Oryzeae; Oryza	.	.	.	.	.	GO:0005634^cellular_component^nucleus`GO:0003682^molecular_function^chromatin binding`GO:0003677^molecular_function^DNA binding`GO:0007623^biological_process^circadian rhythm`GO:0009909^biological_process^regulation of flower development`GO:0006355^biological_process^regulation of transcription, DNA-templated`GO:0006351^biological_process^transcription, DNA-templated	.	.	.
comp893_c0	comp893_c0_seq1	.	.	.	.	.	.	.	.	.	.	.	.	.	.	.
comp894_c0	comp894_c0_seq1	.	.	.	.	.	.	.	.	.	.	.	.	.	.	.
comp895_c0	comp895_c0_seq1	.	.	.	.	.	.	.	.	.	.	.	.	.	.	.
comp897_c0	comp897_c0_seq1	.	.	.	.	.	.	.	.	.	.	.	.	.	.	.
comp898_c0	comp898_c0_seq1	.	.	.	m.546	1-585[+]	.	.	.	.	.	.	.	.	.	.
comp899_c0	comp899_c0_seq1	.	.	.	.	.	.	.	.	.	.	.	.	.	.	.
comp900_c0	comp900_c0_seq1	.	.	.	m.548	1-1608[+]	sp|Q8CRT9|PCRA_STAES^Q8CRT9^Q:4-1575,H:148-640^29%ID^E:4e-55^RecName: Full=ATP-dependent DNA helicase PcrA;^Bacteria; Firmicutes; Bacilli; Bacillales; Staphylococcus	.	.	.	.	COG0210^helicase	GO:0005737^cellular_component^cytoplasm`GO:0005524^molecular_function^ATP binding`GO:0004003^molecular_function^ATP-dependent DNA helicase activity`GO:0003677^molecular_function^DNA binding`GO:0006268^biological_process^DNA unwinding involved in DNA replication	.	.	.
comp902_c0	comp902_c0_seq1	.	.	.	.	.	.	.	.	.	.	.	.	.	.	.
comp903_c0	comp903_c0_seq1	.	.	.	m.550	2-544[-]	sp|Q9FNC7|SUVR2_ARATH^Q9FNC7^Q:223-372,H:8-57^44%ID^E:6e-07^RecName: Full=Histone-lysine N-methyltransferase SUVR2;^Eukaryota; Viridiplantae; Streptophyta; Embryophyta; Tracheophyta; Spermatophyta; Magnoliophyta; eudicotyledons; Gunneridae; Pentapetalae; rosids; malvids; Brassicales; Brassicaceae; Camelineae; Arabidopsis	.	.	.	.	COG2940^Histone-lysine N-methyltransferase	GO:0005694^cellular_component^chromosome`GO:0005634^cellular_component^nucleus`GO:0018024^molecular_function^histone-lysine N-methyltransferase activity`GO:0008270^molecular_function^zinc ion binding	.	.	.
comp904_c0	comp904_c0_seq1	.	.	.	.	.	.	.	.	.	.	.	.	.	.	.
comp905_c0	comp905_c0_seq1	.	.	.	m.552	2-604[-]	.	.	.	.	.	.	.	.	.	.
comp907_c0	comp907_c0_seq1	.	.	.	m.554	617-949[+]	.	.	.	.	.	.	.	.	.	.
comp908_c0	comp908_c0_seq1	.	.	.	.	.	.	.	.	.	.	.	.	.	.	.
comp909_c0	comp909_c0_seq1	.	.	.	m.556	2-733[-]	sp|Q0J0K1|SPL18_ORYSJ^Q0J0K1^Q:1-618,H:160-398^56.15%ID^E:2e-49^RecName: Full=Squamosa promoter-binding-like protein 18;^Eukaryota; Viridiplantae; Streptophyta; Embryophyta; Tracheophyta; Spermatophyta; Magnoliophyta; Liliopsida; Poales; Poaceae; BEP clade; Ehrhartoideae; Oryzeae; Oryza	.	.	.	.	.	GO:0005634^cellular_component^nucleus`GO:0003677^molecular_function^DNA binding`GO:0046872^molecular_function^metal ion binding`GO:0006355^biological_process^regulation of transcription, DNA-templated`GO:0006351^biological_process^transcription, DNA-templated	.	.	.
comp910_c0	comp910_c0_seq1	.	.	.	m.558	2-796[-]	.	.	.	.	.	.	.	.	.	.
comp912_c0	comp912_c0_seq1	.	.	.	m.559	2-937[+]	sp|Q7VG78|GUAA_HELHP^Q7VG78^Q:223-771,H:785-970^45.7%ID^E:2e-47^RecName: Full=Probable GMP synthase [glutamine-hydrolyzing];^Bacteria; Proteobacteria; Epsilonproteobacteria; Campylobacterales; Helicobacteraceae; Helicobacter	.	.	.	.	COG0519^Catalyzes the synthesis of GMP from XMP (By similarity)	GO:0004066^molecular_function^asparagine synthase (glutamine-hydrolyzing) activity`GO:0005524^molecular_function^ATP binding`GO:0008725^molecular_function^DNA-3-methyladenine glycosylase activity`GO:0003922^molecular_function^GMP synthase (glutamine-hydrolyzing) activity`GO:0008080^molecular_function^N-acetyltransferase activity`GO:0016462^molecular_function^pyrophosphatase activity`GO:0006529^bi…	.	.	.
comp913_c0	comp913_c0_seq1	.	.	.	m.561	1-420[+]	sp|P10978|POLX_TOBAC^P10978^Q:103-405,H:811-914^50%ID^E:4e-28^RecName: Full=Retrovirus-related Pol polyprotein from transposon TNT 1-94;^Eukaryota; Viridiplantae; Streptophyta; Embryophyta; Tracheophyta; Spermatophyta; Magnoliophyta; eudicotyledons; Gunneridae; Pentapetalae; asterids; lamiids; Solanales; Solanaceae; Nicotianoideae; Nicotianeae; Nicotiana	.	.	.	.	.	GO:0004190^molecular_function^aspartic-type endopeptidase activity`GO:0004519^molecular_function^endonuclease activity`GO:0003676^molecular_function^nucleic acid binding`GO:0003964^molecular_function^RNA-directed DNA polymerase activity`GO:0008270^molecular_function^zinc ion binding`GO:0015074^biological_process^DNA integration	.	.	.
comp914_c0	comp914_c0_seq1	.	.	.	.	.	.	.	.	.	.	.	.	.	.	.
comp915_c0	comp915_c0_seq1	.	.	.	.	.	.	.	.	.	.	.	.	.	.	.
comp916_c0	comp916_c0_seq1	.	.	.	.	.	.	.	.	.	.	.	.	.	.	.
comp917_c0	comp917_c0_seq1	.	.	.	.	.	.	.	.	.	.	.	.	.	.	.
comp918_c0	comp918_c0_seq1	.	.	.	m.563	290-592[+]	.	.	.	.	.	.	.	.	.	.
comp919_c0	comp919_c0_seq1	.	.	.	.	.	.	.	.	.	.	.	.	.	.	.
comp920_c0	comp920_c0_seq1	.	.	.	m.564	1-615[-]	.	.	.	.	.	.	.	.	.	.
comp921_c0	comp921_c0_seq1	.	.	.	.	.	.	.	.	.	.	.	.	.	.	.
comp921_c0	comp921_c0_seq2	.	.	.	.	.	.	.	.	.	.	.	.	.	.	.
comp922_c0	comp922_c0_seq1	.	.	.	m.566	45-617[+]	sp|Q9LFU5|TRM1_ARATH^Q9LFU5^Q:10-570,H:1-177^50.26%ID^E:6e-45^RecName: Full=Probable tRNA (guanine(26)-N(2))-dimethyltransferase 1;^Eukaryota; Viridiplantae; Streptophyta; Embryophyta; Tracheophyta; Spermatophyta; Magnoliophyta; eudicotyledons; Gunneridae; Pentapetalae; rosids; malvids; Brassicales; Brassicaceae; Camelineae; Arabidopsis	.	.	.	.	COG1867^Dimethylates a single guanine residue at position 26 of a number of tRNAs using S-adenosyl-L-methionine as donor of the methyl groups (By similarity)	GO:0004809^molecular_function^tRNA (guanine-N2-)-methyltransferase activity`GO:0000049^molecular_function^tRNA binding	.	.	.
comp923_c0	comp923_c0_seq1	.	.	.	.	.	.	.	.	.	.	.	.	.	.	.
comp925_c0	comp925_c0_seq1	.	.	.	.	.	.	.	.	.	.	.	.	.	.	.
comp926_c0	comp926_c0_seq1	.	.	.	m.567	3-539[+]	sp|Q07423|HEX6_RICCO^Q07423^Q:534-1,H:133-309^66.85%ID^E:9e-70^RecName: Full=Hexose carrier protein HEX6;^Eukaryota; Viridiplantae; Streptophyta; Embryophyta; Tracheophyta; Spermatophyta; Magnoliophyta; eudicotyledons; Gunneridae; Pentapetalae; rosids; fabids; Malpighiales; Euphorbiaceae; Acalyphoideae; Acalypheae; Ricinus	.	.	.	.	.	GO:0016021^cellular_component^integral component of membrane`GO:0022891^molecular_function^substrate-specific transmembrane transporter activity`GO:0015293^molecular_function^symporter activity`GO:0008643^biological_process^carbohydrate transport	.	.	.
comp927_c0	comp927_c0_seq1	.	.	.	.	.	.	.	.	.	.	.	.	.	.	.
comp928_c0	comp928_c0_seq1	.	.	.	.	.	.	.	.	.	.	.	.	.	.	.
comp929_c0	comp929_c0_seq1	.	.	.	.	.	.	.	.	.	.	.	.	.	.	.
comp931_c0	comp931_c0_seq1	.	.	.	.	.	.	.	.	.	.	.	.	.	.	.
comp931_c0	comp931_c0_seq2	.	.	.	.	.	.	.	.	.	.	.	.	.	.	.
comp932_c0	comp932_c0_seq1	.	.	.	.	.	.	.	.	.	.	.	.	.	.	.
comp932_c0	comp932_c0_seq2	.	.	.	.	.	.	.	.	.	.	.	.	.	.	.
comp935_c0	comp935_c0_seq1	.	.	.	m.576	64-2148[+]	.	.	.	.	.	.	.	.	.	.
comp936_c0	comp936_c0_seq2	.	.	.	.	.	.	.	.	.	.	.	.	.	.	.
comp937_c0	comp937_c0_seq1	.	.	.	.	.	.	.	.	.	.	.	.	.	.	.
comp938_c0	comp938_c0_seq1	.	.	.	.	.	.	.	.	.	.	.	.	.	.	.
comp939_c0	comp939_c0_seq1	.	.	.	m.583	224-556[-]	.	.	.	.	.	.	.	.	.	.
comp940_c0	comp940_c0_seq1	.	.	.	.	.	.	.	.	.	.	.	.	.	.	.
comp941_c0	comp941_c0_seq1	.	.	.	m.586	2-616[+]	sp|Q8H038|KATAM_ORYSJ^Q8H038^Q:1-612,H:17-231^66.05%ID^E:2e-84^RecName: Full=Xyloglucan galactosyltransferase KATAMARI1 homolog;^Eukaryota; Viridiplantae; Streptophyta; Embryophyta; Tracheophyta; Spermatophyta; Magnoliophyta; Liliopsida; Poales; Poaceae; BEP clade; Ehrhartoideae; Oryzeae; Oryza	.	.	sigP:1^20^0.908^YES	.	.	GO:0005768^cellular_component^endosome`GO:0032580^cellular_component^Golgi cisterna membrane`GO:0030173^cellular_component^integral component of Golgi membrane`GO:0005802^cellular_component^trans-Golgi network`GO:0016757^molecular_function^transferase activity, transferring glycosyl groups`GO:0010256^biological_process^endomembrane system organization`GO:0042353^biological_process^fucose biosynth…	.	.	.
comp944_c0	comp944_c0_seq1	.	.	.	.	.	.	.	.	.	.	.	.	.	.	.
comp945_c0	comp945_c0_seq1	.	.	.	m.589	1-564[-]	.	.	.	.	.	.	.	.	.	.
comp946_c0	comp946_c0_seq1	.	.	.	m.591	2-469[+]	sp|Q9SGH4|PQL2_ARATH^Q9SGH4^Q:121-453,H:114-219^35.14%ID^E:4e-09^RecName: Full=PsbQ-like protein 2, chloroplastic;^Eukaryota; Viridiplantae; Streptophyta; Embryophyta; Tracheophyta; Spermatophyta; Magnoliophyta; eudicotyledons; Gunneridae; Pentapetalae; rosids; malvids; Brassicales; Brassicaceae; Camelineae; Arabidopsis	.	.	.	.	.	GO:0009507^cellular_component^chloroplast`GO:0009534^cellular_component^chloroplast thylakoid`GO:0009535^cellular_component^chloroplast thylakoid membrane`GO:0019898^cellular_component^extrinsic component of membrane`GO:0009344^cellular_component^nitrite reductase complex [NAD(P)H]`GO:0009654^cellular_component^photosystem II oxygen evolving complex`GO:0005509^molecular_function^calcium ion bindi…	.	.	.
comp947_c0	comp947_c0_seq1	.	.	.	.	.	.	.	.	.	.	.	.	.	.	.
comp948_c0	comp948_c0_seq1	.	.	.	.	.	.	.	.	.	.	.	.	.	.	.
comp949_c0	comp949_c0_seq1	.	.	.	.	.	.	.	.	.	.	.	.	.	.	.
comp950_c0	comp950_c0_seq1	.	.	.	.	.	.	.	.	.	.	.	.	.	.	.
comp951_c0	comp951_c0_seq1	.	.	.	m.595	37-357[-]	sp|Q9VE61|RN181_DROME^Q9VE61^Q:55-261,H:46-116^37.5%ID^E:7e-11^RecName: Full=E3 ubiquitin-protein ligase RNF181 homolog;^Eukaryota; Metazoa; Ecdysozoa; Arthropoda; Hexapoda; Insecta; Pterygota; Neoptera; Endopterygota; Diptera; Brachycera; Muscomorpha; Ephydroidea; Drosophilidae; Drosophila; Sophophora	.	.	.	.	.	GO:0016874^molecular_function^ligase activity`GO:0008270^molecular_function^zinc ion binding`GO:0016567^biological_process^protein ubiquitination	.	.	.
comp952_c0	comp952_c0_seq1	.	.	.	.	.	.	.	.	.	.	.	.	.	.	.
comp953_c0	comp953_c0_seq1	.	.	.	.	.	.	.	.	.	.	.	.	.	.	.
comp955_c0	comp955_c0_seq1	.	.	.	m.596	2-1027[-]	.	.	.	.	.	.	.	.	.	.
comp956_c0	comp956_c0_seq1	.	.	.	.	.	.	.	.	.	.	.	.	.	.	.
comp957_c0	comp957_c0_seq1	.	.	.	m.599	2-406[-]	sp|Q8MKW7|RNZ_DROME^Q8MKW7^Q:1-243,H:78-156^43.37%ID^E:3e-14^RecName: Full=Ribonuclease Z, mitochondrial;^Eukaryota; Metazoa; Ecdysozoa; Arthropoda; Hexapoda; Insecta; Pterygota; Neoptera; Endopterygota; Diptera; Brachycera; Muscomorpha; Ephydroidea; Drosophilidae; Drosophila; Sophophora	.	.	.	.	COG1234^Zinc phosphodiesterase, which displays some tRNA 3'- processing endonuclease activity. Probably involved in tRNA maturation, by removing a 3'-trailer from precursor tRNA (By similarity)	GO:0005739^cellular_component^mitochondrion`GO:0005634^cellular_component^nucleus`GO:0016891^molecular_function^endoribonuclease activity, producing 5'-phosphomonoesters`GO:0046872^molecular_function^metal ion binding`GO:0036093^biological_process^germ cell proliferation`GO:0046331^biological_process^lateral inhibition`GO:0022008^biological_process^neurogenesis`GO:0048477^biological_process^oogen…	.	.	.
comp959_c0	comp959_c0_seq1	.	.	.	m.600	2-736[-]	sp|Q9LMG7|PPA2_ARATH^Q9LMG7^Q:1-735,H:340-578^64.9%ID^E:7e-117^RecName: Full=Probable inactive purple acid phosphatase 2;^Eukaryota; Viridiplantae; Streptophyta; Embryophyta; Tracheophyta; Spermatophyta; Magnoliophyta; eudicotyledons; Gunneridae; Pentapetalae; rosids; malvids; Brassicales; Brassicaceae; Camelineae; Arabidopsis	.	.	.	.	.	GO:0009507^cellular_component^chloroplast`GO:0005768^cellular_component^endosome`GO:0005576^cellular_component^extracellular region`GO:0005794^cellular_component^Golgi apparatus`GO:0005739^cellular_component^mitochondrion`GO:0005802^cellular_component^trans-Golgi network`GO:0003993^molecular_function^acid phosphatase activity`GO:0046872^molecular_function^metal ion binding`GO:0016311^biological_p…	.	.	.
comp960_c0	comp960_c0_seq1	.	.	.	.	.	.	.	.	.	.	.	.	.	.	.
comp961_c0	comp961_c0_seq1	.	.	.	m.601	3-353[+]	sp|O23044|PER3_ARATH^O23044^Q:1-348,H:127-242^54.7%ID^E:2e-37^RecName: Full=Peroxidase 3;^Eukaryota; Viridiplantae; Streptophyta; Embryophyta; Tracheophyta; Spermatophyta; Magnoliophyta; eudicotyledons; Gunneridae; Pentapetalae; rosids; malvids; Brassicales; Brassicaceae; Camelineae; Arabidopsis	.	.	.	.	.	GO:0005783^cellular_component^endoplasmic reticulum`GO:0005576^cellular_component^extracellular region`GO:0020037^molecular_function^heme binding`GO:0046872^molecular_function^metal ion binding`GO:0004601^molecular_function^peroxidase activity`GO:0042744^biological_process^hydrogen peroxide catabolic process`GO:0042538^biological_process^hyperosmotic salinity response`GO:0009409^biological_proces…	.	.	.
comp962_c0	comp962_c0_seq1	.	.	.	.	.	.	.	.	.	.	.	.	.	.	.
comp963_c0	comp963_c0_seq1	.	.	.	.	.	.	.	.	.	.	.	.	.	.	.
comp964_c0	comp964_c0_seq1	.	.	.	.	.	.	.	.	.	.	.	.	.	.	.
comp967_c0	comp967_c0_seq1	.	.	.	.	.	.	.	.	.	.	.	.	.	.	.
comp968_c0	comp968_c0_seq1	.	.	.	.	.	.	.	.	.	.	.	.	.	.	.
comp969_c0	comp969_c0_seq1	.	.	.	.	.	.	.	.	.	.	.	.	.	.	.
comp969_c0	comp969_c0_seq2	.	.	.	.	.	.	.	.	.	.	.	.	.	.	.
comp970_c0	comp970_c0_seq1	.	.	.	.	.	.	.	.	.	.	.	.	.	.	.
comp975_c0	comp975_c0_seq1	.	.	.	m.609	2-412[+]	.	.	.	.	.	.	.	.	.	.
comp976_c0	comp976_c0_seq1	.	.	.	.	.	.	.	.	.	.	.	.	.	.	.
comp977_c0	comp977_c0_seq1	.	.	.	.	.	.	.	.	.	.	.	.	.	.	.
comp978_c0	comp978_c0_seq1	.	.	.	m.610	561-878[-]	.	.	.	.	.	.	.	.	.	.
comp978_c0	comp978_c0_seq2	.	.	.	.	.	.	.	.	.	.	.	.	.	.	.
comp979_c0	comp979_c0_seq1	.	.	.	m.613	2-439[-]	.	.	.	.	.	.	.	.	.	.
comp982_c0	comp982_c0_seq1	.	.	.	.	.	.	.	.	.	.	.	.	.	.	.
comp982_c0	comp982_c0_seq2	.	.	.	.	.	.	.	.	.	.	.	.	.	.	.
comp983_c0	comp983_c0_seq1	.	.	.	.	.	.	.	.	.	.	.	.	.	.	.
comp984_c0	comp984_c0_seq1	.	.	.	.	.	.	.	.	.	.	.	.	.	.	.
comp985_c0	comp985_c0_seq1	.	.	.	.	.	.	.	.	.	.	.	.	.	.	.
comp987_c0	comp987_c0_seq1	.	.	.	.	.	.	.	.	.	.	.	.	.	.	.
comp989_c0	comp989_c0_seq1	.	.	.	.	.	.	.	.	.	.	.	.	.	.	.
comp992_c0	comp992_c0_seq1	.	.	.	.	.	.	.	.	.	.	.	.	.	.	.
comp993_c0	comp993_c0_seq1	.	.	.	m.616	455-856[-]	.	.	.	.	.	.	.	.	.	.
comp994_c0	comp994_c0_seq1	.	.	.	.	.	.	.	.	.	.	.	.	.	.	.
comp995_c0	comp995_c0_seq1	.	.	.	.	.	.	.	.	.	.	.	.	.	.	.
comp996_c0	comp996_c0_seq1	.	.	.	.	.	.	.	.	.	.	.	.	.	.	.
comp997_c0	comp997_c0_seq1	.	.	.	.	.	.	.	.	.	.	.	.	.	.	.
comp998_c0	comp998_c0_seq1	.	.	.	.	.	.	.	.	.	.	.	.	.	.	.
comp999_c0	comp999_c0_seq1	.	.	.	.	.	.	.	.	.	.	.	.	.	.	.
comp1000_c0	comp1000_c0_seq1	.	.	.	.	.	.	.	.	.	.	.	.	.	.	.
comp1002_c0	comp1002_c0_seq1	.	.	.	m.618	3-419[-]	.	.	.	.	.	.	.	.	.	.
comp1003_c0	comp1003_c0_seq1	.	.	.	.	.	.	.	.	.	.	.	.	.	.	.
comp1004_c0	comp1004_c0_seq1	.	.	.	m.619	3-1418[+]	sp|Q9LPV5|NRT25_ARATH^Q9LPV5^Q:58-1413,H:25-472^44.08%ID^E:2e-88^RecName: Full=High affinity nitrate transporter 2.5;^Eukaryota; Viridiplantae; Streptophyta; Embryophyta; Tracheophyta; Spermatophyta; Magnoliophyta; eudicotyledons; Gunneridae; Pentapetalae; rosids; malvids; Brassicales; Brassicaceae; Camelineae; Arabidopsis	.	.	.	.	COG2223^Transporter	GO:0016021^cellular_component^integral component of membrane`GO:0005886^cellular_component^plasma membrane`GO:0042128^biological_process^nitrate assimilation`GO:0055085^biological_process^transmembrane transport	.	.	.
comp1004_c0	comp1004_c0_seq1	.	.	.	m.620	2-1381[+]	sp|Q9LYK2|NRT27_ARATH^Q9LYK2^Q:59-1366,H:20-459^48.44%ID^E:7e-87^RecName: Full=High affinity nitrate transporter 2.7;^Eukaryota; Viridiplantae; Streptophyta; Embryophyta; Tracheophyta; Spermatophyta; Magnoliophyta; eudicotyledons; Gunneridae; Pentapetalae; rosids; malvids; Brassicales; Brassicaceae; Camelineae; Arabidopsis	.	.	.	.	COG2223^Transporter	GO:0016021^cellular_component^integral component of membrane`GO:0009705^cellular_component^plant-type vacuole membrane`GO:0015112^molecular_function^nitrate transmembrane transporter activity`GO:0042128^biological_process^nitrate assimilation`GO:0015706^biological_process^nitrate transport	.	.	.
comp1004_c0	comp1004_c0_seq1	.	.	.	m.621	1-924[+]	sp|Q9LYK2|NRT27_ARATH^Q9LYK2^Q:60-920,H:20-315^44.82%ID^E:2e-32^RecName: Full=High affinity nitrate transporter 2.7;^Eukaryota; Viridiplantae; Streptophyta; Embryophyta; Tracheophyta; Spermatophyta; Magnoliophyta; eudicotyledons; Gunneridae; Pentapetalae; rosids; malvids; Brassicales; Brassicaceae; Camelineae; Arabidopsis	.	.	.	.	COG2223^Transporter	GO:0016021^cellular_component^integral component of membrane`GO:0009705^cellular_component^plant-type vacuole membrane`GO:0015112^molecular_function^nitrate transmembrane transporter activity`GO:0042128^biological_process^nitrate assimilation`GO:0015706^biological_process^nitrate transport	.	.	.
comp1007_c0	comp1007_c0_seq1	.	.	.	m.624	3-1040[+]	.	.	.	.	.	.	.	.	.	.
comp1008_c0	comp1008_c0_seq1	.	.	.	.	.	.	.	.	.	.	.	.	.	.	.
comp1009_c0	comp1009_c0_seq1	.	.	.	.	.	.	.	.	.	.	.	.	.	.	.
comp1011_c0	comp1011_c0_seq1	.	.	.	m.626	1-768[-]	sp|Q9SD85|F3PH_ARATH^Q9SD85^Q:82-768,H:5-224^37.5%ID^E:3e-46^RecName: Full=Flavonoid 3'-monooxygenase;^Eukaryota; Viridiplantae; Streptophyta; Embryophyta; Tracheophyta; Spermatophyta; Magnoliophyta; eudicotyledons; Gunneridae; Pentapetalae; rosids; malvids; Brassicales; Brassicaceae; Camelineae; Arabidopsis	.	.	.	.	COG2124^Cytochrome p450	GO:0005789^cellular_component^endoplasmic reticulum membrane`GO:0016021^cellular_component^integral component of membrane`GO:0016711^molecular_function^flavonoid 3'-monooxygenase activity`GO:0020037^molecular_function^heme binding`GO:0005506^molecular_function^iron ion binding`GO:0009813^biological_process^flavonoid biosynthetic process`GO:0009733^biological_process^response to auxin	.	.	.
comp1014_c0	comp1014_c0_seq1	.	.	.	m.629	1-303[-]	.	.	.	.	.	.	.	.	.	.
comp1015_c0	comp1015_c0_seq1	.	.	.	.	.	.	.	.	.	.	.	.	.	.	.
comp1016_c0	comp1016_c0_seq1	.	.	.	m.631	1-378[-]	.	.	.	.	.	.	.	.	.	.
comp1017_c0	comp1017_c0_seq1	.	.	.	m.633	2-637[-]	sp|Q8VZG8|Y4885_ARATH^Q8VZG8^Q:73-630,H:178-360^48.92%ID^E:6e-45^RecName: Full=Probable LRR receptor-like serine/threonine-protein kinase At4g08850;^Eukaryota; Viridiplantae; Streptophyta; Embryophyta; Tracheophyta; Spermatophyta; Magnoliophyta; eudicotyledons; Gunneridae; Pentapetalae; rosids; malvids; Brassicales; Brassicaceae; Camelineae; Arabidopsis`sp|Q8VZG8|Y4885_ARATH^Q8VZG8^Q:1-633,H:202-…	.	.	.	.	COG0515^Serine Threonine protein kinase	GO:0016021^cellular_component^integral component of membrane`GO:0016020^cellular_component^membrane`GO:0005886^cellular_component^plasma membrane`GO:0009506^cellular_component^plasmodesma`GO:0005524^molecular_function^ATP binding`GO:0004674^molecular_function^protein serine/threonine kinase activity`GO:0004713^molecular_function^protein tyrosine kinase activity	.	.	.
comp1018_c0	comp1018_c0_seq1	.	.	.	m.636	3-305[+]	.	.	.	.	.	.	.	.	.	.
comp1019_c0	comp1019_c0_seq1	.	.	.	.	.	.	.	.	.	.	.	.	.	.	.
comp1020_c0	comp1020_c0_seq1	.	.	.	.	.	.	.	.	.	.	.	.	.	.	.
comp1023_c0	comp1023_c0_seq1	.	.	.	m.639	3-314[+]	.	.	.	.	.	.	.	.	.	.
comp1024_c0	comp1024_c0_seq1	.	.	.	m.640	1-1728[-]	sp|Q8H1U4|APC5_ARATH^Q8H1U4^Q:13-1728,H:36-630^45.18%ID^E:1e-133^RecName: Full=Anaphase-promoting complex subunit 5;^Eukaryota; Viridiplantae; Streptophyta; Embryophyta; Tracheophyta; Spermatophyta; Magnoliophyta; eudicotyledons; Gunneridae; Pentapetalae; rosids; malvids; Brassicales; Brassicaceae; Camelineae; Arabidopsis	.	.	.	.	KOG4322^complex subunit	GO:0005634^cellular_component^nucleus`GO:0005515^molecular_function^protein binding`GO:0007067^biological_process^mitotic nuclear division`GO:0016567^biological_process^protein ubiquitination	.	.	.
comp1025_c0	comp1025_c0_seq1	.	.	.	.	.	.	.	.	.	.	.	.	.	.	.
comp1029_c0	comp1029_c0_seq1	.	.	.	.	.	.	.	.	.	.	.	.	.	.	.
comp1031_c0	comp1031_c0_seq1	.	.	.	.	.	.	.	.	.	.	.	.	.	.	.
comp1033_c0	comp1033_c0_seq1	.	.	.	.	.	.	.	.	.	.	.	.	.	.	.
comp1034_c0	comp1034_c0_seq1	.	.	.	.	.	.	.	.	.	.	.	.	.	.	.
comp1036_c0	comp1036_c0_seq1	.	.	.	.	.	.	.	.	.	.	.	.	.	.	.
comp1040_c0	comp1040_c0_seq1	.	.	.	.	.	.	.	.	.	.	.	.	.	.	.
comp1040_c0	comp1040_c0_seq2	.	.	.	.	.	.	.	.	.	.	.	.	.	.	.
comp1041_c0	comp1041_c0_seq1	.	.	.	.	.	.	.	.	.	.	.	.	.	.	.
comp1042_c0	comp1042_c0_seq1	.	.	.	.	.	.	.	.	.	.	.	.	.	.	.
comp1043_c0	comp1043_c0_seq1	.	.	.	.	.	.	.	.	.	.	.	.	.	.	.
comp1044_c0	comp1044_c0_seq1	.	.	.	.	.	.	.	.	.	.	.	.	.	.	.
comp1046_c0	comp1046_c0_seq1	.	.	.	m.644	2-508[+]	sp|A4II73|OVCA2_XENTR^A4II73^Q:28-396,H:92-212^34.4%ID^E:4e-14^RecName: Full=Ovarian cancer-associated gene 2 protein homolog;^Eukaryota; Metazoa; Chordata; Craniata; Vertebrata; Euteleostomi; Amphibia; Batrachia; Anura; Pipoidea; Pipidae; Xenopodinae; Xenopus; Silurana	.	.	.	.	.	.	.	.	.
comp1047_c0	comp1047_c0_seq1	.	.	.	.	.	.	.	.	.	.	.	.	.	.	.
comp1050_c0	comp1050_c0_seq1	.	.	.	.	.	.	.	.	.	.	.	.	.	.	.
comp1051_c0	comp1051_c0_seq1	.	.	.	m.646	2-571[+]	.	.	.	.	.	.	.	.	.	.
comp1053_c0	comp1053_c0_seq1	.	.	.	.	.	.	.	.	.	.	.	.	.	.	.
comp1054_c0	comp1054_c0_seq1	.	.	.	.	.	.	.	.	.	.	.	.	.	.	.
comp1054_c0	comp1054_c0_seq2	.	.	.	.	.	.	.	.	.	.	.	.	.	.	.
comp1056_c0	comp1056_c0_seq1	.	.	.	.	.	.	.	.	.	.	.	.	.	.	.
comp1059_c0	comp1059_c0_seq1	.	.	.	m.650	299-1129[-]	sp|Q9SIZ3|PMTN_ARATH^Q9SIZ3^Q:4-819,H:315-584^54.04%ID^E:5e-98^RecName: Full=Probable methyltransferase PMT23;^Eukaryota; Viridiplantae; Streptophyta; Embryophyta; Tracheophyta; Spermatophyta; Magnoliophyta; eudicotyledons; Gunneridae; Pentapetalae; rosids; malvids; Brassicales; Brassicaceae; Camelineae; Arabidopsis	.	.	.	.	.	GO:0005768^cellular_component^endosome`GO:0005794^cellular_component^Golgi apparatus`GO:0000139^cellular_component^Golgi membrane`GO:0016021^cellular_component^integral component of membrane`GO:0005802^cellular_component^trans-Golgi network`GO:0008168^molecular_function^methyltransferase activity	.	.	.
comp1060_c0	comp1060_c0_seq1	.	.	.	m.654	277-780[-]	sp|Q9LW86|SUT34_ARATH^Q9LW86^Q:1-474,H:484-641^53.16%ID^E:7e-51^RecName: Full=Probable sulfate transporter 3.4;^Eukaryota; Viridiplantae; Streptophyta; Embryophyta; Tracheophyta; Spermatophyta; Magnoliophyta; eudicotyledons; Gunneridae; Pentapetalae; rosids; malvids; Brassicales; Brassicaceae; Camelineae; Arabidopsis	.	.	.	.	COG0659^sulfate transporter	GO:0016021^cellular_component^integral component of membrane`GO:0009506^cellular_component^plasmodesma`GO:0008271^molecular_function^secondary active sulfate transmembrane transporter activity`GO:0015293^molecular_function^symporter activity	.	.	.
comp1064_c0	comp1064_c0_seq1	.	.	.	.	.	.	.	.	.	.	.	.	.	.	.
comp1065_c0	comp1065_c0_seq1	.	.	.	.	.	.	.	.	.	.	.	.	.	.	.
comp1066_c0	comp1066_c0_seq1	.	.	.	.	.	.	.	.	.	.	.	.	.	.	.
comp1068_c0	comp1068_c0_seq1	.	.	.	m.657	2-835[+]	sp|Q99315|YG31B_YEAST^Q99315^Q:16-501,H:1291-1452^29.52%ID^E:3e-11^RecName: Full=Transposon Ty3-G Gag-Pol polyprotein;^Eukaryota; Fungi; Dikarya; Ascomycota; Saccharomycotina; Saccharomycetes; Saccharomycetales; Saccharomycetaceae; Saccharomyces	.	.	.	.	COG2801^Retrotransposon protein	GO:0005737^cellular_component^cytoplasm`GO:0005634^cellular_component^nucleus`GO:0000943^cellular_component^retrotransposon nucleocapsid`GO:0004190^molecular_function^aspartic-type endopeptidase activity`GO:0005524^molecular_function^ATP binding`GO:0003677^molecular_function^DNA binding`GO:0003887^molecular_function^DNA-directed DNA polymerase activity`GO:0008233^molecular_function^peptidase acti…	.	.	.
comp1069_c0	comp1069_c0_seq1	.	.	.	.	.	.	.	.	.	.	.	.	.	.	.
comp1072_c0	comp1072_c0_seq1	.	.	.	.	.	.	.	.	.	.	.	.	.	.	.
comp1074_c0	comp1074_c0_seq1	.	.	.	.	.	.	.	.	.	.	.	.	.	.	.
comp1077_c0	comp1077_c0_seq1	.	.	.	.	.	.	.	.	.	.	.	.	.	.	.
comp1079_c0	comp1079_c0_seq1	.	.	.	.	.	.	.	.	.	.	.	.	.	.	.
comp1081_c0	comp1081_c0_seq1	.	.	.	.	.	.	.	.	.	.	.	.	.	.	.
comp1084_c0	comp1084_c0_seq1	.	.	.	.	.	.	.	.	.	.	.	.	.	.	.
comp1085_c0	comp1085_c0_seq1	.	.	.	m.658	3-419[-]	sp|Q29Q28|UTR2_ARATH^Q29Q28^Q:416-147,H:257-343^61.54%ID^E:4e-18^RecName: Full=UDP-galactose/UDP-glucose transporter 2;^Eukaryota; Viridiplantae; Streptophyta; Embryophyta; Tracheophyta; Spermatophyta; Magnoliophyta; eudicotyledons; Gunneridae; Pentapetalae; rosids; malvids; Brassicales; Brassicaceae; Camelineae; Arabidopsis	.	.	.	.	.	GO:0030173^cellular_component^integral component of Golgi membrane`GO:0005459^molecular_function^UDP-galactose transmembrane transporter activity`GO:0072334^biological_process^UDP-galactose transmembrane transport	.	.	.
comp1087_c0	comp1087_c0_seq1	.	.	.	.	.	.	.	.	.	.	.	.	.	.	.
comp1088_c0	comp1088_c0_seq1	.	.	.	.	.	.	.	.	.	.	.	.	.	.	.
comp1089_c0	comp1089_c0_seq1	.	.	.	.	.	.	.	.	.	.	.	.	.	.	.
comp1091_c0	comp1091_c0_seq1	.	.	.	.	.	.	.	.	.	.	.	.	.	.	.
comp1092_c0	comp1092_c0_seq1	.	.	.	.	.	.	.	.	.	.	.	.	.	.	.
comp1097_c0	comp1097_c0_seq1	.	.	.	.	.	.	.	.	.	.	.	.	.	.	.
comp1099_c0	comp1099_c0_seq1	.	.	.	.	.	.	.	.	.	.	.	.	.	.	.
comp1100_c0	comp1100_c0_seq1	.	.	.	.	.	.	.	.	.	.	.	.	.	.	.
comp1101_c0	comp1101_c0_seq1	.	.	.	.	.	.	.	.	.	.	.	.	.	.	.
comp1101_c0	comp1101_c0_seq2	.	.	.	.	.	.	.	.	.	.	.	.	.	.	.
comp1105_c0	comp1105_c0_seq1	.	.	.	.	.	.	.	.	.	.	.	.	.	.	.
comp1106_c0	comp1106_c0_seq1	.	.	.	m.660	1-336[+]	.	.	.	.	.	.	.	.	.	.
comp1107_c0	comp1107_c0_seq1	.	.	.	.	.	.	.	.	.	.	.	.	.	.	.
comp1108_c0	comp1108_c0_seq1	.	.	.	m.663	2-523[-]	.	.	.	.	.	.	.	.	.	.
comp1109_c0	comp1109_c0_seq1	.	.	.	m.664	1-312[+]	sp|P92519|M810_ARATH^P92519^Q:4-306,H:112-212^45.54%ID^E:3e-20^RecName: Full=Uncharacterized mitochondrial protein AtMg00810;^Eukaryota; Viridiplantae; Streptophyta; Embryophyta; Tracheophyta; Spermatophyta; Magnoliophyta; eudicotyledons; Gunneridae; Pentapetalae; rosids; malvids; Brassicales; Brassicaceae; Camelineae; Arabidopsis	.	.	.	.	KOG0017^Retrotransposon protein	GO:0005739^cellular_component^mitochondrion	.	.	.
comp1110_c0	comp1110_c0_seq1	.	.	.	.	.	.	.	.	.	.	.	.	.	.	.
comp1111_c0	comp1111_c0_seq1	.	.	.	.	.	.	.	.	.	.	.	.	.	.	.
comp1112_c0	comp1112_c0_seq1	.	.	.	m.665	2-304[-]	.	.	.	.	.	.	.	.	.	.
comp1113_c0	comp1113_c0_seq1	.	.	.	m.666	3-458[-]	.	.	.	.	.	.	.	.	.	.
comp1115_c0	comp1115_c0_seq1	.	.	.	m.668	2-634[+]	.	.	.	.	.	.	.	.	.	.
comp1117_c0	comp1117_c0_seq1	.	.	.	.	.	.	.	.	.	.	.	.	.	.	.
comp1118_c0	comp1118_c0_seq1	.	.	.	.	.	.	.	.	.	.	.	.	.	.	.
comp1119_c0	comp1119_c0_seq1	.	.	.	.	.	.	.	.	.	.	.	.	.	.	.
comp1120_c0	comp1120_c0_seq1	.	.	.	m.669	39-383[-]	.	.	.	.	.	.	.	.	.	.
comp1122_c0	comp1122_c0_seq1	.	.	.	m.670	3-695[+]	sp|C0LGI2|Y1677_ARATH^C0LGI2^Q:1-687,H:186-416^54.11%ID^E:8e-82^RecName: Full=Probable LRR receptor-like serine/threonine-protein kinase At1g67720;^Eukaryota; Viridiplantae; Streptophyta; Embryophyta; Tracheophyta; Spermatophyta; Magnoliophyta; eudicotyledons; Gunneridae; Pentapetalae; rosids; malvids; Brassicales; Brassicaceae; Camelineae; Arabidopsis	.	.	.	.	COG0515^Serine Threonine protein kinase	GO:0016021^cellular_component^integral component of membrane`GO:0005524^molecular_function^ATP binding`GO:0004674^molecular_function^protein serine/threonine kinase activity	.	.	.
comp1123_c0	comp1123_c0_seq1	.	.	.	.	.	.	.	.	.	.	.	.	.	.	.
comp1124_c0	comp1124_c0_seq1	.	.	.	.	.	.	.	.	.	.	.	.	.	.	.
comp1125_c0	comp1125_c0_seq1	.	.	.	.	.	.	.	.	.	.	.	.	.	.	.
comp1128_c0	comp1128_c0_seq1	.	.	.	.	.	.	.	.	.	.	.	.	.	.	.
comp1132_c0	comp1132_c0_seq1	.	.	.	m.671	3-488[+]	sp|B9I2J6|AXEP_POPTR^B9I2J6^Q:1-447,H:271-419^73.83%ID^E:4e-73^.^.	.	.	.	.	.	.	.	.	.
comp1133_c0	comp1133_c0_seq1	.	.	.	.	.	.	.	.	.	.	.	.	.	.	.
comp1135_c0	comp1135_c0_seq1	.	.	.	.	.	.	.	.	.	.	.	.	.	.	.
comp1136_c0	comp1136_c0_seq1	.	.	.	.	.	.	.	.	.	.	.	.	.	.	.
comp1137_c0	comp1137_c0_seq1	.	.	.	.	.	.	.	.	.	.	.	.	.	.	.
comp1138_c0	comp1138_c0_seq1	.	.	.	m.672	401-1849[-]	.	.	.	.	.	.	.	.	.	.
comp1138_c0	comp1138_c0_seq1	.	.	.	m.674	1858-2268[-]	.	.	.	.	.	.	.	.	.	.
comp1140_c0	comp1140_c0_seq1	.	.	.	.	.	.	.	.	.	.	.	.	.	.	.
comp1142_c0	comp1142_c0_seq1	.	.	.	.	.	.	.	.	.	.	.	.	.	.	.
comp1143_c0	comp1143_c0_seq1	.	.	.	m.679	3-734[-]	.	.	.	.	.	.	.	.	.	.
comp1146_c0	comp1146_c0_seq1	.	.	.	.	.	.	.	.	.	.	.	.	.	.	.
comp1148_c0	comp1148_c0_seq1	.	.	.	m.681	193-861[-]	sp|Q9SGU9|MGL_ARATH^Q9SGU9^Q:1-609,H:236-438^68.97%ID^E:4e-75^RecName: Full=Methionine gamma-lyase;^Eukaryota; Viridiplantae; Streptophyta; Embryophyta; Tracheophyta; Spermatophyta; Magnoliophyta; eudicotyledons; Gunneridae; Pentapetalae; rosids; malvids; Brassicales; Brassicaceae; Camelineae; Arabidopsis	.	.	.	.	COG0626^cystathionine	GO:0005829^cellular_component^cytosol`GO:0018826^molecular_function^methionine gamma-lyase activity`GO:0030170^molecular_function^pyridoxal phosphate binding`GO:0009970^biological_process^cellular response to sulfate starvation`GO:0042631^biological_process^cellular response to water deprivation`GO:0019458^biological_process^methionine catabolic process via 2-oxobutanoate`GO:0051289^biological_pr…	.	.	.
comp1150_c0	comp1150_c0_seq1	.	.	.	.	.	.	.	.	.	.	.	.	.	.	.
comp1151_c0	comp1151_c0_seq1	.	.	.	.	.	.	.	.	.	.	.	.	.	.	.
comp1153_c0	comp1153_c0_seq1	.	.	.	.	.	.	.	.	.	.	.	.	.	.	.
comp1154_c0	comp1154_c0_seq1	.	.	.	.	.	.	.	.	.	.	.	.	.	.	.
comp1155_c0	comp1155_c0_seq1	.	.	.	.	.	.	.	.	.	.	.	.	.	.	.
comp1156_c0	comp1156_c0_seq1	.	.	.	m.682	3-341[-]	sp|Q8VY74|U1135_ARATH^Q8VY74^Q:1-339,H:20-132^75.22%ID^E:3e-56^.^.	.	.	.	.	.	.	.	.	.
comp1158_c0	comp1158_c0_seq1	.	.	.	.	.	.	.	.	.	.	.	.	.	.	.
comp1158_c0	comp1158_c0_seq2	.	.	.	.	.	.	.	.	.	.	.	.	.	.	.
comp1159_c0	comp1159_c0_seq1	.	.	.	.	.	.	.	.	.	.	.	.	.	.	.
comp1160_c0	comp1160_c0_seq1	.	.	.	.	.	.	.	.	.	.	.	.	.	.	.
comp1161_c0	comp1161_c0_seq1	.	.	.	m.685	2-361[+]	.	.	.	.	.	.	.	.	.	.
comp1166_c0	comp1166_c0_seq1	.	.	.	.	.	.	.	.	.	.	.	.	.	.	.
comp1167_c0	comp1167_c0_seq1	.	.	.	.	.	.	.	.	.	.	.	.	.	.	.
comp1169_c0	comp1169_c0_seq1	.	.	.	m.686	60-479[-]	sp|B7KSZ5|DNAJ_METC4^B7KSZ5^Q:28-225,H:1-62^45.45%ID^E:8e-10^RecName: Full=Chaperone protein DnaJ;^Bacteria; Proteobacteria; Alphaproteobacteria; Rhizobiales; Methylobacteriaceae; Methylobacterium	.	.	.	.	COG0484^ATP binding to DnaK triggers the release of the substrate protein, thus completing the reaction cycle. Several rounds of ATP-dependent interactions between DnaJ, DnaK and GrpE are required for fully efficient folding. Also involved, together with DnaK and GrpE, in the DNA replication of plasmids through activation of initiation proteins (By similarity)	GO:0005737^cellular_component^cytoplasm`GO:0005524^molecular_function^ATP binding`GO:0008270^molecular_function^zinc ion binding`GO:0006260^biological_process^DNA replication`GO:0006457^biological_process^protein folding`GO:0009408^biological_process^response to heat	.	.	.
comp1171_c0	comp1171_c0_seq1	.	.	.	.	.	.	.	.	.	.	.	.	.	.	.
comp1172_c0	comp1172_c0_seq1	.	.	.	.	.	.	.	.	.	.	.	.	.	.	.
comp1176_c0	comp1176_c0_seq1	.	.	.	m.687	2-415[-]	.	.	.	.	.	.	.	.	.	.
comp1177_c0	comp1177_c0_seq1	.	.	.	m.688	2-547[-]	sp|Q9SAH3|Y1887_ARATH^Q9SAH3^Q:19-114,H:343-374^71.88%ID^E:8e-09^RecName: Full=Putative receptor-like protein kinase At1g80870;^Eukaryota; Viridiplantae; Streptophyta; Embryophyta; Tracheophyta; Spermatophyta; Magnoliophyta; eudicotyledons; Gunneridae; Pentapetalae; rosids; malvids; Brassicales; Brassicaceae; Camelineae; Arabidopsis	.	.	.	.	COG0515^Serine Threonine protein kinase	GO:0016021^cellular_component^integral component of membrane`GO:0005886^cellular_component^plasma membrane`GO:0005524^molecular_function^ATP binding`GO:0004674^molecular_function^protein serine/threonine kinase activity	.	.	.
comp1178_c0	comp1178_c0_seq1	.	.	.	.	.	.	.	.	.	.	.	.	.	.	.
comp1178_c0	comp1178_c0_seq2	.	.	.	.	.	.	.	.	.	.	.	.	.	.	.
comp1179_c0	comp1179_c0_seq2	.	.	.	.	.	.	.	.	.	.	.	.	.	.	.
comp1180_c0	comp1180_c0_seq1	.	.	.	.	.	.	.	.	.	.	.	.	.	.	.
comp1181_c0	comp1181_c0_seq1	.	.	.	.	.	.	.	.	.	.	.	.	.	.	.
comp1181_c0	comp1181_c0_seq2	.	.	.	.	.	.	.	.	.	.	.	.	.	.	.
comp1182_c0	comp1182_c0_seq1	.	.	.	.	.	.	.	.	.	.	.	.	.	.	.
comp1183_c0	comp1183_c0_seq1	.	.	.	.	.	.	.	.	.	.	.	.	.	.	.
comp1184_c0	comp1184_c0_seq1	.	.	.	.	.	.	.	.	.	.	.	.	.	.	.
comp1184_c0	comp1184_c0_seq2	.	.	.	.	.	.	.	.	.	.	.	.	.	.	.
comp1185_c0	comp1185_c0_seq1	.	.	.	.	.	.	.	.	.	.	.	.	.	.	.
comp1186_c0	comp1186_c0_seq1	.	.	.	.	.	.	.	.	.	.	.	.	.	.	.
comp1189_c0	comp1189_c0_seq1	.	.	.	m.694	59-577[-]	.	.	.	.	.	.	.	.	.	.
comp1192_c0	comp1192_c0_seq1	.	.	.	m.695	2-1063[+]	.	.	.	.	.	.	.	.	.	.
comp1192_c0	comp1192_c0_seq2	.	.	.	m.696	2-1084[+]	.	.	.	.	.	.	.	.	.	.
comp1193_c0	comp1193_c0_seq1	.	.	.	.	.	.	.	.	.	.	.	.	.	.	.
comp1194_c0	comp1194_c0_seq1	.	.	.	.	.	.	.	.	.	.	.	.	.	.	.
comp1197_c0	comp1197_c0_seq1	.	.	.	m.699	2-334[-]	.	.	.	.	.	.	.	.	.	.
comp1198_c0	comp1198_c0_seq1	.	.	.	.	.	.	.	.	.	.	.	.	.	.	.
comp1199_c0	comp1199_c0_seq1	.	.	.	.	.	.	.	.	.	.	.	.	.	.	.
comp1200_c0	comp1200_c0_seq1	.	.	.	m.700	1-321[-]	sp|O60188|UTP6_SCHPO^O60188^Q:1-321,H:82-189^37.04%ID^E:2e-15^RecName: Full=U3 small nucleolar RNA-associated protein 6;^Eukaryota; Fungi; Dikarya; Ascomycota; Taphrinomycotina; Schizosaccharomycetes; Schizosaccharomycetales; Schizosaccharomycetaceae; Schizosaccharomyces	.	.	.	.	COG5191^UTP6, small subunit (SSU) processome component, homolog (yeast)	GO:0032153^cellular_component^cell division site`GO:0005829^cellular_component^cytosol`GO:0044732^cellular_component^mitotic spindle pole body`GO:0005730^cellular_component^nucleolus`GO:0005634^cellular_component^nucleus`GO:0005732^cellular_component^small nucleolar ribonucleoprotein complex`GO:0032040^cellular_component^small-subunit processome`GO:0030515^molecular_function^snoRNA binding`GO:003…	.	.	.
comp1201_c0	comp1201_c0_seq1	.	.	.	.	.	.	.	.	.	.	.	.	.	.	.
comp1202_c0	comp1202_c0_seq1	.	.	.	.	.	.	.	.	.	.	.	.	.	.	.
comp1203_c0	comp1203_c0_seq1	.	.	.	.	.	.	.	.	.	.	.	.	.	.	.
comp1204_c0	comp1204_c0_seq1	.	.	.	m.702	3-404[-]	sp|Q9C7S5|PSYR1_ARATH^Q9C7S5^Q:1-402,H:930-1065^70.59%ID^E:5e-56^RecName: Full=Tyrosine-sulfated glycopeptide receptor 1;^Eukaryota; Viridiplantae; Streptophyta; Embryophyta; Tracheophyta; Spermatophyta; Magnoliophyta; eudicotyledons; Gunneridae; Pentapetalae; rosids; malvids; Brassicales; Brassicaceae; Camelineae; Arabidopsis	.	.	.	.	COG0515^Serine Threonine protein kinase	GO:0016021^cellular_component^integral component of membrane`GO:0005886^cellular_component^plasma membrane`GO:0005524^molecular_function^ATP binding`GO:0001653^molecular_function^peptide receptor activity`GO:0004674^molecular_function^protein serine/threonine kinase activity`GO:0004888^molecular_function^transmembrane signaling receptor activity`GO:0031347^biological_process^regulation of defense…	.	.	.
comp1205_c0	comp1205_c0_seq1	.	.	.	.	.	.	.	.	.	.	.	.	.	.	.
comp1208_c0	comp1208_c0_seq1	.	.	.	.	.	.	.	.	.	.	.	.	.	.	.
comp1209_c0	comp1209_c0_seq1	.	.	.	m.703	1-636[-]	sp|Q94II3|PMTL_ARATH^Q94II3^Q:70-636,H:1-172^54.5%ID^E:2e-63^RecName: Full=Probable methyltransferase PMT21;^Eukaryota; Viridiplantae; Streptophyta; Embryophyta; Tracheophyta; Spermatophyta; Magnoliophyta; eudicotyledons; Gunneridae; Pentapetalae; rosids; malvids; Brassicales; Brassicaceae; Camelineae; Arabidopsis	.	.	.	.	.	GO:0005789^cellular_component^endoplasmic reticulum membrane`GO:0005768^cellular_component^endosome`GO:0005794^cellular_component^Golgi apparatus`GO:0016021^cellular_component^integral component of membrane`GO:0005802^cellular_component^trans-Golgi network`GO:0008168^molecular_function^methyltransferase activity	.	.	.
comp1212_c0	comp1212_c0_seq1	.	.	.	.	.	.	.	.	.	.	.	.	.	.	.
comp1213_c0	comp1213_c0_seq1	.	.	.	m.705	72-824[+]	sp|Q6Q2C2|HYES_PIG^Q6Q2C2^Q:750-88,H:321-535^30.57%ID^E:2e-26^RecName: Full=Bifunctional epoxide hydrolase 2;^Eukaryota; Metazoa; Chordata; Craniata; Vertebrata; Euteleostomi; Mammalia; Eutheria; Laurasiatheria; Cetartiodactyla; Suina; Suidae; Sus	.	.	.	.	COG0596^Alpha beta hydrolase	GO:0005777^cellular_component^peroxisome`GO:0033885^molecular_function^10-hydroxy-9-(phosphonooxy)octadecanoate phosphatase activity`GO:0004301^molecular_function^epoxide hydrolase activity`GO:0042577^molecular_function^lipid phosphatase activity`GO:0000287^molecular_function^magnesium ion binding`GO:0019439^biological_process^aromatic compound catabolic process`GO:0046839^biological_process^phos…	.	.	.
comp1214_c0	comp1214_c0_seq1	.	.	.	m.708	90-584[-]	sp|Q9SRV2|SUVR3_ARATH^Q9SRV2^Q:1-492,H:187-338^55.36%ID^E:5e-55^RecName: Full=Histone-lysine N-methyltransferase SUVR3;^Eukaryota; Viridiplantae; Streptophyta; Embryophyta; Tracheophyta; Spermatophyta; Magnoliophyta; eudicotyledons; Gunneridae; Pentapetalae; rosids; malvids; Brassicales; Brassicaceae; Camelineae; Arabidopsis	.	.	.	.	COG2940^Histone-lysine N-methyltransferase	GO:0005694^cellular_component^chromosome`GO:0005634^cellular_component^nucleus`GO:0018024^molecular_function^histone-lysine N-methyltransferase activity`GO:0008270^molecular_function^zinc ion binding	.	.	.
comp1216_c0	comp1216_c0_seq1	.	.	.	.	.	.	.	.	.	.	.	.	.	.	.
comp1217_c0	comp1217_c0_seq1	.	.	.	.	.	.	.	.	.	.	.	.	.	.	.
comp1219_c0	comp1219_c0_seq1	.	.	.	.	.	.	.	.	.	.	.	.	.	.	.
comp1222_c0	comp1222_c0_seq1	.	.	.	m.709	1-447[+]	.	.	.	.	.	.	.	.	.	.
comp1223_c0	comp1223_c0_seq1	.	.	.	.	.	.	.	.	.	.	.	.	.	.	.
comp1224_c0	comp1224_c0_seq1	.	.	.	.	.	.	.	.	.	.	.	.	.	.	.
comp1226_c0	comp1226_c0_seq1	.	.	.	.	.	.	.	.	.	.	.	.	.	.	.
comp1226_c0	comp1226_c0_seq2	.	.	.	.	.	.	.	.	.	.	.	.	.	.	.
comp1227_c0	comp1227_c0_seq1	.	.	.	.	.	.	.	.	.	.	.	.	.	.	.
comp1231_c0	comp1231_c0_seq1	.	.	.	.	.	.	.	.	.	.	.	.	.	.	.
comp1232_c0	comp1232_c0_seq1	.	.	.	m.711	1-378[+]	sp|Q8L608|HPSE2_ARATH^Q8L608^Q:1-375,H:27-152^61.11%ID^E:6e-53^RecName: Full=Heparanase-like protein 2;^Eukaryota; Viridiplantae; Streptophyta; Embryophyta; Tracheophyta; Spermatophyta; Magnoliophyta; eudicotyledons; Gunneridae; Pentapetalae; rosids; malvids; Brassicales; Brassicaceae; Camelineae; Arabidopsis	.	.	.	.	NOG72789^	GO:0005576^cellular_component^extracellular region`GO:0005765^cellular_component^lysosomal membrane`GO:0004566^molecular_function^beta-glucuronidase activity`GO:0005975^biological_process^carbohydrate metabolic process	.	.	.
comp1233_c0	comp1233_c0_seq1	.	.	.	.	.	.	.	.	.	.	.	.	.	.	.
comp1234_c0	comp1234_c0_seq1	.	.	.	.	.	.	.	.	.	.	.	.	.	.	.
comp1235_c0	comp1235_c0_seq1	.	.	.	.	.	.	.	.	.	.	.	.	.	.	.
comp1236_c0	comp1236_c0_seq1	.	.	.	.	.	.	.	.	.	.	.	.	.	.	.
comp1238_c0	comp1238_c0_seq1	.	.	.	.	.	.	.	.	.	.	.	.	.	.	.
comp1239_c0	comp1239_c0_seq1	.	.	.	.	.	.	.	.	.	.	.	.	.	.	.
comp1240_c0	comp1240_c0_seq1	.	.	.	m.714	1-459[+]	sp|Q9ZPS1|FB94_ARATH^Q9ZPS1^Q:52-444,H:28-166^28.06%ID^E:1e-07^RecName: Full=Putative F-box protein At2g02030;^Eukaryota; Viridiplantae; Streptophyta; Embryophyta; Tracheophyta; Spermatophyta; Magnoliophyta; eudicotyledons; Gunneridae; Pentapetalae; rosids; malvids; Brassicales; Brassicaceae; Camelineae; Arabidopsis	.	.	.	.	.	.	.	.	.
comp1241_c0	comp1241_c0_seq1	.	.	.	m.715	29-517[-]	.	.	.	.	.	.	.	.	.	.
comp1242_c0	comp1242_c0_seq1	.	.	.	.	.	.	.	.	.	.	.	.	.	.	.
comp1243_c0	comp1243_c0_seq1	.	.	.	.	.	.	.	.	.	.	.	.	.	.	.
comp1244_c0	comp1244_c0_seq1	.	.	.	.	.	.	.	.	.	.	.	.	.	.	.
comp1246_c0	comp1246_c0_seq1	.	.	.	.	.	.	.	.	.	.	.	.	.	.	.
comp1247_c0	comp1247_c0_seq1	.	.	.	.	.	.	.	.	.	.	.	.	.	.	.
comp1248_c0	comp1248_c0_seq1	.	.	.	m.718	3-341[-]	.	.	.	.	.	.	.	.	.	.
comp1249_c0	comp1249_c0_seq1	.	.	.	m.722	218-607[-]	sp|O82628|VAGT1_ARATH^O82628^Q:58-387,H:1-110^73.64%ID^E:2e-30^RecName: Full=V-type proton ATPase subunit G1;^Eukaryota; Viridiplantae; Streptophyta; Embryophyta; Tracheophyta; Spermatophyta; Magnoliophyta; eudicotyledons; Gunneridae; Pentapetalae; rosids; malvids; Brassicales; Brassicaceae; Camelineae; Arabidopsis	.	.	.	.	NOG124956^cytochrome c	GO:0005829^cellular_component^cytosol`GO:0005794^cellular_component^Golgi apparatus`GO:0000325^cellular_component^plant-type vacuole`GO:0005886^cellular_component^plasma membrane`GO:0016469^cellular_component^proton-transporting two-sector ATPase complex`GO:0005774^cellular_component^vacuolar membrane`GO:0016471^cellular_component^vacuolar proton-transporting V-type ATPase complex`GO:0005773^cell…	.	.	.
comp1250_c0	comp1250_c0_seq1	.	.	.	.	.	.	.	.	.	.	.	.	.	.	.
comp1251_c0	comp1251_c0_seq1	.	.	.	.	.	.	.	.	.	.	.	.	.	.	.
comp1252_c0	comp1252_c0_seq1	.	.	.	m.723	205-1263[-]	sp|Q5RAZ5|NSE1_PONAB^Q5RAZ5^Q:43-897,H:6-265^24.74%ID^E:1e-17^RecName: Full=Non-structural maintenance of chromosomes element 1 homolog;^Eukaryota; Metazoa; Chordata; Craniata; Vertebrata; Euteleostomi; Mammalia; Eutheria; Euarchontoglires; Primates; Haplorrhini; Catarrhini; Hominidae; Pongo	.	.	.	.	.	GO:0000781^cellular_component^chromosome, telomeric region`GO:0005634^cellular_component^nucleus`GO:0030915^cellular_component^Smc5-Smc6 complex`GO:0004842^molecular_function^ubiquitin-protein transferase activity`GO:0008270^molecular_function^zinc ion binding`GO:0006310^biological_process^DNA recombination`GO:0006281^biological_process^DNA repair`GO:0035556^biological_process^intracellular signa…	.	.	.
comp1253_c0	comp1253_c0_seq1	.	.	.	.	.	.	.	.	.	.	.	.	.	.	.
comp1254_c0	comp1254_c0_seq1	.	.	.	m.725	1-894[-]	sp|Q9FX08|P2C12_ARATH^Q9FX08^Q:1-894,H:127-425^67.77%ID^E:2e-135^RecName: Full=Probable protein phosphatase 2C 12;^Eukaryota; Viridiplantae; Streptophyta; Embryophyta; Tracheophyta; Spermatophyta; Magnoliophyta; eudicotyledons; Gunneridae; Pentapetalae; rosids; malvids; Brassicales; Brassicaceae; Camelineae; Arabidopsis	.	.	.	.	COG0631^Phosphatase	GO:0005829^cellular_component^cytosol`GO:0046872^molecular_function^metal ion binding`GO:0004721^molecular_function^phosphoprotein phosphatase activity	.	.	.
comp1255_c0	comp1255_c0_seq1	.	.	.	.	.	.	.	.	.	.	.	.	.	.	.
comp1258_c0	comp1258_c0_seq1	.	.	.	.	.	.	.	.	.	.	.	.	.	.	.
comp1260_c0	comp1260_c0_seq1	.	.	.	.	.	.	.	.	.	.	.	.	.	.	.
comp1263_c0	comp1263_c0_seq1	.	.	.	m.726	1-807[-]	sp|Q7LHG5|YI31B_YEAST^Q7LHG5^Q:199-807,H:612-812^47.29%ID^E:9e-52^RecName: Full=Transposon Ty3-I Gag-Pol polyprotein;^Eukaryota; Fungi; Dikarya; Ascomycota; Saccharomycotina; Saccharomycetes; Saccharomycetales; Saccharomycetaceae; Saccharomyces	.	.	.	.	.	GO:0005737^cellular_component^cytoplasm`GO:0005634^cellular_component^nucleus`GO:0000943^cellular_component^retrotransposon nucleocapsid`GO:0004190^molecular_function^aspartic-type endopeptidase activity`GO:0005524^molecular_function^ATP binding`GO:0003677^molecular_function^DNA binding`GO:0003887^molecular_function^DNA-directed DNA polymerase activity`GO:0008233^molecular_function^peptidase acti…	.	.	.
comp1264_c0	comp1264_c0_seq1	.	.	.	.	.	.	.	.	.	.	.	.	.	.	.
comp1265_c0	comp1265_c0_seq1	.	.	.	.	.	.	.	.	.	.	.	.	.	.	.
comp1266_c0	comp1266_c0_seq1	.	.	.	m.728	3-1082[-]	sp|B0BN95|HARB1_RAT^B0BN95^Q:466-1080,H:76-262^25.84%ID^E:1e-09^RecName: Full=Putative nuclease HARBI1;^Eukaryota; Metazoa; Chordata; Craniata; Vertebrata; Euteleostomi; Mammalia; Eutheria; Euarchontoglires; Glires; Rodentia; Sciurognathi; Muroidea; Muridae; Murinae; Rattus	.	.	.	.	NOG137666^	GO:0005813^cellular_component^centrosome`GO:0005737^cellular_component^cytoplasm`GO:0005634^cellular_component^nucleus`GO:0046872^molecular_function^metal ion binding`GO:0004518^molecular_function^nuclease activity	.	.	.
comp1267_c0	comp1267_c0_seq1	.	.	.	.	.	.	.	.	.	.	.	.	.	.	.
comp1269_c0	comp1269_c0_seq1	.	.	.	.	.	.	.	.	.	.	.	.	.	.	.
comp1270_c0	comp1270_c0_seq1	.	.	.	m.730	3-977[+]	.	.	.	.	.	.	.	.	.	.
comp1271_c0	comp1271_c0_seq1	.	.	.	.	.	.	.	.	.	.	.	.	.	.	.
comp1272_c0	comp1272_c0_seq1	.	.	.	.	.	.	.	.	.	.	.	.	.	.	.
comp1274_c0	comp1274_c0_seq1	.	.	.	.	.	.	.	.	.	.	.	.	.	.	.
comp1276_c0	comp1276_c0_seq1	.	.	.	m.731	2-826[-]	sp|Q9LR47|IP5P3_ARATH^Q9LR47^Q:55-300,H:94-175^54.88%ID^E:6e-22^RecName: Full=Type I inositol 1,4,5-trisphosphate 5-phosphatase CVP2;^Eukaryota; Viridiplantae; Streptophyta; Embryophyta; Tracheophyta; Spermatophyta; Magnoliophyta; eudicotyledons; Gunneridae; Pentapetalae; rosids; malvids; Brassicales; Brassicaceae; Camelineae; Arabidopsis`sp|Q9LR47|IP5P3_ARATH^Q9LR47^Q:640-825,H:348-409^58.06%ID^…	.	.	.	.	COG5411^inositol	GO:0046030^molecular_function^inositol trisphosphate phosphatase activity`GO:0052659^molecular_function^inositol-1,3,4,5-tetrakisphosphate 5-phosphatase activity`GO:0052658^molecular_function^inositol-1,4,5-trisphosphate 5-phosphatase activity`GO:0004445^molecular_function^inositol-polyphosphate 5-phosphatase activity`GO:0009738^biological_process^abscisic acid-activated signaling pathway`GO:0030…	.	.	.
comp1280_c0	comp1280_c0_seq1	.	.	.	.	.	.	.	.	.	.	.	.	.	.	.
comp1281_c0	comp1281_c0_seq1	.	.	.	.	.	.	.	.	.	.	.	.	.	.	.
comp1282_c0	comp1282_c0_seq1	.	.	.	.	.	.	.	.	.	.	.	.	.	.	.
comp1284_c0	comp1284_c0_seq1	.	.	.	.	.	.	.	.	.	.	.	.	.	.	.
comp1284_c0	comp1284_c0_seq2	.	.	.	.	.	.	.	.	.	.	.	.	.	.	.
comp1285_c0	comp1285_c0_seq1	.	.	.	.	.	.	.	.	.	.	.	.	.	.	.
comp1286_c0	comp1286_c0_seq1	.	.	.	m.734	67-378[+]	.	.	.	.	.	.	.	.	.	.
comp1286_c0	comp1286_c0_seq1	.	.	.	m.732	1-375[-]	.	.	.	.	.	.	.	.	.	.
comp1287_c0	comp1287_c0_seq1	.	.	.	.	.	.	.	.	.	.	.	.	.	.	.
comp1290_c0	comp1290_c0_seq1	.	.	.	.	.	.	.	.	.	.	.	.	.	.	.
comp1291_c0	comp1291_c0_seq1	.	.	.	m.738	1-303[+]	sp|Q9STK5|PP269_ARATH^Q9STK5^Q:1-276,H:528-617^41.3%ID^E:6e-11^RecName: Full=Pentatricopeptide repeat-containing protein At3g48250, chloroplastic;^Eukaryota; Viridiplantae; Streptophyta; Embryophyta; Tracheophyta; Spermatophyta; Magnoliophyta; eudicotyledons; Gunneridae; Pentapetalae; rosids; malvids; Brassicales; Brassicaceae; Camelineae; Arabidopsis	.	.	.	.	.	GO:0009507^cellular_component^chloroplast`GO:0005739^cellular_component^mitochondrion`GO:0008380^biological_process^RNA splicing	.	.	.
comp1292_c0	comp1292_c0_seq1	.	.	.	.	.	.	.	.	.	.	.	.	.	.	.
comp1293_c0	comp1293_c0_seq1	.	.	.	.	.	.	.	.	.	.	.	.	.	.	.
comp1293_c0	comp1293_c0_seq2	.	.	.	.	.	.	.	.	.	.	.	.	.	.	.
comp1294_c0	comp1294_c0_seq1	.	.	.	m.742	2-577[-]	.	.	.	.	.	.	.	.	.	.
comp1295_c0	comp1295_c0_seq1	.	.	.	.	.	.	.	.	.	.	.	.	.	.	.
comp1296_c0	comp1296_c0_seq1	.	.	.	.	.	.	.	.	.	.	.	.	.	.	.
comp1298_c0	comp1298_c0_seq1	.	.	.	.	.	.	.	.	.	.	.	.	.	.	.
comp1300_c0	comp1300_c0_seq1	.	.	.	m.744	3-503[-]	.	.	.	.	.	.	.	.	.	.
comp1300_c0	comp1300_c0_seq2	.	.	.	m.745	39-344[-]	.	.	.	.	.	.	.	.	.	.
comp1302_c0	comp1302_c0_seq1	.	.	.	.	.	.	.	.	.	.	.	.	.	.	.
comp1303_c0	comp1303_c0_seq1	.	.	.	.	.	.	.	.	.	.	.	.	.	.	.
comp1304_c0	comp1304_c0_seq1	.	.	.	.	.	.	.	.	.	.	.	.	.	.	.
comp1307_c0	comp1307_c0_seq1	.	.	.	m.748	876-1214[-]	.	.	.	.	.	.	.	.	.	.
comp1307_c0	comp1307_c0_seq1	.	.	.	m.747	385-999[+]	.	.	.	.	.	.	.	.	.	.
comp1308_c0	comp1308_c0_seq1	.	.	.	.	.	.	.	.	.	.	.	.	.	.	.
comp1309_c0	comp1309_c0_seq1	.	.	.	m.749	232-750[-]	.	.	.	.	.	.	.	.	.	.
comp1310_c0	comp1310_c0_seq1	.	.	.	.	.	.	.	.	.	.	.	.	.	.	.
comp1311_c0	comp1311_c0_seq1	.	.	.	m.752	1-309[+]	sp|Q9FGH4|E139_ARATH^Q9FGH4^Q:1-198,H:386-451^51.52%ID^E:4e-16^RecName: Full=Glucan endo-1,3-beta-glucosidase 9;^Eukaryota; Viridiplantae; Streptophyta; Embryophyta; Tracheophyta; Spermatophyta; Magnoliophyta; eudicotyledons; Gunneridae; Pentapetalae; rosids; malvids; Brassicales; Brassicaceae; Camelineae; Arabidopsis	.	.	.	.	.	GO:0031225^cellular_component^anchored component of membrane`GO:0046658^cellular_component^anchored component of plasma membrane`GO:0005618^cellular_component^cell wall`GO:0005576^cellular_component^extracellular region`GO:0005886^cellular_component^plasma membrane`GO:0042973^molecular_function^glucan endo-1,3-beta-D-glucosidase activity`GO:0005975^biological_process^carbohydrate metabolic proces…	.	.	.
comp1312_c0	comp1312_c0_seq1	.	.	.	.	.	.	.	.	.	.	.	.	.	.	.
comp1313_c0	comp1313_c0_seq1	.	.	.	.	.	.	.	.	.	.	.	.	.	.	.
comp1314_c0	comp1314_c0_seq1	.	.	.	.	.	.	.	.	.	.	.	.	.	.	.
comp1316_c0	comp1316_c0_seq1	.	.	.	.	.	.	.	.	.	.	.	.	.	.	.
comp1318_c0	comp1318_c0_seq1	.	.	.	.	.	.	.	.	.	.	.	.	.	.	.
comp1318_c0	comp1318_c0_seq2	.	.	.	.	.	.	.	.	.	.	.	.	.	.	.
comp1320_c0	comp1320_c0_seq1	.	.	.	.	.	.	.	.	.	.	.	.	.	.	.
comp1321_c0	comp1321_c0_seq1	.	.	.	.	.	.	.	.	.	.	.	.	.	.	.
comp1322_c0	comp1322_c0_seq1	.	.	.	.	.	.	.	.	.	.	.	.	.	.	.
comp1322_c0	comp1322_c0_seq2	.	.	.	.	.	.	.	.	.	.	.	.	.	.	.
comp1324_c0	comp1324_c0_seq1	.	.	.	.	.	.	.	.	.	.	.	.	.	.	.
comp1326_c0	comp1326_c0_seq1	.	.	.	m.754	1-390[+]	.	.	.	.	.	.	.	.	.	.
comp1328_c0	comp1328_c0_seq1	.	.	.	.	.	.	.	.	.	.	.	.	.	.	.
comp1329_c0	comp1329_c0_seq1	.	.	.	.	.	.	.	.	.	.	.	.	.	.	.
comp1330_c0	comp1330_c0_seq1	.	.	.	m.757	1-306[-]	sp|Q43210|PALY_WHEAT^Q43210^Q:103-306,H:9-75^91.18%ID^E:5e-26^RecName: Full=Phenylalanine ammonia-lyase;^Eukaryota; Viridiplantae; Streptophyta; Embryophyta; Tracheophyta; Spermatophyta; Magnoliophyta; Liliopsida; Poales; Poaceae; BEP clade; Pooideae; Triticeae; Triticum	.	.	.	.	.	GO:0005737^cellular_component^cytoplasm`GO:0045548^molecular_function^phenylalanine ammonia-lyase activity`GO:0009800^biological_process^cinnamic acid biosynthetic process`GO:0006559^biological_process^L-phenylalanine catabolic process	.	.	.
comp1332_c0	comp1332_c0_seq1	.	.	.	m.758	3-362[+]	sp|Q6YYZ1|LDL2_ORYSJ^Q6YYZ1^Q:1-357,H:248-366^84.03%ID^E:8e-64^RecName: Full=Lysine-specific histone demethylase 1 homolog 2;^Eukaryota; Viridiplantae; Streptophyta; Embryophyta; Tracheophyta; Spermatophyta; Magnoliophyta; Liliopsida; Poales; Poaceae; BEP clade; Ehrhartoideae; Oryzeae; Oryza	.	.	.	.	COG1231^AMine oXidase	GO:0003677^molecular_function^DNA binding`GO:0016491^molecular_function^oxidoreductase activity`GO:0051568^biological_process^histone H3-K4 methylation	.	.	.
comp1333_c0	comp1333_c0_seq1	.	.	.	.	.	.	.	.	.	.	.	.	.	.	.
comp1333_c0	comp1333_c0_seq2	.	.	.	.	.	.	.	.	.	.	.	.	.	.	.
comp1335_c0	comp1335_c0_seq1	.	.	.	m.759	3-581[+]	.	.	.	.	.	.	.	.	.	.
comp1336_c0	comp1336_c0_seq1	.	.	.	.	.	.	.	.	.	.	.	.	.	.	.
comp1339_c0	comp1339_c0_seq1	.	.	.	.	.	.	.	.	.	.	.	.	.	.	.
comp1340_c0	comp1340_c0_seq1	.	.	.	.	.	.	.	.	.	.	.	.	.	.	.
comp1342_c0	comp1342_c0_seq1	.	.	.	m.762	3-341[+]	.	.	.	.	.	.	.	.	.	.
comp1344_c0	comp1344_c0_seq1	.	.	.	.	.	.	.	.	.	.	.	.	.	.	.
comp1345_c0	comp1345_c0_seq1	.	.	.	.	.	.	.	.	.	.	.	.	.	.	.
comp1347_c0	comp1347_c0_seq1	.	.	.	m.767	2-319[+]	sp|Q9LVM0|Y5830_ARATH^Q9LVM0^Q:1-303,H:548-651^65.38%ID^E:2e-37^RecName: Full=Probable inactive receptor kinase At5g58300;^Eukaryota; Viridiplantae; Streptophyta; Embryophyta; Tracheophyta; Spermatophyta; Magnoliophyta; eudicotyledons; Gunneridae; Pentapetalae; rosids; malvids; Brassicales; Brassicaceae; Camelineae; Arabidopsis	.	.	.	.	COG0515^Serine Threonine protein kinase	GO:0016021^cellular_component^integral component of membrane`GO:0005886^cellular_component^plasma membrane`GO:0005524^molecular_function^ATP binding`GO:0004672^molecular_function^protein kinase activity	.	.	.
comp1349_c0	comp1349_c0_seq1	.	.	.	m.770	1-414[-]	sp|P29136|MEP1_SOYBN^P29136^Q:85-366,H:31-123^41.67%ID^E:1e-17^RecName: Full=Metalloendoproteinase 1;^Eukaryota; Viridiplantae; Streptophyta; Embryophyta; Tracheophyta; Spermatophyta; Magnoliophyta; eudicotyledons; Gunneridae; Pentapetalae; rosids; fabids; Fabales; Fabaceae; Papilionoideae; Phaseoleae; Glycine; Soja	.	.	sigP:1^17^0.586^YES	.	.	GO:0031012^cellular_component^extracellular matrix`GO:0004222^molecular_function^metalloendopeptidase activity`GO:0008270^molecular_function^zinc ion binding	.	.	.
comp1351_c0	comp1351_c0_seq1	.	.	.	.	.	.	.	.	.	.	.	.	.	.	.
comp1352_c0	comp1352_c0_seq1	.	.	.	.	.	.	.	.	.	.	.	.	.	.	.
comp1354_c0	comp1354_c0_seq1	.	.	.	m.772	3-455[-]	.	.	.	.	.	.	.	.	.	.
comp1355_c0	comp1355_c0_seq1	.	.	.	.	.	.	.	.	.	.	.	.	.	.	.
comp1356_c0	comp1356_c0_seq1	.	.	.	m.775	1-378[-]	sp|Q8H5D4|PLP3_ORYSJ^Q8H5D4^Q:97-378,H:156-250^67.71%ID^E:9e-19^RecName: Full=Patatin-like protein 3;^Eukaryota; Viridiplantae; Streptophyta; Embryophyta; Tracheophyta; Spermatophyta; Magnoliophyta; Liliopsida; Poales; Poaceae; BEP clade; Ehrhartoideae; Oryzeae; Oryza	.	.	.	.	.	GO:0016787^molecular_function^hydrolase activity`GO:0006952^biological_process^defense response`GO:0016042^biological_process^lipid catabolic process	.	.	.
comp1357_c0	comp1357_c0_seq1	.	.	.	.	.	.	.	.	.	.	.	.	.	.	.
comp1358_c0	comp1358_c0_seq1	.	.	.	m.776	2-835[+]	sp|Q8L4E9|RH36_ORYSJ^Q8L4E9^Q:1-765,H:224-479^78.91%ID^E:3e-133^RecName: Full=DEAD-box ATP-dependent RNA helicase 36;^Eukaryota; Viridiplantae; Streptophyta; Embryophyta; Tracheophyta; Spermatophyta; Magnoliophyta; Liliopsida; Poales; Poaceae; BEP clade; Ehrhartoideae; Oryzeae; Oryza	.	.	.	.	COG0513^atp-dependent rna helicase	GO:0005634^cellular_component^nucleus`GO:0090406^cellular_component^pollen tube`GO:0005524^molecular_function^ATP binding`GO:0008026^molecular_function^ATP-dependent helicase activity`GO:0003723^molecular_function^RNA binding`GO:0009561^biological_process^megagametogenesis`GO:0009791^biological_process^post-embryonic development`GO:0006364^biological_process^rRNA processing	.	.	.
comp1359_c0	comp1359_c0_seq1	.	.	.	m.777	219-641[-]	sp|Q9V106|TRCM_PYRAB^Q9V106^Q:1-411,H:174-309^30.07%ID^E:2e-09^RecName: Full=tRNA (cytosine(49)-C(5))-methyltransferase;^Archaea; Euryarchaeota; Thermococci; Thermococcales; Thermococcaceae; Pyrococcus	.	.	.	.	COG0144^nOP2 Sun	GO:0005737^cellular_component^cytoplasm`GO:0016428^molecular_function^tRNA (cytosine-5-)-methyltransferase activity`GO:0000049^molecular_function^tRNA binding`GO:0006364^biological_process^rRNA processing`GO:0030488^biological_process^tRNA methylation	.	.	.
comp1360_c0	comp1360_c0_seq1	.	.	.	m.778	1-348[+]	sp|Q948U0|RBOHA_SOLTU^Q948U0^Q:16-345,H:597-706^87.27%ID^E:6e-67^RecName: Full=Respiratory burst oxidase homolog protein A;^Eukaryota; Viridiplantae; Streptophyta; Embryophyta; Tracheophyta; Spermatophyta; Magnoliophyta; eudicotyledons; Gunneridae; Pentapetalae; asterids; lamiids; Solanales; Solanaceae; Solanoideae; Solaneae; Solanum	.	.	.	.	.	GO:0016021^cellular_component^integral component of membrane`GO:0005886^cellular_component^plasma membrane`GO:0005509^molecular_function^calcium ion binding`GO:0050664^molecular_function^oxidoreductase activity, acting on NAD(P)H, oxygen as acceptor`GO:0004601^molecular_function^peroxidase activity	.	.	.
comp1361_c0	comp1361_c0_seq1	.	.	.	.	.	.	.	.	.	.	.	.	.	.	.
comp1361_c0	comp1361_c0_seq2	.	.	.	.	.	.	.	.	.	.	.	.	.	.	.
comp1362_c0	comp1362_c0_seq1	.	.	.	.	.	.	.	.	.	.	.	.	.	.	.
comp1363_c0	comp1363_c0_seq1	.	.	.	.	.	.	.	.	.	.	.	.	.	.	.
comp1370_c0	comp1370_c0_seq1	.	.	.	m.782	3-311[-]	sp|Q6ZBH6|PCF2_ORYSJ^Q6ZBH6^Q:22-309,H:166-268^62.86%ID^E:1e-15^RecName: Full=Transcription factor PCF2;^Eukaryota; Viridiplantae; Streptophyta; Embryophyta; Tracheophyta; Spermatophyta; Magnoliophyta; Liliopsida; Poales; Poaceae; BEP clade; Ehrhartoideae; Oryzeae; Oryza	.	.	.	.	.	GO:0005634^cellular_component^nucleus`GO:0003677^molecular_function^DNA binding`GO:0007275^biological_process^multicellular organismal development`GO:0006355^biological_process^regulation of transcription, DNA-templated`GO:0006351^biological_process^transcription, DNA-templated	.	.	.
comp1372_c0	comp1372_c0_seq1	.	.	.	.	.	.	.	.	.	.	.	.	.	.	.
comp1374_c0	comp1374_c0_seq1	.	.	.	.	.	.	.	.	.	.	.	.	.	.	.
comp1374_c0	comp1374_c0_seq2	.	.	.	.	.	.	.	.	.	.	.	.	.	.	.
comp1375_c0	comp1375_c0_seq1	.	.	.	.	.	.	.	.	.	.	.	.	.	.	.
comp1375_c0	comp1375_c0_seq2	.	.	.	.	.	.	.	.	.	.	.	.	.	.	.
comp1376_c0	comp1376_c0_seq1	.	.	.	m.785	1-471[-]	.	.	.	.	.	.	.	.	.	.
comp1377_c0	comp1377_c0_seq1	.	.	.	.	.	.	.	.	.	.	.	.	.	.	.
comp1378_c0	comp1378_c0_seq1	.	.	.	m.787	3-380[-]	sp|Q6ZCX3|FH6_ORYSJ^Q6ZCX3^Q:1-375,H:1-125^53.6%ID^E:1e-41^RecName: Full=Formin-like protein 6;^Eukaryota; Viridiplantae; Streptophyta; Embryophyta; Tracheophyta; Spermatophyta; Magnoliophyta; Liliopsida; Poales; Poaceae; BEP clade; Ehrhartoideae; Oryzeae; Oryza	.	.	.	.	NOG149898^	GO:0004721^molecular_function^phosphoprotein phosphatase activity	.	.	.
comp1380_c0	comp1380_c0_seq1	.	.	.	.	.	.	.	.	.	.	.	.	.	.	.
comp1381_c0	comp1381_c0_seq1	.	.	.	m.790	3-404[-]	sp|Q84WU2|UBP13_ARATH^Q84WU2^Q:13-402,H:604-742^43.88%ID^E:1e-29^RecName: Full=Ubiquitin carboxyl-terminal hydrolase 13;^Eukaryota; Viridiplantae; Streptophyta; Embryophyta; Tracheophyta; Spermatophyta; Magnoliophyta; eudicotyledons; Gunneridae; Pentapetalae; rosids; malvids; Brassicales; Brassicaceae; Camelineae; Arabidopsis	.	.	.	.	COG5077^ubiquitin carboxyl-terminal hydrolase	GO:0005829^cellular_component^cytosol`GO:0009506^cellular_component^plasmodesma`GO:0008234^molecular_function^cysteine-type peptidase activity`GO:0006511^biological_process^ubiquitin-dependent protein catabolic process	.	.	.
comp1382_c0	comp1382_c0_seq1	.	.	.	.	.	.	.	.	.	.	.	.	.	.	.
comp1383_c0	comp1383_c0_seq1	.	.	.	.	.	.	.	.	.	.	.	.	.	.	.
comp1385_c0	comp1385_c0_seq1	.	.	.	m.791	153-461[-]	.	.	.	.	.	.	.	.	.	.
comp1385_c0	comp1385_c0_seq2	.	.	.	m.792	153-461[-]	.	.	.	.	.	.	.	.	.	.
comp1387_c0	comp1387_c0_seq1	.	.	.	.	.	.	.	.	.	.	.	.	.	.	.
comp1388_c0	comp1388_c0_seq1	.	.	.	m.793	1-807[+]	sp|Q39214|RPM1_ARATH^Q39214^Q:4-804,H:5-286^29.47%ID^E:3e-24^RecName: Full=Disease resistance protein RPM1;^Eukaryota; Viridiplantae; Streptophyta; Embryophyta; Tracheophyta; Spermatophyta; Magnoliophyta; eudicotyledons; Gunneridae; Pentapetalae; rosids; malvids; Brassicales; Brassicaceae; Camelineae; Arabidopsis	.	.	.	.	COG4886^leucine Rich Repeat	GO:0012505^cellular_component^endomembrane system`GO:0005886^cellular_component^plasma membrane`GO:0043531^molecular_function^ADP binding`GO:0005524^molecular_function^ATP binding`GO:0000166^molecular_function^nucleotide binding`GO:0005515^molecular_function^protein binding`GO:0009626^biological_process^plant-type hypersensitive response	.	.	.
comp1389_c0	comp1389_c0_seq1	.	.	.	.	.	.	.	.	.	.	.	.	.	.	.
comp1391_c0	comp1391_c0_seq1	.	.	.	.	.	.	.	.	.	.	.	.	.	.	.
comp1394_c0	comp1394_c0_seq1	.	.	.	m.794	164-526[-]	.	.	.	.	.	.	.	.	.	.
comp1395_c0	comp1395_c0_seq1	.	.	.	.	.	.	.	.	.	.	.	.	.	.	.
comp1396_c0	comp1396_c0_seq1	.	.	.	.	.	.	.	.	.	.	.	.	.	.	.
comp1397_c0	comp1397_c0_seq1	.	.	.	.	.	.	.	.	.	.	.	.	.	.	.
comp1397_c0	comp1397_c0_seq2	.	.	.	.	.	.	.	.	.	.	.	.	.	.	.
comp1399_c0	comp1399_c0_seq1	.	.	.	m.796	174-488[+]	.	.	.	.	.	.	.	.	.	.
comp1402_c0	comp1402_c0_seq1	.	.	.	.	.	.	.	.	.	.	.	.	.	.	.
comp1405_c0	comp1405_c0_seq1	.	.	.	m.797	2-367[-]	.	.	.	.	.	.	.	.	.	.
comp1406_c0	comp1406_c0_seq1	.	.	.	m.799	116-460[-]	sp|Q6NLH0|RPB9A_ARATH^Q6NLH0^Q:1-342,H:1-114^55.26%ID^E:5e-47^RecName: Full=DNA-directed RNA polymerases II, IV and V subunit 9A;^Eukaryota; Viridiplantae; Streptophyta; Embryophyta; Tracheophyta; Spermatophyta; Magnoliophyta; eudicotyledons; Gunneridae; Pentapetalae; rosids; malvids; Brassicales; Brassicaceae; Camelineae; Arabidopsis	.	.	.	.	COG1594^DNA-dependent RNA polymerase catalyzes the transcription of DNA into RNA using the four ribonucleoside triphosphates as substrates (By similarity)	GO:0005665^cellular_component^DNA-directed RNA polymerase II, core complex`GO:0000419^cellular_component^DNA-directed RNA polymerase V complex`GO:0003677^molecular_function^DNA binding`GO:0003899^molecular_function^DNA-directed RNA polymerase activity`GO:0008270^molecular_function^zinc ion binding`GO:0006351^biological_process^transcription, DNA-templated	.	.	.
comp1407_c0	comp1407_c0_seq1	.	.	.	.	.	.	.	.	.	.	.	.	.	.	.
comp1408_c0	comp1408_c0_seq1	.	.	.	m.800	3-1007[-]	.	.	.	sigP:1^28^0.724^YES	.	.	.	.	.	.
comp1409_c0	comp1409_c0_seq1	.	.	.	.	.	.	.	.	.	.	.	.	.	.	.
comp1410_c0	comp1410_c0_seq1	.	.	.	.	.	.	.	.	.	.	.	.	.	.	.
comp1412_c0	comp1412_c0_seq1	.	.	.	.	.	.	.	.	.	.	.	.	.	.	.
comp1413_c0	comp1413_c0_seq1	.	.	.	.	.	.	.	.	.	.	.	.	.	.	.
comp1417_c0	comp1417_c0_seq1	.	.	.	.	.	.	.	.	.	.	.	.	.	.	.
comp1418_c0	comp1418_c0_seq1	.	.	.	.	.	.	.	.	.	.	.	.	.	.	.
comp1419_c0	comp1419_c0_seq1	.	.	.	.	.	.	.	.	.	.	.	.	.	.	.
comp1420_c0	comp1420_c0_seq1	.	.	.	m.804	2-1654[+]	sp|C0LGK9|Y2242_ARATH^C0LGK9^Q:1-1626,H:80-639^54.83%ID^E:0^RecName: Full=Probable LRR receptor-like serine/threonine-protein kinase At2g24230;^Eukaryota; Viridiplantae; Streptophyta; Embryophyta; Tracheophyta; Spermatophyta; Magnoliophyta; eudicotyledons; Gunneridae; Pentapetalae; rosids; malvids; Brassicales; Brassicaceae; Camelineae; Arabidopsis	.	.	.	.	COG4886^leucine Rich Repeat	GO:0016021^cellular_component^integral component of membrane`GO:0005524^molecular_function^ATP binding`GO:0004674^molecular_function^protein serine/threonine kinase activity	.	.	.
comp1421_c0	comp1421_c0_seq1	.	.	.	.	.	.	.	.	.	.	.	.	.	.	.
comp1423_c0	comp1423_c0_seq1	.	.	.	m.811	3-989[+]	sp|Q9FIX3|PP407_ARATH^Q9FIX3^Q:1-984,H:161-489^31%ID^E:6e-59^RecName: Full=Pentatricopeptide repeat-containing protein At5g39710;^Eukaryota; Viridiplantae; Streptophyta; Embryophyta; Tracheophyta; Spermatophyta; Magnoliophyta; eudicotyledons; Gunneridae; Pentapetalae; rosids; malvids; Brassicales; Brassicaceae; Camelineae; Arabidopsis`sp|Q9FIX3|PP407_ARATH^Q9FIX3^Q:1-984,H:232-559^29.27%ID^E:1e-5…	.	.	.	.	.	GO:0005739^cellular_component^mitochondrion	.	.	.
comp1424_c0	comp1424_c0_seq1	.	.	.	.	.	.	.	.	.	.	.	.	.	.	.
comp1426_c0	comp1426_c0_seq1	.	.	.	.	.	.	.	.	.	.	.	.	.	.	.
comp1428_c0	comp1428_c0_seq1	.	.	.	.	.	.	.	.	.	.	.	.	.	.	.
comp1429_c0	comp1429_c0_seq1	.	.	.	m.815	2-340[-]	.	.	.	.	.	.	.	.	.	.
comp1430_c0	comp1430_c0_seq1	.	.	.	m.816	2-664[+]	sp|Q42510|GNOM_ARATH^Q42510^Q:31-660,H:137-378^46.94%ID^E:9e-54^RecName: Full=ARF guanine-nucleotide exchange factor GNOM;^Eukaryota; Viridiplantae; Streptophyta; Embryophyta; Tracheophyta; Spermatophyta; Magnoliophyta; eudicotyledons; Gunneridae; Pentapetalae; rosids; malvids; Brassicales; Brassicaceae; Camelineae; Arabidopsis	.	.	.	.	COG5307^and SEC7 domain	GO:0005737^cellular_component^cytoplasm`GO:0005829^cellular_component^cytosol`GO:0005768^cellular_component^endosome`GO:0010008^cellular_component^endosome membrane`GO:0005886^cellular_component^plasma membrane`GO:0005086^molecular_function^ARF guanyl-nucleotide exchange factor activity`GO:0010292^molecular_function^GTP:GDP antiporter activity`GO:0042802^molecular_function^identical protein bindi…	.	.	.
comp1431_c0	comp1431_c0_seq1	.	.	.	.	.	.	.	.	.	.	.	.	.	.	.
comp1433_c0	comp1433_c0_seq1	.	.	.	.	.	.	.	.	.	.	.	.	.	.	.
comp1434_c0	comp1434_c0_seq1	.	.	.	m.821	2-304[-]	.	.	.	.	.	.	.	.	.	.
comp1435_c0	comp1435_c0_seq1	.	.	.	.	.	.	.	.	.	.	.	.	.	.	.
comp1436_c0	comp1436_c0_seq1	.	.	.	m.824	1-408[-]	.	.	.	.	.	.	.	.	.	.
comp1439_c0	comp1439_c0_seq1	.	.	.	m.825	117-1157[+]	sp|Q680C0|GDL62_ARATH^Q680C0^Q:1-1035,H:2-349^52.84%ID^E:4e-131^RecName: Full=GDSL esterase/lipase At4g10955;^Eukaryota; Viridiplantae; Streptophyta; Embryophyta; Tracheophyta; Spermatophyta; Magnoliophyta; eudicotyledons; Gunneridae; Pentapetalae; rosids; malvids; Brassicales; Brassicaceae; Camelineae; Arabidopsis	.	.	.	.	.	GO:0004806^molecular_function^triglyceride lipase activity`GO:0016042^biological_process^lipid catabolic process	.	.	.
comp1440_c0	comp1440_c0_seq1	.	.	.	m.826	1-693[-]	sp|Q39214|RPM1_ARATH^Q39214^Q:169-624,H:583-734^34.21%ID^E:2e-19^RecName: Full=Disease resistance protein RPM1;^Eukaryota; Viridiplantae; Streptophyta; Embryophyta; Tracheophyta; Spermatophyta; Magnoliophyta; eudicotyledons; Gunneridae; Pentapetalae; rosids; malvids; Brassicales; Brassicaceae; Camelineae; Arabidopsis	.	.	.	.	COG4886^leucine Rich Repeat	GO:0012505^cellular_component^endomembrane system`GO:0005886^cellular_component^plasma membrane`GO:0043531^molecular_function^ADP binding`GO:0005524^molecular_function^ATP binding`GO:0000166^molecular_function^nucleotide binding`GO:0005515^molecular_function^protein binding`GO:0009626^biological_process^plant-type hypersensitive response	.	.	.
comp1441_c0	comp1441_c0_seq1	.	.	.	.	.	.	.	.	.	.	.	.	.	.	.
comp1442_c0	comp1442_c0_seq1	.	.	.	.	.	.	.	.	.	.	.	.	.	.	.
comp1443_c0	comp1443_c0_seq1	.	.	.	.	.	.	.	.	.	.	.	.	.	.	.
comp1444_c0	comp1444_c0_seq1	.	.	.	.	.	.	.	.	.	.	.	.	.	.	.
comp1446_c0	comp1446_c0_seq1	.	.	.	m.828	1-1272[-]	sp|Q2TBM9|SRAC1_BOVIN^Q2TBM9^Q:943-1272,H:395-503^46.09%ID^E:2e-22^RecName: Full=Protein SERAC1;^Eukaryota; Metazoa; Chordata; Craniata; Vertebrata; Euteleostomi; Mammalia; Eutheria; Laurasiatheria; Cetartiodactyla; Ruminantia; Pecora; Bovidae; Bovinae; Bos	.	.	.	.	NOG125753^	GO:0005783^cellular_component^endoplasmic reticulum`GO:0031012^cellular_component^extracellular matrix`GO:0016021^cellular_component^integral component of membrane`GO:0005739^cellular_component^mitochondrion`GO:0016788^molecular_function^hydrolase activity, acting on ester bonds`GO:0030198^biological_process^extracellular matrix organization`GO:0006505^biological_process^GPI anchor metabolic proc…	.	.	.
comp1447_c0	comp1447_c0_seq1	.	.	.	.	.	.	.	.	.	.	.	.	.	.	.
comp1449_c0	comp1449_c0_seq1	.	.	.	m.830	1-648[-]	sp|Q9FF10|HPSE1_ARATH^Q9FF10^Q:1-645,H:272-486^55.35%ID^E:7e-83^RecName: Full=Heparanase-like protein 1;^Eukaryota; Viridiplantae; Streptophyta; Embryophyta; Tracheophyta; Spermatophyta; Magnoliophyta; eudicotyledons; Gunneridae; Pentapetalae; rosids; malvids; Brassicales; Brassicaceae; Camelineae; Arabidopsis	.	.	.	.	NOG72789^	GO:0005618^cellular_component^cell wall`GO:0005576^cellular_component^extracellular region`GO:0005765^cellular_component^lysosomal membrane`GO:0009505^cellular_component^plant-type cell wall`GO:0004566^molecular_function^beta-glucuronidase activity`GO:0008152^biological_process^metabolic process`GO:0009826^biological_process^unidimensional cell growth	.	.	.
comp1451_c0	comp1451_c0_seq1	.	.	.	m.831	126-500[-]	.	.	.	sigP:1^22^0.569^YES	.	.	.	.	.	.
comp1452_c0	comp1452_c0_seq1	.	.	.	m.832	2-1054[+]	sp|Q6AVI0|RSLE2_ORYSJ^Q6AVI0^Q:37-1050,H:62-348^25.86%ID^E:2e-23^.^.	.	.	.	.	.	.	.	.	.
comp1456_c0	comp1456_c0_seq1	.	.	.	.	.	.	.	.	.	.	.	.	.	.	.
comp1457_c0	comp1457_c0_seq1	.	.	.	.	.	.	.	.	.	.	.	.	.	.	.
comp1460_c0	comp1460_c0_seq1	.	.	.	.	.	.	.	.	.	.	.	.	.	.	.
comp1461_c0	comp1461_c0_seq1	.	.	.	.	.	.	.	.	.	.	.	.	.	.	.
comp1461_c0	comp1461_c0_seq2	.	.	.	.	.	.	.	.	.	.	.	.	.	.	.
comp1462_c0	comp1462_c0_seq1	.	.	.	m.833	36-830[-]	sp|Q9FZ21|G2OX6_ARATH^Q9FZ21^Q:1-762,H:104-329^49.81%ID^E:3e-73^RecName: Full=Gibberellin 2-beta-dioxygenase 6;^Eukaryota; Viridiplantae; Streptophyta; Embryophyta; Tracheophyta; Spermatophyta; Magnoliophyta; eudicotyledons; Gunneridae; Pentapetalae; rosids; malvids; Brassicales; Brassicaceae; Camelineae; Arabidopsis	.	.	.	.	COG3491^2OGFe(II) oxygenase	GO:0052634^molecular_function^C-19 gibberellin 2-beta-dioxygenase activity`GO:0046872^molecular_function^metal ion binding`GO:0009686^biological_process^gibberellin biosynthetic process`GO:0045487^biological_process^gibberellin catabolic process`GO:0009639^biological_process^response to red or far red light	.	.	.
comp1464_c0	comp1464_c0_seq1	.	.	.	.	.	.	.	.	.	.	.	.	.	.	.
comp1469_c0	comp1469_c0_seq1	.	.	.	m.834	2-412[+]	sp|Q8L4E9|RH36_ORYSJ^Q8L4E9^Q:1-408,H:85-220^89.71%ID^E:1e-79^RecName: Full=DEAD-box ATP-dependent RNA helicase 36;^Eukaryota; Viridiplantae; Streptophyta; Embryophyta; Tracheophyta; Spermatophyta; Magnoliophyta; Liliopsida; Poales; Poaceae; BEP clade; Ehrhartoideae; Oryzeae; Oryza	.	.	.	.	COG0513^atp-dependent rna helicase	GO:0005634^cellular_component^nucleus`GO:0090406^cellular_component^pollen tube`GO:0005524^molecular_function^ATP binding`GO:0008026^molecular_function^ATP-dependent helicase activity`GO:0003723^molecular_function^RNA binding`GO:0009561^biological_process^megagametogenesis`GO:0009791^biological_process^post-embryonic development`GO:0006364^biological_process^rRNA processing	.	.	.
comp1470_c0	comp1470_c0_seq1	.	.	.	.	.	.	.	.	.	.	.	.	.	.	.
comp1472_c0	comp1472_c0_seq1	.	.	.	m.839	2-1123[-]	sp|Q9ZVT9|C2GR1_ARATH^Q9ZVT9^Q:1-1122,H:1-325^39.1%ID^E:9e-63^RecName: Full=C2 and GRAM domain-containing protein At1g03370;^Eukaryota; Viridiplantae; Streptophyta; Embryophyta; Tracheophyta; Spermatophyta; Magnoliophyta; eudicotyledons; Gunneridae; Pentapetalae; rosids; malvids; Brassicales; Brassicaceae; Camelineae; Arabidopsis	.	.	.	.	COG5038^c2 domain protein	GO:0016021^cellular_component^integral component of membrane	.	.	.
comp1473_c0	comp1473_c0_seq1	.	.	.	.	.	.	.	.	.	.	.	.	.	.	.
comp1474_c0	comp1474_c0_seq1	.	.	.	.	.	.	.	.	.	.	.	.	.	.	.
comp1475_c0	comp1475_c0_seq1	.	.	.	m.841	3-2210[+]	sp|P0CT40|TF29_SCHPO^P0CT40^Q:10-1893,H:625-1280^33.18%ID^E:1e-91^RecName: Full=Transposon Tf2-9 polyprotein;^Eukaryota; Fungi; Dikarya; Ascomycota; Taphrinomycotina; Schizosaccharomycetes; Schizosaccharomycetales; Schizosaccharomycetaceae; Schizosaccharomyces	.	.	.	.	.	GO:0004190^molecular_function^aspartic-type endopeptidase activity`GO:0003677^molecular_function^DNA binding`GO:0003887^molecular_function^DNA-directed DNA polymerase activity`GO:0004519^molecular_function^endonuclease activity`GO:0046872^molecular_function^metal ion binding`GO:0003723^molecular_function^RNA binding`GO:0003964^molecular_function^RNA-directed DNA polymerase activity`GO:0015074^bio…	.	.	.
comp1479_c0	comp1479_c0_seq1	.	.	.	.	.	.	.	.	.	.	.	.	.	.	.
comp1483_c0	comp1483_c0_seq1	.	.	.	.	.	.	.	.	.	.	.	.	.	.	.
comp1483_c0	comp1483_c0_seq2	.	.	.	.	.	.	.	.	.	.	.	.	.	.	.
comp1484_c0	comp1484_c0_seq1	.	.	.	.	.	.	.	.	.	.	.	.	.	.	.
comp1485_c0	comp1485_c0_seq1	.	.	.	.	.	.	.	.	.	.	.	.	.	.	.
comp1486_c0	comp1486_c0_seq1	.	.	.	.	.	.	.	.	.	.	.	.	.	.	.
comp1488_c0	comp1488_c0_seq1	.	.	.	.	.	.	.	.	.	.	.	.	.	.	.
comp1490_c0	comp1490_c0_seq1	.	.	.	m.843	3-416[-]	.	.	.	.	.	.	.	.	.	.
comp1491_c0	comp1491_c0_seq1	.	.	.	.	.	.	.	.	.	.	.	.	.	.	.
comp1493_c0	comp1493_c0_seq1	.	.	.	.	.	.	.	.	.	.	.	.	.	.	.
comp1494_c0	comp1494_c0_seq1	.	.	.	.	.	.	.	.	.	.	.	.	.	.	.
comp1496_c0	comp1496_c0_seq1	.	.	.	.	.	.	.	.	.	.	.	.	.	.	.
comp1498_c0	comp1498_c0_seq1	.	.	.	.	.	.	.	.	.	.	.	.	.	.	.
comp1498_c0	comp1498_c0_seq2	.	.	.	.	.	.	.	.	.	.	.	.	.	.	.
comp1500_c0	comp1500_c0_seq1	.	.	.	.	.	.	.	.	.	.	.	.	.	.	.
comp1500_c0	comp1500_c0_seq2	.	.	.	.	.	.	.	.	.	.	.	.	.	.	.
comp1502_c0	comp1502_c0_seq1	.	.	.	.	.	.	.	.	.	.	.	.	.	.	.
comp1503_c0	comp1503_c0_seq1	.	.	.	.	.	.	.	.	.	.	.	.	.	.	.
comp1504_c0	comp1504_c0_seq1	.	.	.	m.847	2-403[+]	.	.	.	.	.	.	.	.	.	.
comp1505_c0	comp1505_c0_seq1	.	.	.	m.848	1-405[-]	.	.	.	.	.	.	.	.	.	.
comp1506_c0	comp1506_c0_seq1	.	.	.	m.849	3-1565[-]	sp|P29251|FOL1_PNECA^P29251^Q:184-1542,H:287-722^39.31%ID^E:2e-87^RecName: Full=Folic acid synthesis protein fol1;^Eukaryota; Fungi; Dikarya; Ascomycota; Taphrinomycotina; Pneumocystidomycetes; Pneumocystidaceae; Pneumocystis	.	.	.	.	.	GO:0003848^molecular_function^2-amino-4-hydroxy-6-hydroxymethyldihydropteridine diphosphokinase activity`GO:0005524^molecular_function^ATP binding`GO:0004150^molecular_function^dihydroneopterin aldolase activity`GO:0004156^molecular_function^dihydropteroate synthase activity`GO:0016301^molecular_function^kinase activity`GO:0046872^molecular_function^metal ion binding`GO:0046656^biological_process…	.	.	.
comp1507_c0	comp1507_c0_seq1	.	.	.	m.854	3-872[+]	sp|Q8W4G6|CRK15_ARATH^Q8W4G6^Q:4-858,H:91-354^27.96%ID^E:5e-16^RecName: Full=Cysteine-rich receptor-like protein kinase 15;^Eukaryota; Viridiplantae; Streptophyta; Embryophyta; Tracheophyta; Spermatophyta; Magnoliophyta; eudicotyledons; Gunneridae; Pentapetalae; rosids; malvids; Brassicales; Brassicaceae; Camelineae; Arabidopsis	.	.	.	.	COG0515^Serine Threonine protein kinase	GO:0016021^cellular_component^integral component of membrane`GO:0005524^molecular_function^ATP binding`GO:0004674^molecular_function^protein serine/threonine kinase activity	.	.	.
comp1509_c0	comp1509_c0_seq1	.	.	.	m.855	3-518[+]	.	.	.	.	.	.	.	.	.	.
comp1510_c0	comp1510_c0_seq1	.	.	.	.	.	.	.	.	.	.	.	.	.	.	.
comp1511_c0	comp1511_c0_seq1	.	.	.	.	.	.	.	.	.	.	.	.	.	.	.
comp1511_c0	comp1511_c0_seq2	.	.	.	.	.	.	.	.	.	.	.	.	.	.	.
comp1512_c0	comp1512_c0_seq1	.	.	.	m.856	3-362[+]	.	.	.	.	.	.	.	.	.	.
comp1513_c0	comp1513_c0_seq1	.	.	.	m.859	497-880[+]	sp|Q9ZQP1|DSP8_ARATH^Q9ZQP1^Q:4-168,H:160-214^70.91%ID^E:3e-21^RecName: Full=Putative dual specificity protein phosphatase DSP8;^Eukaryota; Viridiplantae; Streptophyta; Embryophyta; Tracheophyta; Spermatophyta; Magnoliophyta; eudicotyledons; Gunneridae; Pentapetalae; rosids; malvids; Brassicales; Brassicaceae; Camelineae; Arabidopsis	.	.	.	.	.	GO:0004439^molecular_function^phosphatidylinositol-4,5-bisphosphate 5-phosphatase activity`GO:0004725^molecular_function^protein tyrosine phosphatase activity`GO:0008138^molecular_function^protein tyrosine/serine/threonine phosphatase activity`GO:0046855^biological_process^inositol phosphate dephosphorylation`GO:0006470^biological_process^protein dephosphorylation	.	.	.
comp1513_c0	comp1513_c0_seq2	.	.	.	m.860	3-974[+]	sp|Q9ZQP1|DSP8_ARATH^Q9ZQP1^Q:271-756,H:53-214^70.37%ID^E:5e-80^RecName: Full=Putative dual specificity protein phosphatase DSP8;^Eukaryota; Viridiplantae; Streptophyta; Embryophyta; Tracheophyta; Spermatophyta; Magnoliophyta; eudicotyledons; Gunneridae; Pentapetalae; rosids; malvids; Brassicales; Brassicaceae; Camelineae; Arabidopsis	.	.	.	.	.	GO:0004439^molecular_function^phosphatidylinositol-4,5-bisphosphate 5-phosphatase activity`GO:0004725^molecular_function^protein tyrosine phosphatase activity`GO:0008138^molecular_function^protein tyrosine/serine/threonine phosphatase activity`GO:0046855^biological_process^inositol phosphate dephosphorylation`GO:0006470^biological_process^protein dephosphorylation	.	.	.
comp1514_c0	comp1514_c0_seq1	.	.	.	m.861	2-322[+]	.	.	.	.	.	.	.	.	.	.
comp1515_c0	comp1515_c0_seq1	.	.	.	.	.	.	.	.	.	.	.	.	.	.	.
comp1516_c0	comp1516_c0_seq1	.	.	.	.	.	.	.	.	.	.	.	.	.	.	.
comp1517_c0	comp1517_c0_seq1	.	.	.	.	.	.	.	.	.	.	.	.	.	.	.
comp1519_c0	comp1519_c0_seq1	.	.	.	m.863	101-850[+]	sp|Q6GLP4|RMD5A_XENLA^Q6GLP4^Q:217-741,H:72-251^31.32%ID^E:6e-19^RecName: Full=Protein RMD5 homolog A;^Eukaryota; Metazoa; Chordata; Craniata; Vertebrata; Euteleostomi; Amphibia; Batrachia; Anura; Pipoidea; Pipidae; Xenopodinae; Xenopus; Xenopus	.	.	.	.	.	.	.	.	.
comp1521_c0	comp1521_c0_seq1	.	.	.	m.865	2-328[-]	sp|Q6NQK2|NAC8_ARATH^Q6NQK2^Q:16-327,H:18-124^52.34%ID^E:1e-29^RecName: Full=NAC domain-containing protein 8;^Eukaryota; Viridiplantae; Streptophyta; Embryophyta; Tracheophyta; Spermatophyta; Magnoliophyta; eudicotyledons; Gunneridae; Pentapetalae; rosids; malvids; Brassicales; Brassicaceae; Camelineae; Arabidopsis	.	.	.	.	.	GO:0005634^cellular_component^nucleus`GO:0003677^molecular_function^DNA binding`GO:0003700^molecular_function^sequence-specific DNA binding transcription factor activity`GO:0000077^biological_process^DNA damage checkpoint`GO:0040020^biological_process^regulation of meiosis`GO:0010332^biological_process^response to gamma radiation`GO:0006351^biological_process^transcription, DNA-templated	.	.	.
comp1522_c0	comp1522_c0_seq1	.	.	.	.	.	.	.	.	.	.	.	.	.	.	.
comp1522_c0	comp1522_c0_seq2	.	.	.	.	.	.	.	.	.	.	.	.	.	.	.
comp1523_c0	comp1523_c0_seq1	.	.	.	.	.	.	.	.	.	.	.	.	.	.	.
comp1527_c0	comp1527_c0_seq1	.	.	.	.	.	.	.	.	.	.	.	.	.	.	.
comp1528_c0	comp1528_c0_seq1	.	.	.	.	.	.	.	.	.	.	.	.	.	.	.
comp1531_c0	comp1531_c0_seq1	.	.	.	m.866	1-465[+]	.	.	.	.	.	.	.	.	.	.
comp1532_c0	comp1532_c0_seq1	.	.	.	.	.	.	.	.	.	.	.	.	.	.	.
comp1536_c0	comp1536_c0_seq1	.	.	.	.	.	.	.	.	.	.	.	.	.	.	.
comp1537_c0	comp1537_c0_seq1	.	.	.	.	.	.	.	.	.	.	.	.	.	.	.
comp1538_c0	comp1538_c0_seq1	.	.	.	m.870	1-531[+]	sp|Q9M9Q6|SCP50_ARATH^Q9M9Q6^Q:1-528,H:251-418^48.3%ID^E:1e-42^RecName: Full=Serine carboxypeptidase-like 50;^Eukaryota; Viridiplantae; Streptophyta; Embryophyta; Tracheophyta; Spermatophyta; Magnoliophyta; eudicotyledons; Gunneridae; Pentapetalae; rosids; malvids; Brassicales; Brassicaceae; Camelineae; Arabidopsis	.	.	.	.	COG2939^carboxy-peptidase	GO:0005576^cellular_component^extracellular region`GO:0005773^cellular_component^vacuole`GO:0004185^molecular_function^serine-type carboxypeptidase activity	.	.	.
comp1539_c0	comp1539_c0_seq1	.	.	.	.	.	.	.	.	.	.	.	.	.	.	.
comp1542_c0	comp1542_c0_seq1	.	.	.	.	.	.	.	.	.	.	.	.	.	.	.
comp1543_c0	comp1543_c0_seq1	.	.	.	m.876	1-1278[+]	sp|Q75DS1|RPA2_ASHGO^Q75DS1^Q:31-1239,H:153-546^41.81%ID^E:3e-103^RecName: Full=DNA-directed RNA polymerase I subunit RPA2;^Eukaryota; Fungi; Dikarya; Ascomycota; Saccharomycotina; Saccharomycetes; Saccharomycetales; Saccharomycetaceae; Eremothecium	.	.	.	.	COG0085^DNA-dependent RNA polymerase catalyzes the transcription of DNA into RNA using the four ribonucleoside triphosphates as substrates (By similarity)	GO:0005730^cellular_component^nucleolus`GO:0003677^molecular_function^DNA binding`GO:0003899^molecular_function^DNA-directed RNA polymerase activity`GO:0046872^molecular_function^metal ion binding`GO:0032549^molecular_function^ribonucleoside binding`GO:0006351^biological_process^transcription, DNA-templated	.	.	.
comp1544_c0	comp1544_c0_seq1	.	.	.	m.877	2-709[+]	sp|O16102|CHD3_DROME^O16102^Q:583-705,H:32-74^44.19%ID^E:1e-06^RecName: Full=Chromodomain-helicase-DNA-binding protein 3;^Eukaryota; Metazoa; Ecdysozoa; Arthropoda; Hexapoda; Insecta; Pterygota; Neoptera; Endopterygota; Diptera; Brachycera; Muscomorpha; Ephydroidea; Drosophilidae; Drosophila; Sophophora	.	.	.	.	COG0553^helicase	GO:0005634^cellular_component^nucleus`GO:0005524^molecular_function^ATP binding`GO:0008026^molecular_function^ATP-dependent helicase activity`GO:0003677^molecular_function^DNA binding`GO:0004386^molecular_function^helicase activity`GO:0008270^molecular_function^zinc ion binding`GO:0006333^biological_process^chromatin assembly or disassembly`GO:0006355^biological_process^regulation of transcriptio…	.	.	.
comp1545_c0	comp1545_c0_seq1	.	.	.	m.878	1-492[+]	sp|Q654U4|GUN16_ORYSJ^Q654U4^Q:70-489,H:29-168^95%ID^E:6e-91^RecName: Full=Endoglucanase 16;^Eukaryota; Viridiplantae; Streptophyta; Embryophyta; Tracheophyta; Spermatophyta; Magnoliophyta; Liliopsida; Poales; Poaceae; BEP clade; Ehrhartoideae; Oryzeae; Oryza	.	.	sigP:1^21^0.511^YES	.	euNOG00265^polygalacturonase	GO:0005576^cellular_component^extracellular region`GO:0008810^molecular_function^cellulase activity`GO:0030245^biological_process^cellulose catabolic process	.	.	.
comp1546_c0	comp1546_c0_seq1	.	.	.	.	.	.	.	.	.	.	.	.	.	.	.
comp1548_c0	comp1548_c0_seq1	.	.	.	.	.	.	.	.	.	.	.	.	.	.	.
comp1550_c0	comp1550_c0_seq1	.	.	.	.	.	.	.	.	.	.	.	.	.	.	.
comp1551_c0	comp1551_c0_seq1	.	.	.	.	.	.	.	.	.	.	.	.	.	.	.
comp1553_c0	comp1553_c0_seq1	.	.	.	.	.	.	.	.	.	.	.	.	.	.	.
comp1556_c0	comp1556_c0_seq1	.	.	.	m.884	77-544[+]	sp|Q9LPW3|SCRM2_ARATH^Q9LPW3^Q:1-372,H:269-418^30.46%ID^E:2e-06^RecName: Full=Transcription factor SCREAM2;^Eukaryota; Viridiplantae; Streptophyta; Embryophyta; Tracheophyta; Spermatophyta; Magnoliophyta; eudicotyledons; Gunneridae; Pentapetalae; rosids; malvids; Brassicales; Brassicaceae; Camelineae; Arabidopsis	.	.	.	.	.	GO:0005634^cellular_component^nucleus`GO:0016597^molecular_function^amino acid binding`GO:0003677^molecular_function^DNA binding`GO:0007275^biological_process^multicellular organismal development`GO:0006355^biological_process^regulation of transcription, DNA-templated`GO:0006351^biological_process^transcription, DNA-templated	.	.	.
comp1557_c0	comp1557_c0_seq1	.	.	.	m.886	2-580[+]	sp|Q9Y5B6|PAXB1_HUMAN^Q9Y5B6^Q:4-570,H:550-746^32.99%ID^E:1e-25^RecName: Full=PAX3- and PAX7-binding protein 1;^Eukaryota; Metazoa; Chordata; Craniata; Vertebrata; Euteleostomi; Mammalia; Eutheria; Euarchontoglires; Primates; Haplorrhini; Catarrhini; Hominidae; Homo	.	.	.	.	.	GO:0005829^cellular_component^cytosol`GO:0005634^cellular_component^nucleus`GO:0003677^molecular_function^DNA binding`GO:0003700^molecular_function^sequence-specific DNA binding transcription factor activity`GO:0007517^biological_process^muscle organ development`GO:0031062^biological_process^positive regulation of histone methylation`GO:2000288^biological_process^positive regulation of myoblast p…	.	.	.
comp1561_c0	comp1561_c0_seq1	.	.	.	.	.	.	.	.	.	.	.	.	.	.	.
comp1562_c0	comp1562_c0_seq1	.	.	.	.	.	.	.	.	.	.	.	.	.	.	.
comp1563_c0	comp1563_c0_seq1	.	.	.	.	.	.	.	.	.	.	.	.	.	.	.
comp1564_c0	comp1564_c0_seq1	.	.	.	m.888	65-388[+]	.	.	.	.	.	.	.	.	.	.
comp1566_c0	comp1566_c0_seq1	.	.	.	.	.	.	.	.	.	.	.	.	.	.	.
comp1567_c0	comp1567_c0_seq1	.	.	.	.	.	.	.	.	.	.	.	.	.	.	.
comp1567_c0	comp1567_c0_seq2	.	.	.	.	.	.	.	.	.	.	.	.	.	.	.
comp1568_c0	comp1568_c0_seq1	.	.	.	.	.	.	.	.	.	.	.	.	.	.	.
comp1568_c0	comp1568_c0_seq2	.	.	.	.	.	.	.	.	.	.	.	.	.	.	.
comp1569_c0	comp1569_c0_seq1	.	.	.	.	.	.	.	.	.	.	.	.	.	.	.
comp1571_c0	comp1571_c0_seq1	.	.	.	.	.	.	.	.	.	.	.	.	.	.	.
comp1572_c0	comp1572_c0_seq1	.	.	.	.	.	.	.	.	.	.	.	.	.	.	.
comp1573_c0	comp1573_c0_seq1	.	.	.	.	.	.	.	.	.	.	.	.	.	.	.
comp1574_c0	comp1574_c0_seq1	.	.	.	.	.	.	.	.	.	.	.	.	.	.	.
comp1577_c0	comp1577_c0_seq1	.	.	.	m.897	197-772[-]	sp|Q4QQT3|CELF1_RAT^Q4QQT3^Q:286-507,H:393-466^72.97%ID^E:2e-29^RecName: Full=CUGBP Elav-like family member 1;^Eukaryota; Metazoa; Chordata; Craniata; Vertebrata; Euteleostomi; Mammalia; Eutheria; Euarchontoglires; Glires; Rodentia; Sciurognathi; Muroidea; Muridae; Murinae; Rattus	.	.	.	.	.	GO:0005737^cellular_component^cytoplasm`GO:0005634^cellular_component^nucleus`GO:0042835^molecular_function^BRE binding`GO:0003729^molecular_function^mRNA binding`GO:0000166^molecular_function^nucleotide binding`GO:0003723^molecular_function^RNA binding`GO:0006376^biological_process^mRNA splice site selection`GO:0040018^biological_process^positive regulation of multicellular organism growth`GO:00…	.	.	.
comp1578_c0	comp1578_c0_seq1	.	.	.	.	.	.	.	.	.	.	.	.	.	.	.
comp1579_c0	comp1579_c0_seq1	.	.	.	.	.	.	.	.	.	.	.	.	.	.	.
comp1583_c0	comp1583_c0_seq1	.	.	.	m.898	1-498[-]	sp|Q9LRR5|DRL21_ARATH^Q9LRR5^Q:25-471,H:519-676^34.81%ID^E:2e-13^RecName: Full=Putative disease resistance protein At3g14460;^Eukaryota; Viridiplantae; Streptophyta; Embryophyta; Tracheophyta; Spermatophyta; Magnoliophyta; eudicotyledons; Gunneridae; Pentapetalae; rosids; malvids; Brassicales; Brassicaceae; Camelineae; Arabidopsis	.	.	.	.	.	GO:0043531^molecular_function^ADP binding`GO:0005524^molecular_function^ATP binding`GO:0006952^biological_process^defense response	.	.	.
comp1584_c0	comp1584_c0_seq1	.	.	.	m.899	1-324[+]	sp|Q8VYP0|SCO11_ARATH^Q8VYP0^Q:4-315,H:230-333^74.04%ID^E:2e-51^RecName: Full=Protein SCO1 homolog 1, mitochondrial;^Eukaryota; Viridiplantae; Streptophyta; Embryophyta; Tracheophyta; Spermatophyta; Magnoliophyta; eudicotyledons; Gunneridae; Pentapetalae; rosids; malvids; Brassicales; Brassicaceae; Camelineae; Arabidopsis	.	.	.	.	COG1999^Electron transport protein SCO1 SenC	GO:0016021^cellular_component^integral component of membrane`GO:0005743^cellular_component^mitochondrial inner membrane`GO:0005739^cellular_component^mitochondrion`GO:0005507^molecular_function^copper ion binding`GO:0006878^biological_process^cellular copper ion homeostasis`GO:0006825^biological_process^copper ion transport`GO:0009790^biological_process^embryo development`GO:0033617^biological_pr…	.	.	.
comp1587_c0	comp1587_c0_seq1	.	.	.	m.900	3-689[-]	sp|Q9SL29|CNG15_ARATH^Q9SL29^Q:1-687,H:391-619^77.29%ID^E:3e-127^RecName: Full=Putative cyclic nucleotide-gated ion channel 15;^Eukaryota; Viridiplantae; Streptophyta; Embryophyta; Tracheophyta; Spermatophyta; Magnoliophyta; eudicotyledons; Gunneridae; Pentapetalae; rosids; malvids; Brassicales; Brassicaceae; Camelineae; Arabidopsis	.	.	.	.	.	GO:0016021^cellular_component^integral component of membrane`GO:0005886^cellular_component^plasma membrane`GO:0030552^molecular_function^cAMP binding`GO:0030553^molecular_function^cGMP binding`GO:0005249^molecular_function^voltage-gated potassium channel activity	.	.	.
comp1588_c0	comp1588_c0_seq1	.	.	.	m.903	2-457[+]	sp|Q5JN63|CESA4_ORYSJ^Q5JN63^Q:55-453,H:431-561^55.22%ID^E:6e-39^RecName: Full=Cellulose synthase A catalytic subunit 4 [UDP-forming];^Eukaryota; Viridiplantae; Streptophyta; Embryophyta; Tracheophyta; Spermatophyta; Magnoliophyta; Liliopsida; Poales; Poaceae; BEP clade; Ehrhartoideae; Oryzeae; Oryza	.	.	.	.	COG1215^Glycosyl transferase, family 2	GO:0005618^cellular_component^cell wall`GO:0016021^cellular_component^integral component of membrane`GO:0005886^cellular_component^plasma membrane`GO:0016760^molecular_function^cellulose synthase (UDP-forming) activity`GO:0008270^molecular_function^zinc ion binding`GO:0030244^biological_process^cellulose biosynthetic process`GO:0042742^biological_process^defense response to bacterium`GO:0050832^b…	.	.	.
comp1589_c0	comp1589_c0_seq1	.	.	.	.	.	.	.	.	.	.	.	.	.	.	.
comp1590_c0	comp1590_c0_seq1	.	.	.	m.904	3-362[-]	.	.	.	.	.	.	.	.	.	.
comp1592_c0	comp1592_c0_seq1	.	.	.	.	.	.	.	.	.	.	.	.	.	.	.
comp1594_c0	comp1594_c0_seq1	.	.	.	.	.	.	.	.	.	.	.	.	.	.	.
comp1595_c0	comp1595_c0_seq1	.	.	.	.	.	.	.	.	.	.	.	.	.	.	.
comp1596_c0	comp1596_c0_seq1	.	.	.	.	.	.	.	.	.	.	.	.	.	.	.
comp1600_c0	comp1600_c0_seq1	.	.	.	m.907	47-865[-]	sp|Q7GCM7|XIP1_ORYSJ^Q7GCM7^Q:4-816,H:26-304^58.78%ID^E:5e-109^RecName: Full=Xylanase inhibitor protein 1;^Eukaryota; Viridiplantae; Streptophyta; Embryophyta; Tracheophyta; Spermatophyta; Magnoliophyta; Liliopsida; Poales; Poaceae; BEP clade; Ehrhartoideae; Oryzeae; Oryza	.	.	.	.	.	GO:0005576^cellular_component^extracellular region`GO:0004553^molecular_function^hydrolase activity, hydrolyzing O-glycosyl compounds`GO:0005975^biological_process^carbohydrate metabolic process`GO:0006952^biological_process^defense response	.	.	.
comp1601_c0	comp1601_c0_seq1	.	.	.	m.909	2-451[+]	.	.	.	.	.	.	.	.	.	.
comp1602_c0	comp1602_c0_seq1	.	.	.	m.910	2-424[+]	sp|Q84QK0|OPR1_ORYSJ^Q84QK0^Q:1-405,H:235-369^86.67%ID^E:6e-82^RecName: Full=12-oxophytodienoate reductase 1;^Eukaryota; Viridiplantae; Streptophyta; Embryophyta; Tracheophyta; Spermatophyta; Magnoliophyta; Liliopsida; Poales; Poaceae; BEP clade; Ehrhartoideae; Oryzeae; Oryza	.	.	.	.	COG1902^NADH flavin oxidoreductase, NADH oxidase	GO:0016629^molecular_function^12-oxophytodienoate reductase activity`GO:0010181^molecular_function^FMN binding`GO:0006952^biological_process^defense response`GO:0009695^biological_process^jasmonic acid biosynthetic process`GO:0031408^biological_process^oxylipin biosynthetic process	.	.	.
comp1603_c0	comp1603_c0_seq1	.	.	.	.	.	.	.	.	.	.	.	.	.	.	.
comp1604_c0	comp1604_c0_seq1	.	.	.	.	.	.	.	.	.	.	.	.	.	.	.
comp1605_c0	comp1605_c0_seq1	.	.	.	.	.	.	.	.	.	.	.	.	.	.	.
comp1606_c0	comp1606_c0_seq1	.	.	.	.	.	.	.	.	.	.	.	.	.	.	.
comp1607_c0	comp1607_c0_seq1	.	.	.	.	.	.	.	.	.	.	.	.	.	.	.
comp1608_c0	comp1608_c0_seq1	.	.	.	.	.	.	.	.	.	.	.	.	.	.	.
comp1610_c0	comp1610_c0_seq1	.	.	.	.	.	.	.	.	.	.	.	.	.	.	.
comp1611_c0	comp1611_c0_seq1	.	.	.	m.911	2-607[+]	.	.	.	.	.	.	.	.	.	.
comp1613_c0	comp1613_c0_seq1	.	.	.	.	.	.	.	.	.	.	.	.	.	.	.
comp1614_c0	comp1614_c0_seq1	.	.	.	.	.	.	.	.	.	.	.	.	.	.	.
comp1615_c0	comp1615_c0_seq1	.	.	.	m.912	1-561[+]	sp|Q9FNI6|SM3L2_ARATH^Q9FNI6^Q:1-558,H:204-389^56.99%ID^E:2e-55^RecName: Full=Putative SWI/SNF-related matrix-associated actin-dependent regulator of chromatin subfamily A member 3-like 2;^Eukaryota; Viridiplantae; Streptophyta; Embryophyta; Tracheophyta; Spermatophyta; Magnoliophyta; eudicotyledons; Gunneridae; Pentapetalae; rosids; malvids; Brassicales; Brassicaceae; Camelineae; Arabidopsis	.	.	.	.	COG0553^helicase	GO:0005634^cellular_component^nucleus`GO:0005524^molecular_function^ATP binding`GO:0003677^molecular_function^DNA binding`GO:0004386^molecular_function^helicase activity`GO:0008270^molecular_function^zinc ion binding`GO:0016568^biological_process^chromatin modification`GO:0009294^biological_process^DNA mediated transformation`GO:0000724^biological_process^double-strand break repair via homologous…	.	.	.
comp1616_c0	comp1616_c0_seq1	.	.	.	m.913	2-337[+]	.	.	.	.	.	.	.	.	.	.
comp1618_c0	comp1618_c0_seq1	.	.	.	.	.	.	.	.	.	.	.	.	.	.	.
comp1619_c0	comp1619_c0_seq1	.	.	.	.	.	.	.	.	.	.	.	.	.	.	.
comp1620_c0	comp1620_c0_seq1	.	.	.	.	.	.	.	.	.	.	.	.	.	.	.
comp1620_c0	comp1620_c0_seq2	.	.	.	.	.	.	.	.	.	.	.	.	.	.	.
comp1622_c0	comp1622_c0_seq1	.	.	.	.	.	.	.	.	.	.	.	.	.	.	.
comp1623_c0	comp1623_c0_seq1	.	.	.	.	.	.	.	.	.	.	.	.	.	.	.
comp1624_c0	comp1624_c0_seq1	.	.	.	.	.	.	.	.	.	.	.	.	.	.	.
comp1625_c0	comp1625_c0_seq1	.	.	.	m.915	286-594[+]	.	.	.	.	.	.	.	.	.	.
comp1626_c0	comp1626_c0_seq1	.	.	.	m.916	3-377[+]	.	.	.	.	.	.	.	.	.	.
comp1628_c0	comp1628_c0_seq1	.	.	.	.	.	.	.	.	.	.	.	.	.	.	.
comp1629_c0	comp1629_c0_seq1	.	.	.	.	.	.	.	.	.	.	.	.	.	.	.
comp1630_c0	comp1630_c0_seq1	.	.	.	.	.	.	.	.	.	.	.	.	.	.	.
comp1633_c0	comp1633_c0_seq1	.	.	.	.	.	.	.	.	.	.	.	.	.	.	.
comp1635_c0	comp1635_c0_seq1	.	.	.	m.919	2-553[-]	.	.	.	.	.	.	.	.	.	.
comp1636_c0	comp1636_c0_seq1	.	.	.	.	.	.	.	.	.	.	.	.	.	.	.
comp1638_c0	comp1638_c0_seq1	.	.	.	m.920	3-1388[+]	sp|Q7LHG5|YI31B_YEAST^Q7LHG5^Q:991-1374,H:586-719^41.18%ID^E:3e-20^RecName: Full=Transposon Ty3-I Gag-Pol polyprotein;^Eukaryota; Fungi; Dikarya; Ascomycota; Saccharomycotina; Saccharomycetes; Saccharomycetales; Saccharomycetaceae; Saccharomyces	.	.	.	.	.	GO:0005737^cellular_component^cytoplasm`GO:0005634^cellular_component^nucleus`GO:0000943^cellular_component^retrotransposon nucleocapsid`GO:0004190^molecular_function^aspartic-type endopeptidase activity`GO:0005524^molecular_function^ATP binding`GO:0003677^molecular_function^DNA binding`GO:0003887^molecular_function^DNA-directed DNA polymerase activity`GO:0008233^molecular_function^peptidase acti…	.	.	.
comp1640_c0	comp1640_c0_seq1	.	.	.	.	.	.	.	.	.	.	.	.	.	.	.
comp1641_c0	comp1641_c0_seq1	.	.	.	.	.	.	.	.	.	.	.	.	.	.	.
comp1642_c0	comp1642_c0_seq1	.	.	.	m.922	1-672[-]	.	.	.	.	.	.	.	.	.	.
comp1643_c0	comp1643_c0_seq1	.	.	.	.	.	.	.	.	.	.	.	.	.	.	.
comp1644_c0	comp1644_c0_seq1	.	.	.	.	.	.	.	.	.	.	.	.	.	.	.
comp1644_c0	comp1644_c0_seq2	.	.	.	.	.	.	.	.	.	.	.	.	.	.	.
comp1645_c0	comp1645_c0_seq1	.	.	.	.	.	.	.	.	.	.	.	.	.	.	.
comp1647_c0	comp1647_c0_seq1	.	.	.	.	.	.	.	.	.	.	.	.	.	.	.
comp1648_c0	comp1648_c0_seq1	.	.	.	.	.	.	.	.	.	.	.	.	.	.	.
comp1649_c0	comp1649_c0_seq1	.	.	.	m.930	3-401[-]	sp|Q6DBG8|ARAD1_ARATH^Q6DBG8^Q:49-399,H:249-365^56.41%ID^E:5e-39^RecName: Full=Probable arabinosyltransferase ARAD1;^Eukaryota; Viridiplantae; Streptophyta; Embryophyta; Tracheophyta; Spermatophyta; Magnoliophyta; eudicotyledons; Gunneridae; Pentapetalae; rosids; malvids; Brassicales; Brassicaceae; Camelineae; Arabidopsis	.	.	.	.	.	GO:0005768^cellular_component^endosome`GO:0005794^cellular_component^Golgi apparatus`GO:0005802^cellular_component^trans-Golgi network`GO:0016757^molecular_function^transferase activity, transferring glycosyl groups`GO:0045489^biological_process^pectin biosynthetic process	.	.	.
comp1650_c0	comp1650_c0_seq1	.	.	.	m.931	1-606[+]	.	.	.	.	.	.	.	.	.	.
comp1651_c0	comp1651_c0_seq1	.	.	.	.	.	.	.	.	.	.	.	.	.	.	.
comp1652_c0	comp1652_c0_seq1	.	.	.	.	.	.	.	.	.	.	.	.	.	.	.
comp1653_c0	comp1653_c0_seq1	.	.	.	m.937	3-425[-]	.	.	.	.	.	.	.	.	.	.
comp1654_c0	comp1654_c0_seq1	.	.	.	.	.	.	.	.	.	.	.	.	.	.	.
comp1655_c0	comp1655_c0_seq1	.	.	.	.	.	.	.	.	.	.	.	.	.	.	.
comp1657_c0	comp1657_c0_seq1	.	.	.	.	.	.	.	.	.	.	.	.	.	.	.
comp1658_c0	comp1658_c0_seq1	.	.	.	m.938	2-901[+]	sp|Q9M8X2|U1148_ARATH^Q9M8X2^Q:13-204,H:492-555^67.19%ID^E:1e-19^.^.	.	.	.	.	.	.	.	.	.
comp1659_c0	comp1659_c0_seq1	.	.	.	.	.	.	.	.	.	.	.	.	.	.	.
comp1662_c0	comp1662_c0_seq1	.	.	.	.	.	.	.	.	.	.	.	.	.	.	.
comp1663_c0	comp1663_c0_seq1	.	.	.	.	.	.	.	.	.	.	.	.	.	.	.
comp1668_c0	comp1668_c0_seq1	.	.	.	m.939	2-391[+]	.	.	.	.	.	.	.	.	.	.
comp1669_c0	comp1669_c0_seq1	.	.	.	.	.	.	.	.	.	.	.	.	.	.	.
comp1670_c0	comp1670_c0_seq1	.	.	.	.	.	.	.	.	.	.	.	.	.	.	.
comp1671_c0	comp1671_c0_seq1	.	.	.	.	.	.	.	.	.	.	.	.	.	.	.
comp1671_c0	comp1671_c0_seq2	.	.	.	.	.	.	.	.	.	.	.	.	.	.	.
comp1672_c0	comp1672_c0_seq1	.	.	.	m.942	104-619[-]	.	.	.	.	.	.	.	.	.	.
comp1673_c0	comp1673_c0_seq1	.	.	.	.	.	.	.	.	.	.	.	.	.	.	.
comp1674_c0	comp1674_c0_seq1	.	.	.	.	.	.	.	.	.	.	.	.	.	.	.
comp1675_c0	comp1675_c0_seq1	.	.	.	.	.	.	.	.	.	.	.	.	.	.	.
comp1676_c0	comp1676_c0_seq1	.	.	.	.	.	.	.	.	.	.	.	.	.	.	.
comp1677_c0	comp1677_c0_seq1	.	.	.	.	.	.	.	.	.	.	.	.	.	.	.
comp1678_c0	comp1678_c0_seq1	.	.	.	.	.	.	.	.	.	.	.	.	.	.	.
comp1680_c0	comp1680_c0_seq1	.	.	.	.	.	.	.	.	.	.	.	.	.	.	.
comp1683_c0	comp1683_c0_seq1	.	.	.	m.947	3-401[+]	.	.	.	.	.	.	.	.	.	.
comp1685_c0	comp1685_c0_seq1	.	.	.	.	.	.	.	.	.	.	.	.	.	.	.
comp1690_c0	comp1690_c0_seq1	.	.	.	.	.	.	.	.	.	.	.	.	.	.	.
comp1690_c0	comp1690_c0_seq2	.	.	.	.	.	.	.	.	.	.	.	.	.	.	.
comp1691_c0	comp1691_c0_seq1	.	.	.	.	.	.	.	.	.	.	.	.	.	.	.
comp1692_c0	comp1692_c0_seq1	.	.	.	.	.	.	.	.	.	.	.	.	.	.	.
comp1694_c0	comp1694_c0_seq1	.	.	.	.	.	.	.	.	.	.	.	.	.	.	.
comp1695_c0	comp1695_c0_seq1	.	.	.	.	.	.	.	.	.	.	.	.	.	.	.
comp1696_c0	comp1696_c0_seq1	.	.	.	.	.	.	.	.	.	.	.	.	.	.	.
comp1697_c0	comp1697_c0_seq1	.	.	.	m.952	166-654[-]	sp|Q9UBN7|HDAC6_HUMAN^Q9UBN7^Q:103-423,H:1113-1212^44.55%ID^E:5e-20^RecName: Full=Histone deacetylase 6;^Eukaryota; Metazoa; Chordata; Craniata; Vertebrata; Euteleostomi; Mammalia; Eutheria; Euarchontoglires; Primates; Haplorrhini; Catarrhini; Hominidae; Homo	.	.	.	.	COG0123^Histone deacetylase	GO:0016235^cellular_component^aggresome`GO:0030424^cellular_component^axon`GO:0005901^cellular_component^caveola`GO:0031252^cellular_component^cell leading edge`GO:0005737^cellular_component^cytoplasm`GO:0005881^cellular_component^cytoplasmic microtubule`GO:0005829^cellular_component^cytosol`GO:0030425^cellular_component^dendrite`GO:0000118^cellular_component^histone deacetylase complex`GO:001623…	.	.	.
comp1698_c0	comp1698_c0_seq1	.	.	.	.	.	.	.	.	.	.	.	.	.	.	.
comp1699_c0	comp1699_c0_seq1	.	.	.	.	.	.	.	.	.	.	.	.	.	.	.
comp1702_c0	comp1702_c0_seq1	.	.	.	m.954	1-417[+]	.	.	.	.	.	.	.	.	.	.
comp1705_c0	comp1705_c0_seq1	.	.	.	.	.	.	.	.	.	.	.	.	.	.	.
comp1707_c0	comp1707_c0_seq1	.	.	.	.	.	.	.	.	.	.	.	.	.	.	.
comp1708_c0	comp1708_c0_seq1	.	.	.	.	.	.	.	.	.	.	.	.	.	.	.
comp1709_c0	comp1709_c0_seq1	.	.	.	.	.	.	.	.	.	.	.	.	.	.	.
comp1710_c0	comp1710_c0_seq1	.	.	.	m.955	208-726[+]	.	.	.	.	.	.	.	.	.	.
comp1711_c0	comp1711_c0_seq1	.	.	.	m.958	1-555[-]	.	.	.	.	.	.	.	.	.	.
comp1714_c0	comp1714_c0_seq1	.	.	.	.	.	.	.	.	.	.	.	.	.	.	.
comp1715_c0	comp1715_c0_seq1	.	.	.	.	.	.	.	.	.	.	.	.	.	.	.
comp1716_c0	comp1716_c0_seq1	.	.	.	.	.	.	.	.	.	.	.	.	.	.	.
comp1716_c0	comp1716_c0_seq2	.	.	.	.	.	.	.	.	.	.	.	.	.	.	.
comp1718_c0	comp1718_c0_seq1	.	.	.	.	.	.	.	.	.	.	.	.	.	.	.
comp1720_c0	comp1720_c0_seq1	.	.	.	.	.	.	.	.	.	.	.	.	.	.	.
comp1723_c0	comp1723_c0_seq1	.	.	.	.	.	.	.	.	.	.	.	.	.	.	.
comp1724_c0	comp1724_c0_seq1	.	.	.	.	.	.	.	.	.	.	.	.	.	.	.
comp1725_c0	comp1725_c0_seq1	.	.	.	m.962	1-468[+]	sp|Q09815|PPK5_SCHPO^Q09815^Q:1-447,H:667-813^39.6%ID^E:1e-26^RecName: Full=Serine/threonine-protein kinase ppk5;^Eukaryota; Fungi; Dikarya; Ascomycota; Taphrinomycotina; Schizosaccharomycetes; Schizosaccharomycetales; Schizosaccharomycetaceae; Schizosaccharomyces	.	.	.	.	COG0515^Serine Threonine protein kinase	GO:0005826^cellular_component^actomyosin contractile ring`GO:0032153^cellular_component^cell division site`GO:0005737^cellular_component^cytoplasm`GO:0005739^cellular_component^mitochondrion`GO:0005524^molecular_function^ATP binding`GO:0004672^molecular_function^protein kinase activity`GO:0004674^molecular_function^protein serine/threonine kinase activity`GO:0030437^biological_process^ascospore f…	.	.	.
comp1727_c0	comp1727_c0_seq1	.	.	.	m.963	2-1153[+]	sp|Q39214|RPM1_ARATH^Q39214^Q:61-981,H:15-325^22.7%ID^E:1e-11^RecName: Full=Disease resistance protein RPM1;^Eukaryota; Viridiplantae; Streptophyta; Embryophyta; Tracheophyta; Spermatophyta; Magnoliophyta; eudicotyledons; Gunneridae; Pentapetalae; rosids; malvids; Brassicales; Brassicaceae; Camelineae; Arabidopsis	.	.	.	.	COG4886^leucine Rich Repeat	GO:0012505^cellular_component^endomembrane system`GO:0005886^cellular_component^plasma membrane`GO:0043531^molecular_function^ADP binding`GO:0005524^molecular_function^ATP binding`GO:0000166^molecular_function^nucleotide binding`GO:0005515^molecular_function^protein binding`GO:0009626^biological_process^plant-type hypersensitive response	.	.	.
comp1729_c0	comp1729_c0_seq1	.	.	.	.	.	.	.	.	.	.	.	.	.	.	.
comp1731_c0	comp1731_c0_seq1	.	.	.	m.965	3-617[-]	.	.	.	.	.	.	.	.	.	.
comp1732_c0	comp1732_c0_seq1	.	.	.	.	.	.	.	.	.	.	.	.	.	.	.
comp1732_c0	comp1732_c0_seq2	.	.	.	.	.	.	.	.	.	.	.	.	.	.	.
comp1733_c0	comp1733_c0_seq1	.	.	.	m.970	2-505[+]	.	.	.	.	.	.	.	.	.	.
comp1734_c0	comp1734_c0_seq1	.	.	.	.	.	.	.	.	.	.	.	.	.	.	.
comp1736_c0	comp1736_c0_seq1	.	.	.	m.972	2-340[-]	.	.	.	.	.	.	.	.	.	.
comp1738_c0	comp1738_c0_seq1	.	.	.	m.974	2-661[-]	.	.	.	.	.	.	.	.	.	.
comp1739_c0	comp1739_c0_seq1	.	.	.	m.975	1-1632[+]	sp|Q3E6S8|DGP14_ARATH^Q3E6S8^Q:646-1383,H:150-397^24.62%ID^E:2e-12^RecName: Full=Putative protease Do-like 14;^Eukaryota; Viridiplantae; Streptophyta; Embryophyta; Tracheophyta; Spermatophyta; Magnoliophyta; eudicotyledons; Gunneridae; Pentapetalae; rosids; malvids; Brassicales; Brassicaceae; Camelineae; Arabidopsis	.	.	.	.	COG0265^serine protease	GO:0004252^molecular_function^serine-type endopeptidase activity	.	.	.
comp1740_c0	comp1740_c0_seq1	.	.	.	m.977	3-488[+]	sp|Q9SA60|PPR6_ARATH^Q9SA60^Q:1-483,H:632-793^68.52%ID^E:1e-75^RecName: Full=Pentatricopeptide repeat-containing protein At1g03100, mitochondrial;^Eukaryota; Viridiplantae; Streptophyta; Embryophyta; Tracheophyta; Spermatophyta; Magnoliophyta; eudicotyledons; Gunneridae; Pentapetalae; rosids; malvids; Brassicales; Brassicaceae; Camelineae; Arabidopsis	.	.	.	.	.	GO:0005739^cellular_component^mitochondrion	.	.	.
comp1741_c0	comp1741_c0_seq1	.	.	.	.	.	.	.	.	.	.	.	.	.	.	.
comp1744_c0	comp1744_c0_seq1	.	.	.	.	.	.	.	.	.	.	.	.	.	.	.
comp1747_c0	comp1747_c0_seq1	.	.	.	m.979	2-613[+]	sp|Q941Z0|NQR1_ORYSJ^Q941Z0^Q:19-609,H:3-196^73.6%ID^E:3e-92^RecName: Full=Probable NADPH:quinone oxidoreductase 1;^Eukaryota; Viridiplantae; Streptophyta; Embryophyta; Tracheophyta; Spermatophyta; Magnoliophyta; Liliopsida; Poales; Poaceae; BEP clade; Ehrhartoideae; Oryzeae; Oryza	.	.	.	.	COG0431^Nadph-dependent fmn reductase	GO:0003955^molecular_function^NAD(P)H dehydrogenase (quinone) activity	.	.	.
comp1748_c0	comp1748_c0_seq1	.	.	.	.	.	.	.	.	.	.	.	.	.	.	.
comp1749_c0	comp1749_c0_seq1	.	.	.	.	.	.	.	.	.	.	.	.	.	.	.
comp1749_c0	comp1749_c0_seq2	.	.	.	.	.	.	.	.	.	.	.	.	.	.	.
comp1750_c0	comp1750_c0_seq1	.	.	.	m.981	3-437[+]	sp|O80933|SCL9_ARATH^O80933^Q:82-432,H:340-456^53.85%ID^E:1e-36^RecName: Full=Scarecrow-like protein 9;^Eukaryota; Viridiplantae; Streptophyta; Embryophyta; Tracheophyta; Spermatophyta; Magnoliophyta; eudicotyledons; Gunneridae; Pentapetalae; rosids; malvids; Brassicales; Brassicaceae; Camelineae; Arabidopsis	.	.	.	.	.	GO:0005634^cellular_component^nucleus`GO:0003700^molecular_function^sequence-specific DNA binding transcription factor activity`GO:0006355^biological_process^regulation of transcription, DNA-templated`GO:0006351^biological_process^transcription, DNA-templated	.	.	.
comp1751_c0	comp1751_c0_seq1	.	.	.	.	.	.	.	.	.	.	.	.	.	.	.
comp1751_c0	comp1751_c0_seq2	.	.	.	.	.	.	.	.	.	.	.	.	.	.	.
comp1752_c0	comp1752_c0_seq1	.	.	.	.	.	.	.	.	.	.	.	.	.	.	.
comp1754_c0	comp1754_c0_seq1	.	.	.	.	.	.	.	.	.	.	.	.	.	.	.
comp1755_c0	comp1755_c0_seq1	.	.	.	m.984	25-438[-]	.	.	.	.	.	.	.	.	.	.
comp1756_c0	comp1756_c0_seq1	.	.	.	m.985	1-375[+]	.	.	.	.	.	.	.	.	.	.
comp1757_c0	comp1757_c0_seq1	.	.	.	.	.	.	.	.	.	.	.	.	.	.	.
comp1758_c0	comp1758_c0_seq1	.	.	.	.	.	.	.	.	.	.	.	.	.	.	.
comp1761_c0	comp1761_c0_seq1	.	.	.	m.989	1-348[-]	.	.	.	.	.	.	.	.	.	.
comp1764_c0	comp1764_c0_seq1	.	.	.	.	.	.	.	.	.	.	.	.	.	.	.
comp1765_c0	comp1765_c0_seq1	.	.	.	.	.	.	.	.	.	.	.	.	.	.	.
comp1766_c0	comp1766_c0_seq1	.	.	.	.	.	.	.	.	.	.	.	.	.	.	.
comp1766_c0	comp1766_c0_seq2	.	.	.	m.990	3-308[-]	.	.	.	.	.	.	.	.	.	.
comp1767_c0	comp1767_c0_seq1	.	.	.	m.992	2-346[-]	.	.	.	.	.	.	.	.	.	.
comp1767_c0	comp1767_c0_seq1	.	.	.	m.991	2-1348[+]	.	.	.	.	.	.	.	.	.	.
comp1767_c0	comp1767_c0_seq2	.	.	.	m.994	2-985[+]	sp|Q9FFW4|FBD16_ARATH^Q9FFW4^Q:187-741,H:24-196^29.44%ID^E:7e-06^RecName: Full=Putative FBD-associated F-box protein At5g38570;^Eukaryota; Viridiplantae; Streptophyta; Embryophyta; Tracheophyta; Spermatophyta; Magnoliophyta; eudicotyledons; Gunneridae; Pentapetalae; rosids; malvids; Brassicales; Brassicaceae; Camelineae; Arabidopsis	.	.	.	.	.	.	.	.	.
comp1767_c0	comp1767_c0_seq2	.	.	.	m.995	2-346[-]	.	.	.	.	.	.	.	.	.	.
comp1768_c0	comp1768_c0_seq1	.	.	.	.	.	.	.	.	.	.	.	.	.	.	.
comp1770_c0	comp1770_c0_seq1	.	.	.	m.997	57-530[-]	.	.	.	.	.	.	.	.	.	.
comp1771_c0	comp1771_c0_seq1	.	.	.	m.999	2-337[-]	sp|P18674|LECA_MACPO^P18674^Q:106-336,H:9-85^39.24%ID^E:1e-06^RecName: Full=Agglutinin alpha chain;^Eukaryota; Viridiplantae; Streptophyta; Embryophyta; Tracheophyta; Spermatophyta; Magnoliophyta; eudicotyledons; Gunneridae; Pentapetalae; rosids; fabids; Rosales; Moraceae; Maclura	.	.	.	.	.	.	.	.	.
comp1772_c0	comp1772_c0_seq1	.	.	.	m.1002	2-322[+]	sp|Q8RWY6|CLASP_ARATH^Q8RWY6^Q:7-318,H:664-766^39.62%ID^E:5e-09^RecName: Full=CLIP-associated protein;^Eukaryota; Viridiplantae; Streptophyta; Embryophyta; Tracheophyta; Spermatophyta; Magnoliophyta; eudicotyledons; Gunneridae; Pentapetalae; rosids; malvids; Brassicales; Brassicaceae; Camelineae; Arabidopsis	.	.	.	.	NOG81443^	GO:0005938^cellular_component^cell cortex`GO:0009524^cellular_component^phragmoplast`GO:0005886^cellular_component^plasma membrane`GO:0009506^cellular_component^plasmodesma`GO:0005876^cellular_component^spindle microtubule`GO:0051010^molecular_function^microtubule plus-end binding`GO:0016049^biological_process^cell growth`GO:0043622^biological_process^cortical microtubule organization`GO:0007067^…	.	.	.
comp1773_c0	comp1773_c0_seq1	.	.	.	m.1003	1-429[+]	sp|Q9FHD7|Y5126_ARATH^Q9FHD7^Q:219-1,H:1-71^47.95%ID^E:4e-13^RecName: Full=Probable serine/threonine-protein kinase At5g41260;^Eukaryota; Viridiplantae; Streptophyta; Embryophyta; Tracheophyta; Spermatophyta; Magnoliophyta; eudicotyledons; Gunneridae; Pentapetalae; rosids; malvids; Brassicales; Brassicaceae; Camelineae; Arabidopsis	.	.	.	.	COG0515^Serine Threonine protein kinase	GO:0005886^cellular_component^plasma membrane`GO:0005524^molecular_function^ATP binding`GO:0004674^molecular_function^protein serine/threonine kinase activity	.	.	.
comp1774_c0	comp1774_c0_seq1	.	.	.	.	.	.	.	.	.	.	.	.	.	.	.
comp1776_c0	comp1776_c0_seq1	.	.	.	m.1007	186-590[-]	.	.	.	.	.	.	.	.	.	.
comp1777_c0	comp1777_c0_seq1	.	.	.	.	.	.	.	.	.	.	.	.	.	.	.
comp1778_c0	comp1778_c0_seq1	.	.	.	.	.	.	.	.	.	.	.	.	.	.	.
comp1779_c0	comp1779_c0_seq1	.	.	.	.	.	.	.	.	.	.	.	.	.	.	.
comp1780_c0	comp1780_c0_seq1	.	.	.	.	.	.	.	.	.	.	.	.	.	.	.
comp1781_c0	comp1781_c0_seq1	.	.	.	.	.	.	.	.	.	.	.	.	.	.	.
comp1782_c0	comp1782_c0_seq1	.	.	.	.	.	.	.	.	.	.	.	.	.	.	.
comp1783_c0	comp1783_c0_seq1	.	.	.	.	.	.	.	.	.	.	.	.	.	.	.
comp1784_c0	comp1784_c0_seq1	.	.	.	.	.	.	.	.	.	.	.	.	.	.	.
comp1785_c0	comp1785_c0_seq1	.	.	.	.	.	.	.	.	.	.	.	.	.	.	.
comp1787_c0	comp1787_c0_seq1	.	.	.	.	.	.	.	.	.	.	.	.	.	.	.
comp1788_c0	comp1788_c0_seq1	.	.	.	m.1012	1-393[-]	.	.	.	.	.	.	.	.	.	.
comp1789_c0	comp1789_c0_seq1	.	.	.	m.1014	1-456[+]	sp|Q41350|OLP1_SOLLC^Q41350^Q:85-444,H:35-164^34.85%ID^E:3e-19^RecName: Full=Osmotin-like protein;^Eukaryota; Viridiplantae; Streptophyta; Embryophyta; Tracheophyta; Spermatophyta; Magnoliophyta; eudicotyledons; Gunneridae; Pentapetalae; asterids; lamiids; Solanales; Solanaceae; Solanoideae; Solaneae; Solanum; Lycopersicon	.	.	sigP:1^22^0.9^YES	.	.	GO:0005576^cellular_component^extracellular region`GO:0009505^cellular_component^plant-type cell wall`GO:0009506^cellular_component^plasmodesma	.	.	.
comp1790_c0	comp1790_c0_seq1	.	.	.	m.1018	3-338[-]	.	.	.	.	.	.	.	.	.	.
comp1791_c0	comp1791_c0_seq1	.	.	.	.	.	.	.	.	.	.	.	.	.	.	.
comp1792_c0	comp1792_c0_seq1	.	.	.	.	.	.	.	.	.	.	.	.	.	.	.
comp1793_c0	comp1793_c0_seq1	.	.	.	.	.	.	.	.	.	.	.	.	.	.	.
comp1794_c0	comp1794_c0_seq1	.	.	.	m.1020	3-389[+]	sp|Q6Z4U2|CAF1M_ORYSJ^Q6Z4U2^Q:1-381,H:278-403^78.74%ID^E:2e-55^RecName: Full=CRS2-associated factor 1, mitochondrial;^Eukaryota; Viridiplantae; Streptophyta; Embryophyta; Tracheophyta; Spermatophyta; Magnoliophyta; Liliopsida; Poales; Poaceae; BEP clade; Ehrhartoideae; Oryzeae; Oryza	.	.	.	.	.	GO:0005739^cellular_component^mitochondrion`GO:0030529^cellular_component^ribonucleoprotein complex`GO:0003723^molecular_function^RNA binding`GO:0009793^biological_process^embryo development ending in seed dormancy`GO:0000373^biological_process^Group II intron splicing`GO:0097031^biological_process^mitochondrial respiratory chain complex I biogenesis`GO:0097034^biological_process^mitochondrial re…	.	.	.
comp1796_c0	comp1796_c0_seq1	.	.	.	m.1021	1-384[-]	sp|Q8L5R3|TBCD_ARATH^Q8L5R3^Q:1-384,H:494-621^78.12%ID^E:6e-65^RecName: Full=Tubulin-folding cofactor D;^Eukaryota; Viridiplantae; Streptophyta; Embryophyta; Tracheophyta; Spermatophyta; Magnoliophyta; eudicotyledons; Gunneridae; Pentapetalae; rosids; malvids; Brassicales; Brassicaceae; Camelineae; Arabidopsis	.	.	.	.	COG5234^cofactor d	GO:0005829^cellular_component^cytosol`GO:0009506^cellular_component^plasmodesma`GO:0015631^molecular_function^tubulin binding`GO:0009793^biological_process^embryo development ending in seed dormancy`GO:0007017^biological_process^microtubule-based process`GO:0006457^biological_process^protein folding`GO:0007021^biological_process^tubulin complex assembly	.	.	.
comp1797_c0	comp1797_c0_seq1	.	.	.	.	.	.	.	.	.	.	.	.	.	.	.
comp1798_c0	comp1798_c0_seq1	.	.	.	.	.	.	.	.	.	.	.	.	.	.	.
comp1799_c0	comp1799_c0_seq1	.	.	.	.	.	.	.	.	.	.	.	.	.	.	.
comp1799_c0	comp1799_c0_seq2	.	.	.	.	.	.	.	.	.	.	.	.	.	.	.
comp1800_c0	comp1800_c0_seq1	.	.	.	.	.	.	.	.	.	.	.	.	.	.	.
comp1800_c0	comp1800_c0_seq2	.	.	.	.	.	.	.	.	.	.	.	.	.	.	.
comp1801_c0	comp1801_c0_seq1	.	.	.	.	.	.	.	.	.	.	.	.	.	.	.
comp1802_c0	comp1802_c0_seq1	.	.	.	.	.	.	.	.	.	.	.	.	.	.	.
comp1805_c0	comp1805_c0_seq1	.	.	.	.	.	.	.	.	.	.	.	.	.	.	.
comp1805_c0	comp1805_c0_seq2	.	.	.	.	.	.	.	.	.	.	.	.	.	.	.
comp1808_c0	comp1808_c0_seq1	.	.	.	.	.	.	.	.	.	.	.	.	.	.	.
comp1809_c0	comp1809_c0_seq1	.	.	.	m.1023	2-409[+]	sp|Q43007|PLDA1_ORYSJ^Q43007^Q:1-405,H:469-603^89.63%ID^E:5e-81^RecName: Full=Phospholipase D alpha 1;^Eukaryota; Viridiplantae; Streptophyta; Embryophyta; Tracheophyta; Spermatophyta; Magnoliophyta; Liliopsida; Poales; Poaceae; BEP clade; Ehrhartoideae; Oryzeae; Oryza	.	.	.	.	COG1502^Catalyzes the reversible phosphatidyl group transfer from one phosphatidylglycerol molecule to another to form cardiolipin (CL) (diphosphatidylglycerol) and glycerol (By similarity)	GO:0009507^cellular_component^chloroplast`GO:0005829^cellular_component^cytosol`GO:0005739^cellular_component^mitochondrion`GO:0005634^cellular_component^nucleus`GO:0005886^cellular_component^plasma membrane`GO:0009506^cellular_component^plasmodesma`GO:0005509^molecular_function^calcium ion binding`GO:0070290^molecular_function^N-acylphosphatidylethanolamine-specific phospholipase D activity`GO:0…	.	.	.
comp1810_c0	comp1810_c0_seq1	.	.	.	.	.	.	.	.	.	.	.	.	.	.	.
comp1815_c0	comp1815_c0_seq1	.	.	.	.	.	.	.	.	.	.	.	.	.	.	.
comp1816_c0	comp1816_c0_seq1	.	.	.	m.1024	1-315[+]	.	.	.	.	.	.	.	.	.	.
comp1817_c0	comp1817_c0_seq1	.	.	.	.	.	.	.	.	.	.	.	.	.	.	.
comp1819_c0	comp1819_c0_seq1	.	.	.	.	.	.	.	.	.	.	.	.	.	.	.
comp1820_c0	comp1820_c0_seq1	.	.	.	.	.	.	.	.	.	.	.	.	.	.	.
comp1822_c0	comp1822_c0_seq1	.	.	.	m.1027	3-362[+]	.	.	.	.	.	.	.	.	.	.
comp1823_c0	comp1823_c0_seq1	.	.	.	.	.	.	.	.	.	.	.	.	.	.	.
comp1824_c0	comp1824_c0_seq1	.	.	.	.	.	.	.	.	.	.	.	.	.	.	.
comp1825_c0	comp1825_c0_seq1	.	.	.	.	.	.	.	.	.	.	.	.	.	.	.
comp1826_c0	comp1826_c0_seq1	.	.	.	.	.	.	.	.	.	.	.	.	.	.	.
comp1829_c0	comp1829_c0_seq1	.	.	.	m.1029	1-378[+]	sp|Q8RWU5|FBL3_ARATH^Q8RWU5^Q:1-375,H:472-596^54.4%ID^E:8e-29^RecName: Full=F-box/LRR-repeat protein 3;^Eukaryota; Viridiplantae; Streptophyta; Embryophyta; Tracheophyta; Spermatophyta; Magnoliophyta; eudicotyledons; Gunneridae; Pentapetalae; rosids; malvids; Brassicales; Brassicaceae; Camelineae; Arabidopsis	.	.	.	.	.	.	.	.	.
comp1830_c0	comp1830_c0_seq1	.	.	.	m.1030	1-459[+]	.	.	.	.	.	.	.	.	.	.
comp1832_c0	comp1832_c0_seq1	.	.	.	m.1031	1-822[-]	.	.	.	.	.	.	.	.	.	.
comp1834_c0	comp1834_c0_seq1	.	.	.	.	.	.	.	.	.	.	.	.	.	.	.
comp1835_c0	comp1835_c0_seq1	.	.	.	m.1032	2-319[+]	.	.	.	.	.	.	.	.	.	.
comp1836_c0	comp1836_c0_seq1	.	.	.	m.1033	2-325[+]	sp|Q9LDN2|UMPS1_ORYSJ^Q9LDN2^Q:1-321,H:239-345^90.65%ID^E:4e-64^RecName: Full=Uridine 5'-monophosphate synthase;^Eukaryota; Viridiplantae; Streptophyta; Embryophyta; Tracheophyta; Spermatophyta; Magnoliophyta; Liliopsida; Poales; Poaceae; BEP clade; Ehrhartoideae; Oryzeae; Oryza	.	.	.	.	COG0284^Catalyzes the decarboxylation of orotidine 5'- monophosphate (OMP) to uridine 5'-monophosphate (UMP) (By similarity)	GO:0005829^cellular_component^cytosol`GO:0004588^molecular_function^orotate phosphoribosyltransferase activity`GO:0004590^molecular_function^orotidine-5'-phosphate decarboxylase activity`GO:0006207^biological_process^'de novo' pyrimidine nucleobase biosynthetic process`GO:0044205^biological_process^'de novo' UMP biosynthetic process`GO:0016036^biological_process^cellular response to phosphate sta…	.	.	.
comp1838_c0	comp1838_c0_seq1	.	.	.	.	.	.	.	.	.	.	.	.	.	.	.
comp1838_c0	comp1838_c0_seq2	.	.	.	.	.	.	.	.	.	.	.	.	.	.	.
comp1840_c0	comp1840_c0_seq1	.	.	.	.	.	.	.	.	.	.	.	.	.	.	.
comp1841_c0	comp1841_c0_seq1	.	.	.	.	.	.	.	.	.	.	.	.	.	.	.
comp1842_c0	comp1842_c0_seq1	.	.	.	.	.	.	.	.	.	.	.	.	.	.	.
comp1843_c0	comp1843_c0_seq1	.	.	.	m.1037	210-530[-]	.	.	.	.	.	.	.	.	.	.
comp1843_c0	comp1843_c0_seq2	.	.	.	.	.	.	.	.	.	.	.	.	.	.	.
comp1845_c0	comp1845_c0_seq1	.	.	.	m.1038	2-355[+]	.	.	.	.	.	.	.	.	.	.
comp1847_c0	comp1847_c0_seq1	.	.	.	.	.	.	.	.	.	.	.	.	.	.	.
comp1848_c0	comp1848_c0_seq1	.	.	.	m.1040	2-322[-]	.	.	.	.	.	.	.	.	.	.
comp1850_c0	comp1850_c0_seq1	.	.	.	.	.	.	.	.	.	.	.	.	.	.	.
comp1854_c0	comp1854_c0_seq1	.	.	.	.	.	.	.	.	.	.	.	.	.	.	.
comp1855_c0	comp1855_c0_seq1	.	.	.	.	.	.	.	.	.	.	.	.	.	.	.
comp1856_c0	comp1856_c0_seq1	.	.	.	.	.	.	.	.	.	.	.	.	.	.	.
comp1859_c0	comp1859_c0_seq1	.	.	.	.	.	.	.	.	.	.	.	.	.	.	.
comp1859_c0	comp1859_c0_seq2	.	.	.	.	.	.	.	.	.	.	.	.	.	.	.
comp1860_c0	comp1860_c0_seq1	.	.	.	m.1045	1-381[-]	sp|Q8H4D4|TYW23_ORYSJ^Q8H4D4^Q:91-381,H:25-122^75%ID^E:2e-31^RecName: Full=tRNA wybutosine-synthesizing protein 2/3/4;^Eukaryota; Viridiplantae; Streptophyta; Embryophyta; Tracheophyta; Spermatophyta; Magnoliophyta; Liliopsida; Poales; Poaceae; BEP clade; Ehrhartoideae; Oryzeae; Oryza	.	.	.	.	COG1590^tRNA-yW synthesizing protein 3 homolog (S. cerevisiae)	GO:0008168^molecular_function^methyltransferase activity`GO:0008033^biological_process^tRNA processing	.	.	.
comp1861_c0	comp1861_c0_seq1	.	.	.	.	.	.	.	.	.	.	.	.	.	.	.
comp1862_c0	comp1862_c0_seq1	.	.	.	.	.	.	.	.	.	.	.	.	.	.	.
comp1866_c0	comp1866_c0_seq1	.	.	.	.	.	.	.	.	.	.	.	.	.	.	.
comp1867_c0	comp1867_c0_seq1	.	.	.	.	.	.	.	.	.	.	.	.	.	.	.
comp1871_c0	comp1871_c0_seq1	.	.	.	.	.	.	.	.	.	.	.	.	.	.	.
comp1872_c0	comp1872_c0_seq1	.	.	.	m.1047	3-566[+]	.	.	.	.	.	.	.	.	.	.
comp1873_c0	comp1873_c0_seq1	.	.	.	m.1050	2-631[-]	sp|Q9LSY7|PER30_ARATH^Q9LSY7^Q:1-624,H:74-281^51.44%ID^E:5e-69^RecName: Full=Peroxidase 30;^Eukaryota; Viridiplantae; Streptophyta; Embryophyta; Tracheophyta; Spermatophyta; Magnoliophyta; eudicotyledons; Gunneridae; Pentapetalae; rosids; malvids; Brassicales; Brassicaceae; Camelineae; Arabidopsis	.	.	.	.	.	GO:0005618^cellular_component^cell wall`GO:0005737^cellular_component^cytoplasm`GO:0005576^cellular_component^extracellular region`GO:0005634^cellular_component^nucleus`GO:0009505^cellular_component^plant-type cell wall`GO:0009506^cellular_component^plasmodesma`GO:0020037^molecular_function^heme binding`GO:0046872^molecular_function^metal ion binding`GO:0004601^molecular_function^peroxidase activ…	.	.	.
comp1875_c0	comp1875_c0_seq1	.	.	.	.	.	.	.	.	.	.	.	.	.	.	.
comp1876_c0	comp1876_c0_seq1	.	.	.	.	.	.	.	.	.	.	.	.	.	.	.
comp1877_c0	comp1877_c0_seq1	.	.	.	m.1052	1-621[+]	sp|Q6L538|CSLC7_ORYSJ^Q6L538^Q:1-618,H:216-421^92.72%ID^E:4e-124^RecName: Full=Probable xyloglucan glycosyltransferase 7;^Eukaryota; Viridiplantae; Streptophyta; Embryophyta; Tracheophyta; Spermatophyta; Magnoliophyta; Liliopsida; Poales; Poaceae; BEP clade; Ehrhartoideae; Oryzeae; Oryza	.	.	.	.	COG1215^Glycosyl transferase, family 2	GO:0000139^cellular_component^Golgi membrane`GO:0016021^cellular_component^integral component of membrane`GO:0016757^molecular_function^transferase activity, transferring glycosyl groups	.	.	.
comp1878_c0	comp1878_c0_seq1	.	.	.	.	.	.	.	.	.	.	.	.	.	.	.
comp1879_c0	comp1879_c0_seq1	.	.	.	m.1053	176-502[-]	.	.	.	.	.	.	.	.	.	.
comp1880_c0	comp1880_c0_seq1	.	.	.	.	.	.	.	.	.	.	.	.	.	.	.
comp1881_c0	comp1881_c0_seq1	.	.	.	.	.	.	.	.	.	.	.	.	.	.	.
comp1882_c0	comp1882_c0_seq1	.	.	.	m.1054	1-309[-]	sp|Q8S905|NACK1_ARATH^Q8S905^Q:16-309,H:13-110^42.86%ID^E:1e-18^RecName: Full=Kinesin-like protein NACK1;^Eukaryota; Viridiplantae; Streptophyta; Embryophyta; Tracheophyta; Spermatophyta; Magnoliophyta; eudicotyledons; Gunneridae; Pentapetalae; rosids; malvids; Brassicales; Brassicaceae; Camelineae; Arabidopsis	.	.	.	.	COG5059^Kinesin family member	GO:0005871^cellular_component^kinesin complex`GO:0005874^cellular_component^microtubule`GO:0005634^cellular_component^nucleus`GO:0009524^cellular_component^phragmoplast`GO:0005524^molecular_function^ATP binding`GO:0003777^molecular_function^microtubule motor activity`GO:0007049^biological_process^cell cycle`GO:0051301^biological_process^cell division`GO:0009558^biological_process^embryo sac cellu…	.	.	.
comp1884_c0	comp1884_c0_seq1	.	.	.	.	.	.	.	.	.	.	.	.	.	.	.
comp1885_c0	comp1885_c0_seq2	.	.	.	m.1056	2-316[+]	.	.	.	.	.	.	.	.	.	.
comp1888_c0	comp1888_c0_seq1	.	.	.	.	.	.	.	.	.	.	.	.	.	.	.
comp1889_c0	comp1889_c0_seq1	.	.	.	.	.	.	.	.	.	.	.	.	.	.	.
comp1890_c0	comp1890_c0_seq1	.	.	.	.	.	.	.	.	.	.	.	.	.	.	.
comp1891_c0	comp1891_c0_seq1	.	.	.	.	.	.	.	.	.	.	.	.	.	.	.
comp1894_c0	comp1894_c0_seq1	.	.	.	m.1057	77-598[-]	.	.	.	.	.	.	.	.	.	.
comp1895_c0	comp1895_c0_seq1	.	.	.	.	.	.	.	.	.	.	.	.	.	.	.
comp1896_c0	comp1896_c0_seq1	.	.	.	m.1058	3-305[+]	.	.	.	.	.	.	.	.	.	.
comp1897_c0	comp1897_c0_seq1	.	.	.	.	.	.	.	.	.	.	.	.	.	.	.
comp1898_c0	comp1898_c0_seq1	.	.	.	.	.	.	.	.	.	.	.	.	.	.	.
comp1901_c0	comp1901_c0_seq1	.	.	.	m.1059	162-989[-]	sp|A2RVM0|TIC32_ARATH^A2RVM0^Q:13-783,H:67-312^32.08%ID^E:2e-23^RecName: Full=Short-chain dehydrogenase TIC 32, chloroplastic;^Eukaryota; Viridiplantae; Streptophyta; Embryophyta; Tracheophyta; Spermatophyta; Magnoliophyta; eudicotyledons; Gunneridae; Pentapetalae; rosids; malvids; Brassicales; Brassicaceae; Camelineae; Arabidopsis	.	.	.	.	COG1028^short-chain dehydrogenase reductase	GO:0009507^cellular_component^chloroplast`GO:0009941^cellular_component^chloroplast envelope`GO:0009706^cellular_component^chloroplast inner membrane`GO:0005886^cellular_component^plasma membrane`GO:0016491^molecular_function^oxidoreductase activity`GO:0015031^biological_process^protein transport	.	.	.
comp1904_c0	comp1904_c0_seq1	.	.	.	.	.	.	.	.	.	.	.	.	.	.	.
comp1906_c0	comp1906_c0_seq1	.	.	.	.	.	.	.	.	.	.	.	.	.	.	.
comp1907_c0	comp1907_c0_seq1	.	.	.	.	.	.	.	.	.	.	.	.	.	.	.
comp1907_c0	comp1907_c0_seq2	.	.	.	.	.	.	.	.	.	.	.	.	.	.	.
comp1908_c0	comp1908_c0_seq1	.	.	.	.	.	.	.	.	.	.	.	.	.	.	.
comp1910_c0	comp1910_c0_seq1	.	.	.	m.1062	2-304[+]	.	.	.	.	.	.	.	.	.	.
comp1912_c0	comp1912_c0_seq1	.	.	.	.	.	.	.	.	.	.	.	.	.	.	.
comp1913_c0	comp1913_c0_seq1	.	.	.	.	.	.	.	.	.	.	.	.	.	.	.
comp1914_c0	comp1914_c0_seq1	.	.	.	.	.	.	.	.	.	.	.	.	.	.	.
comp1916_c0	comp1916_c0_seq1	.	.	.	.	.	.	.	.	.	.	.	.	.	.	.
comp1917_c0	comp1917_c0_seq1	.	.	.	.	.	.	.	.	.	.	.	.	.	.	.
comp1917_c0	comp1917_c0_seq2	.	.	.	.	.	.	.	.	.	.	.	.	.	.	.
comp1918_c0	comp1918_c0_seq1	.	.	.	.	.	.	.	.	.	.	.	.	.	.	.
comp1920_c0	comp1920_c0_seq1	.	.	.	.	.	.	.	.	.	.	.	.	.	.	.
comp1922_c0	comp1922_c0_seq1	.	.	.	.	.	.	.	.	.	.	.	.	.	.	.
comp1923_c0	comp1923_c0_seq1	.	.	.	.	.	.	.	.	.	.	.	.	.	.	.
comp1924_c0	comp1924_c0_seq1	.	.	.	m.1067	2-409[+]	sp|P41891|GAR2_SCHPO^P41891^Q:1-192,H:380-444^38.46%ID^E:7e-06^RecName: Full=Protein gar2;^Eukaryota; Fungi; Dikarya; Ascomycota; Taphrinomycotina; Schizosaccharomycetes; Schizosaccharomycetales; Schizosaccharomycetaceae; Schizosaccharomyces	.	.	.	.	COG0724^Rna-binding protein	GO:0005730^cellular_component^nucleolus`GO:0005732^cellular_component^small nucleolar ribonucleoprotein complex`GO:0000166^molecular_function^nucleotide binding`GO:0003723^molecular_function^RNA binding`GO:0007000^biological_process^nucleolus organization`GO:0042254^biological_process^ribosome biogenesis`GO:0006364^biological_process^rRNA processing	.	.	.
comp1925_c0	comp1925_c0_seq1	.	.	.	.	.	.	.	.	.	.	.	.	.	.	.
comp1926_c0	comp1926_c0_seq1	.	.	.	.	.	.	.	.	.	.	.	.	.	.	.
comp1926_c0	comp1926_c0_seq2	.	.	.	.	.	.	.	.	.	.	.	.	.	.	.
comp1927_c0	comp1927_c0_seq1	.	.	.	.	.	.	.	.	.	.	.	.	.	.	.
comp1929_c0	comp1929_c0_seq1	.	.	.	.	.	.	.	.	.	.	.	.	.	.	.
comp1929_c0	comp1929_c0_seq2	.	.	.	.	.	.	.	.	.	.	.	.	.	.	.
comp1930_c0	comp1930_c0_seq1	.	.	.	.	.	.	.	.	.	.	.	.	.	.	.
comp1932_c0	comp1932_c0_seq1	.	.	.	.	.	.	.	.	.	.	.	.	.	.	.
comp1935_c0	comp1935_c0_seq1	.	.	.	m.1068	2-445[-]	sp|P98204|ALA1_ARATH^P98204^Q:1-438,H:876-1021^73.29%ID^E:6e-67^RecName: Full=Phospholipid-transporting ATPase 1;^Eukaryota; Viridiplantae; Streptophyta; Embryophyta; Tracheophyta; Spermatophyta; Magnoliophyta; eudicotyledons; Gunneridae; Pentapetalae; rosids; malvids; Brassicales; Brassicaceae; Camelineae; Arabidopsis	.	.	.	.	COG0474^P-type atpase	GO:0016021^cellular_component^integral component of membrane`GO:0016020^cellular_component^membrane`GO:0005886^cellular_component^plasma membrane`GO:0005524^molecular_function^ATP binding`GO:0019829^molecular_function^cation-transporting ATPase activity`GO:0000287^molecular_function^magnesium ion binding`GO:0004012^molecular_function^phospholipid-translocating ATPase activity`GO:0005515^molecular…	.	.	.
comp1937_c0	comp1937_c0_seq1	.	.	.	.	.	.	.	.	.	.	.	.	.	.	.
comp1938_c0	comp1938_c0_seq1	.	.	.	.	.	.	.	.	.	.	.	.	.	.	.
comp1939_c0	comp1939_c0_seq1	.	.	.	.	.	.	.	.	.	.	.	.	.	.	.
comp1940_c0	comp1940_c0_seq1	.	.	.	.	.	.	.	.	.	.	.	.	.	.	.
comp1944_c0	comp1944_c0_seq1	.	.	.	.	.	.	.	.	.	.	.	.	.	.	.
comp1945_c0	comp1945_c0_seq1	.	.	.	.	.	.	.	.	.	.	.	.	.	.	.
comp1947_c0	comp1947_c0_seq1	.	.	.	.	.	.	.	.	.	.	.	.	.	.	.
comp1947_c0	comp1947_c0_seq2	.	.	.	.	.	.	.	.	.	.	.	.	.	.	.
comp1948_c0	comp1948_c0_seq1	.	.	.	.	.	.	.	.	.	.	.	.	.	.	.
comp1949_c0	comp1949_c0_seq1	.	.	.	m.1074	3-386[-]	sp|Q9ZUX7|IPT2_ARATH^Q9ZUX7^Q:1-384,H:131-264^51.11%ID^E:7e-36^RecName: Full=tRNA dimethylallyltransferase 2;^Eukaryota; Viridiplantae; Streptophyta; Embryophyta; Tracheophyta; Spermatophyta; Magnoliophyta; eudicotyledons; Gunneridae; Pentapetalae; rosids; malvids; Brassicales; Brassicaceae; Camelineae; Arabidopsis	.	.	.	.	COG0324^Catalyzes the transfer of a dimethylallyl group onto the adenine at position 37 in tRNAs that read codons beginning with uridine, leading to the formation of N6-(dimethylallyl)adenosine (i(6)A) (By similarity)	GO:0005829^cellular_component^cytosol`GO:0009824^molecular_function^AMP dimethylallyltransferase activity`GO:0005524^molecular_function^ATP binding`GO:0052381^molecular_function^tRNA dimethylallyltransferase activity`GO:0009691^biological_process^cytokinin biosynthetic process`GO:0008033^biological_process^tRNA processing	.	.	.
comp1950_c0	comp1950_c0_seq1	.	.	.	.	.	.	.	.	.	.	.	.	.	.	.
comp1951_c0	comp1951_c0_seq1	.	.	.	m.1077	2-637[+]	sp|Q10PR4|HSFA9_ORYSJ^Q10PR4^Q:1-609,H:39-239^81.37%ID^E:2e-113^RecName: Full=Heat stress transcription factor A-9;^Eukaryota; Viridiplantae; Streptophyta; Embryophyta; Tracheophyta; Spermatophyta; Magnoliophyta; Liliopsida; Poales; Poaceae; BEP clade; Ehrhartoideae; Oryzeae; Oryza	.	.	.	.	COG5169^Transcription factor	GO:0005737^cellular_component^cytoplasm`GO:0005634^cellular_component^nucleus`GO:0043565^molecular_function^sequence-specific DNA binding`GO:0003700^molecular_function^sequence-specific DNA binding transcription factor activity`GO:0006950^biological_process^response to stress`GO:0006351^biological_process^transcription, DNA-templated	.	.	.
comp1952_c0	comp1952_c0_seq1	.	.	.	.	.	.	.	.	.	.	.	.	.	.	.
comp1953_c0	comp1953_c0_seq1	.	.	.	.	.	.	.	.	.	.	.	.	.	.	.
comp1955_c0	comp1955_c0_seq1	.	.	.	.	.	.	.	.	.	.	.	.	.	.	.
comp1957_c0	comp1957_c0_seq1	.	.	.	.	.	.	.	.	.	.	.	.	.	.	.
comp1958_c0	comp1958_c0_seq1	.	.	.	m.1079	2-319[+]	.	.	.	.	.	.	.	.	.	.
comp1959_c0	comp1959_c0_seq1	.	.	.	.	.	.	.	.	.	.	.	.	.	.	.
comp1959_c0	comp1959_c0_seq2	.	.	.	.	.	.	.	.	.	.	.	.	.	.	.
comp1960_c0	comp1960_c0_seq1	.	.	.	.	.	.	.	.	.	.	.	.	.	.	.
comp1964_c0	comp1964_c0_seq1	.	.	.	m.1081	2-448[+]	.	.	.	.	.	.	.	.	.	.
comp1965_c0	comp1965_c0_seq1	.	.	.	m.1085	3-383[-]	sp|Q8H063|P2C29_ORYSJ^Q8H063^Q:1-381,H:194-322^79.84%ID^E:4e-67^RecName: Full=Probable protein phosphatase 2C 29;^Eukaryota; Viridiplantae; Streptophyta; Embryophyta; Tracheophyta; Spermatophyta; Magnoliophyta; Liliopsida; Poales; Poaceae; BEP clade; Ehrhartoideae; Oryzeae; Oryza	.	.	.	.	COG0631^Phosphatase	GO:0046872^molecular_function^metal ion binding`GO:0004722^molecular_function^protein serine/threonine phosphatase activity`GO:0006470^biological_process^protein dephosphorylation	.	.	.
comp1970_c0	comp1970_c0_seq1	.	.	.	m.1086	2-340[+]	.	.	.	.	.	.	.	.	.	.
comp1973_c0	comp1973_c0_seq1	.	.	.	.	.	.	.	.	.	.	.	.	.	.	.
comp1973_c0	comp1973_c0_seq2	.	.	.	.	.	.	.	.	.	.	.	.	.	.	.
comp1974_c0	comp1974_c0_seq1	.	.	.	.	.	.	.	.	.	.	.	.	.	.	.
comp1977_c0	comp1977_c0_seq1	.	.	.	.	.	.	.	.	.	.	.	.	.	.	.
comp1978_c0	comp1978_c0_seq1	.	.	.	m.1087	263-658[-]	.	.	.	.	.	.	.	.	.	.
comp1978_c0	comp1978_c0_seq2	.	.	.	m.1088	300-695[-]	.	.	.	.	.	.	.	.	.	.
comp1979_c0	comp1979_c0_seq1	.	.	.	.	.	.	.	.	.	.	.	.	.	.	.
comp1979_c0	comp1979_c0_seq2	.	.	.	.	.	.	.	.	.	.	.	.	.	.	.
comp1984_c0	comp1984_c0_seq1	.	.	.	.	.	.	.	.	.	.	.	.	.	.	.
comp1986_c0	comp1986_c0_seq1	.	.	.	.	.	.	.	.	.	.	.	.	.	.	.
comp1988_c0	comp1988_c0_seq1	.	.	.	.	.	.	.	.	.	.	.	.	.	.	.
comp1989_c0	comp1989_c0_seq1	.	.	.	.	.	.	.	.	.	.	.	.	.	.	.
comp1990_c0	comp1990_c0_seq1	.	.	.	.	.	.	.	.	.	.	.	.	.	.	.
comp1991_c0	comp1991_c0_seq1	.	.	.	.	.	.	.	.	.	.	.	.	.	.	.
comp1991_c0	comp1991_c0_seq2	.	.	.	.	.	.	.	.	.	.	.	.	.	.	.
comp1993_c0	comp1993_c0_seq1	.	.	.	.	.	.	.	.	.	.	.	.	.	.	.
comp1995_c0	comp1995_c0_seq1	.	.	.	.	.	.	.	.	.	.	.	.	.	.	.
comp1996_c0	comp1996_c0_seq1	.	.	.	m.1090	2-649[-]	sp|Q9M8D3|PUR4_ARATH^Q9M8D3^Q:283-648,H:85-206^57.38%ID^E:3e-40^RecName: Full=Probable phosphoribosylformylglycinamidine synthase, chloroplastic/mitochondrial;^Eukaryota; Viridiplantae; Streptophyta; Embryophyta; Tracheophyta; Spermatophyta; Magnoliophyta; eudicotyledons; Gunneridae; Pentapetalae; rosids; malvids; Brassicales; Brassicaceae; Camelineae; Arabidopsis	.	.	.	.	COG0046^phosphoribosylformylglycinamidine synthase	GO:0009507^cellular_component^chloroplast`GO:0005739^cellular_component^mitochondrion`GO:0005524^molecular_function^ATP binding`GO:0004642^molecular_function^phosphoribosylformylglycinamidine synthase activity`GO:0006189^biological_process^'de novo' IMP biosynthetic process`GO:0006541^biological_process^glutamine metabolic process	.	.	.
comp1998_c0	comp1998_c0_seq1	.	.	.	.	.	.	.	.	.	.	.	.	.	.	.
comp2000_c0	comp2000_c0_seq1	.	.	.	.	.	.	.	.	.	.	.	.	.	.	.
comp2001_c0	comp2001_c0_seq1	.	.	.	.	.	.	.	.	.	.	.	.	.	.	.
comp2002_c0	comp2002_c0_seq1	.	.	.	.	.	.	.	.	.	.	.	.	.	.	.
comp2002_c0	comp2002_c0_seq2	.	.	.	.	.	.	.	.	.	.	.	.	.	.	.
comp2003_c0	comp2003_c0_seq1	.	.	.	.	.	.	.	.	.	.	.	.	.	.	.
comp2004_c0	comp2004_c0_seq1	.	.	.	.	.	.	.	.	.	.	.	.	.	.	.
comp2006_c0	comp2006_c0_seq1	.	.	.	.	.	.	.	.	.	.	.	.	.	.	.
comp2008_c0	comp2008_c0_seq1	.	.	.	m.1091	1-342[+]	sp|Q5QNA6|SCRL2_ORYSJ^Q5QNA6^Q:22-336,H:617-706^44.86%ID^E:6e-11^RecName: Full=SCAR-like protein 2;^Eukaryota; Viridiplantae; Streptophyta; Embryophyta; Tracheophyta; Spermatophyta; Magnoliophyta; Liliopsida; Poales; Poaceae; BEP clade; Ehrhartoideae; Oryzeae; Oryza	.	.	.	.	.	GO:0005737^cellular_component^cytoplasm`GO:0005856^cellular_component^cytoskeleton`GO:0030036^biological_process^actin cytoskeleton organization	.	.	.
comp2011_c0	comp2011_c0_seq1	.	.	.	.	.	.	.	.	.	.	.	.	.	.	.
comp2012_c0	comp2012_c0_seq1	.	.	.	.	.	.	.	.	.	.	.	.	.	.	.
comp2013_c0	comp2013_c0_seq1	.	.	.	.	.	.	.	.	.	.	.	.	.	.	.
comp2013_c0	comp2013_c0_seq2	.	.	.	.	.	.	.	.	.	.	.	.	.	.	.
comp2015_c0	comp2015_c0_seq1	.	.	.	.	.	.	.	.	.	.	.	.	.	.	.
comp2016_c0	comp2016_c0_seq1	.	.	.	.	.	.	.	.	.	.	.	.	.	.	.
comp2017_c0	comp2017_c0_seq1	.	.	.	m.1093	2-328[+]	.	.	.	.	.	.	.	.	.	.
comp2018_c0	comp2018_c0_seq1	.	.	.	m.1097	2-340[+]	.	.	.	.	.	.	.	.	.	.
comp2019_c0	comp2019_c0_seq1	.	.	.	m.1098	164-700[-]	sp|Q6YZX6|ACOC_ORYSJ^Q6YZX6^Q:1-522,H:723-896^75.86%ID^E:1e-90^RecName: Full=Putative aconitate hydratase, cytoplasmic;^Eukaryota; Viridiplantae; Streptophyta; Embryophyta; Tracheophyta; Spermatophyta; Magnoliophyta; Liliopsida; Poales; Poaceae; BEP clade; Ehrhartoideae; Oryzeae; Oryza	.	.	.	.	COG1048^aconitate hydratase	GO:0005737^cellular_component^cytoplasm`GO:0051539^molecular_function^4 iron, 4 sulfur cluster binding`GO:0003994^molecular_function^aconitate hydratase activity`GO:0046872^molecular_function^metal ion binding`GO:0006097^biological_process^glyoxylate cycle	.	.	.
comp2019_c0	comp2019_c0_seq1	.	.	.	m.1099	1584-1964[-]	sp|Q42669|ACOC_CUCMC^Q42669^Q:1-378,H:13-138^85.71%ID^E:3e-58^RecName: Full=Aconitate hydratase;^Eukaryota; Viridiplantae; Streptophyta; Embryophyta; Tracheophyta; Spermatophyta; Magnoliophyta; eudicotyledons; Gunneridae; Pentapetalae; rosids; fabids; Cucurbitales; Cucurbitaceae; Benincaseae; Cucumis	.	.	.	.	.	GO:0005737^cellular_component^cytoplasm`GO:0051539^molecular_function^4 iron, 4 sulfur cluster binding`GO:0003994^molecular_function^aconitate hydratase activity`GO:0046872^molecular_function^metal ion binding`GO:0006097^biological_process^glyoxylate cycle	.	.	.
comp2019_c0	comp2019_c0_seq2	.	.	.	m.1103	1615-1932[-]	sp|Q42669|ACOC_CUCMC^Q42669^Q:1-273,H:13-103^83.52%ID^E:2e-37^RecName: Full=Aconitate hydratase;^Eukaryota; Viridiplantae; Streptophyta; Embryophyta; Tracheophyta; Spermatophyta; Magnoliophyta; eudicotyledons; Gunneridae; Pentapetalae; rosids; fabids; Cucurbitales; Cucurbitaceae; Benincaseae; Cucumis	.	.	.	.	.	GO:0005737^cellular_component^cytoplasm`GO:0051539^molecular_function^4 iron, 4 sulfur cluster binding`GO:0003994^molecular_function^aconitate hydratase activity`GO:0046872^molecular_function^metal ion binding`GO:0006097^biological_process^glyoxylate cycle	.	.	.
comp2019_c0	comp2019_c0_seq2	.	.	.	m.1101	164-700[-]	sp|Q6YZX6|ACOC_ORYSJ^Q6YZX6^Q:1-522,H:723-896^75.86%ID^E:1e-90^RecName: Full=Putative aconitate hydratase, cytoplasmic;^Eukaryota; Viridiplantae; Streptophyta; Embryophyta; Tracheophyta; Spermatophyta; Magnoliophyta; Liliopsida; Poales; Poaceae; BEP clade; Ehrhartoideae; Oryzeae; Oryza	.	.	.	.	COG1048^aconitate hydratase	GO:0005737^cellular_component^cytoplasm`GO:0051539^molecular_function^4 iron, 4 sulfur cluster binding`GO:0003994^molecular_function^aconitate hydratase activity`GO:0046872^molecular_function^metal ion binding`GO:0006097^biological_process^glyoxylate cycle	.	.	.
comp2020_c0	comp2020_c0_seq1	.	.	.	.	.	.	.	.	.	.	.	.	.	.	.
comp2021_c0	comp2021_c0_seq1	.	.	.	.	.	.	.	.	.	.	.	.	.	.	.
comp2023_c0	comp2023_c0_seq1	.	.	.	.	.	.	.	.	.	.	.	.	.	.	.
comp2025_c0	comp2025_c0_seq1	.	.	.	.	.	.	.	.	.	.	.	.	.	.	.
comp2026_c0	comp2026_c0_seq1	.	.	.	m.1104	2-685[+]	sp|Q07404|UREH_BACSB^Q07404^Q:16-552,H:13-181^26.78%ID^E:6e-08^RecName: Full=Urease accessory protein UreH;^Bacteria; Firmicutes; Bacilli; Bacillales; Bacillaceae; Bacillus	.	.	.	.	.	GO:0016021^cellular_component^integral component of membrane`GO:0005886^cellular_component^plasma membrane`GO:0015087^molecular_function^cobalt ion transmembrane transporter activity`GO:0046872^molecular_function^metal ion binding`GO:0015099^molecular_function^nickel cation transmembrane transporter activity	.	.	.
comp2027_c0	comp2027_c0_seq1	.	.	.	.	.	.	.	.	.	.	.	.	.	.	.
comp2028_c0	comp2028_c0_seq1	.	.	.	m.1107	1-321[+]	.	.	.	.	.	.	.	.	.	.
comp2030_c0	comp2030_c0_seq1	.	.	.	m.1108	1-504[-]	.	.	.	.	.	.	.	.	.	.
comp2032_c0	comp2032_c0_seq1	.	.	.	.	.	.	.	.	.	.	.	.	.	.	.
comp2037_c0	comp2037_c0_seq1	.	.	.	.	.	.	.	.	.	.	.	.	.	.	.
comp2037_c0	comp2037_c0_seq2	.	.	.	.	.	.	.	.	.	.	.	.	.	.	.
comp2039_c0	comp2039_c0_seq1	.	.	.	.	.	.	.	.	.	.	.	.	.	.	.
comp2045_c0	comp2045_c0_seq1	.	.	.	.	.	.	.	.	.	.	.	.	.	.	.
comp2046_c0	comp2046_c0_seq1	.	.	.	m.1110	81-965[-]	sp|Q9LR09|HA22G_ARATH^Q9LR09^Q:1-390,H:2-131^59.23%ID^E:3e-52^RecName: Full=Putative HVA22-like protein g;^Eukaryota; Viridiplantae; Streptophyta; Embryophyta; Tracheophyta; Spermatophyta; Magnoliophyta; eudicotyledons; Gunneridae; Pentapetalae; rosids; malvids; Brassicales; Brassicaceae; Camelineae; Arabidopsis	.	.	sigP:1^18^0.531^YES	.	COG5052^receptor accessory protein	.	.	.	.
comp2047_c0	comp2047_c0_seq1	.	.	.	.	.	.	.	.	.	.	.	.	.	.	.
comp2048_c0	comp2048_c0_seq1	.	.	.	.	.	.	.	.	.	.	.	.	.	.	.
comp2052_c0	comp2052_c0_seq1	.	.	.	.	.	.	.	.	.	.	.	.	.	.	.
comp2053_c0	comp2053_c0_seq1	.	.	.	.	.	.	.	.	.	.	.	.	.	.	.
comp2054_c0	comp2054_c0_seq1	.	.	.	.	.	.	.	.	.	.	.	.	.	.	.
comp2054_c0	comp2054_c0_seq2	.	.	.	.	.	.	.	.	.	.	.	.	.	.	.
comp2055_c0	comp2055_c0_seq1	.	.	.	.	.	.	.	.	.	.	.	.	.	.	.
comp2056_c0	comp2056_c0_seq1	.	.	.	.	.	.	.	.	.	.	.	.	.	.	.
comp2056_c0	comp2056_c0_seq2	.	.	.	.	.	.	.	.	.	.	.	.	.	.	.
comp2057_c0	comp2057_c0_seq1	.	.	.	.	.	.	.	.	.	.	.	.	.	.	.
comp2057_c0	comp2057_c0_seq2	.	.	.	m.1116	1139-1816[+]	.	.	.	.	.	.	.	.	.	.
comp2058_c0	comp2058_c0_seq1	.	.	.	m.1117	2-367[+]	sp|Q9SRQ1|C89A9_ARATH^Q9SRQ1^Q:363-16,H:395-506^44.83%ID^E:5e-27^RecName: Full=Cytochrome P450 89A9;^Eukaryota; Viridiplantae; Streptophyta; Embryophyta; Tracheophyta; Spermatophyta; Magnoliophyta; eudicotyledons; Gunneridae; Pentapetalae; rosids; malvids; Brassicales; Brassicaceae; Camelineae; Arabidopsis	.	.	.	.	.	GO:0005789^cellular_component^endoplasmic reticulum membrane`GO:0016021^cellular_component^integral component of membrane`GO:0020037^molecular_function^heme binding`GO:0005506^molecular_function^iron ion binding`GO:0004497^molecular_function^monooxygenase activity`GO:0016705^molecular_function^oxidoreductase activity, acting on paired donors, with incorporation or reduction of molecular oxygen	.	.	.
comp2060_c0	comp2060_c0_seq1	.	.	.	.	.	.	.	.	.	.	.	.	.	.	.
comp2060_c0	comp2060_c0_seq2	.	.	.	.	.	.	.	.	.	.	.	.	.	.	.
comp2061_c0	comp2061_c0_seq1	.	.	.	m.1123	1-300[-]	.	.	.	.	.	.	.	.	.	.
comp2063_c0	comp2063_c0_seq1	.	.	.	.	.	.	.	.	.	.	.	.	.	.	.
comp2064_c0	comp2064_c0_seq1	.	.	.	.	.	.	.	.	.	.	.	.	.	.	.
comp2065_c0	comp2065_c0_seq1	.	.	.	.	.	.	.	.	.	.	.	.	.	.	.
comp2066_c0	comp2066_c0_seq1	.	.	.	.	.	.	.	.	.	.	.	.	.	.	.
comp2066_c0	comp2066_c0_seq2	.	.	.	.	.	.	.	.	.	.	.	.	.	.	.
comp2067_c0	comp2067_c0_seq1	.	.	.	.	.	.	.	.	.	.	.	.	.	.	.
comp2068_c0	comp2068_c0_seq1	.	.	.	.	.	.	.	.	.	.	.	.	.	.	.
comp2069_c0	comp2069_c0_seq1	.	.	.	.	.	.	.	.	.	.	.	.	.	.	.
comp2070_c0	comp2070_c0_seq1	.	.	.	.	.	.	.	.	.	.	.	.	.	.	.
comp2071_c0	comp2071_c0_seq1	.	.	.	.	.	.	.	.	.	.	.	.	.	.	.
comp2072_c0	comp2072_c0_seq1	.	.	.	.	.	.	.	.	.	.	.	.	.	.	.
comp2073_c0	comp2073_c0_seq1	.	.	.	m.1125	2-313[+]	.	.	.	.	.	.	.	.	.	.
comp2074_c0	comp2074_c0_seq1	.	.	.	.	.	.	.	.	.	.	.	.	.	.	.
comp2075_c0	comp2075_c0_seq1	.	.	.	m.1128	3-359[-]	.	.	.	.	.	.	.	.	.	.
comp2076_c0	comp2076_c0_seq1	.	.	.	.	.	.	.	.	.	.	.	.	.	.	.
comp2076_c0	comp2076_c0_seq2	.	.	.	.	.	.	.	.	.	.	.	.	.	.	.
comp2077_c0	comp2077_c0_seq1	.	.	.	.	.	.	.	.	.	.	.	.	.	.	.
comp2079_c0	comp2079_c0_seq1	.	.	.	.	.	.	.	.	.	.	.	.	.	.	.
comp2081_c0	comp2081_c0_seq1	.	.	.	.	.	.	.	.	.	.	.	.	.	.	.
comp2081_c0	comp2081_c0_seq2	.	.	.	.	.	.	.	.	.	.	.	.	.	.	.
comp2082_c0	comp2082_c0_seq1	.	.	.	.	.	.	.	.	.	.	.	.	.	.	.
comp2083_c0	comp2083_c0_seq1	.	.	.	.	.	.	.	.	.	.	.	.	.	.	.
comp2084_c0	comp2084_c0_seq1	.	.	.	.	.	.	.	.	.	.	.	.	.	.	.
comp2085_c0	comp2085_c0_seq1	.	.	.	.	.	.	.	.	.	.	.	.	.	.	.
comp2086_c0	comp2086_c0_seq1	.	.	.	m.1133	2-385[+]	sp|Q84J71|PP161_ARATH^Q84J71^Q:7-381,H:285-409^57.6%ID^E:5e-44^RecName: Full=Pentatricopeptide repeat-containing protein At2g17670;^Eukaryota; Viridiplantae; Streptophyta; Embryophyta; Tracheophyta; Spermatophyta; Magnoliophyta; eudicotyledons; Gunneridae; Pentapetalae; rosids; malvids; Brassicales; Brassicaceae; Camelineae; Arabidopsis`sp|Q84J71|PP161_ARATH^Q84J71^Q:4-381,H:213-339^29.92%ID^E:2e…	.	.	.	.	.	.	.	.	.
comp2087_c0	comp2087_c0_seq1	.	.	.	.	.	.	.	.	.	.	.	.	.	.	.
comp2089_c0	comp2089_c0_seq1	.	.	.	.	.	.	.	.	.	.	.	.	.	.	.
comp2091_c0	comp2091_c0_seq1	.	.	.	.	.	.	.	.	.	.	.	.	.	.	.
comp2091_c0	comp2091_c0_seq2	.	.	.	.	.	.	.	.	.	.	.	.	.	.	.
comp2092_c0	comp2092_c0_seq1	.	.	.	.	.	.	.	.	.	.	.	.	.	.	.
comp2092_c0	comp2092_c0_seq2	.	.	.	.	.	.	.	.	.	.	.	.	.	.	.
comp2093_c0	comp2093_c0_seq1	.	.	.	.	.	.	.	.	.	.	.	.	.	.	.
comp2094_c0	comp2094_c0_seq1	.	.	.	m.1137	110-412[-]	.	.	.	.	.	.	.	.	.	.
comp2095_c0	comp2095_c0_seq1	.	.	.	.	.	.	.	.	.	.	.	.	.	.	.
comp2096_c0	comp2096_c0_seq1	.	.	.	.	.	.	.	.	.	.	.	.	.	.	.
comp2100_c0	comp2100_c0_seq1	.	.	.	.	.	.	.	.	.	.	.	.	.	.	.
comp2101_c0	comp2101_c0_seq2	.	.	.	.	.	.	.	.	.	.	.	.	.	.	.
comp2102_c0	comp2102_c0_seq1	.	.	.	m.1138	3-326[+]	sp|A7PZL3|PGLR_VITVI^A7PZL3^Q:4-321,H:184-288^56.6%ID^E:2e-36^RecName: Full=Probable polygalacturonase;^Eukaryota; Viridiplantae; Streptophyta; Embryophyta; Tracheophyta; Spermatophyta; Magnoliophyta; eudicotyledons; Gunneridae; Pentapetalae; rosids; Vitales; Vitaceae; Vitis	.	.	.	.	COG5434^Glycoside hydrolase family 28	GO:0016021^cellular_component^integral component of membrane`GO:0004650^molecular_function^polygalacturonase activity`GO:0005975^biological_process^carbohydrate metabolic process	.	.	.
comp2103_c0	comp2103_c0_seq1	.	.	.	.	.	.	.	.	.	.	.	.	.	.	.
comp2105_c0	comp2105_c0_seq1	.	.	.	.	.	.	.	.	.	.	.	.	.	.	.
comp2107_c0	comp2107_c0_seq1	.	.	.	.	.	.	.	.	.	.	.	.	.	.	.
comp2109_c0	comp2109_c0_seq1	.	.	.	.	.	.	.	.	.	.	.	.	.	.	.
comp2109_c0	comp2109_c0_seq2	.	.	.	.	.	.	.	.	.	.	.	.	.	.	.
comp2110_c0	comp2110_c0_seq1	.	.	.	.	.	.	.	.	.	.	.	.	.	.	.
comp2111_c0	comp2111_c0_seq1	.	.	.	.	.	.	.	.	.	.	.	.	.	.	.
comp2112_c0	comp2112_c0_seq1	.	.	.	.	.	.	.	.	.	.	.	.	.	.	.
comp2112_c0	comp2112_c0_seq2	.	.	.	m.1144	1-642[+]	.	.	.	.	.	.	.	.	.	.
comp2113_c0	comp2113_c0_seq1	.	.	.	m.1146	2-457[+]	.	.	.	.	.	.	.	.	.	.
comp2115_c0	comp2115_c0_seq1	.	.	.	.	.	.	.	.	.	.	.	.	.	.	.
comp2116_c0	comp2116_c0_seq1	.	.	.	.	.	.	.	.	.	.	.	.	.	.	.
comp2117_c0	comp2117_c0_seq1	.	.	.	.	.	.	.	.	.	.	.	.	.	.	.
comp2118_c0	comp2118_c0_seq1	.	.	.	.	.	.	.	.	.	.	.	.	.	.	.
comp2119_c0	comp2119_c0_seq1	.	.	.	.	.	.	.	.	.	.	.	.	.	.	.
comp2122_c0	comp2122_c0_seq1	.	.	.	m.1150	273-749[-]	.	.	.	.	.	.	.	.	.	.
comp2123_c0	comp2123_c0_seq1	.	.	.	.	.	.	.	.	.	.	.	.	.	.	.
comp2124_c0	comp2124_c0_seq1	.	.	.	m.1152	3-659[+]	sp|P43298|TMK1_ARATH^P43298^Q:160-627,H:28-181^39.49%ID^E:6e-25^RecName: Full=Probable receptor protein kinase TMK1;^Eukaryota; Viridiplantae; Streptophyta; Embryophyta; Tracheophyta; Spermatophyta; Magnoliophyta; eudicotyledons; Gunneridae; Pentapetalae; rosids; malvids; Brassicales; Brassicaceae; Camelineae; Arabidopsis	.	.	.	.	COG0515^Serine Threonine protein kinase	GO:0005576^cellular_component^extracellular region`GO:0016021^cellular_component^integral component of membrane`GO:0005886^cellular_component^plasma membrane`GO:0005524^molecular_function^ATP binding`GO:0004675^molecular_function^transmembrane receptor protein serine/threonine kinase activity`GO:0007165^biological_process^signal transduction`GO:0007178^biological_process^transmembrane receptor pr…	.	.	.
comp2125_c0	comp2125_c0_seq1	.	.	.	.	.	.	.	.	.	.	.	.	.	.	.
comp2125_c0	comp2125_c0_seq2	.	.	.	m.1155	2-325[-]	.	.	.	.	.	.	.	.	.	.
comp2126_c0	comp2126_c0_seq1	.	.	.	.	.	.	.	.	.	.	.	.	.	.	.
comp2126_c0	comp2126_c0_seq2	.	.	.	.	.	.	.	.	.	.	.	.	.	.	.
comp2127_c0	comp2127_c0_seq1	.	.	.	.	.	.	.	.	.	.	.	.	.	.	.
comp2128_c0	comp2128_c0_seq1	.	.	.	.	.	.	.	.	.	.	.	.	.	.	.
comp2130_c0	comp2130_c0_seq1	.	.	.	m.1158	1-540[+]	sp|O64517|MCA4_ARATH^O64517^Q:1-534,H:101-278^55.25%ID^E:1e-56^RecName: Full=Metacaspase-4;^Eukaryota; Viridiplantae; Streptophyta; Embryophyta; Tracheophyta; Spermatophyta; Magnoliophyta; eudicotyledons; Gunneridae; Pentapetalae; rosids; malvids; Brassicales; Brassicaceae; Camelineae; Arabidopsis	.	.	.	.	.	GO:0005737^cellular_component^cytoplasm`GO:0005829^cellular_component^cytosol`GO:0005886^cellular_component^plasma membrane`GO:0009506^cellular_component^plasmodesma`GO:0004197^molecular_function^cysteine-type endopeptidase activity`GO:0008234^molecular_function^cysteine-type peptidase activity`GO:0042802^molecular_function^identical protein binding`GO:0006952^biological_process^defense response`…	.	.	.
comp2131_c0	comp2131_c0_seq1	.	.	.	.	.	.	.	.	.	.	.	.	.	.	.
comp2133_c0	comp2133_c0_seq1	.	.	.	.	.	.	.	.	.	.	.	.	.	.	.
comp2134_c0	comp2134_c0_seq1	.	.	.	.	.	.	.	.	.	.	.	.	.	.	.
comp2137_c0	comp2137_c0_seq1	.	.	.	m.1159	2-775[-]	sp|Q9SZL8|FRS5_ARATH^Q9SZL8^Q:1-771,H:203-459^32.68%ID^E:3e-47^RecName: Full=Protein FAR1-RELATED SEQUENCE 5;^Eukaryota; Viridiplantae; Streptophyta; Embryophyta; Tracheophyta; Spermatophyta; Magnoliophyta; eudicotyledons; Gunneridae; Pentapetalae; rosids; malvids; Brassicales; Brassicaceae; Camelineae; Arabidopsis	.	.	.	.	.	GO:0005634^cellular_component^nucleus`GO:0008270^molecular_function^zinc ion binding	.	.	.
comp2138_c0	comp2138_c0_seq1	.	.	.	m.1161	3-317[+]	sp|B1PS77|TGB1_LOLV^B1PS77^Q:1-312,H:123-226^95.19%ID^E:5e-68^RecName: Full=Movement and silencing protein TGBp1;^Viruses; ssRNA positive-strand viruses, no DNA stage; Tymovirales; Alphaflexiviridae; Lolavirus	.	.	.	.	.	GO:0030430^cellular_component^host cell cytoplasm`GO:0005524^molecular_function^ATP binding`GO:0003723^molecular_function^RNA binding`GO:0046740^biological_process^transport of virus in host, cell to cell	.	.	.
comp2138_c0	comp2138_c0_seq2	.	.	.	.	.	.	.	.	.	.	.	.	.	.	.
comp2139_c0	comp2139_c0_seq1	.	.	.	.	.	.	.	.	.	.	.	.	.	.	.
comp2140_c0	comp2140_c0_seq1	.	.	.	.	.	.	.	.	.	.	.	.	.	.	.
comp2141_c0	comp2141_c0_seq1	.	.	.	m.1165	2-367[+]	sp|P82266|K125_ARATH^P82266^Q:4-360,H:12-135^58.06%ID^E:5e-44^RecName: Full=Probable 125 kDa kinesin-related protein;^Eukaryota; Viridiplantae; Streptophyta; Embryophyta; Tracheophyta; Spermatophyta; Magnoliophyta; eudicotyledons; Gunneridae; Pentapetalae; rosids; malvids; Brassicales; Brassicaceae; Camelineae; Arabidopsis	.	.	.	.	COG5059^Kinesin family member	GO:0005737^cellular_component^cytoplasm`GO:0005871^cellular_component^kinesin complex`GO:0005874^cellular_component^microtubule`GO:0005524^molecular_function^ATP binding`GO:0003777^molecular_function^microtubule motor activity`GO:0007018^biological_process^microtubule-based movement	.	.	.
comp2142_c0	comp2142_c0_seq1	.	.	.	.	.	.	.	.	.	.	.	.	.	.	.
comp2143_c0	comp2143_c0_seq1	.	.	.	.	.	.	.	.	.	.	.	.	.	.	.
comp2143_c0	comp2143_c0_seq2	.	.	.	.	.	.	.	.	.	.	.	.	.	.	.
comp2144_c0	comp2144_c0_seq1	.	.	.	.	.	.	.	.	.	.	.	.	.	.	.
comp2145_c0	comp2145_c0_seq1	.	.	.	.	.	.	.	.	.	.	.	.	.	.	.
comp2146_c0	comp2146_c0_seq1	.	.	.	.	.	.	.	.	.	.	.	.	.	.	.
comp2147_c0	comp2147_c0_seq1	.	.	.	m.1166	2-352[+]	.	.	.	.	.	.	.	.	.	.
comp2147_c0	comp2147_c0_seq2	.	.	.	.	.	.	.	.	.	.	.	.	.	.	.
comp2149_c0	comp2149_c0_seq1	.	.	.	.	.	.	.	.	.	.	.	.	.	.	.
comp2150_c0	comp2150_c0_seq1	.	.	.	.	.	.	.	.	.	.	.	.	.	.	.
comp2152_c0	comp2152_c0_seq1	.	.	.	.	.	.	.	.	.	.	.	.	.	.	.
comp2153_c0	comp2153_c0_seq1	.	.	.	.	.	.	.	.	.	.	.	.	.	.	.
comp2154_c0	comp2154_c0_seq1	.	.	.	.	.	.	.	.	.	.	.	.	.	.	.
comp2159_c0	comp2159_c0_seq1	.	.	.	.	.	.	.	.	.	.	.	.	.	.	.
comp2160_c0	comp2160_c0_seq1	.	.	.	.	.	.	.	.	.	.	.	.	.	.	.
comp2162_c0	comp2162_c0_seq1	.	.	.	.	.	.	.	.	.	.	.	.	.	.	.
comp2163_c0	comp2163_c0_seq1	.	.	.	.	.	.	.	.	.	.	.	.	.	.	.
comp2164_c0	comp2164_c0_seq1	.	.	.	.	.	.	.	.	.	.	.	.	.	.	.
comp2165_c0	comp2165_c0_seq1	.	.	.	m.1167	1-786[+]	sp|Q9FLW9|PKP2_ARATH^Q9FLW9^Q:1-783,H:319-579^86.97%ID^E:2e-166^RecName: Full=Plastidial pyruvate kinase 2;^Eukaryota; Viridiplantae; Streptophyta; Embryophyta; Tracheophyta; Spermatophyta; Magnoliophyta; eudicotyledons; Gunneridae; Pentapetalae; rosids; malvids; Brassicales; Brassicaceae; Camelineae; Arabidopsis	.	.	.	.	COG0469^Pyruvate kinase	GO:0009507^cellular_component^chloroplast`GO:0009570^cellular_component^chloroplast stroma`GO:0005739^cellular_component^mitochondrion`GO:0005524^molecular_function^ATP binding`GO:0000287^molecular_function^magnesium ion binding`GO:0030955^molecular_function^potassium ion binding`GO:0004743^molecular_function^pyruvate kinase activity`GO:0006633^biological_process^fatty acid biosynthetic process`G…	.	.	.
comp2166_c0	comp2166_c0_seq1	.	.	.	.	.	.	.	.	.	.	.	.	.	.	.
comp2168_c0	comp2168_c0_seq1	.	.	.	.	.	.	.	.	.	.	.	.	.	.	.
comp2169_c0	comp2169_c0_seq1	.	.	.	.	.	.	.	.	.	.	.	.	.	.	.
comp2170_c0	comp2170_c0_seq1	.	.	.	.	.	.	.	.	.	.	.	.	.	.	.
comp2171_c0	comp2171_c0_seq1	.	.	.	.	.	.	.	.	.	.	.	.	.	.	.
comp2172_c0	comp2172_c0_seq1	.	.	.	.	.	.	.	.	.	.	.	.	.	.	.
comp2174_c0	comp2174_c0_seq1	.	.	.	.	.	.	.	.	.	.	.	.	.	.	.
comp2175_c0	comp2175_c0_seq1	.	.	.	m.1168	3-485[+]	.	.	.	.	.	.	.	.	.	.
comp2176_c0	comp2176_c0_seq1	.	.	.	.	.	.	.	.	.	.	.	.	.	.	.
comp2178_c0	comp2178_c0_seq1	.	.	.	.	.	.	.	.	.	.	.	.	.	.	.
comp2181_c0	comp2181_c0_seq1	.	.	.	.	.	.	.	.	.	.	.	.	.	.	.
comp2182_c0	comp2182_c0_seq1	.	.	.	.	.	.	.	.	.	.	.	.	.	.	.
comp2184_c0	comp2184_c0_seq1	.	.	.	.	.	.	.	.	.	.	.	.	.	.	.
comp2185_c0	comp2185_c0_seq1	.	.	.	.	.	.	.	.	.	.	.	.	.	.	.
comp2186_c0	comp2186_c0_seq1	.	.	.	.	.	.	.	.	.	.	.	.	.	.	.
comp2187_c0	comp2187_c0_seq1	.	.	.	.	.	.	.	.	.	.	.	.	.	.	.
comp2189_c0	comp2189_c0_seq1	.	.	.	.	.	.	.	.	.	.	.	.	.	.	.
comp2190_c0	comp2190_c0_seq1	.	.	.	.	.	.	.	.	.	.	.	.	.	.	.
comp2191_c0	comp2191_c0_seq2	.	.	.	m.1174	2-355[+]	.	.	.	.	.	.	.	.	.	.
comp2194_c0	comp2194_c0_seq1	.	.	.	.	.	.	.	.	.	.	.	.	.	.	.
comp2198_c0	comp2198_c0_seq1	.	.	.	.	.	.	.	.	.	.	.	.	.	.	.
comp2200_c0	comp2200_c0_seq1	.	.	.	.	.	.	.	.	.	.	.	.	.	.	.
comp2202_c0	comp2202_c0_seq1	.	.	.	.	.	.	.	.	.	.	.	.	.	.	.
comp2204_c0	comp2204_c0_seq1	.	.	.	.	.	.	.	.	.	.	.	.	.	.	.
comp2205_c0	comp2205_c0_seq1	.	.	.	m.1175	1-306[-]	.	.	.	.	.	.	.	.	.	.
comp2206_c0	comp2206_c0_seq1	.	.	.	.	.	.	.	.	.	.	.	.	.	.	.
comp2206_c0	comp2206_c0_seq2	.	.	.	.	.	.	.	.	.	.	.	.	.	.	.
comp2208_c0	comp2208_c0_seq1	.	.	.	.	.	.	.	.	.	.	.	.	.	.	.
comp2208_c0	comp2208_c0_seq2	.	.	.	.	.	.	.	.	.	.	.	.	.	.	.
comp2209_c0	comp2209_c0_seq1	.	.	.	.	.	.	.	.	.	.	.	.	.	.	.
comp2210_c0	comp2210_c0_seq1	.	.	.	.	.	.	.	.	.	.	.	.	.	.	.
comp2211_c0	comp2211_c0_seq1	.	.	.	.	.	.	.	.	.	.	.	.	.	.	.
comp2211_c0	comp2211_c0_seq2	.	.	.	.	.	.	.	.	.	.	.	.	.	.	.
comp2212_c0	comp2212_c0_seq1	.	.	.	.	.	.	.	.	.	.	.	.	.	.	.
comp2215_c0	comp2215_c0_seq1	.	.	.	.	.	.	.	.	.	.	.	.	.	.	.
comp2216_c0	comp2216_c0_seq1	.	.	.	.	.	.	.	.	.	.	.	.	.	.	.
comp2217_c0	comp2217_c0_seq1	.	.	.	.	.	.	.	.	.	.	.	.	.	.	.
comp2218_c0	comp2218_c0_seq1	.	.	.	m.1177	2-379[+]	.	.	.	.	.	.	.	.	.	.
comp2219_c0	comp2219_c0_seq1	.	.	.	.	.	.	.	.	.	.	.	.	.	.	.
comp2221_c0	comp2221_c0_seq1	.	.	.	.	.	.	.	.	.	.	.	.	.	.	.
comp2221_c0	comp2221_c0_seq2	.	.	.	.	.	.	.	.	.	.	.	.	.	.	.
comp2222_c0	comp2222_c0_seq1	.	.	.	.	.	.	.	.	.	.	.	.	.	.	.
comp2224_c0	comp2224_c0_seq1	.	.	.	.	.	.	.	.	.	.	.	.	.	.	.
comp2225_c0	comp2225_c0_seq1	.	.	.	.	.	.	.	.	.	.	.	.	.	.	.
comp2226_c0	comp2226_c0_seq1	.	.	.	.	.	.	.	.	.	.	.	.	.	.	.
comp2228_c0	comp2228_c0_seq1	.	.	.	m.1179	98-736[-]	sp|Q8L7A4|AGD11_ARATH^Q8L7A4^Q:52-636,H:191-385^64.47%ID^E:1e-69^RecName: Full=Probable ADP-ribosylation factor GTPase-activating protein AGD11;^Eukaryota; Viridiplantae; Streptophyta; Embryophyta; Tracheophyta; Spermatophyta; Magnoliophyta; eudicotyledons; Gunneridae; Pentapetalae; rosids; malvids; Brassicales; Brassicaceae; Camelineae; Arabidopsis	.	.	.	.	COG5347^ankyrin repeat and PH	GO:0008060^molecular_function^ARF GTPase activator activity`GO:0008270^molecular_function^zinc ion binding`GO:0032312^biological_process^regulation of ARF GTPase activity	.	.	.
comp2229_c0	comp2229_c0_seq1	.	.	.	.	.	.	.	.	.	.	.	.	.	.	.
comp2230_c0	comp2230_c0_seq1	.	.	.	.	.	.	.	.	.	.	.	.	.	.	.
comp2231_c0	comp2231_c0_seq1	.	.	.	m.1181	3-602[-]	sp|P12617|DCMC_ANSAN^P12617^Q:118-600,H:82-234^33.54%ID^E:1e-15^RecName: Full=Malonyl-CoA decarboxylase, mitochondrial;^Eukaryota; Metazoa; Chordata; Craniata; Vertebrata; Euteleostomi; Testudines + Archosauria group; Archosauria; Dinosauria; Saurischia; Theropoda; Coelurosauria; Aves; Neognathae; Anseriformes; Anatidae; Anser	.	.	.	.	.	GO:0005759^cellular_component^mitochondrial matrix`GO:0005777^cellular_component^peroxisome`GO:0050080^molecular_function^malonyl-CoA decarboxylase activity`GO:0006085^biological_process^acetyl-CoA biosynthetic process`GO:0006633^biological_process^fatty acid biosynthetic process`GO:2001294^biological_process^malonyl-CoA catabolic process`GO:0046321^biological_process^positive regulation of fatty…	.	.	.
comp2233_c0	comp2233_c0_seq1	.	.	.	.	.	.	.	.	.	.	.	.	.	.	.
comp2234_c0	comp2234_c0_seq1	.	.	.	.	.	.	.	.	.	.	.	.	.	.	.
comp2235_c0	comp2235_c0_seq1	.	.	.	.	.	.	.	.	.	.	.	.	.	.	.
comp2238_c0	comp2238_c0_seq1	.	.	.	.	.	.	.	.	.	.	.	.	.	.	.
comp2239_c0	comp2239_c0_seq1	.	.	.	.	.	.	.	.	.	.	.	.	.	.	.
comp2241_c0	comp2241_c0_seq1	.	.	.	.	.	.	.	.	.	.	.	.	.	.	.
comp2242_c0	comp2242_c0_seq1	.	.	.	.	.	.	.	.	.	.	.	.	.	.	.
comp2243_c0	comp2243_c0_seq1	.	.	.	.	.	.	.	.	.	.	.	.	.	.	.
comp2244_c0	comp2244_c0_seq1	.	.	.	m.1186	2-313[-]	.	.	.	.	.	.	.	.	.	.
comp2244_c0	comp2244_c0_seq2	.	.	.	.	.	.	.	.	.	.	.	.	.	.	.
comp2245_c0	comp2245_c0_seq1	.	.	.	.	.	.	.	.	.	.	.	.	.	.	.
comp2246_c0	comp2246_c0_seq1	.	.	.	.	.	.	.	.	.	.	.	.	.	.	.
comp2247_c0	comp2247_c0_seq1	.	.	.	m.1188	1-477[-]	.	.	.	sigP:1^50^0.592^YES	.	.	.	.	.	.
comp2248_c0	comp2248_c0_seq1	.	.	.	.	.	.	.	.	.	.	.	.	.	.	.
comp2248_c0	comp2248_c0_seq2	.	.	.	.	.	.	.	.	.	.	.	.	.	.	.
comp2249_c0	comp2249_c0_seq1	.	.	.	.	.	.	.	.	.	.	.	.	.	.	.
comp2251_c0	comp2251_c0_seq1	.	.	.	.	.	.	.	.	.	.	.	.	.	.	.
comp2254_c0	comp2254_c0_seq1	.	.	.	.	.	.	.	.	.	.	.	.	.	.	.
comp2255_c0	comp2255_c0_seq1	.	.	.	.	.	.	.	.	.	.	.	.	.	.	.
comp2256_c0	comp2256_c0_seq1	.	.	.	m.1192	443-781[+]	.	.	.	.	.	.	.	.	.	.
comp2256_c0	comp2256_c0_seq2	.	.	.	m.1193	3-380[+]	.	.	.	.	.	.	.	.	.	.
comp2257_c0	comp2257_c0_seq1	.	.	.	m.1195	3-671[+]	.	.	.	.	.	.	.	.	.	.
comp2258_c0	comp2258_c0_seq1	.	.	.	.	.	.	.	.	.	.	.	.	.	.	.
comp2259_c0	comp2259_c0_seq1	.	.	.	.	.	.	.	.	.	.	.	.	.	.	.
comp2260_c0	comp2260_c0_seq1	.	.	.	.	.	.	.	.	.	.	.	.	.	.	.
comp2261_c0	comp2261_c0_seq1	.	.	.	.	.	.	.	.	.	.	.	.	.	.	.
comp2263_c0	comp2263_c0_seq1	.	.	.	.	.	.	.	.	.	.	.	.	.	.	.
comp2265_c0	comp2265_c0_seq1	.	.	.	.	.	.	.	.	.	.	.	.	.	.	.
comp2267_c0	comp2267_c0_seq1	.	.	.	.	.	.	.	.	.	.	.	.	.	.	.
comp2268_c0	comp2268_c0_seq1	.	.	.	.	.	.	.	.	.	.	.	.	.	.	.
comp2269_c0	comp2269_c0_seq1	.	.	.	.	.	.	.	.	.	.	.	.	.	.	.
comp2270_c0	comp2270_c0_seq1	.	.	.	.	.	.	.	.	.	.	.	.	.	.	.
comp2270_c0	comp2270_c0_seq2	.	.	.	.	.	.	.	.	.	.	.	.	.	.	.
comp2271_c0	comp2271_c0_seq1	.	.	.	.	.	.	.	.	.	.	.	.	.	.	.
comp2272_c0	comp2272_c0_seq1	.	.	.	.	.	.	.	.	.	.	.	.	.	.	.
comp2273_c0	comp2273_c0_seq1	.	.	.	.	.	.	.	.	.	.	.	.	.	.	.
comp2274_c0	comp2274_c0_seq1	.	.	.	.	.	.	.	.	.	.	.	.	.	.	.
comp2275_c0	comp2275_c0_seq1	.	.	.	.	.	.	.	.	.	.	.	.	.	.	.
comp2278_c0	comp2278_c0_seq1	.	.	.	m.1202	2-394[-]	.	.	.	.	.	.	.	.	.	.
comp2280_c0	comp2280_c0_seq1	.	.	.	.	.	.	.	.	.	.	.	.	.	.	.
comp2280_c0	comp2280_c0_seq2	.	.	.	.	.	.	.	.	.	.	.	.	.	.	.
comp2281_c0	comp2281_c0_seq1	.	.	.	.	.	.	.	.	.	.	.	.	.	.	.
comp2282_c0	comp2282_c0_seq1	.	.	.	.	.	.	.	.	.	.	.	.	.	.	.
comp2284_c0	comp2284_c0_seq1	.	.	.	.	.	.	.	.	.	.	.	.	.	.	.
comp2285_c0	comp2285_c0_seq1	.	.	.	m.1204	101-607[+]	.	.	.	.	.	.	.	.	.	.
comp2285_c0	comp2285_c0_seq2	.	.	.	m.1207	1-534[+]	.	.	.	.	.	.	.	.	.	.
comp2286_c0	comp2286_c0_seq1	.	.	.	.	.	.	.	.	.	.	.	.	.	.	.
comp2287_c0	comp2287_c0_seq1	.	.	.	.	.	.	.	.	.	.	.	.	.	.	.
comp2288_c0	comp2288_c0_seq1	.	.	.	.	.	.	.	.	.	.	.	.	.	.	.
comp2288_c0	comp2288_c0_seq2	.	.	.	.	.	.	.	.	.	.	.	.	.	.	.
comp2289_c0	comp2289_c0_seq1	.	.	.	m.1210	2-769[+]	sp|Q9LX66|HERK_ARATH^Q9LX66^Q:82-765,H:430-651^75.44%ID^E:2e-97^RecName: Full=Receptor-like protein kinase HERK 1;^Eukaryota; Viridiplantae; Streptophyta; Embryophyta; Tracheophyta; Spermatophyta; Magnoliophyta; eudicotyledons; Gunneridae; Pentapetalae; rosids; malvids; Brassicales; Brassicaceae; Camelineae; Arabidopsis	.	.	.	.	COG0515^Serine Threonine protein kinase	GO:0016021^cellular_component^integral component of membrane`GO:0005886^cellular_component^plasma membrane`GO:0009506^cellular_component^plasmodesma`GO:0005524^molecular_function^ATP binding`GO:0004672^molecular_function^protein kinase activity`GO:0004674^molecular_function^protein serine/threonine kinase activity`GO:0009742^biological_process^brassinosteroid mediated signaling pathway`GO:0009791…	.	.	.
comp2292_c0	comp2292_c0_seq1	.	.	.	.	.	.	.	.	.	.	.	.	.	.	.
comp2292_c0	comp2292_c0_seq2	.	.	.	.	.	.	.	.	.	.	.	.	.	.	.
comp2293_c0	comp2293_c0_seq1	.	.	.	.	.	.	.	.	.	.	.	.	.	.	.
comp2295_c0	comp2295_c0_seq1	.	.	.	m.1211	2-1120[+]	sp|Q8KGF9|Y009_CHLTE^Q8KGF9^Q:1-1083,H:105-447^39.62%ID^E:5e-68^RecName: Full=Uncharacterized RNA methyltransferase CT0009;^Bacteria; Chlorobi; Chlorobia; Chlorobiales; Chlorobiaceae; Chlorobaculum	.	.	.	.	COG2265^catalyzes the formation of 5-methyl-uridine at position	GO:0051539^molecular_function^4 iron, 4 sulfur cluster binding`GO:0046872^molecular_function^metal ion binding`GO:0003723^molecular_function^RNA binding`GO:0008173^molecular_function^RNA methyltransferase activity`GO:0006396^biological_process^RNA processing	.	.	.
comp2296_c0	comp2296_c0_seq1	.	.	.	.	.	.	.	.	.	.	.	.	.	.	.
comp2299_c0	comp2299_c0_seq1	.	.	.	.	.	.	.	.	.	.	.	.	.	.	.
comp2300_c0	comp2300_c0_seq1	.	.	.	.	.	.	.	.	.	.	.	.	.	.	.
comp2301_c0	comp2301_c0_seq1	.	.	.	m.1213	3-335[+]	.	.	.	.	.	.	.	.	.	.
comp2301_c0	comp2301_c0_seq2	.	.	.	m.1215	3-356[+]	.	.	.	.	.	.	.	.	.	.
comp2305_c0	comp2305_c0_seq1	.	.	.	.	.	.	.	.	.	.	.	.	.	.	.
comp2306_c0	comp2306_c0_seq1	.	.	.	.	.	.	.	.	.	.	.	.	.	.	.
comp2307_c0	comp2307_c0_seq1	.	.	.	.	.	.	.	.	.	.	.	.	.	.	.
comp2308_c0	comp2308_c0_seq1	.	.	.	.	.	.	.	.	.	.	.	.	.	.	.
comp2308_c0	comp2308_c0_seq2	.	.	.	.	.	.	.	.	.	.	.	.	.	.	.
comp2311_c0	comp2311_c0_seq1	.	.	.	m.1219	3-380[+]	sp|Q851M9|AMT32_ORYSJ^Q851M9^Q:375-1,H:175-299^91.2%ID^E:6e-76^RecName: Full=Ammonium transporter 3 member 2;^Eukaryota; Viridiplantae; Streptophyta; Embryophyta; Tracheophyta; Spermatophyta; Magnoliophyta; Liliopsida; Poales; Poaceae; BEP clade; Ehrhartoideae; Oryzeae; Oryza	.	.	.	.	COG0004^ammonium Transporter	GO:0016021^cellular_component^integral component of membrane`GO:0008519^molecular_function^ammonium transmembrane transporter activity	.	.	.
comp2314_c0	comp2314_c0_seq1	.	.	.	m.1221	50-484[-]	sp|Q5R9S1|CCD25_PONAB^Q5R9S1^Q:1-381,H:73-199^59.84%ID^E:1e-38^RecName: Full=Coiled-coil domain-containing protein 25;^Eukaryota; Metazoa; Chordata; Craniata; Vertebrata; Euteleostomi; Mammalia; Eutheria; Euarchontoglires; Primates; Haplorrhini; Catarrhini; Hominidae; Pongo	.	.	.	.	.	.	.	.	.
comp2315_c0	comp2315_c0_seq1	.	.	.	m.1222	1-714[-]	sp|Q9C8D4|AAE11_ARATH^Q9C8D4^Q:133-714,H:1-198^52.76%ID^E:3e-61^RecName: Full=Butyrate--CoA ligase AAE11, peroxisomal;^Eukaryota; Viridiplantae; Streptophyta; Embryophyta; Tracheophyta; Spermatophyta; Magnoliophyta; eudicotyledons; Gunneridae; Pentapetalae; rosids; malvids; Brassicales; Brassicaceae; Camelineae; Arabidopsis	.	.	.	.	COG0318^Amp-dependent synthetase and ligase	GO:0005777^cellular_component^peroxisome`GO:0047760^molecular_function^butyrate-CoA ligase activity`GO:0019605^biological_process^butyrate metabolic process	.	.	.
comp2318_c0	comp2318_c0_seq1	.	.	.	.	.	.	.	.	.	.	.	.	.	.	.
comp2319_c0	comp2319_c0_seq1	.	.	.	.	.	.	.	.	.	.	.	.	.	.	.
comp2320_c0	comp2320_c0_seq1	.	.	.	.	.	.	.	.	.	.	.	.	.	.	.
comp2321_c0	comp2321_c0_seq1	.	.	.	m.1226	3-524[+]	sp|Q9M2E2|SDR1_ARATH^Q9M2E2^Q:163-519,H:9-149^37.59%ID^E:1e-19^RecName: Full=(+)-neomenthol dehydrogenase;^Eukaryota; Viridiplantae; Streptophyta; Embryophyta; Tracheophyta; Spermatophyta; Magnoliophyta; eudicotyledons; Gunneridae; Pentapetalae; rosids; malvids; Brassicales; Brassicaceae; Camelineae; Arabidopsis	.	.	.	.	COG1028^short-chain dehydrogenase reductase	GO:0047501^molecular_function^(+)-neomenthol dehydrogenase activity`GO:0006952^biological_process^defense response	.	.	.
comp2323_c0	comp2323_c0_seq1	.	.	.	.	.	.	.	.	.	.	.	.	.	.	.
comp2324_c0	comp2324_c0_seq1	.	.	.	m.1227	3-485[-]	.	.	.	.	.	.	.	.	.	.
comp2325_c0	comp2325_c0_seq1	.	.	.	.	.	.	.	.	.	.	.	.	.	.	.
comp2328_c0	comp2328_c0_seq1	.	.	.	m.1231	3-878[+]	sp|Q6NQK2|NAC8_ARATH^Q6NQK2^Q:1-204,H:154-215^63.24%ID^E:5e-12^RecName: Full=NAC domain-containing protein 8;^Eukaryota; Viridiplantae; Streptophyta; Embryophyta; Tracheophyta; Spermatophyta; Magnoliophyta; eudicotyledons; Gunneridae; Pentapetalae; rosids; malvids; Brassicales; Brassicaceae; Camelineae; Arabidopsis	.	.	.	.	.	GO:0005634^cellular_component^nucleus`GO:0003677^molecular_function^DNA binding`GO:0003700^molecular_function^sequence-specific DNA binding transcription factor activity`GO:0000077^biological_process^DNA damage checkpoint`GO:0040020^biological_process^regulation of meiosis`GO:0010332^biological_process^response to gamma radiation`GO:0006351^biological_process^transcription, DNA-templated	.	.	.
comp2329_c0	comp2329_c0_seq1	.	.	.	.	.	.	.	.	.	.	.	.	.	.	.
comp2331_c0	comp2331_c0_seq1	.	.	.	.	.	.	.	.	.	.	.	.	.	.	.
comp2331_c0	comp2331_c0_seq2	.	.	.	m.1234	1-339[+]	.	.	.	.	.	.	.	.	.	.
comp2332_c0	comp2332_c0_seq1	.	.	.	.	.	.	.	.	.	.	.	.	.	.	.
comp2333_c0	comp2333_c0_seq1	.	.	.	.	.	.	.	.	.	.	.	.	.	.	.
comp2334_c0	comp2334_c0_seq1	.	.	.	.	.	.	.	.	.	.	.	.	.	.	.
comp2339_c0	comp2339_c0_seq1	.	.	.	.	.	.	.	.	.	.	.	.	.	.	.
comp2339_c0	comp2339_c0_seq2	.	.	.	.	.	.	.	.	.	.	.	.	.	.	.
comp2340_c0	comp2340_c0_seq1	.	.	.	.	.	.	.	.	.	.	.	.	.	.	.
comp2345_c0	comp2345_c0_seq1	.	.	.	.	.	.	.	.	.	.	.	.	.	.	.
comp2350_c0	comp2350_c0_seq1	.	.	.	.	.	.	.	.	.	.	.	.	.	.	.
comp2350_c0	comp2350_c0_seq2	.	.	.	.	.	.	.	.	.	.	.	.	.	.	.
comp2353_c0	comp2353_c0_seq1	.	.	.	m.1237	1-339[-]	sp|P23074|POL_SFV1^P23074^Q:1-300,H:934-1033^36%ID^E:2e-14^RecName: Full=Pro-Pol polyprotein;^Viruses; Retro-transcribing viruses; Retroviridae; Spumaretrovirinae; Spumavirus	.	.	.	.	.	GO:0030430^cellular_component^host cell cytoplasm`GO:0042025^cellular_component^host cell nucleus`GO:0005622^cellular_component^intracellular`GO:0019012^cellular_component^virion`GO:0004190^molecular_function^aspartic-type endopeptidase activity`GO:0003887^molecular_function^DNA-directed DNA polymerase activity`GO:0046872^molecular_function^metal ion binding`GO:0003723^molecular_function^RNA bind…	.	.	.
comp2355_c0	comp2355_c0_seq1	.	.	.	.	.	.	.	.	.	.	.	.	.	.	.
comp2355_c0	comp2355_c0_seq2	.	.	.	.	.	.	.	.	.	.	.	.	.	.	.
comp2356_c0	comp2356_c0_seq1	.	.	.	.	.	.	.	.	.	.	.	.	.	.	.
comp2359_c0	comp2359_c0_seq1	.	.	.	.	.	.	.	.	.	.	.	.	.	.	.
comp2360_c0	comp2360_c0_seq1	.	.	.	.	.	.	.	.	.	.	.	.	.	.	.
comp2362_c0	comp2362_c0_seq1	.	.	.	m.1240	133-471[+]	.	.	.	.	.	.	.	.	.	.
comp2363_c0	comp2363_c0_seq1	.	.	.	.	.	.	.	.	.	.	.	.	.	.	.
comp2368_c0	comp2368_c0_seq1	.	.	.	m.1241	2-478[-]	.	.	.	.	.	.	.	.	.	.
comp2368_c0	comp2368_c0_seq2	.	.	.	m.1242	2-466[-]	.	.	.	.	.	.	.	.	.	.
comp2369_c0	comp2369_c0_seq1	.	.	.	m.1247	1-312[-]	sp|B0F9L7|GOGC2_ARATH^B0F9L7^Q:40-126,H:1-29^79.31%ID^E:7e-07^RecName: Full=Golgin candidate 2;^Eukaryota; Viridiplantae; Streptophyta; Embryophyta; Tracheophyta; Spermatophyta; Magnoliophyta; eudicotyledons; Gunneridae; Pentapetalae; rosids; malvids; Brassicales; Brassicaceae; Camelineae; Arabidopsis	.	.	.	.	NOG147208^Cysteine-rich secretory protein family	GO:0005794^cellular_component^Golgi apparatus`GO:0000139^cellular_component^Golgi membrane`GO:0016021^cellular_component^integral component of membrane	.	.	.
comp2370_c0	comp2370_c0_seq1	.	.	.	m.1248	2-610[+]	sp|Q54GD9|ARV1_DICDI^Q54GD9^Q:1-516,H:29-207^34.07%ID^E:1e-24^RecName: Full=Protein arv1 homolog;^Eukaryota; Amoebozoa; Mycetozoa; Dictyosteliida; Dictyostelium	.	.	.	.	COG5254^ARV1 homolog (S. cerevisiae)	GO:0005789^cellular_component^endoplasmic reticulum membrane`GO:0000139^cellular_component^Golgi membrane`GO:0016021^cellular_component^integral component of membrane`GO:0006869^biological_process^lipid transport`GO:0006665^biological_process^sphingolipid metabolic process	.	.	.
comp2372_c0	comp2372_c0_seq1	.	.	.	.	.	.	.	.	.	.	.	.	.	.	.
comp2374_c0	comp2374_c0_seq1	.	.	.	.	.	.	.	.	.	.	.	.	.	.	.
comp2375_c0	comp2375_c0_seq1	.	.	.	.	.	.	.	.	.	.	.	.	.	.	.
comp2375_c0	comp2375_c0_seq2	.	.	.	.	.	.	.	.	.	.	.	.	.	.	.
comp2376_c0	comp2376_c0_seq1	.	.	.	.	.	.	.	.	.	.	.	.	.	.	.
comp2377_c0	comp2377_c0_seq1	.	.	.	m.1252	3-419[+]	sp|Q9SJN2|PP187_ARATH^Q9SJN2^Q:1-384,H:323-448^36.72%ID^E:7e-21^RecName: Full=Pentatricopeptide repeat-containing protein At2g36240;^Eukaryota; Viridiplantae; Streptophyta; Embryophyta; Tracheophyta; Spermatophyta; Magnoliophyta; eudicotyledons; Gunneridae; Pentapetalae; rosids; malvids; Brassicales; Brassicaceae; Camelineae; Arabidopsis	.	.	.	.	.	.	.	.	.
comp2379_c0	comp2379_c0_seq1	.	.	.	.	.	.	.	.	.	.	.	.	.	.	.
comp2380_c0	comp2380_c0_seq1	.	.	.	.	.	.	.	.	.	.	.	.	.	.	.
comp2381_c0	comp2381_c0_seq1	.	.	.	.	.	.	.	.	.	.	.	.	.	.	.
comp2381_c0	comp2381_c0_seq2	.	.	.	.	.	.	.	.	.	.	.	.	.	.	.
comp2382_c0	comp2382_c0_seq1	.	.	.	.	.	.	.	.	.	.	.	.	.	.	.
comp2384_c0	comp2384_c0_seq1	.	.	.	m.1254	1-816[+]	.	.	.	.	.	.	.	.	.	.
comp2385_c0	comp2385_c0_seq1	.	.	.	m.1255	2-457[+]	.	.	.	.	.	.	.	.	.	.
comp2385_c0	comp2385_c0_seq2	.	.	.	.	.	.	.	.	.	.	.	.	.	.	.
comp2388_c0	comp2388_c0_seq1	.	.	.	.	.	.	.	.	.	.	.	.	.	.	.
comp2388_c0	comp2388_c0_seq2	.	.	.	.	.	.	.	.	.	.	.	.	.	.	.
comp2389_c0	comp2389_c0_seq1	.	.	.	.	.	.	.	.	.	.	.	.	.	.	.
comp2390_c0	comp2390_c0_seq1	.	.	.	m.1258	215-607[+]	.	.	.	.	.	.	.	.	.	.
comp2390_c0	comp2390_c0_seq2	.	.	.	m.1259	248-640[+]	.	.	.	.	.	.	.	.	.	.
comp2392_c0	comp2392_c0_seq1	.	.	.	.	.	.	.	.	.	.	.	.	.	.	.
comp2393_c0	comp2393_c0_seq1	.	.	.	m.1261	1-309[+]	.	.	.	.	.	.	.	.	.	.
comp2394_c0	comp2394_c0_seq1	.	.	.	m.1263	1-966[-]	sp|Q8GUM4|Y3739_ARATH^Q8GUM4^Q:4-888,H:23-316^58.64%ID^E:2e-110^RecName: Full=Uncharacterized membrane protein At3g27390;^Eukaryota; Viridiplantae; Streptophyta; Embryophyta; Tracheophyta; Spermatophyta; Magnoliophyta; eudicotyledons; Gunneridae; Pentapetalae; rosids; malvids; Brassicales; Brassicaceae; Camelineae; Arabidopsis	.	.	.	.	.	GO:0016021^cellular_component^integral component of membrane`GO:0005886^cellular_component^plasma membrane	.	.	.
comp2395_c0	comp2395_c0_seq1	.	.	.	.	.	.	.	.	.	.	.	.	.	.	.
comp2396_c0	comp2396_c0_seq1	.	.	.	m.1265	2-772[-]	sp|P10978|POLX_TOBAC^P10978^Q:4-726,H:851-1094^38.93%ID^E:1e-46^RecName: Full=Retrovirus-related Pol polyprotein from transposon TNT 1-94;^Eukaryota; Viridiplantae; Streptophyta; Embryophyta; Tracheophyta; Spermatophyta; Magnoliophyta; eudicotyledons; Gunneridae; Pentapetalae; asterids; lamiids; Solanales; Solanaceae; Nicotianoideae; Nicotianeae; Nicotiana	.	.	.	.	.	GO:0004190^molecular_function^aspartic-type endopeptidase activity`GO:0004519^molecular_function^endonuclease activity`GO:0003676^molecular_function^nucleic acid binding`GO:0003964^molecular_function^RNA-directed DNA polymerase activity`GO:0008270^molecular_function^zinc ion binding`GO:0015074^biological_process^DNA integration	.	.	.
comp2398_c0	comp2398_c0_seq1	.	.	.	.	.	.	.	.	.	.	.	.	.	.	.
comp2401_c0	comp2401_c0_seq1	.	.	.	.	.	.	.	.	.	.	.	.	.	.	.
comp2401_c0	comp2401_c0_seq2	.	.	.	.	.	.	.	.	.	.	.	.	.	.	.
comp2404_c0	comp2404_c0_seq1	.	.	.	.	.	.	.	.	.	.	.	.	.	.	.
comp2406_c0	comp2406_c0_seq1	.	.	.	.	.	.	.	.	.	.	.	.	.	.	.
comp2410_c0	comp2410_c0_seq1	.	.	.	.	.	.	.	.	.	.	.	.	.	.	.
comp2413_c0	comp2413_c0_seq1	.	.	.	.	.	.	.	.	.	.	.	.	.	.	.
comp2413_c0	comp2413_c0_seq2	.	.	.	m.1267	1-348[-]	.	.	.	.	.	.	.	.	.	.
comp2414_c0	comp2414_c0_seq1	.	.	.	.	.	.	.	.	.	.	.	.	.	.	.
comp2418_c0	comp2418_c0_seq1	.	.	.	.	.	.	.	.	.	.	.	.	.	.	.
comp2419_c0	comp2419_c0_seq1	.	.	.	.	.	.	.	.	.	.	.	.	.	.	.
comp2419_c0	comp2419_c0_seq2	.	.	.	.	.	.	.	.	.	.	.	.	.	.	.
comp2421_c0	comp2421_c0_seq1	.	.	.	.	.	.	.	.	.	.	.	.	.	.	.
comp2423_c0	comp2423_c0_seq1	.	.	.	m.1269	2-337[-]	.	.	.	.	.	.	.	.	.	.
comp2426_c0	comp2426_c0_seq1	.	.	.	.	.	.	.	.	.	.	.	.	.	.	.
comp2429_c0	comp2429_c0_seq1	.	.	.	m.1271	2-328[+]	sp|Q10T43|PSD1_ORYSJ^Q10T43^Q:1-324,H:78-185^92.59%ID^E:6e-66^.^.	.	.	.	.	.	.	.	.	.
comp2430_c0	comp2430_c0_seq1	.	.	.	.	.	.	.	.	.	.	.	.	.	.	.
comp2431_c0	comp2431_c0_seq1	.	.	.	.	.	.	.	.	.	.	.	.	.	.	.
comp2433_c0	comp2433_c0_seq1	.	.	.	.	.	.	.	.	.	.	.	.	.	.	.
comp2434_c0	comp2434_c0_seq1	.	.	.	m.1272	3-317[+]	.	.	.	.	.	.	.	.	.	.
comp2435_c0	comp2435_c0_seq1	.	.	.	m.1273	1-918[+]	sp|Q9FLP0|MA651_ARATH^Q9FLP0^Q:1-900,H:269-572^66.78%ID^E:3e-127^RecName: Full=65-kDa microtubule-associated protein 1;^Eukaryota; Viridiplantae; Streptophyta; Embryophyta; Tracheophyta; Spermatophyta; Magnoliophyta; eudicotyledons; Gunneridae; Pentapetalae; rosids; malvids; Brassicales; Brassicaceae; Camelineae; Arabidopsis	.	.	.	.	.	GO:0005938^cellular_component^cell cortex`GO:0005874^cellular_component^microtubule`GO:0005634^cellular_component^nucleus`GO:0009524^cellular_component^phragmoplast`GO:0005819^cellular_component^spindle`GO:0005515^molecular_function^protein binding`GO:0046983^molecular_function^protein dimerization activity`GO:0043622^biological_process^cortical microtubule organization`GO:0000910^biological_proc…	.	.	.
comp2436_c0	comp2436_c0_seq1	.	.	.	m.1274	3-314[+]	sp|Q8RWW0|ALE2_ARATH^Q8RWW0^Q:1-309,H:455-557^86.41%ID^E:2e-57^RecName: Full=Receptor-like serine/threonine-protein kinase ALE2;^Eukaryota; Viridiplantae; Streptophyta; Embryophyta; Tracheophyta; Spermatophyta; Magnoliophyta; eudicotyledons; Gunneridae; Pentapetalae; rosids; malvids; Brassicales; Brassicaceae; Camelineae; Arabidopsis	.	.	.	.	COG0515^Serine Threonine protein kinase	GO:0016021^cellular_component^integral component of membrane`GO:0005886^cellular_component^plasma membrane`GO:0005524^molecular_function^ATP binding`GO:0016301^molecular_function^kinase activity`GO:0004674^molecular_function^protein serine/threonine kinase activity`GO:0030154^biological_process^cell differentiation`GO:0042335^biological_process^cuticle development`GO:0048645^biological_process^or…	.	.	.
comp2437_c0	comp2437_c0_seq1	.	.	.	.	.	.	.	.	.	.	.	.	.	.	.
comp2439_c0	comp2439_c0_seq1	.	.	.	.	.	.	.	.	.	.	.	.	.	.	.
comp2440_c0	comp2440_c0_seq1	.	.	.	.	.	.	.	.	.	.	.	.	.	.	.
comp2440_c0	comp2440_c0_seq2	.	.	.	.	.	.	.	.	.	.	.	.	.	.	.
comp2442_c0	comp2442_c0_seq1	.	.	.	.	.	.	.	.	.	.	.	.	.	.	.
comp2444_c0	comp2444_c0_seq1	.	.	.	.	.	.	.	.	.	.	.	.	.	.	.
comp2446_c0	comp2446_c0_seq1	.	.	.	.	.	.	.	.	.	.	.	.	.	.	.
comp2447_c0	comp2447_c0_seq1	.	.	.	.	.	.	.	.	.	.	.	.	.	.	.
comp2449_c0	comp2449_c0_seq1	.	.	.	.	.	.	.	.	.	.	.	.	.	.	.
comp2452_c0	comp2452_c0_seq1	.	.	.	.	.	.	.	.	.	.	.	.	.	.	.
comp2454_c0	comp2454_c0_seq1	.	.	.	.	.	.	.	.	.	.	.	.	.	.	.
comp2456_c0	comp2456_c0_seq1	.	.	.	.	.	.	.	.	.	.	.	.	.	.	.
comp2457_c0	comp2457_c0_seq1	.	.	.	.	.	.	.	.	.	.	.	.	.	.	.
comp2458_c0	comp2458_c0_seq1	.	.	.	.	.	.	.	.	.	.	.	.	.	.	.
comp2459_c0	comp2459_c0_seq1	.	.	.	.	.	.	.	.	.	.	.	.	.	.	.
comp2460_c0	comp2460_c0_seq1	.	.	.	m.1279	50-352[-]	.	.	.	.	.	.	.	.	.	.
comp2462_c0	comp2462_c0_seq1	.	.	.	m.1280	59-709[-]	sp|Q5QNA6|SCRL2_ORYSJ^Q5QNA6^Q:1-612,H:1112-1321^66.2%ID^E:6e-54^RecName: Full=SCAR-like protein 2;^Eukaryota; Viridiplantae; Streptophyta; Embryophyta; Tracheophyta; Spermatophyta; Magnoliophyta; Liliopsida; Poales; Poaceae; BEP clade; Ehrhartoideae; Oryzeae; Oryza	.	.	.	.	.	GO:0005737^cellular_component^cytoplasm`GO:0005856^cellular_component^cytoskeleton`GO:0030036^biological_process^actin cytoskeleton organization	.	.	.
comp2463_c0	comp2463_c0_seq1	.	.	.	m.1281	2-553[+]	sp|Q6GPM4|RM24_XENLA^Q6GPM4^Q:109-516,H:54-187^38.41%ID^E:4e-25^RecName: Full=Probable 39S ribosomal protein L24, mitochondrial;^Eukaryota; Metazoa; Chordata; Craniata; Vertebrata; Euteleostomi; Amphibia; Batrachia; Anura; Pipoidea; Pipidae; Xenopodinae; Xenopus; Xenopus	.	.	.	.	.	GO:0005739^cellular_component^mitochondrion`GO:0005840^cellular_component^ribosome`GO:0003735^molecular_function^structural constituent of ribosome`GO:0006412^biological_process^translation	.	.	.
comp2464_c0	comp2464_c0_seq1	.	.	.	m.1282	2-328[+]	sp|Q54JK4|CHMP5_DICDI^Q54JK4^Q:1-198,H:120-184^57.58%ID^E:5e-11^RecName: Full=Charged multivesicular body protein 5;^Eukaryota; Amoebozoa; Mycetozoa; Dictyosteliida; Dictyostelium	.	.	.	.	.	GO:0010008^cellular_component^endosome membrane`GO:0015031^biological_process^protein transport	.	.	.
comp2468_c0	comp2468_c0_seq1	.	.	.	.	.	.	.	.	.	.	.	.	.	.	.
comp2469_c0	comp2469_c0_seq1	.	.	.	.	.	.	.	.	.	.	.	.	.	.	.
comp2470_c0	comp2470_c0_seq1	.	.	.	m.1283	3-359[+]	sp|Q9M3G7|ATM_ARATH^Q9M3G7^Q:1-345,H:890-1004^45.22%ID^E:4e-27^RecName: Full=Serine/threonine-protein kinase ATM;^Eukaryota; Viridiplantae; Streptophyta; Embryophyta; Tracheophyta; Spermatophyta; Magnoliophyta; eudicotyledons; Gunneridae; Pentapetalae; rosids; malvids; Brassicales; Brassicaceae; Camelineae; Arabidopsis	.	.	.	.	COG5032^3-kinase, catalytic subunit	GO:0005634^cellular_component^nucleus`GO:0005524^molecular_function^ATP binding`GO:0003677^molecular_function^DNA binding`GO:0004674^molecular_function^protein serine/threonine kinase activity`GO:0006281^biological_process^DNA repair`GO:0007126^biological_process^meiotic nuclear division	.	.	.
comp2471_c0	comp2471_c0_seq1	.	.	.	.	.	.	.	.	.	.	.	.	.	.	.
comp2475_c0	comp2475_c0_seq1	.	.	.	m.1285	1-393[-]	sp|Q9LS72|PP261_ARATH^Q9LS72^Q:1-393,H:54-189^46.04%ID^E:1e-25^RecName: Full=Pentatricopeptide repeat-containing protein At3g29230;^Eukaryota; Viridiplantae; Streptophyta; Embryophyta; Tracheophyta; Spermatophyta; Magnoliophyta; eudicotyledons; Gunneridae; Pentapetalae; rosids; malvids; Brassicales; Brassicaceae; Camelineae; Arabidopsis`sp|Q9LS72|PP261_ARATH^Q9LS72^Q:4-393,H:251-385^28.89%ID^E:1e…	.	.	.	.	.	.	.	.	.
comp2476_c0	comp2476_c0_seq1	.	.	.	.	.	.	.	.	.	.	.	.	.	.	.
comp2478_c0	comp2478_c0_seq1	.	.	.	m.1288	247-1179[+]	sp|Q75IC7|SCAM4_ORYSJ^Q75IC7^Q:1-900,H:1-301^86.05%ID^E:1e-168^RecName: Full=Secretory carrier-associated membrane protein 4;^Eukaryota; Viridiplantae; Streptophyta; Embryophyta; Tracheophyta; Spermatophyta; Magnoliophyta; Liliopsida; Poales; Poaceae; BEP clade; Ehrhartoideae; Oryzeae; Oryza	.	.	.	.	.	GO:0016021^cellular_component^integral component of membrane`GO:0005886^cellular_component^plasma membrane`GO:0030658^cellular_component^transport vesicle membrane`GO:0015031^biological_process^protein transport	.	.	.
comp2479_c0	comp2479_c0_seq1	.	.	.	m.1290	1-390[+]	.	.	.	.	.	.	.	.	.	.
comp2480_c0	comp2480_c0_seq1	.	.	.	m.1292	1028-1459[+]	.	.	.	.	.	.	.	.	.	.
comp2480_c0	comp2480_c0_seq1	.	.	.	m.1291	1-1095[+]	sp|Q9C646|RX24L_ARATH^Q9C646^Q:406-993,H:120-289^28.71%ID^E:2e-08^RecName: Full=Probable disease resistance protein RXW24L;^Eukaryota; Viridiplantae; Streptophyta; Embryophyta; Tracheophyta; Spermatophyta; Magnoliophyta; eudicotyledons; Gunneridae; Pentapetalae; rosids; malvids; Brassicales; Brassicaceae; Camelineae; Arabidopsis	.	.	.	.	KOG4658^resistance protein	GO:0043531^molecular_function^ADP binding`GO:0005524^molecular_function^ATP binding`GO:0006952^biological_process^defense response	.	.	.
comp2484_c0	comp2484_c0_seq1	.	.	.	.	.	.	.	.	.	.	.	.	.	.	.
comp2485_c0	comp2485_c0_seq1	.	.	.	.	.	.	.	.	.	.	.	.	.	.	.
comp2486_c0	comp2486_c0_seq1	.	.	.	.	.	.	.	.	.	.	.	.	.	.	.
comp2488_c0	comp2488_c0_seq1	.	.	.	.	.	.	.	.	.	.	.	.	.	.	.
comp2489_c0	comp2489_c0_seq1	.	.	.	.	.	.	.	.	.	.	.	.	.	.	.
comp2490_c0	comp2490_c0_seq1	.	.	.	.	.	.	.	.	.	.	.	.	.	.	.
comp2491_c0	comp2491_c0_seq1	.	.	.	.	.	.	.	.	.	.	.	.	.	.	.
comp2493_c0	comp2493_c0_seq1	.	.	.	m.1295	1-393[+]	.	.	.	.	.	.	.	.	.	.
comp2494_c0	comp2494_c0_seq1	.	.	.	.	.	.	.	.	.	.	.	.	.	.	.
comp2495_c0	comp2495_c0_seq2	.	.	.	.	.	.	.	.	.	.	.	.	.	.	.
comp2496_c0	comp2496_c0_seq1	.	.	.	.	.	.	.	.	.	.	.	.	.	.	.
comp2497_c0	comp2497_c0_seq1	.	.	.	.	.	.	.	.	.	.	.	.	.	.	.
comp2498_c0	comp2498_c0_seq1	.	.	.	.	.	.	.	.	.	.	.	.	.	.	.
comp2499_c0	comp2499_c0_seq1	.	.	.	.	.	.	.	.	.	.	.	.	.	.	.
comp2501_c0	comp2501_c0_seq1	.	.	.	.	.	.	.	.	.	.	.	.	.	.	.
comp2503_c0	comp2503_c0_seq1	.	.	.	m.1301	3-353[+]	.	.	.	.	.	.	.	.	.	.
comp2504_c0	comp2504_c0_seq1	.	.	.	.	.	.	.	.	.	.	.	.	.	.	.
comp2505_c0	comp2505_c0_seq1	.	.	.	.	.	.	.	.	.	.	.	.	.	.	.
comp2507_c0	comp2507_c0_seq1	.	.	.	.	.	.	.	.	.	.	.	.	.	.	.
comp2508_c0	comp2508_c0_seq1	.	.	.	.	.	.	.	.	.	.	.	.	.	.	.
comp2509_c0	comp2509_c0_seq1	.	.	.	.	.	.	.	.	.	.	.	.	.	.	.
comp2509_c0	comp2509_c0_seq2	.	.	.	.	.	.	.	.	.	.	.	.	.	.	.
comp2511_c0	comp2511_c0_seq1	.	.	.	.	.	.	.	.	.	.	.	.	.	.	.
comp2512_c0	comp2512_c0_seq1	.	.	.	.	.	.	.	.	.	.	.	.	.	.	.
comp2513_c0	comp2513_c0_seq1	.	.	.	.	.	.	.	.	.	.	.	.	.	.	.
comp2513_c0	comp2513_c0_seq2	.	.	.	.	.	.	.	.	.	.	.	.	.	.	.
comp2514_c0	comp2514_c0_seq1	.	.	.	.	.	.	.	.	.	.	.	.	.	.	.
comp2515_c0	comp2515_c0_seq1	.	.	.	m.1302	1-750[-]	.	.	.	.	.	.	.	.	.	.
comp2517_c0	comp2517_c0_seq1	.	.	.	.	.	.	.	.	.	.	.	.	.	.	.
comp2519_c0	comp2519_c0_seq1	.	.	.	.	.	.	.	.	.	.	.	.	.	.	.
comp2520_c0	comp2520_c0_seq1	.	.	.	m.1303	1-1443[+]	.	.	.	.	.	.	.	.	.	.
comp2521_c0	comp2521_c0_seq1	.	.	.	m.1304	1-351[-]	.	.	.	.	.	.	.	.	.	.
comp2521_c0	comp2521_c0_seq2	.	.	.	.	.	.	.	.	.	.	.	.	.	.	.
comp2522_c0	comp2522_c0_seq1	.	.	.	.	.	.	.	.	.	.	.	.	.	.	.
comp2523_c0	comp2523_c0_seq1	.	.	.	.	.	.	.	.	.	.	.	.	.	.	.
comp2526_c0	comp2526_c0_seq1	.	.	.	.	.	.	.	.	.	.	.	.	.	.	.
comp2528_c0	comp2528_c0_seq1	.	.	.	.	.	.	.	.	.	.	.	.	.	.	.
comp2529_c0	comp2529_c0_seq1	.	.	.	.	.	.	.	.	.	.	.	.	.	.	.
comp2530_c0	comp2530_c0_seq1	.	.	.	m.1306	2-376[-]	sp|Q9LVP0|Y5639_ARATH^Q9LVP0^Q:1-375,H:823-949^76.56%ID^E:2e-58^RecName: Full=Probable leucine-rich repeat receptor-like protein kinase At5g63930;^Eukaryota; Viridiplantae; Streptophyta; Embryophyta; Tracheophyta; Spermatophyta; Magnoliophyta; eudicotyledons; Gunneridae; Pentapetalae; rosids; malvids; Brassicales; Brassicaceae; Camelineae; Arabidopsis	.	.	.	.	COG4886^leucine Rich Repeat	GO:0016021^cellular_component^integral component of membrane`GO:0005886^cellular_component^plasma membrane`GO:0005524^molecular_function^ATP binding`GO:0004674^molecular_function^protein serine/threonine kinase activity	.	.	.
comp2531_c0	comp2531_c0_seq1	.	.	.	.	.	.	.	.	.	.	.	.	.	.	.
comp2535_c0	comp2535_c0_seq1	.	.	.	.	.	.	.	.	.	.	.	.	.	.	.
comp2536_c0	comp2536_c0_seq1	.	.	.	.	.	.	.	.	.	.	.	.	.	.	.
comp2537_c0	comp2537_c0_seq1	.	.	.	m.1309	2-358[+]	sp|Q9LZH5|LTPG2_ARATH^Q9LZH5^Q:228-10,H:38-115^39.74%ID^E:2e-11^RecName: Full=Non-specific lipid transfer protein GPI-anchored 2;^Eukaryota; Viridiplantae; Streptophyta; Embryophyta; Tracheophyta; Spermatophyta; Magnoliophyta; eudicotyledons; Gunneridae; Pentapetalae; rosids; malvids; Brassicales; Brassicaceae; Camelineae; Arabidopsis	.	.	.	.	.	GO:0031225^cellular_component^anchored component of membrane`GO:0046658^cellular_component^anchored component of plasma membrane`GO:0005886^cellular_component^plasma membrane`GO:0008289^molecular_function^lipid binding`GO:0042335^biological_process^cuticle development`GO:0006869^biological_process^lipid transport	.	.	.
comp2538_c0	comp2538_c0_seq1	.	.	.	.	.	.	.	.	.	.	.	.	.	.	.
comp2542_c0	comp2542_c0_seq1	.	.	.	m.1313	1-402[-]	sp|O49545|BAME1_ARATH^O49545^Q:220-402,H:74-134^57.38%ID^E:6e-11^RecName: Full=Leucine-rich repeat receptor-like serine/threonine-protein kinase BAM1;^Eukaryota; Viridiplantae; Streptophyta; Embryophyta; Tracheophyta; Spermatophyta; Magnoliophyta; eudicotyledons; Gunneridae; Pentapetalae; rosids; malvids; Brassicales; Brassicaceae; Camelineae; Arabidopsis`sp|O49545|BAME1_ARATH^O49545^Q:220-399,H:…	.	.	sigP:1^20^0.841^YES	.	COG4886^leucine Rich Repeat	GO:0016021^cellular_component^integral component of membrane`GO:0005886^cellular_component^plasma membrane`GO:0005524^molecular_function^ATP binding`GO:0005515^molecular_function^protein binding`GO:0043621^molecular_function^protein self-association`GO:0004674^molecular_function^protein serine/threonine kinase activity`GO:0033612^molecular_function^receptor serine/threonine kinase binding`GO:0048…	.	.	.
comp2544_c0	comp2544_c0_seq1	.	.	.	.	.	.	.	.	.	.	.	.	.	.	.
comp2545_c0	comp2545_c0_seq1	.	.	.	m.1314	1-369[+]	sp|Q9SW11|PUB35_ARATH^Q9SW11^Q:282-10,H:83-172^31.87%ID^E:7e-09^RecName: Full=U-box domain-containing protein 35;^Eukaryota; Viridiplantae; Streptophyta; Embryophyta; Tracheophyta; Spermatophyta; Magnoliophyta; eudicotyledons; Gunneridae; Pentapetalae; rosids; malvids; Brassicales; Brassicaceae; Camelineae; Arabidopsis	.	.	.	.	COG0515^Serine Threonine protein kinase	GO:0000151^cellular_component^ubiquitin ligase complex`GO:0005524^molecular_function^ATP binding`GO:0005515^molecular_function^protein binding`GO:0004674^molecular_function^protein serine/threonine kinase activity`GO:0004842^molecular_function^ubiquitin-protein transferase activity`GO:0006950^biological_process^response to stress	.	.	.
comp2546_c0	comp2546_c0_seq1	.	.	.	.	.	.	.	.	.	.	.	.	.	.	.
comp2549_c0	comp2549_c0_seq1	.	.	.	.	.	.	.	.	.	.	.	.	.	.	.
comp2552_c0	comp2552_c0_seq1	.	.	.	.	.	.	.	.	.	.	.	.	.	.	.
comp2557_c0	comp2557_c0_seq1	.	.	.	.	.	.	.	.	.	.	.	.	.	.	.
comp2558_c0	comp2558_c0_seq1	.	.	.	m.1316	1-390[+]	sp|Q8VZG8|Y4885_ARATH^Q8VZG8^Q:1-381,H:155-281^41.41%ID^E:9e-19^RecName: Full=Probable LRR receptor-like serine/threonine-protein kinase At4g08850;^Eukaryota; Viridiplantae; Streptophyta; Embryophyta; Tracheophyta; Spermatophyta; Magnoliophyta; eudicotyledons; Gunneridae; Pentapetalae; rosids; malvids; Brassicales; Brassicaceae; Camelineae; Arabidopsis`sp|Q8VZG8|Y4885_ARATH^Q8VZG8^Q:1-375,H:227-3…	.	.	.	.	COG0515^Serine Threonine protein kinase	GO:0016021^cellular_component^integral component of membrane`GO:0016020^cellular_component^membrane`GO:0005886^cellular_component^plasma membrane`GO:0009506^cellular_component^plasmodesma`GO:0005524^molecular_function^ATP binding`GO:0004674^molecular_function^protein serine/threonine kinase activity`GO:0004713^molecular_function^protein tyrosine kinase activity	.	.	.
comp2562_c0	comp2562_c0_seq1	.	.	.	.	.	.	.	.	.	.	.	.	.	.	.
comp2564_c0	comp2564_c0_seq1	.	.	.	.	.	.	.	.	.	.	.	.	.	.	.
comp2566_c0	comp2566_c0_seq1	.	.	.	.	.	.	.	.	.	.	.	.	.	.	.
comp2567_c0	comp2567_c0_seq1	.	.	.	.	.	.	.	.	.	.	.	.	.	.	.
comp2570_c0	comp2570_c0_seq1	.	.	.	.	.	.	.	.	.	.	.	.	.	.	.
comp2572_c0	comp2572_c0_seq1	.	.	.	.	.	.	.	.	.	.	.	.	.	.	.
comp2575_c0	comp2575_c0_seq1	.	.	.	.	.	.	.	.	.	.	.	.	.	.	.
comp2576_c0	comp2576_c0_seq1	.	.	.	m.1317	3-329[-]	.	.	.	.	.	.	.	.	.	.
comp2577_c0	comp2577_c0_seq1	.	.	.	.	.	.	.	.	.	.	.	.	.	.	.
comp2583_c0	comp2583_c0_seq1	.	.	.	.	.	.	.	.	.	.	.	.	.	.	.
comp2584_c0	comp2584_c0_seq1	.	.	.	m.1321	2-469[+]	sp|Q9ZVI6|LOR8_ARATH^Q9ZVI6^Q:4-405,H:72-193^33.33%ID^E:3e-12^RecName: Full=Protein LURP-one-related 8;^Eukaryota; Viridiplantae; Streptophyta; Embryophyta; Tracheophyta; Spermatophyta; Magnoliophyta; eudicotyledons; Gunneridae; Pentapetalae; rosids; malvids; Brassicales; Brassicaceae; Camelineae; Arabidopsis	.	.	.	.	.	.	.	.	.
comp2585_c0	comp2585_c0_seq1	.	.	.	.	.	.	.	.	.	.	.	.	.	.	.
comp2586_c0	comp2586_c0_seq1	.	.	.	.	.	.	.	.	.	.	.	.	.	.	.
comp2587_c0	comp2587_c0_seq1	.	.	.	.	.	.	.	.	.	.	.	.	.	.	.
comp2588_c0	comp2588_c0_seq1	.	.	.	.	.	.	.	.	.	.	.	.	.	.	.
comp2593_c0	comp2593_c0_seq1	.	.	.	.	.	.	.	.	.	.	.	.	.	.	.
comp2594_c0	comp2594_c0_seq1	.	.	.	.	.	.	.	.	.	.	.	.	.	.	.
comp2594_c0	comp2594_c0_seq2	.	.	.	.	.	.	.	.	.	.	.	.	.	.	.
comp2595_c0	comp2595_c0_seq1	.	.	.	m.1326	1-522[-]	sp|C0LGP4|Y3475_ARATH^C0LGP4^Q:100-522,H:683-824^46.9%ID^E:2e-36^RecName: Full=Probable LRR receptor-like serine/threonine-protein kinase At3g47570;^Eukaryota; Viridiplantae; Streptophyta; Embryophyta; Tracheophyta; Spermatophyta; Magnoliophyta; eudicotyledons; Gunneridae; Pentapetalae; rosids; malvids; Brassicales; Brassicaceae; Camelineae; Arabidopsis	.	.	sigP:1^23^0.849^YES	.	COG4886^leucine Rich Repeat	GO:0016021^cellular_component^integral component of membrane`GO:0005886^cellular_component^plasma membrane`GO:0005524^molecular_function^ATP binding`GO:0004674^molecular_function^protein serine/threonine kinase activity	.	.	.
comp2596_c0	comp2596_c0_seq1	.	.	.	.	.	.	.	.	.	.	.	.	.	.	.
comp2597_c0	comp2597_c0_seq1	.	.	.	m.1327	1-414[-]	sp|Q960X8|HRS_DROME^Q960X8^Q:133-354,H:159-230^39.74%ID^E:4e-10^RecName: Full=Hepatocyte growth factor-regulated tyrosine kinase substrate;^Eukaryota; Metazoa; Ecdysozoa; Arthropoda; Hexapoda; Insecta; Pterygota; Neoptera; Endopterygota; Diptera; Brachycera; Muscomorpha; Ephydroidea; Drosophilidae; Drosophila; Sophophora	.	.	.	.	.	GO:0005938^cellular_component^cell cortex`GO:0005768^cellular_component^endosome`GO:0033565^cellular_component^ESCRT-0 complex`GO:0048471^cellular_component^perinuclear region of cytoplasm`GO:0008021^cellular_component^synaptic vesicle`GO:0046872^molecular_function^metal ion binding`GO:0043130^molecular_function^ubiquitin binding`GO:0007298^biological_process^border follicle cell migration`GO:000…	.	.	.
comp2598_c0	comp2598_c0_seq1	.	.	.	.	.	.	.	.	.	.	.	.	.	.	.
comp2599_c0	comp2599_c0_seq1	.	.	.	m.1329	2-844[+]	sp|Q9M3B9|AB20B_ARATH^Q9M3B9^Q:1-840,H:624-905^60.21%ID^E:1e-94^RecName: Full=ABC transporter B family member 20;^Eukaryota; Viridiplantae; Streptophyta; Embryophyta; Tracheophyta; Spermatophyta; Magnoliophyta; eudicotyledons; Gunneridae; Pentapetalae; rosids; malvids; Brassicales; Brassicaceae; Camelineae; Arabidopsis	.	.	.	.	COG1132^(ABC) transporter	GO:0016021^cellular_component^integral component of membrane`GO:0005634^cellular_component^nucleus`GO:0005886^cellular_component^plasma membrane`GO:0005524^molecular_function^ATP binding`GO:0042626^molecular_function^ATPase activity, coupled to transmembrane movement of substances`GO:0010329^molecular_function^auxin efflux transmembrane transporter activity`GO:0010541^biological_process^acropetal…	.	.	.
comp2600_c0	comp2600_c0_seq1	.	.	.	m.1330	3-437[-]	sp|Q93VB5|HFA4D_ORYSJ^Q93VB5^Q:4-414,H:257-408^41.03%ID^E:1e-17^RecName: Full=Heat stress transcription factor A-4d;^Eukaryota; Viridiplantae; Streptophyta; Embryophyta; Tracheophyta; Spermatophyta; Magnoliophyta; Liliopsida; Poales; Poaceae; BEP clade; Ehrhartoideae; Oryzeae; Oryza	.	.	.	.	COG5169^Transcription factor	GO:0005634^cellular_component^nucleus`GO:0043565^molecular_function^sequence-specific DNA binding`GO:0003700^molecular_function^sequence-specific DNA binding transcription factor activity`GO:0006950^biological_process^response to stress`GO:0006351^biological_process^transcription, DNA-templated	.	.	.
comp2602_c0	comp2602_c0_seq1	.	.	.	.	.	.	.	.	.	.	.	.	.	.	.
comp2602_c0	comp2602_c0_seq2	.	.	.	.	.	.	.	.	.	.	.	.	.	.	.
comp2604_c0	comp2604_c0_seq1	.	.	.	.	.	.	.	.	.	.	.	.	.	.	.
[truncated: 57,183 more rows]
