# Supplementary material for: Comparative transcriptome analysis within the Lolium/Festuca species complex reveals high sequence conservation
Source: BMC Genomics. 2015 Mar 28;16(1):249. doi: 10.1186/s12864-015-1447-y (PMC4389671; doi:10.1186/s12864-015-1447-y)
Supplement: Additional file 3 — Table S3. Trinotate annotation report for L.m. westerwoldicum. [file 12864_2015_1447_MOESM3_ESM.xlsx]

## Sheet: Additional Table 3 Trinotate_L.
#gene_id	transcript_id	sprot_Top_BLASTX_hit	TrEMBL_Top_BLASTX_hit	RNAMMER	prot_id	prot_coords	sprot_Top_BLASTP_hit	TrEMBL_Top_BLASTP_hit	Pfam	SignalP	TmHMM	eggnog	gene_ontology_blast	gene_ontology_pfam	transcript	peptide
comp0_c0	comp0_c0_seq1	.	.	.	m.1	1-558[+]	sp|F4HW65|STIL1_ARATH^F4HW65^Q:13-555,H:732-894^35.68%ID^E:1e-22^RecName: Full=Protein STICHEL-like 1;^Eukaryota; Viridiplantae; Streptophyta; Embryophyta; Tracheophyta; Spermatophyta; Magnoliophyta; eudicotyledons; Gunneridae; Pentapetalae; rosids; malvids; Brassicales; Brassicaceae; Camelineae; Arabidopsis	.	.	.	.	COG2812^dna polymerase iii subunits gamma and tau	GO:0009360^cellular_component^DNA polymerase III complex`GO:0005886^cellular_component^plasma membrane`GO:0005524^molecular_function^ATP binding`GO:0003677^molecular_function^DNA binding`GO:0003887^molecular_function^DNA-directed DNA polymerase activity`GO:0017111^molecular_function^nucleoside-triphosphatase activity	.	.	.
comp0_c0	comp0_c0_seq2	.	.	.	m.2	1-537[+]	sp|O64728|STI_ARATH^O64728^Q:10-534,H:757-930^38.8%ID^E:4e-20^RecName: Full=Protein STICHEL;^Eukaryota; Viridiplantae; Streptophyta; Embryophyta; Tracheophyta; Spermatophyta; Magnoliophyta; eudicotyledons; Gunneridae; Pentapetalae; rosids; malvids; Brassicales; Brassicaceae; Camelineae; Arabidopsis	.	.	.	.	COG2812^dna polymerase iii subunits gamma and tau	GO:0009360^cellular_component^DNA polymerase III complex`GO:0005634^cellular_component^nucleus`GO:0005886^cellular_component^plasma membrane`GO:0005524^molecular_function^ATP binding`GO:0003677^molecular_function^DNA binding`GO:0003887^molecular_function^DNA-directed DNA polymerase activity`GO:0010091^biological_process^trichome branching`GO:0010026^biological_process^trichome differentiation	.	.	.
comp1_c0	comp1_c0_seq1	.	.	.	m.3	17-868[-]	.	.	.	.	.	.	.	.	.	.
comp1_c0	comp1_c0_seq2	.	.	.	.	.	.	.	.	.	.	.	.	.	.	.
comp3_c0	comp3_c0_seq1	.	.	.	.	.	.	.	.	.	.	.	.	.	.	.
comp4_c0	comp4_c0_seq1	.	.	.	.	.	.	.	.	.	.	.	.	.	.	.
comp4_c0	comp4_c0_seq2	.	.	.	.	.	.	.	.	.	.	.	.	.	.	.
comp5_c0	comp5_c0_seq1	.	.	.	.	.	.	.	.	.	.	.	.	.	.	.
comp6_c0	comp6_c0_seq1	.	.	.	m.4	3-716[-]	.	.	.	.	.	.	.	.	.	.
comp6_c0	comp6_c0_seq2	.	.	.	m.5	2-643[-]	.	.	.	.	.	.	.	.	.	.
comp7_c0	comp7_c0_seq1	.	.	.	.	.	.	.	.	.	.	.	.	.	.	.
comp9_c0	comp9_c0_seq1	.	.	.	m.6	112-468[-]	.	.	.	.	.	.	.	.	.	.
comp9_c0	comp9_c0_seq2	.	.	.	.	.	.	.	.	.	.	.	.	.	.	.
comp10_c0	comp10_c0_seq1	.	.	.	m.7	1-348[-]	.	.	.	.	.	.	.	.	.	.
comp10_c0	comp10_c0_seq2	.	.	.	.	.	.	.	.	.	.	.	.	.	.	.
comp12_c0	comp12_c0_seq1	.	.	.	.	.	.	.	.	.	.	.	.	.	.	.
comp13_c0	comp13_c0_seq1	.	.	.	.	.	.	.	.	.	.	.	.	.	.	.
comp14_c0	comp14_c0_seq1	.	.	.	.	.	.	.	.	.	.	.	.	.	.	.
comp15_c0	comp15_c0_seq1	.	.	.	.	.	.	.	.	.	.	.	.	.	.	.
comp16_c0	comp16_c0_seq1	.	.	.	.	.	.	.	.	.	.	.	.	.	.	.
comp16_c0	comp16_c0_seq2	.	.	.	.	.	.	.	.	.	.	.	.	.	.	.
comp17_c0	comp17_c0_seq1	.	.	.	.	.	.	.	.	.	.	.	.	.	.	.
comp17_c0	comp17_c0_seq2	.	.	.	.	.	.	.	.	.	.	.	.	.	.	.
comp18_c0	comp18_c0_seq1	.	.	.	.	.	.	.	.	.	.	.	.	.	.	.
comp19_c0	comp19_c0_seq1	.	.	.	.	.	.	.	.	.	.	.	.	.	.	.
comp19_c0	comp19_c0_seq2	.	.	.	.	.	.	.	.	.	.	.	.	.	.	.
comp20_c0	comp20_c0_seq1	.	.	.	m.13	1-342[-]	sp|P10978|POLX_TOBAC^P10978^Q:1-333,H:524-634^36.94%ID^E:2e-19^RecName: Full=Retrovirus-related Pol polyprotein from transposon TNT 1-94;^Eukaryota; Viridiplantae; Streptophyta; Embryophyta; Tracheophyta; Spermatophyta; Magnoliophyta; eudicotyledons; Gunneridae; Pentapetalae; asterids; lamiids; Solanales; Solanaceae; Nicotianoideae; Nicotianeae; Nicotiana	.	PF00665.21^rve^Integrase core domain^11-71^E:3.6e-09	.	.	.	GO:0004190^molecular_function^aspartic-type endopeptidase activity`GO:0004519^molecular_function^endonuclease activity`GO:0003676^molecular_function^nucleic acid binding`GO:0003964^molecular_function^RNA-directed DNA polymerase activity`GO:0008270^molecular_function^zinc ion binding`GO:0015074^biological_process^DNA integration	GO:0015074^biological_process^DNA integration	.	.
comp21_c0	comp21_c0_seq1	.	.	.	m.14	1-405[+]	.	.	.	.	.	.	.	.	.	.
comp21_c0	comp21_c0_seq2	.	.	.	m.15	234-569[+]	.	.	.	.	.	.	.	.	.	.
comp22_c0	comp22_c0_seq1	.	.	.	.	.	.	.	.	.	.	.	.	.	.	.
comp23_c0	comp23_c0_seq1	.	.	.	.	.	.	.	.	.	.	.	.	.	.	.
comp23_c0	comp23_c0_seq2	.	.	.	m.16	3-386[+]	.	.	.	.	.	.	.	.	.	.
comp25_c0	comp25_c0_seq1	.	.	.	.	.	.	.	.	.	.	.	.	.	.	.
comp27_c0	comp27_c0_seq1	.	.	.	.	.	.	.	.	.	.	.	.	.	.	.
comp28_c0	comp28_c0_seq1	.	.	.	.	.	.	.	.	.	.	.	.	.	.	.
comp29_c0	comp29_c0_seq1	.	.	.	.	.	.	.	.	.	.	.	.	.	.	.
comp29_c0	comp29_c0_seq2	.	.	.	.	.	.	.	.	.	.	.	.	.	.	.
comp30_c0	comp30_c0_seq1	.	.	.	.	.	.	.	.	.	.	.	.	.	.	.
comp30_c0	comp30_c0_seq2	.	.	.	.	.	.	.	.	.	.	.	.	.	.	.
comp31_c0	comp31_c0_seq1	.	.	.	.	.	.	.	.	.	.	.	.	.	.	.
comp31_c0	comp31_c0_seq2	.	.	.	.	.	.	.	.	.	.	.	.	.	.	.
comp32_c0	comp32_c0_seq1	.	.	.	m.17	2-481[+]	sp|C0LGF5|Y1341_ARATH^C0LGF5^Q:4-450,H:245-392^43.62%ID^E:8e-22^RecName: Full=Probable LRR receptor-like serine/threonine-protein kinase At1g34110;^Eukaryota; Viridiplantae; Streptophyta; Embryophyta; Tracheophyta; Spermatophyta; Magnoliophyta; eudicotyledons; Gunneridae; Pentapetalae; rosids; malvids; Brassicales; Brassicaceae; Camelineae; Arabidopsis`sp|C0LGF5|Y1341_ARATH^C0LGF5^Q:4-444,H:197-3…	.	PF13504.1^LRR_7^Leucine rich repeat^1-7^E:9000`PF13504.1^LRR_7^Leucine rich repeat^18-34^E:1.9`PF13504.1^LRR_7^Leucine rich repeat^43-54^E:730`PF13855.1^LRR_8^Leucine rich repeat^97-150^E:1.6e-06`PF13504.1^LRR_7^Leucine rich repeat^97-107^E:1300`PF13504.1^LRR_7^Leucine rich repeat^114-127^E:13`PF13504.1^LRR_7^Leucine rich repeat^139-151^E:7.1	.	.	COG4886^leucine Rich Repeat	GO:0016021^cellular_component^integral component of membrane`GO:0005524^molecular_function^ATP binding`GO:0004674^molecular_function^protein serine/threonine kinase activity	GO:0005515^molecular_function^protein binding	.	.
comp32_c0	comp32_c0_seq2	.	.	.	.	.	.	.	.	.	.	.	.	.	.	.
comp34_c0	comp34_c0_seq1	.	.	.	.	.	.	.	.	.	.	.	.	.	.	.
comp35_c0	comp35_c0_seq1	.	.	.	.	.	.	.	.	.	.	.	.	.	.	.
comp35_c0	comp35_c0_seq2	.	.	.	m.24	359-667[-]	.	.	.	.	.	.	.	.	.	.
comp36_c0	comp36_c0_seq1	.	.	.	.	.	.	.	.	.	.	.	.	.	.	.
comp37_c0	comp37_c0_seq1	.	.	.	.	.	.	.	.	.	.	.	.	.	.	.
comp39_c0	comp39_c0_seq1	.	.	.	.	.	.	.	.	.	.	.	.	.	.	.
comp40_c0	comp40_c0_seq1	.	.	.	m.25	2-472[+]	sp|Q9M8J9|BPM2_ARATH^Q9M8J9^Q:4-465,H:180-332^48.7%ID^E:3e-38^RecName: Full=BTB/POZ and MATH domain-containing protein 2;^Eukaryota; Viridiplantae; Streptophyta; Embryophyta; Tracheophyta; Spermatophyta; Magnoliophyta; eudicotyledons; Gunneridae; Pentapetalae; rosids; malvids; Brassicales; Brassicaceae; Camelineae; Arabidopsis	.	PF00651.26^BTB^BTB/POZ domain^16-133^E:2.1e-23	.	.	.	GO:0005634^cellular_component^nucleus`GO:0005515^molecular_function^protein binding`GO:0071472^biological_process^cellular response to salt stress`GO:0042631^biological_process^cellular response to water deprivation`GO:0016567^biological_process^protein ubiquitination`GO:0006970^biological_process^response to osmotic stress	GO:0005515^molecular_function^protein binding	.	.
comp41_c0	comp41_c0_seq1	.	.	.	.	.	.	.	.	.	.	.	.	.	.	.
comp42_c0	comp42_c0_seq1	.	.	.	.	.	.	.	.	.	.	.	.	.	.	.
comp44_c0	comp44_c0_seq1	.	.	.	.	.	.	.	.	.	.	.	.	.	.	.
comp45_c0	comp45_c0_seq1	.	.	.	m.28	3-317[+]	.	.	PF12734.2^CYSTM^Cysteine-rich TM module stress tolerance^61-104^E:8.9e-05	.	.	.	.	.	.	.
comp48_c0	comp48_c0_seq1	.	.	.	.	.	.	.	.	.	.	.	.	.	.	.
comp48_c0	comp48_c0_seq2	.	.	.	.	.	.	.	.	.	.	.	.	.	.	.
comp49_c0	comp49_c0_seq1	.	.	.	.	.	.	.	.	.	.	.	.	.	.	.
comp50_c0	comp50_c0_seq1	.	.	.	.	.	.	.	.	.	.	.	.	.	.	.
comp51_c0	comp51_c0_seq1	.	.	.	m.29	374-859[+]	sp|Q6YVX9|C3H16_ORYSJ^Q6YVX9^Q:1-477,H:278-435^75.47%ID^E:2e-65^RecName: Full=Zinc finger CCCH domain-containing protein 16;^Eukaryota; Viridiplantae; Streptophyta; Embryophyta; Tracheophyta; Spermatophyta; Magnoliophyta; Liliopsida; Poales; Poaceae; BEP clade; Ehrhartoideae; Oryzeae; Oryza	.	PF00642.19^zf-CCCH^Zinc finger C-x8-C-x5-C-x3-H type (and similar)^21-48^E:1.1e-06	.	.	.	GO:0005634^cellular_component^nucleus`GO:0003677^molecular_function^DNA binding`GO:0046872^molecular_function^metal ion binding`GO:0000166^molecular_function^nucleotide binding`GO:0003723^molecular_function^RNA binding	GO:0046872^molecular_function^metal ion binding	.	.
comp51_c0	comp51_c0_seq2	.	.	.	.	.	.	.	.	.	.	.	.	.	.	.
comp53_c0	comp53_c0_seq1	.	.	.	.	.	.	.	.	.	.	.	.	.	.	.
comp54_c0	comp54_c0_seq1	.	.	.	.	.	.	.	.	.	.	.	.	.	.	.
comp54_c0	comp54_c0_seq2	.	.	.	.	.	.	.	.	.	.	.	.	.	.	.
comp55_c0	comp55_c0_seq1	.	.	.	m.33	3-344[+]	.	.	.	.	.	.	.	.	.	.
comp56_c0	comp56_c0_seq1	.	.	.	.	.	.	.	.	.	.	.	.	.	.	.
comp61_c0	comp61_c0_seq1	.	.	.	.	.	.	.	.	.	.	.	.	.	.	.
comp61_c0	comp61_c0_seq2	.	.	.	.	.	.	.	.	.	.	.	.	.	.	.
comp62_c0	comp62_c0_seq1	.	.	.	.	.	.	.	.	.	.	.	.	.	.	.
comp62_c0	comp62_c0_seq2	.	.	.	.	.	.	.	.	.	.	.	.	.	.	.
comp63_c0	comp63_c0_seq1	.	.	.	m.35	1-354[+]	sp|Q38953|DHX8_ARATH^Q38953^Q:1-351,H:769-885^90.6%ID^E:1e-66^RecName: Full=Probable pre-mRNA-splicing factor ATP-dependent RNA helicase;^Eukaryota; Viridiplantae; Streptophyta; Embryophyta; Tracheophyta; Spermatophyta; Magnoliophyta; eudicotyledons; Gunneridae; Pentapetalae; rosids; malvids; Brassicales; Brassicaceae; Camelineae; Arabidopsis	.	PF00271.26^Helicase_C^Helicase conserved C-terminal domain^3-77^E:2.7e-11	.	.	COG1643^helicase	GO:0005829^cellular_component^cytosol`GO:0005739^cellular_component^mitochondrion`GO:0005634^cellular_component^nucleus`GO:0009506^cellular_component^plasmodesma`GO:0005524^molecular_function^ATP binding`GO:0008026^molecular_function^ATP-dependent helicase activity`GO:0003723^molecular_function^RNA binding`GO:0006397^biological_process^mRNA processing`GO:0008380^biological_process^RNA splicing	.	.	.
comp64_c0	comp64_c0_seq1	.	.	.	m.37	2-514[+]	.	.	.	.	.	.	.	.	.	.
comp65_c0	comp65_c0_seq1	.	.	.	.	.	.	.	.	.	.	.	.	.	.	.
comp65_c0	comp65_c0_seq2	.	.	.	.	.	.	.	.	.	.	.	.	.	.	.
comp66_c0	comp66_c0_seq1	.	.	.	m.38	2-1189[+]	sp|Q8RY17|WAKLI_ARATH^Q8RY17^Q:73-1011,H:384-695^53.35%ID^E:1e-109^RecName: Full=Wall-associated receptor kinase-like 22;^Eukaryota; Viridiplantae; Streptophyta; Embryophyta; Tracheophyta; Spermatophyta; Magnoliophyta; eudicotyledons; Gunneridae; Pentapetalae; rosids; malvids; Brassicales; Brassicaceae; Camelineae; Arabidopsis	.	PF00069.20^Pkinase^Protein kinase domain^66-329^E:8.1e-47`PF07714.12^Pkinase_Tyr^Protein tyrosine kinase^66-333^E:2.8e-43	.	.	COG0515^Serine Threonine protein kinase	GO:0016021^cellular_component^integral component of membrane`GO:0005524^molecular_function^ATP binding`GO:0030247^molecular_function^polysaccharide binding`GO:0004674^molecular_function^protein serine/threonine kinase activity`GO:0009620^biological_process^response to fungus	GO:0004672^molecular_function^protein kinase activity`GO:0005524^molecular_function^ATP binding`GO:0006468^biological_process^protein phosphorylation	.	.
comp66_c0	comp66_c0_seq2	.	.	.	m.39	2-1318[+]	sp|Q7X8C5|WAKLB_ARATH^Q7X8C5^Q:70-1206,H:319-691^48.68%ID^E:1e-112^RecName: Full=Wall-associated receptor kinase-like 2;^Eukaryota; Viridiplantae; Streptophyta; Embryophyta; Tracheophyta; Spermatophyta; Magnoliophyta; eudicotyledons; Gunneridae; Pentapetalae; rosids; malvids; Brassicales; Brassicaceae; Camelineae; Arabidopsis	.	PF00069.20^Pkinase^Protein kinase domain^125-393^E:6.7e-48`PF07714.12^Pkinase_Tyr^Protein tyrosine kinase^127-397^E:2.7e-43	.	ExpAA=22.97^PredHel=1^Topology=i49-71o	COG0515^Serine Threonine protein kinase	GO:0016021^cellular_component^integral component of membrane`GO:0005524^molecular_function^ATP binding`GO:0005509^molecular_function^calcium ion binding`GO:0030247^molecular_function^polysaccharide binding`GO:0004674^molecular_function^protein serine/threonine kinase activity`GO:0046777^biological_process^protein autophosphorylation	GO:0004672^molecular_function^protein kinase activity`GO:0005524^molecular_function^ATP binding`GO:0006468^biological_process^protein phosphorylation	.	.
comp67_c0	comp67_c0_seq1	.	.	.	m.40	2-355[+]	.	.	.	.	.	.	.	.	.	.
comp67_c0	comp67_c0_seq2	.	.	.	m.41	1-495[-]	.	.	.	.	.	.	.	.	.	.
comp68_c0	comp68_c0_seq1	.	.	.	.	.	.	.	.	.	.	.	.	.	.	.
comp69_c0	comp69_c0_seq1	.	.	.	.	.	.	.	.	.	.	.	.	.	.	.
comp70_c0	comp70_c0_seq1	.	.	.	.	.	.	.	.	.	.	.	.	.	.	.
comp70_c0	comp70_c0_seq2	.	.	.	.	.	.	.	.	.	.	.	.	.	.	.
comp71_c0	comp71_c0_seq1	.	.	.	.	.	.	.	.	.	.	.	.	.	.	.
comp72_c0	comp72_c0_seq1	.	.	.	m.42	2-469[+]	.	.	.	.	.	.	.	.	.	.
comp73_c0	comp73_c0_seq1	.	.	.	m.43	3-1127[+]	sp|Q9C778|ELP4_ARATH^Q9C778^Q:85-1050,H:26-333^58.39%ID^E:4e-114^RecName: Full=Elongator complex protein 4;^Eukaryota; Viridiplantae; Streptophyta; Embryophyta; Tracheophyta; Spermatophyta; Magnoliophyta; eudicotyledons; Gunneridae; Pentapetalae; rosids; malvids; Brassicales; Brassicaceae; Camelineae; Arabidopsis	.	PF05625.6^PAXNEB^PAXNEB protein^12-374^E:2.7e-68	.	.	.	GO:0005737^cellular_component^cytoplasm`GO:0033588^cellular_component^Elongator holoenzyme complex`GO:0005634^cellular_component^nucleus`GO:0005515^molecular_function^protein binding`GO:0016746^molecular_function^transferase activity, transferring acyl groups`GO:0009738^biological_process^abscisic acid-activated signaling pathway`GO:0009734^biological_process^auxin-activated signaling pathway`GO:…	GO:0006357^biological_process^regulation of transcription from RNA polymerase II promoter`GO:0033588^cellular_component^Elongator holoenzyme complex	.	.
comp73_c0	comp73_c0_seq2	.	.	.	m.45	3-1052[+]	sp|Q9C778|ELP4_ARATH^Q9C778^Q:85-936,H:26-295^55.99%ID^E:4e-100^RecName: Full=Elongator complex protein 4;^Eukaryota; Viridiplantae; Streptophyta; Embryophyta; Tracheophyta; Spermatophyta; Magnoliophyta; eudicotyledons; Gunneridae; Pentapetalae; rosids; malvids; Brassicales; Brassicaceae; Camelineae; Arabidopsis	.	PF05625.6^PAXNEB^PAXNEB protein^12-312^E:1.6e-56	.	.	.	GO:0005737^cellular_component^cytoplasm`GO:0033588^cellular_component^Elongator holoenzyme complex`GO:0005634^cellular_component^nucleus`GO:0005515^molecular_function^protein binding`GO:0016746^molecular_function^transferase activity, transferring acyl groups`GO:0009738^biological_process^abscisic acid-activated signaling pathway`GO:0009734^biological_process^auxin-activated signaling pathway`GO:…	GO:0006357^biological_process^regulation of transcription from RNA polymerase II promoter`GO:0033588^cellular_component^Elongator holoenzyme complex	.	.
comp75_c0	comp75_c0_seq1	.	.	.	.	.	.	.	.	.	.	.	.	.	.	.
comp76_c0	comp76_c0_seq1	.	.	.	.	.	.	.	.	.	.	.	.	.	.	.
comp76_c0	comp76_c0_seq2	.	.	.	.	.	.	.	.	.	.	.	.	.	.	.
comp78_c0	comp78_c0_seq1	.	.	.	.	.	.	.	.	.	.	.	.	.	.	.
comp78_c0	comp78_c0_seq2	.	.	.	m.46	161-547[-]	.	.	.	sigP:1^27^0.463^YES	.	.	.	.	.	.
comp79_c0	comp79_c0_seq1	.	.	.	.	.	.	.	.	.	.	.	.	.	.	.
comp79_c0	comp79_c0_seq2	.	.	.	.	.	.	.	.	.	.	.	.	.	.	.
comp80_c0	comp80_c0_seq1	.	.	.	m.51	2-529[+]	sp|Q9LMH5|PPR42_ARATH^Q9LMH5^Q:22-525,H:255-426^38.95%ID^E:2e-31^RecName: Full=Putative pentatricopeptide repeat-containing protein At1g13800;^Eukaryota; Viridiplantae; Streptophyta; Embryophyta; Tracheophyta; Spermatophyta; Magnoliophyta; eudicotyledons; Gunneridae; Pentapetalae; rosids; malvids; Brassicales; Brassicaceae; Camelineae; Arabidopsis`sp|Q9LMH5|PPR42_ARATH^Q9LMH5^Q:25-516,H:365-528^2…	.	PF13041.1^PPR_2^PPR repeat family^3-52^E:3.6e-09`PF01535.15^PPR^PPR repeat^8-36^E:0.0015`PF13812.1^PPR_3^Pentatricopeptide repeat domain^8-37^E:0.046`PF12854.2^PPR_1^PPR repeat^35-64^E:2.2e-06`PF13041.1^PPR_2^PPR repeat family^39-87^E:3.5e-11`PF01535.15^PPR^PPR repeat^42-71^E:0.00026`PF01535.15^PPR^PPR repeat^78-106^E:9.7e-05`PF13812.1^PPR_3^Pentatricopeptide repeat domain^78-106^E:0.031`PF12854.…	.	.	KOG4197^Pentatricopeptide repeat-containing protein	GO:0009790^biological_process^embryo development	GO:0005515^molecular_function^protein binding	.	.
comp81_c0	comp81_c0_seq1	.	.	.	.	.	.	.	.	.	.	.	.	.	.	.
comp82_c0	comp82_c0_seq1	.	.	.	.	.	.	.	.	.	.	.	.	.	.	.
comp84_c0	comp84_c0_seq1	.	.	.	.	.	.	.	.	.	.	.	.	.	.	.
comp84_c0	comp84_c0_seq2	.	.	.	.	.	.	.	.	.	.	.	.	.	.	.
comp85_c0	comp85_c0_seq1	.	.	.	m.57	2-886[-]	.	.	PF12937.2^F-box-like^F-box-like^4-40^E:7.8e-06`PF00646.28^F-box^F-box domain^4-41^E:8.3e-06	.	.	.	.	GO:0005515^molecular_function^protein binding	.	.
comp85_c0	comp85_c0_seq2	.	.	.	.	.	.	.	.	.	.	.	.	.	.	.
comp86_c0	comp86_c0_seq1	.	.	.	.	.	.	.	.	.	.	.	.	.	.	.
comp87_c0	comp87_c0_seq1	.	.	.	m.63	1-324[-]	sp|C5XY39|CSPLA_SORBI^C5XY39^Q:255-1,H:6-90^74.12%ID^E:4e-41^RecName: Full=CASP-like protein Sb04g007720;^Eukaryota; Viridiplantae; Streptophyta; Embryophyta; Tracheophyta; Spermatophyta; Magnoliophyta; Liliopsida; Poales; Poaceae; PACMAD clade; Panicoideae; Andropogoneae; Sorghum	.	.	.	.	.	GO:0016021^cellular_component^integral component of membrane`GO:0005886^cellular_component^plasma membrane	.	.	.
comp89_c0	comp89_c0_seq1	.	.	.	m.64	1-531[+]	.	.	.	.	.	.	.	.	.	.
comp89_c0	comp89_c0_seq2	.	.	.	m.67	1-531[+]	.	.	.	.	.	.	.	.	.	.
comp90_c0	comp90_c0_seq1	.	.	.	m.70	3-329[-]	.	.	.	.	.	.	.	.	.	.
comp90_c0	comp90_c0_seq2	.	.	.	m.71	1-1137[+]	.	.	.	.	.	.	.	.	.	.
comp91_c0	comp91_c0_seq1	.	.	.	.	.	.	.	.	.	.	.	.	.	.	.
comp91_c0	comp91_c0_seq2	.	.	.	.	.	.	.	.	.	.	.	.	.	.	.
comp92_c0	comp92_c0_seq1	.	.	.	m.73	65-370[+]	.	.	.	.	.	.	.	.	.	.
comp92_c0	comp92_c0_seq2	.	.	.	.	.	.	.	.	.	.	.	.	.	.	.
comp94_c0	comp94_c0_seq1	.	.	.	.	.	.	.	.	.	.	.	.	.	.	.
comp95_c0	comp95_c0_seq1	.	.	.	.	.	.	.	.	.	.	.	.	.	.	.
comp95_c0	comp95_c0_seq2	.	.	.	.	.	.	.	.	.	.	.	.	.	.	.
comp96_c0	comp96_c0_seq1	.	.	.	.	.	.	.	.	.	.	.	.	.	.	.
comp96_c0	comp96_c0_seq2	.	.	.	.	.	.	.	.	.	.	.	.	.	.	.
comp98_c0	comp98_c0_seq1	.	.	.	m.76	2-682[+]	sp|Q2PS26|ULP1D_ARATH^Q2PS26^Q:4-420,H:438-577^48.57%ID^E:6e-44^RecName: Full=Ubiquitin-like-specific protease 1D;^Eukaryota; Viridiplantae; Streptophyta; Embryophyta; Tracheophyta; Spermatophyta; Magnoliophyta; eudicotyledons; Gunneridae; Pentapetalae; rosids; malvids; Brassicales; Brassicaceae; Camelineae; Arabidopsis	.	PF02902.14^Peptidase_C48^Ulp1 protease family, C-terminal catalytic domain^1-121^E:2.5e-20	.	.	COG5160^SUMO1 sentrin specific peptidase	GO:0016607^cellular_component^nuclear speck`GO:0005634^cellular_component^nucleus`GO:0016929^molecular_function^SUMO-specific protease activity`GO:0016926^biological_process^protein desumoylation`GO:0009651^biological_process^response to salt stress`GO:0010228^biological_process^vegetative to reproductive phase transition of meristem	GO:0008234^molecular_function^cysteine-type peptidase activity`GO:0006508^biological_process^proteolysis	.	.
comp99_c0	comp99_c0_seq1	.	.	.	.	.	.	.	.	.	.	.	.	.	.	.
comp100_c0	comp100_c0_seq1	.	.	.	m.78	2-322[-]	.	.	.	.	.	.	.	.	.	.
comp101_c0	comp101_c0_seq1	.	.	.	.	.	.	.	.	.	.	.	.	.	.	.
comp101_c0	comp101_c0_seq2	.	.	.	.	.	.	.	.	.	.	.	.	.	.	.
comp102_c0	comp102_c0_seq1	.	.	.	.	.	.	.	.	.	.	.	.	.	.	.
comp102_c0	comp102_c0_seq2	.	.	.	.	.	.	.	.	.	.	.	.	.	.	.
comp103_c0	comp103_c0_seq1	.	.	.	m.81	171-1064[-]	.	.	PF08387.5^FBD^FBD^180-227^E:3.1e-09	.	.	.	.	.	.	.
comp103_c0	comp103_c0_seq2	.	.	.	m.82	179-1063[-]	.	.	PF08387.5^FBD^FBD^180-226^E:1.5e-08	.	.	.	.	.	.	.
comp104_c0	comp104_c0_seq1	.	.	.	m.83	137-580[+]	.	.	.	.	ExpAA=46.41^PredHel=2^Topology=o10-32i111-133o	.	.	.	.	.
comp104_c0	comp104_c0_seq2	.	.	.	m.84	287-730[+]	.	.	.	.	ExpAA=46.41^PredHel=2^Topology=o10-32i111-133o	.	.	.	.	.
comp105_c0	comp105_c0_seq1	.	.	.	.	.	.	.	.	.	.	.	.	.	.	.
comp106_c0	comp106_c0_seq1	.	.	.	.	.	.	.	.	.	.	.	.	.	.	.
comp107_c0	comp107_c0_seq1	.	.	.	.	.	.	.	.	.	.	.	.	.	.	.
comp108_c0	comp108_c0_seq1	.	.	.	m.88	1-969[+]	.	.	.	.	.	.	.	.	.	.
comp109_c0	comp109_c0_seq1	.	.	.	m.90	2-331[-]	.	.	.	.	.	.	.	.	.	.
comp110_c0	comp110_c0_seq1	.	.	.	m.91	1-672[+]	.	.	.	.	.	.	.	.	.	.
comp111_c0	comp111_c0_seq1	.	.	.	.	.	.	.	.	.	.	.	.	.	.	.
comp112_c0	comp112_c0_seq1	.	.	.	m.93	1-402[-]	sp|Q9C9M0|SINL4_ARATH^Q9C9M0^Q:384-88,H:116-212^30.39%ID^E:7e-09^RecName: Full=E3 ubiquitin-protein ligase SINA-like 4;^Eukaryota; Viridiplantae; Streptophyta; Embryophyta; Tracheophyta; Spermatophyta; Magnoliophyta; eudicotyledons; Gunneridae; Pentapetalae; rosids; malvids; Brassicales; Brassicaceae; Camelineae; Arabidopsis	.	.	.	.	.	GO:0005634^cellular_component^nucleus`GO:0004842^molecular_function^ubiquitin-protein transferase activity`GO:0008270^molecular_function^zinc ion binding`GO:0007275^biological_process^multicellular organismal development`GO:0006511^biological_process^ubiquitin-dependent protein catabolic process	.	.	.
comp113_c0	comp113_c0_seq1	.	.	.	.	.	.	.	.	.	.	.	.	.	.	.
comp114_c0	comp114_c0_seq1	.	.	.	m.94	161-631[-]	.	.	PF13504.1^LRR_7^Leucine rich repeat^21-29^E:1400`PF13504.1^LRR_7^Leucine rich repeat^66-83^E:110`PF13504.1^LRR_7^Leucine rich repeat^90-103^E:120`PF13504.1^LRR_7^Leucine rich repeat^114-127^E:60	.	.	.	.	GO:0005515^molecular_function^protein binding	.	.
comp115_c0	comp115_c0_seq1	.	.	.	.	.	.	.	.	.	.	.	.	.	.	.
comp115_c0	comp115_c0_seq2	.	.	.	.	.	.	.	.	.	.	.	.	.	.	.
comp116_c0	comp116_c0_seq1	.	.	.	.	.	.	.	.	.	.	.	.	.	.	.
comp116_c0	comp116_c0_seq2	.	.	.	.	.	.	.	.	.	.	.	.	.	.	.
comp117_c0	comp117_c0_seq1	.	.	.	.	.	.	.	.	.	.	.	.	.	.	.
comp118_c0	comp118_c0_seq1	.	.	.	m.95	3-617[-]	sp|Q7XBQ9|RGA2_SOLBU^Q7XBQ9^Q:1-612,H:649-876^25.44%ID^E:2e-09^RecName: Full=Disease resistance protein RGA2;^Eukaryota; Viridiplantae; Streptophyta; Embryophyta; Tracheophyta; Spermatophyta; Magnoliophyta; eudicotyledons; Gunneridae; Pentapetalae; asterids; lamiids; Solanales; Solanaceae; Solanoideae; Solaneae; Solanum	.	PF13504.1^LRR_7^Leucine rich repeat^26-34^E:1200`PF13504.1^LRR_7^Leucine rich repeat^57-66^E:850`PF13504.1^LRR_7^Leucine rich repeat^84-99^E:1400`PF13504.1^LRR_7^Leucine rich repeat^125-134^E:180`PF13504.1^LRR_7^Leucine rich repeat^152-168^E:35`PF13504.1^LRR_7^Leucine rich repeat^187-204^E:1.1	.	.	.	GO:0043531^molecular_function^ADP binding`GO:0005524^molecular_function^ATP binding`GO:0006952^biological_process^defense response	GO:0005515^molecular_function^protein binding	.	.
comp118_c0	comp118_c0_seq2	.	.	.	m.96	3-1070[-]	sp|Q7XBQ9|RGA2_SOLBU^Q7XBQ9^Q:1-957,H:649-970^25%ID^E:2e-09^RecName: Full=Disease resistance protein RGA2;^Eukaryota; Viridiplantae; Streptophyta; Embryophyta; Tracheophyta; Spermatophyta; Magnoliophyta; eudicotyledons; Gunneridae; Pentapetalae; asterids; lamiids; Solanales; Solanaceae; Solanoideae; Solaneae; Solanum	.	PF13504.1^LRR_7^Leucine rich repeat^26-34^E:2600`PF13504.1^LRR_7^Leucine rich repeat^57-66^E:1900`PF13504.1^LRR_7^Leucine rich repeat^84-99^E:2900`PF13504.1^LRR_7^Leucine rich repeat^125-139^E:49`PF13504.1^LRR_7^Leucine rich repeat^152-168^E:140`PF13504.1^LRR_7^Leucine rich repeat^187-204^E:14`PF13504.1^LRR_7^Leucine rich repeat^284-295^E:7500`PF13504.1^LRR_7^Leucine rich repeat^339-353^E:2300	.	.	.	GO:0043531^molecular_function^ADP binding`GO:0005524^molecular_function^ATP binding`GO:0006952^biological_process^defense response	GO:0005515^molecular_function^protein binding	.	.
comp119_c0	comp119_c0_seq1	.	.	.	m.97	2-382[+]	.	.	PF13456.1^RVT_3^Reverse transcriptase-like^15-98^E:1.1e-11	.	.	.	.	.	.	.
comp120_c0	comp120_c0_seq1	.	.	.	.	.	.	.	.	.	.	.	.	.	.	.
comp120_c0	comp120_c0_seq2	.	.	.	.	.	.	.	.	.	.	.	.	.	.	.
comp121_c0	comp121_c0_seq1	.	.	.	m.98	1-516[-]	sp|Q9FF99|AAP7_ARATH^Q9FF99^Q:4-516,H:142-309^60.82%ID^E:1e-54^RecName: Full=Probable amino acid permease 7;^Eukaryota; Viridiplantae; Streptophyta; Embryophyta; Tracheophyta; Spermatophyta; Magnoliophyta; eudicotyledons; Gunneridae; Pentapetalae; rosids; malvids; Brassicales; Brassicaceae; Camelineae; Arabidopsis	.	PF01490.13^Aa_trans^Transmembrane amino acid transporter protein^23-171^E:5.9e-34	.	ExpAA=62.83^PredHel=3^Topology=i21-38o48-70i140-159o	.	GO:0016021^cellular_component^integral component of membrane`GO:0016020^cellular_component^membrane`GO:0005886^cellular_component^plasma membrane`GO:0015293^molecular_function^symporter activity`GO:0006865^biological_process^amino acid transport	.	.	.
comp121_c0	comp121_c0_seq2	.	.	.	m.101	1-378[-]	sp|Q9FN04|AAP4_ARATH^Q9FN04^Q:7-378,H:176-301^62.7%ID^E:3e-40^RecName: Full=Amino acid permease 4;^Eukaryota; Viridiplantae; Streptophyta; Embryophyta; Tracheophyta; Spermatophyta; Magnoliophyta; eudicotyledons; Gunneridae; Pentapetalae; rosids; malvids; Brassicales; Brassicaceae; Camelineae; Arabidopsis	.	PF01490.13^Aa_trans^Transmembrane amino acid transporter protein^2-125^E:2.8e-25	.	ExpAA=47.54^PredHel=2^Topology=o4-23i94-113o	.	GO:0016021^cellular_component^integral component of membrane`GO:0005886^cellular_component^plasma membrane`GO:0015172^molecular_function^acidic amino acid transmembrane transporter activity`GO:0015175^molecular_function^neutral amino acid transmembrane transporter activity`GO:0015399^molecular_function^primary active transmembrane transporter activity`GO:0015293^molecular_function^symporter activ…	.	.	.
comp123_c0	comp123_c0_seq1	.	.	.	.	.	.	.	.	.	.	.	.	.	.	.
comp124_c0	comp124_c0_seq1	.	.	.	.	.	.	.	.	.	.	.	.	.	.	.
comp125_c0	comp125_c0_seq1	.	.	.	m.104	3-428[+]	.	.	.	.	.	.	.	.	.	.
comp127_c0	comp127_c0_seq1	.	.	.	.	.	.	.	.	.	.	.	.	.	.	.
comp127_c0	comp127_c0_seq2	.	.	.	m.105	48-398[-]	sp|Q9LYS6|CALS6_ARATH^Q9LYS6^Q:4-291,H:406-500^55.21%ID^E:7e-29^RecName: Full=Putative callose synthase 6;^Eukaryota; Viridiplantae; Streptophyta; Embryophyta; Tracheophyta; Spermatophyta; Magnoliophyta; eudicotyledons; Gunneridae; Pentapetalae; rosids; malvids; Brassicales; Brassicaceae; Camelineae; Arabidopsis`sp|Q9LYS6|CALS6_ARATH^Q9LYS6^Q:275-349,H:495-519^52%ID^E:7e-29^RecName: Full=Putative…	.	PF14288.1^FKS1_dom1^1,3-beta-glucan synthase subunit FKS1, domain-1^4-40^E:2.7e-10	.	.	.	GO:0000148^cellular_component^1,3-beta-D-glucan synthase complex`GO:0016021^cellular_component^integral component of membrane`GO:0003843^molecular_function^1,3-beta-D-glucan synthase activity`GO:0006075^biological_process^(1->3)-beta-D-glucan biosynthetic process`GO:0008360^biological_process^regulation of cell shape	.	.	.
comp129_c0	comp129_c0_seq1	.	.	.	.	.	.	.	.	.	.	.	.	.	.	.
comp132_c0	comp132_c0_seq1	.	.	.	m.107	1-333[-]	sp|Q9HCG7|GBA2_HUMAN^Q9HCG7^Q:1-333,H:692-806^40%ID^E:7e-18^RecName: Full=Non-lysosomal glucosylceramidase;^Eukaryota; Metazoa; Chordata; Craniata; Vertebrata; Euteleostomi; Mammalia; Eutheria; Euarchontoglires; Primates; Haplorrhini; Catarrhini; Hominidae; Homo	.	PF04685.8^DUF608^Protein of unknown function, DUF608^1-111^E:1.3e-37	.	.	COG4354^Non-lysosomal glucosylceramidase that catalyzes the conversion of glucosylceramide to free glucose and ceramide (By similarity)	GO:0005789^cellular_component^endoplasmic reticulum membrane`GO:0000139^cellular_component^Golgi membrane`GO:0016021^cellular_component^integral component of membrane`GO:0005886^cellular_component^plasma membrane`GO:0005790^cellular_component^smooth endoplasmic reticulum`GO:0008422^molecular_function^beta-glucosidase activity`GO:0004348^molecular_function^glucosylceramidase activity`GO:0008206^bi…	GO:0004348^molecular_function^glucosylceramidase activity`GO:0006665^biological_process^sphingolipid metabolic process`GO:0016021^cellular_component^integral component of membrane	.	.
comp133_c0	comp133_c0_seq1	.	.	.	m.109	1-900[+]	sp|Q5VNU3|SEC1B_ORYSJ^Q5VNU3^Q:10-897,H:1-295^87.84%ID^E:0^RecName: Full=Probable protein transport Sec1b;^Eukaryota; Viridiplantae; Streptophyta; Embryophyta; Tracheophyta; Spermatophyta; Magnoliophyta; Liliopsida; Poales; Poaceae; BEP clade; Ehrhartoideae; Oryzeae; Oryza	.	PF00995.18^Sec1^Sec1 family^46-296^E:1.5e-58	.	.	COG5158^Vacuolar protein sorting-associated protein	GO:0005829^cellular_component^cytosol`GO:0019898^cellular_component^extrinsic component of membrane`GO:0005886^cellular_component^plasma membrane`GO:0005773^cellular_component^vacuole`GO:0015031^biological_process^protein transport`GO:0006904^biological_process^vesicle docking involved in exocytosis	GO:0006904^biological_process^vesicle docking involved in exocytosis`GO:0016192^biological_process^vesicle-mediated transport	.	.
comp134_c0	comp134_c0_seq1	.	.	.	.	.	.	.	.	.	.	.	.	.	.	.
comp136_c0	comp136_c0_seq1	.	.	.	.	.	.	.	.	.	.	.	.	.	.	.
comp136_c0	comp136_c0_seq2	.	.	.	.	.	.	.	.	.	.	.	.	.	.	.
comp137_c0	comp137_c0_seq1	.	.	.	.	.	.	.	.	.	.	.	.	.	.	.
comp138_c0	comp138_c0_seq1	.	.	.	.	.	.	.	.	.	.	.	.	.	.	.
comp139_c0	comp139_c0_seq1	.	.	.	.	.	.	.	.	.	.	.	.	.	.	.
comp139_c0	comp139_c0_seq2	.	.	.	m.112	1-318[+]	.	.	.	.	.	.	.	.	.	.
comp141_c0	comp141_c0_seq1	.	.	.	.	.	.	.	.	.	.	.	.	.	.	.
comp142_c0	comp142_c0_seq1	.	.	.	.	.	.	.	.	.	.	.	.	.	.	.
comp142_c0	comp142_c0_seq2	.	.	.	.	.	.	.	.	.	.	.	.	.	.	.
comp143_c0	comp143_c0_seq1	.	.	.	.	.	.	.	.	.	.	.	.	.	.	.
comp144_c0	comp144_c0_seq1	.	.	.	.	.	.	.	.	.	.	.	.	.	.	.
comp146_c0	comp146_c0_seq1	.	.	.	.	.	.	.	.	.	.	.	.	.	.	.
comp148_c0	comp148_c0_seq1	.	.	.	.	.	.	.	.	.	.	.	.	.	.	.
comp148_c0	comp148_c0_seq2	.	.	.	.	.	.	.	.	.	.	.	.	.	.	.
comp150_c0	comp150_c0_seq1	.	.	.	m.113	3-983[+]	sp|Q75DS1|RPA2_ASHGO^Q75DS1^Q:4-936,H:244-546^39.43%ID^E:3e-70^RecName: Full=DNA-directed RNA polymerase I subunit RPA2;^Eukaryota; Fungi; Dikarya; Ascomycota; Saccharomycotina; Saccharomycetes; Saccharomycetales; Saccharomycetaceae; Eremothecium	.	PF04561.9^RNA_pol_Rpb2_2^RNA polymerase Rpb2, domain 2^18-158^E:3.9e-07`PF04565.11^RNA_pol_Rpb2_3^RNA polymerase Rpb2, domain 3^247-311^E:9.1e-25	.	.	COG0085^DNA-dependent RNA polymerase catalyzes the transcription of DNA into RNA using the four ribonucleoside triphosphates as substrates (By similarity)	GO:0005730^cellular_component^nucleolus`GO:0003677^molecular_function^DNA binding`GO:0003899^molecular_function^DNA-directed RNA polymerase activity`GO:0046872^molecular_function^metal ion binding`GO:0032549^molecular_function^ribonucleoside binding`GO:0006351^biological_process^transcription, DNA-templated	GO:0003677^molecular_function^DNA binding`GO:0003899^molecular_function^DNA-directed RNA polymerase activity`GO:0006351^biological_process^transcription, DNA-templated	.	.
comp151_c0	comp151_c0_seq1	.	.	.	.	.	.	.	.	.	.	.	.	.	.	.
comp153_c0	comp153_c0_seq1	.	.	.	m.115	3-680[-]	.	.	.	.	.	.	.	.	.	.
comp154_c0	comp154_c0_seq1	.	.	.	.	.	.	.	.	.	.	.	.	.	.	.
comp154_c0	comp154_c0_seq2	.	.	.	m.116	1-333[+]	.	.	.	.	.	.	.	.	.	.
comp155_c0	comp155_c0_seq1	.	.	.	m.117	48-746[+]	sp|Q9XIN0|LHW_ARATH^Q9XIN0^Q:13-477,H:7-163^44.03%ID^E:6e-29^RecName: Full=Transcription factor LHW;^Eukaryota; Viridiplantae; Streptophyta; Embryophyta; Tracheophyta; Spermatophyta; Magnoliophyta; eudicotyledons; Gunneridae; Pentapetalae; rosids; malvids; Brassicales; Brassicaceae; Camelineae; Arabidopsis	.	PF14215.1^bHLH-MYC_N^bHLH-MYC and R2R3-MYB transcription factors N-terminal^5-155^E:4.3e-32	.	.	.	GO:0005634^cellular_component^nucleus`GO:0003677^molecular_function^DNA binding`GO:0042803^molecular_function^protein homodimerization activity`GO:0003700^molecular_function^sequence-specific DNA binding transcription factor activity`GO:0010078^biological_process^maintenance of root meristem identity`GO:0045893^biological_process^positive regulation of transcription, DNA-templated`GO:0006355^biol…	.	.	.
comp155_c0	comp155_c0_seq2	.	.	.	m.118	243-941[+]	sp|Q9XIN0|LHW_ARATH^Q9XIN0^Q:13-477,H:7-163^44.03%ID^E:6e-29^RecName: Full=Transcription factor LHW;^Eukaryota; Viridiplantae; Streptophyta; Embryophyta; Tracheophyta; Spermatophyta; Magnoliophyta; eudicotyledons; Gunneridae; Pentapetalae; rosids; malvids; Brassicales; Brassicaceae; Camelineae; Arabidopsis	.	PF14215.1^bHLH-MYC_N^bHLH-MYC and R2R3-MYB transcription factors N-terminal^5-155^E:4.3e-32	.	.	.	GO:0005634^cellular_component^nucleus`GO:0003677^molecular_function^DNA binding`GO:0042803^molecular_function^protein homodimerization activity`GO:0003700^molecular_function^sequence-specific DNA binding transcription factor activity`GO:0010078^biological_process^maintenance of root meristem identity`GO:0045893^biological_process^positive regulation of transcription, DNA-templated`GO:0006355^biol…	.	.	.
comp157_c0	comp157_c0_seq1	.	.	.	.	.	.	.	.	.	.	.	.	.	.	.
comp157_c0	comp157_c0_seq2	.	.	.	.	.	.	.	.	.	.	.	.	.	.	.
comp158_c0	comp158_c0_seq1	.	.	.	m.120	1-525[-]	.	.	.	.	.	.	.	.	.	.
comp158_c0	comp158_c0_seq2	.	.	.	m.125	1-312[-]	.	.	.	.	.	.	.	.	.	.
comp158_c0	comp158_c0_seq2	.	.	.	m.123	266-679[-]	.	.	.	.	.	.	.	.	.	.
comp159_c0	comp159_c0_seq1	.	.	.	.	.	.	.	.	.	.	.	.	.	.	.
comp159_c0	comp159_c0_seq2	.	.	.	.	.	.	.	.	.	.	.	.	.	.	.
comp160_c0	comp160_c0_seq1	.	.	.	.	.	.	.	.	.	.	.	.	.	.	.
comp161_c0	comp161_c0_seq1	.	.	.	.	.	.	.	.	.	.	.	.	.	.	.
comp162_c0	comp162_c0_seq1	.	.	.	.	.	.	.	.	.	.	.	.	.	.	.
comp164_c0	comp164_c0_seq1	.	.	.	.	.	.	.	.	.	.	.	.	.	.	.
comp165_c0	comp165_c0_seq1	.	.	.	m.129	3-1007[+]	sp|P0DH87|PSRK_ARATH^P0DH87^Q:1-999,H:69-392^33.14%ID^E:2e-46^RecName: Full=Putative inactive G-type lectin S-receptor-like serine/threonine-protein kinase SRK;^Eukaryota; Viridiplantae; Streptophyta; Embryophyta; Tracheophyta; Spermatophyta; Magnoliophyta; eudicotyledons; Gunneridae; Pentapetalae; rosids; malvids; Brassicales; Brassicaceae; Camelineae; Arabidopsis	.	PF01453.19^B_lectin^D-mannose binding lectin^12-133^E:1.3e-29`PF00954.15^S_locus_glycop^S-locus glycoprotein family^162-268^E:1.3e-19`PF08276.6^PAN_2^PAN-like domain^290-334^E:5.9e-08`PF14295.1^PAN_4^PAN domain^314-334^E:0.017	.	.	.	GO:0016021^cellular_component^integral component of membrane`GO:0005886^cellular_component^plasma membrane`GO:0005524^molecular_function^ATP binding`GO:0005516^molecular_function^calmodulin binding`GO:0004674^molecular_function^protein serine/threonine kinase activity`GO:0009816^biological_process^defense response to bacterium, incompatible interaction`GO:0046777^biological_process^protein autoph…	GO:0048544^biological_process^recognition of pollen	.	.
comp166_c0	comp166_c0_seq1	.	.	.	.	.	.	.	.	.	.	.	.	.	.	.
comp167_c0	comp167_c0_seq1	.	.	.	m.130	1-573[-]	sp|Q7LHG5|YI31B_YEAST^Q7LHG5^Q:349-573,H:597-677^39.51%ID^E:7e-10^RecName: Full=Transposon Ty3-I Gag-Pol polyprotein;^Eukaryota; Fungi; Dikarya; Ascomycota; Saccharomycotina; Saccharomycetes; Saccharomycetales; Saccharomycetaceae; Saccharomyces	.	.	.	.	.	GO:0005737^cellular_component^cytoplasm`GO:0005634^cellular_component^nucleus`GO:0000943^cellular_component^retrotransposon nucleocapsid`GO:0004190^molecular_function^aspartic-type endopeptidase activity`GO:0005524^molecular_function^ATP binding`GO:0003677^molecular_function^DNA binding`GO:0003887^molecular_function^DNA-directed DNA polymerase activity`GO:0008233^molecular_function^peptidase acti…	.	.	.
comp168_c0	comp168_c0_seq1	.	.	.	m.131	2-472[-]	sp|P18616|NRPB1_ARATH^P18616^Q:1-471,H:65-225^44.72%ID^E:4e-38^RecName: Full=DNA-directed RNA polymerase II subunit 1;^Eukaryota; Viridiplantae; Streptophyta; Embryophyta; Tracheophyta; Spermatophyta; Magnoliophyta; eudicotyledons; Gunneridae; Pentapetalae; rosids; malvids; Brassicales; Brassicaceae; Camelineae; Arabidopsis	.	PF04997.7^RNA_pol_Rpb1_1^RNA polymerase Rpb1, domain 1^1-156^E:6.1e-27	.	.	COG0086^DNA-dependent RNA polymerase catalyzes the transcription of DNA into RNA using the four ribonucleoside triphosphates as substrates (By similarity)	GO:0005665^cellular_component^DNA-directed RNA polymerase II, core complex`GO:0003677^molecular_function^DNA binding`GO:0003899^molecular_function^DNA-directed RNA polymerase activity`GO:0046872^molecular_function^metal ion binding`GO:0005515^molecular_function^protein binding`GO:0006366^biological_process^transcription from RNA polymerase II promoter	GO:0003677^molecular_function^DNA binding`GO:0003899^molecular_function^DNA-directed RNA polymerase activity`GO:0006351^biological_process^transcription, DNA-templated	.	.
comp171_c0	comp171_c0_seq1	.	.	.	m.132	1-393[-]	.	.	.	.	.	.	.	.	.	.
comp173_c0	comp173_c0_seq1	.	.	.	.	.	.	.	.	.	.	.	.	.	.	.
comp174_c0	comp174_c0_seq1	.	.	.	m.133	32-556[-]	sp|Q9FNB5|AB6G_ARATH^Q9FNB5^Q:79-396,H:44-139^45.45%ID^E:9e-16^RecName: Full=ABC transporter G family member 6;^Eukaryota; Viridiplantae; Streptophyta; Embryophyta; Tracheophyta; Spermatophyta; Magnoliophyta; eudicotyledons; Gunneridae; Pentapetalae; rosids; malvids; Brassicales; Brassicaceae; Camelineae; Arabidopsis	.	.	.	.	COG1131^(ABC) transporter	GO:0016021^cellular_component^integral component of membrane`GO:0005524^molecular_function^ATP binding`GO:0016887^molecular_function^ATPase activity`GO:0009624^biological_process^response to nematode`GO:0006810^biological_process^transport	.	.	.
comp175_c0	comp175_c0_seq1	.	.	.	.	.	.	.	.	.	.	.	.	.	.	.
comp175_c0	comp175_c0_seq2	.	.	.	.	.	.	.	.	.	.	.	.	.	.	.
comp176_c0	comp176_c0_seq1	.	.	.	.	.	.	.	.	.	.	.	.	.	.	.
comp177_c0	comp177_c0_seq1	.	.	.	.	.	.	.	.	.	.	.	.	.	.	.
comp177_c0	comp177_c0_seq2	.	.	.	.	.	.	.	.	.	.	.	.	.	.	.
comp178_c0	comp178_c0_seq1	.	.	.	.	.	.	.	.	.	.	.	.	.	.	.
comp179_c0	comp179_c0_seq1	.	.	.	.	.	.	.	.	.	.	.	.	.	.	.
comp179_c0	comp179_c0_seq2	.	.	.	.	.	.	.	.	.	.	.	.	.	.	.
comp180_c0	comp180_c0_seq1	.	.	.	.	.	.	.	.	.	.	.	.	.	.	.
comp182_c0	comp182_c0_seq1	.	.	.	m.136	2-1261[+]	.	.	PF08596.5^Lgl_C^Lethal giant larvae(Lgl) like, C-terminal^68-194^E:1.6e-07	.	.	.	.	.	.	.
comp183_c0	comp183_c0_seq1	.	.	.	.	.	.	.	.	.	.	.	.	.	.	.
comp184_c0	comp184_c0_seq1	.	.	.	.	.	.	.	.	.	.	.	.	.	.	.
comp187_c0	comp187_c0_seq1	.	.	.	.	.	.	.	.	.	.	.	.	.	.	.
comp188_c0	comp188_c0_seq1	.	.	.	.	.	.	.	.	.	.	.	.	.	.	.
comp189_c0	comp189_c0_seq1	.	.	.	m.142	3-341[-]	.	.	PF02536.9^mTERF^mTERF^32-105^E:1.1e-07	.	.	.	.	.	.	.
comp190_c0	comp190_c0_seq1	.	.	.	.	.	.	.	.	.	.	.	.	.	.	.
comp190_c0	comp190_c0_seq2	.	.	.	.	.	.	.	.	.	.	.	.	.	.	.
comp193_c0	comp193_c0_seq1	.	.	.	m.143	2-1231[-]	sp|Q7XKC0|ANM61_ORYSJ^Q7XKC0^Q:79-1230,H:1-387^83.72%ID^E:0^RecName: Full=Probable protein arginine N-methyltransferase 6.1;^Eukaryota; Viridiplantae; Streptophyta; Embryophyta; Tracheophyta; Spermatophyta; Magnoliophyta; Liliopsida; Poales; Poaceae; BEP clade; Ehrhartoideae; Oryzeae; Oryza	.	PF08003.6^Methyltransf_9^Protein of unknown function (DUF1698)^85-210^E:1.4e-05`PF03848.9^TehB^Tellurite resistance protein TehB^87-208^E:9.5e-07`PF05185.11^PRMT5^PRMT5 arginine-N-methyltransferase^96-379^E:4.4e-09`PF02475.11^Met_10^Met-10+ like-protein^102-181^E:1.8e-07`PF13489.1^Methyltransf_23^Methyltransferase domain^103-209^E:2.3e-06`PF06325.8^PrmA^Ribosomal protein L11 methyltransferase (Pr…	.	.	COG0500^methyltransferase	GO:0008168^molecular_function^methyltransferase activity`GO:0006479^biological_process^protein methylation	GO:0008168^molecular_function^methyltransferase activity`GO:0006479^biological_process^protein methylation`GO:0016740^molecular_function^transferase activity`GO:0008276^molecular_function^protein methyltransferase activity`GO:0005737^cellular_component^cytoplasm`GO:0008152^biological_process^metabolic process	.	.
comp194_c0	comp194_c0_seq1	.	.	.	.	.	.	.	.	.	.	.	.	.	.	.
comp194_c0	comp194_c0_seq2	.	.	.	.	.	.	.	.	.	.	.	.	.	.	.
comp195_c0	comp195_c0_seq1	.	.	.	.	.	.	.	.	.	.	.	.	.	.	.
comp197_c0	comp197_c0_seq1	.	.	.	.	.	.	.	.	.	.	.	.	.	.	.
comp199_c0	comp199_c0_seq1	.	.	.	.	.	.	.	.	.	.	.	.	.	.	.
comp200_c0	comp200_c0_seq1	.	.	.	m.147	291-2552[-]	sp|Q8H4D4|TYW23_ORYSJ^Q8H4D4^Q:1-2253,H:294-1041^75.63%ID^E:0^RecName: Full=tRNA wybutosine-synthesizing protein 2/3/4;^Eukaryota; Viridiplantae; Streptophyta; Embryophyta; Tracheophyta; Spermatophyta; Magnoliophyta; Liliopsida; Poales; Poaceae; BEP clade; Ehrhartoideae; Oryzeae; Oryza	.	PF13415.1^Kelch_3^Galactose oxidase, central domain^16-63^E:0.0001`PF13854.1^Kelch_5^Kelch motif^52-88^E:5.3e-07`PF01344.20^Kelch_1^Kelch motif^55-97^E:1.5e-09`PF13964.1^Kelch_6^Kelch motif^55-97^E:2e-06`PF13418.1^Kelch_4^Galactose oxidase, central domain^55-97^E:1.2e-08`PF07646.10^Kelch_2^Kelch motif^55-101^E:1.7e-05`PF13854.1^Kelch_5^Kelch motif^105-138^E:9.3e-06`PF01344.20^Kelch_1^Kelch motif^…	.	.	COG1590^tRNA-yW synthesizing protein 3 homolog (S. cerevisiae)	GO:0008168^molecular_function^methyltransferase activity`GO:0008033^biological_process^tRNA processing	GO:0005515^molecular_function^protein binding`GO:0016740^molecular_function^transferase activity	.	.
comp201_c0	comp201_c0_seq1	.	.	.	m.148	380-823[+]	.	.	.	.	.	.	.	.	.	.
comp202_c0	comp202_c0_seq1	.	.	.	.	.	.	.	.	.	.	.	.	.	.	.
comp203_c0	comp203_c0_seq1	.	.	.	.	.	.	.	.	.	.	.	.	.	.	.
comp206_c0	comp206_c0_seq1	.	.	.	m.153	34-363[-]	sp|Q9LVM0|Y5830_ARATH^Q9LVM0^Q:1-324,H:546-645^43.52%ID^E:9e-21^RecName: Full=Probable inactive receptor kinase At5g58300;^Eukaryota; Viridiplantae; Streptophyta; Embryophyta; Tracheophyta; Spermatophyta; Magnoliophyta; eudicotyledons; Gunneridae; Pentapetalae; rosids; malvids; Brassicales; Brassicaceae; Camelineae; Arabidopsis	.	.	.	.	COG0515^Serine Threonine protein kinase	GO:0016021^cellular_component^integral component of membrane`GO:0005886^cellular_component^plasma membrane`GO:0005524^molecular_function^ATP binding`GO:0004672^molecular_function^protein kinase activity	.	.	.
comp207_c0	comp207_c0_seq1	.	.	.	.	.	.	.	.	.	.	.	.	.	.	.
comp209_c0	comp209_c0_seq1	.	.	.	.	.	.	.	.	.	.	.	.	.	.	.
comp212_c0	comp212_c0_seq1	.	.	.	.	.	.	.	.	.	.	.	.	.	.	.
comp213_c0	comp213_c0_seq1	.	.	.	.	.	.	.	.	.	.	.	.	.	.	.
comp214_c0	comp214_c0_seq1	.	.	.	.	.	.	.	.	.	.	.	.	.	.	.
comp215_c0	comp215_c0_seq1	.	.	.	.	.	.	.	.	.	.	.	.	.	.	.
comp215_c0	comp215_c0_seq2	.	.	.	.	.	.	.	.	.	.	.	.	.	.	.
comp217_c0	comp217_c0_seq1	.	.	.	.	.	.	.	.	.	.	.	.	.	.	.
comp218_c0	comp218_c0_seq1	.	.	.	m.159	2-505[+]	sp|Q9LIE7|PP246_ARATH^Q9LIE7^Q:88-498,H:74-206^39.86%ID^E:8e-18^RecName: Full=Pentatricopeptide repeat-containing protein At3g22150, chloroplastic;^Eukaryota; Viridiplantae; Streptophyta; Embryophyta; Tracheophyta; Spermatophyta; Magnoliophyta; eudicotyledons; Gunneridae; Pentapetalae; rosids; malvids; Brassicales; Brassicaceae; Camelineae; Arabidopsis	.	PF01535.15^PPR^PPR repeat^140-167^E:8.1e-06	.	.	.	GO:0009507^cellular_component^chloroplast	.	.	.
comp219_c0	comp219_c0_seq1	.	.	.	.	.	.	.	.	.	.	.	.	.	.	.
comp220_c0	comp220_c0_seq1	.	.	.	.	.	.	.	.	.	.	.	.	.	.	.
comp222_c0	comp222_c0_seq1	.	.	.	.	.	.	.	.	.	.	.	.	.	.	.
comp222_c0	comp222_c0_seq2	.	.	.	.	.	.	.	.	.	.	.	.	.	.	.
comp224_c0	comp224_c0_seq1	.	.	.	.	.	.	.	.	.	.	.	.	.	.	.
comp225_c0	comp225_c0_seq1	.	.	.	m.161	3-368[+]	.	.	.	.	.	.	.	.	.	.
comp226_c0	comp226_c0_seq1	.	.	.	m.162	283-699[+]	sp|Q7PC67|CSLA2_ORYSJ^Q7PC67^Q:1-414,H:281-418^94.93%ID^E:5e-91^RecName: Full=Probable mannan synthase 2;^Eukaryota; Viridiplantae; Streptophyta; Embryophyta; Tracheophyta; Spermatophyta; Magnoliophyta; Liliopsida; Poales; Poaceae; BEP clade; Ehrhartoideae; Oryzeae; Oryza	.	PF13641.1^Glyco_tranf_2_3^Glycosyltransferase like family 2^6-98^E:1.1e-10`PF13632.1^Glyco_trans_2_3^Glycosyl transferase family group 2^18-114^E:2.1e-16	.	.	COG1215^Glycosyl transferase, family 2	GO:0000139^cellular_component^Golgi membrane`GO:0016021^cellular_component^integral component of membrane`GO:0016757^molecular_function^transferase activity, transferring glycosyl groups	.	.	.
comp226_c0	comp226_c0_seq2	.	.	.	m.163	1-660[+]	sp|Q7PC67|CSLA2_ORYSJ^Q7PC67^Q:1-657,H:200-418^91.32%ID^E:1e-148^RecName: Full=Probable mannan synthase 2;^Eukaryota; Viridiplantae; Streptophyta; Embryophyta; Tracheophyta; Spermatophyta; Magnoliophyta; Liliopsida; Poales; Poaceae; BEP clade; Ehrhartoideae; Oryzeae; Oryza	.	PF13641.1^Glyco_tranf_2_3^Glycosyltransferase like family 2^5-179^E:5.3e-25`PF00535.21^Glycos_transf_2^Glycosyl transferase family 2^5-80^E:7.6e-09`PF13506.1^Glyco_transf_21^Glycosyl transferase family 21^17-177^E:2.7e-07`PF13632.1^Glyco_trans_2_3^Glycosyl transferase family group 2^38-194^E:2.9e-22	.	.	COG1215^Glycosyl transferase, family 2	GO:0000139^cellular_component^Golgi membrane`GO:0016021^cellular_component^integral component of membrane`GO:0016757^molecular_function^transferase activity, transferring glycosyl groups	GO:0016757^molecular_function^transferase activity, transferring glycosyl groups	.	.
comp227_c0	comp227_c0_seq1	.	.	.	.	.	.	.	.	.	.	.	.	.	.	.
comp229_c0	comp229_c0_seq1	.	.	.	.	.	.	.	.	.	.	.	.	.	.	.
comp229_c0	comp229_c0_seq2	.	.	.	.	.	.	.	.	.	.	.	.	.	.	.
comp230_c0	comp230_c0_seq1	.	.	.	m.164	2-2113[+]	sp|Q9LRR4|R13L1_ARATH^Q9LRR4^Q:4-1581,H:432-983^30.4%ID^E:2e-44^RecName: Full=Putative disease resistance RPP13-like protein 1;^Eukaryota; Viridiplantae; Streptophyta; Embryophyta; Tracheophyta; Spermatophyta; Magnoliophyta; eudicotyledons; Gunneridae; Pentapetalae; rosids; malvids; Brassicales; Brassicaceae; Camelineae; Arabidopsis	.	PF13855.1^LRR_8^Leucine rich repeat^146-202^E:1.2e-07`PF13504.1^LRR_7^Leucine rich repeat^146-161^E:230`PF13504.1^LRR_7^Leucine rich repeat^169-184^E:49`PF13504.1^LRR_7^Leucine rich repeat^192-208^E:0.78`PF13504.1^LRR_7^Leucine rich repeat^215-230^E:7.3`PF00560.28^LRR_1^Leucine Rich Repeat^216-237^E:0.92`PF13504.1^LRR_7^Leucine rich repeat^298-305^E:6100`PF13504.1^LRR_7^Leucine rich repeat^359-37…	.	ExpAA=43.10^PredHel=2^Topology=o654-673i680-702o	.	GO:0043531^molecular_function^ADP binding`GO:0005524^molecular_function^ATP binding`GO:0005515^molecular_function^protein binding`GO:0006952^biological_process^defense response	GO:0005515^molecular_function^protein binding	.	.
comp231_c0	comp231_c0_seq1	.	.	.	m.168	1-684[-]	sp|Q7XV13|LOX5_ORYSJ^Q7XV13^Q:1-684,H:121-346^79.39%ID^E:1e-115^RecName: Full=Putative lipoxygenase 5;^Eukaryota; Viridiplantae; Streptophyta; Embryophyta; Tracheophyta; Spermatophyta; Magnoliophyta; Liliopsida; Poales; Poaceae; BEP clade; Ehrhartoideae; Oryzeae; Oryza	.	PF01477.18^PLAT^PLAT/LH2 domain^19-76^E:5.7e-10`PF00305.14^Lipoxygenase^Lipoxygenase^99-224^E:2.4e-32	.	.	.	GO:0005506^molecular_function^iron ion binding`GO:0016165^molecular_function^linoleate 13S-lipoxygenase activity`GO:0031408^biological_process^oxylipin biosynthetic process	GO:0005515^molecular_function^protein binding`GO:0016702^molecular_function^oxidoreductase activity, acting on single donors with incorporation of molecular oxygen, incorporation of two atoms of oxygen`GO:0046872^molecular_function^metal ion binding`GO:0055114^biological_process^oxidation-reduction process	.	.
comp232_c0	comp232_c0_seq1	.	.	.	.	.	.	.	.	.	.	.	.	.	.	.
comp233_c0	comp233_c0_seq1	.	.	.	.	.	.	.	.	.	.	.	.	.	.	.
comp236_c0	comp236_c0_seq1	.	.	.	.	.	.	.	.	.	.	.	.	.	.	.
comp238_c0	comp238_c0_seq1	.	.	.	m.171	1-363[-]	sp|Q9LNH6|NPS12_ARATH^Q9LNH6^Q:1-363,H:94-218^69.6%ID^E:1e-47^RecName: Full=Novel plant SNARE 12;^Eukaryota; Viridiplantae; Streptophyta; Embryophyta; Tracheophyta; Spermatophyta; Magnoliophyta; eudicotyledons; Gunneridae; Pentapetalae; rosids; malvids; Brassicales; Brassicaceae; Camelineae; Arabidopsis	.	PF12352.3^V-SNARE_C^Snare region anchored in the vesicle membrane C-terminus^52-113^E:6.5e-06`PF03908.8^Sec20^Sec20^54-120^E:2e-06	.	.	.	GO:0016021^cellular_component^integral component of membrane`GO:0005886^cellular_component^plasma membrane`GO:0009506^cellular_component^plasmodesma`GO:0015031^biological_process^protein transport	.	.	.
comp239_c0	comp239_c0_seq1	.	.	.	m.172	2-676[-]	sp|Q8GT06|MUS81_ORYSJ^Q8GT06^Q:1-615,H:23-228^56.73%ID^E:1e-65^RecName: Full=Crossover junction endonuclease MUS81;^Eukaryota; Viridiplantae; Streptophyta; Embryophyta; Tracheophyta; Spermatophyta; Magnoliophyta; Liliopsida; Poales; Poaceae; BEP clade; Ehrhartoideae; Oryzeae; Oryza	.	.	.	.	COG1948^Excision repair cross-complementing rodent repair deficiency, complementation group 4	GO:0000794^cellular_component^condensed nuclear chromosome`GO:0003677^molecular_function^DNA binding`GO:0004519^molecular_function^endonuclease activity`GO:0046872^molecular_function^metal ion binding`GO:0051026^biological_process^chiasma assembly`GO:0000724^biological_process^double-strand break repair via homologous recombination`GO:0007067^biological_process^mitotic nuclear division`GO:0006312…	.	.	.
comp241_c0	comp241_c0_seq1	.	.	.	.	.	.	.	.	.	.	.	.	.	.	.
comp242_c0	comp242_c0_seq1	.	.	.	.	.	.	.	.	.	.	.	.	.	.	.
comp243_c0	comp243_c0_seq1	.	.	.	.	.	.	.	.	.	.	.	.	.	.	.
comp244_c0	comp244_c0_seq1	.	.	.	.	.	.	.	.	.	.	.	.	.	.	.
comp244_c0	comp244_c0_seq2	.	.	.	.	.	.	.	.	.	.	.	.	.	.	.
comp245_c0	comp245_c0_seq1	.	.	.	.	.	.	.	.	.	.	.	.	.	.	.
comp246_c0	comp246_c0_seq1	.	.	.	m.173	1-816[+]	sp|Q5VNU3|SEC1B_ORYSJ^Q5VNU3^Q:1-804,H:382-651^84.19%ID^E:3e-147^RecName: Full=Probable protein transport Sec1b;^Eukaryota; Viridiplantae; Streptophyta; Embryophyta; Tracheophyta; Spermatophyta; Magnoliophyta; Liliopsida; Poales; Poaceae; BEP clade; Ehrhartoideae; Oryzeae; Oryza	.	PF00995.18^Sec1^Sec1 family^2-265^E:1.6e-36	.	.	COG5158^Vacuolar protein sorting-associated protein	GO:0005829^cellular_component^cytosol`GO:0019898^cellular_component^extrinsic component of membrane`GO:0005886^cellular_component^plasma membrane`GO:0005773^cellular_component^vacuole`GO:0015031^biological_process^protein transport`GO:0006904^biological_process^vesicle docking involved in exocytosis	GO:0006904^biological_process^vesicle docking involved in exocytosis`GO:0016192^biological_process^vesicle-mediated transport	.	.
comp247_c0	comp247_c0_seq1	.	.	.	.	.	.	.	.	.	.	.	.	.	.	.
comp248_c0	comp248_c0_seq1	.	.	.	.	.	.	.	.	.	.	.	.	.	.	.
comp249_c0	comp249_c0_seq1	.	.	.	m.176	2-424[-]	sp|Q9LYV3|PP377_ARATH^Q9LYV3^Q:16-420,H:128-262^44.44%ID^E:3e-30^RecName: Full=Putative pentatricopeptide repeat-containing protein At5g13230, mitochondrial;^Eukaryota; Viridiplantae; Streptophyta; Embryophyta; Tracheophyta; Spermatophyta; Magnoliophyta; eudicotyledons; Gunneridae; Pentapetalae; rosids; malvids; Brassicales; Brassicaceae; Camelineae; Arabidopsis`sp|Q9LYV3|PP377_ARATH^Q9LYV3^Q:22-…	.	PF01535.15^PPR^PPR repeat^63-85^E:0.26`PF01535.15^PPR^PPR repeat^91-117^E:0.00018`PF13812.1^PPR_3^Pentatricopeptide repeat domain^91-117^E:0.64	.	.	.	GO:0005739^cellular_component^mitochondrion	.	.	.
comp250_c0	comp250_c0_seq1	.	.	.	.	.	.	.	.	.	.	.	.	.	.	.
comp250_c0	comp250_c0_seq2	.	.	.	.	.	.	.	.	.	.	.	.	.	.	.
comp252_c0	comp252_c0_seq1	.	.	.	.	.	.	.	.	.	.	.	.	.	.	.
comp254_c0	comp254_c0_seq1	.	.	.	.	.	.	.	.	.	.	.	.	.	.	.
comp257_c0	comp257_c0_seq1	.	.	.	.	.	.	.	.	.	.	.	.	.	.	.
comp258_c0	comp258_c0_seq1	.	.	.	m.177	239-1204[-]	sp|Q6NQ81|PP304_ARATH^Q6NQ81^Q:4-915,H:495-802^43.18%ID^E:2e-79^RecName: Full=Pentatricopeptide repeat-containing protein At4g04790, mitochondrial;^Eukaryota; Viridiplantae; Streptophyta; Embryophyta; Tracheophyta; Spermatophyta; Magnoliophyta; eudicotyledons; Gunneridae; Pentapetalae; rosids; malvids; Brassicales; Brassicaceae; Camelineae; Arabidopsis	.	PF13812.1^PPR_3^Pentatricopeptide repeat domain^54-75^E:0.13`PF01535.15^PPR^PPR repeat^54-74^E:0.0081`PF01535.15^PPR^PPR repeat^90-116^E:0.022`PF13812.1^PPR_3^Pentatricopeptide repeat domain^228-257^E:0.57	.	.	.	GO:0005739^cellular_component^mitochondrion	.	.	.
comp259_c0	comp259_c0_seq1	.	.	.	m.180	41-352[+]	sp|Q40062|IDS3_HORVU^Q40062^Q:1-309,H:1-103^66.02%ID^E:8e-44^RecName: Full=2'-deoxymugineic-acid 2'-dioxygenase;^Eukaryota; Viridiplantae; Streptophyta; Embryophyta; Tracheophyta; Spermatophyta; Magnoliophyta; Liliopsida; Poales; Poaceae; BEP clade; Pooideae; Triticeae; Hordeum	.	PF14226.1^DIOX_N^non-haem dioxygenase in morphine synthesis N-terminal^35-97^E:1.8e-18	.	.	.	GO:0005737^cellular_component^cytoplasm`GO:0033760^molecular_function^2'-deoxymugineic-acid 2'-dioxygenase activity`GO:0031418^molecular_function^L-ascorbic acid binding`GO:0046872^molecular_function^metal ion binding`GO:0010041^biological_process^response to iron(III) ion	.	.	.
comp260_c0	comp260_c0_seq1	.	.	.	m.182	2-592[+]	.	.	PF12937.2^F-box-like^F-box-like^27-63^E:1.1e-06	.	.	.	.	GO:0005515^molecular_function^protein binding	.	.
comp262_c0	comp262_c0_seq1	.	.	.	m.187	1-429[+]	sp|Q9SCT4|IMK2_ARATH^Q9SCT4^Q:16-243,H:361-421^42.11%ID^E:3e-08^RecName: Full=Probably inactive leucine-rich repeat receptor-like protein kinase IMK2;^Eukaryota; Viridiplantae; Streptophyta; Embryophyta; Tracheophyta; Spermatophyta; Magnoliophyta; eudicotyledons; Gunneridae; Pentapetalae; rosids; malvids; Brassicales; Brassicaceae; Camelineae; Arabidopsis	.	.	.	ExpAA=24.25^PredHel=1^Topology=o93-115i	COG0515^Serine Threonine protein kinase	GO:0005618^cellular_component^cell wall`GO:0016021^cellular_component^integral component of membrane`GO:0009505^cellular_component^plant-type cell wall`GO:0005886^cellular_component^plasma membrane`GO:0009506^cellular_component^plasmodesma`GO:0005524^molecular_function^ATP binding`GO:0004672^molecular_function^protein kinase activity	.	.	.
comp262_c0	comp262_c0_seq1	.	.	.	m.186	1-453[-]	sp|Q9SCT4|IMK2_ARATH^Q9SCT4^Q:438-211,H:361-421^42.11%ID^E:3e-08^RecName: Full=Probably inactive leucine-rich repeat receptor-like protein kinase IMK2;^Eukaryota; Viridiplantae; Streptophyta; Embryophyta; Tracheophyta; Spermatophyta; Magnoliophyta; eudicotyledons; Gunneridae; Pentapetalae; rosids; malvids; Brassicales; Brassicaceae; Camelineae; Arabidopsis	.	.	.	.	COG0515^Serine Threonine protein kinase	GO:0005618^cellular_component^cell wall`GO:0016021^cellular_component^integral component of membrane`GO:0009505^cellular_component^plant-type cell wall`GO:0005886^cellular_component^plasma membrane`GO:0009506^cellular_component^plasmodesma`GO:0005524^molecular_function^ATP binding`GO:0004672^molecular_function^protein kinase activity	.	.	.
comp263_c0	comp263_c0_seq1	.	.	.	.	.	.	.	.	.	.	.	.	.	.	.
comp264_c0	comp264_c0_seq1	.	.	.	m.190	3-815[-]	sp|Q2TBW5|ZNHI2_BOVIN^Q2TBW5^Q:46-393,H:100-227^29.93%ID^E:1e-07^RecName: Full=Zinc finger HIT domain-containing protein 2;^Eukaryota; Metazoa; Chordata; Craniata; Vertebrata; Euteleostomi; Mammalia; Eutheria; Laurasiatheria; Cetartiodactyla; Ruminantia; Pecora; Bovidae; Bovinae; Bos	.	PF04925.10^SHQ1^SHQ1 protein^107-218^E:9.6e-05	.	.	.	GO:0046872^molecular_function^metal ion binding	.	.	.
comp265_c0	comp265_c0_seq1	.	.	.	.	.	.	.	.	.	.	.	.	.	.	.
comp266_c0	comp266_c0_seq1	.	.	.	.	.	.	.	.	.	.	.	.	.	.	.
comp269_c0	comp269_c0_seq1	.	.	.	.	.	.	.	.	.	.	.	.	.	.	.
comp269_c0	comp269_c0_seq2	.	.	.	.	.	.	.	.	.	.	.	.	.	.	.
comp270_c0	comp270_c0_seq1	.	.	.	.	.	.	.	.	.	.	.	.	.	.	.
comp271_c0	comp271_c0_seq1	.	.	.	.	.	.	.	.	.	.	.	.	.	.	.
comp273_c0	comp273_c0_seq1	.	.	.	.	.	.	.	.	.	.	.	.	.	.	.
comp274_c0	comp274_c0_seq1	.	.	.	m.192	2-859[+]	sp|O81028|PP171_ARATH^O81028^Q:4-813,H:413-675^35.56%ID^E:3e-50^RecName: Full=Pentatricopeptide repeat-containing protein At2g26790, mitochondrial;^Eukaryota; Viridiplantae; Streptophyta; Embryophyta; Tracheophyta; Spermatophyta; Magnoliophyta; eudicotyledons; Gunneridae; Pentapetalae; rosids; malvids; Brassicales; Brassicaceae; Camelineae; Arabidopsis`sp|O81028|PP171_ARATH^O81028^Q:52-834,H:152-…	.	PF12854.2^PPR_1^PPR repeat^6-38^E:1.5e-10`PF13041.1^PPR_2^PPR repeat family^10-59^E:3.7e-17`PF13812.1^PPR_3^Pentatricopeptide repeat domain^13-45^E:7.7e-07`PF01535.15^PPR^PPR repeat^14-42^E:2.6e-07`PF12854.2^PPR_1^PPR repeat^42-74^E:1.2e-11`PF13041.1^PPR_2^PPR repeat family^46-94^E:2.6e-15`PF13812.1^PPR_3^Pentatricopeptide repeat domain^47-80^E:2.1e-06`PF01535.15^PPR^PPR repeat^48-78^E:3.9e-07`PF…	.	.	.	GO:0005739^cellular_component^mitochondrion	.	.	.
comp275_c0	comp275_c0_seq1	.	.	.	.	.	.	.	.	.	.	.	.	.	.	.
comp275_c0	comp275_c0_seq2	.	.	.	.	.	.	.	.	.	.	.	.	.	.	.
comp276_c0	comp276_c0_seq1	.	.	.	.	.	.	.	.	.	.	.	.	.	.	.
comp276_c0	comp276_c0_seq2	.	.	.	.	.	.	.	.	.	.	.	.	.	.	.
comp277_c0	comp277_c0_seq1	.	.	.	.	.	.	.	.	.	.	.	.	.	.	.
comp278_c0	comp278_c0_seq1	.	.	.	.	.	.	.	.	.	.	.	.	.	.	.
comp279_c0	comp279_c0_seq1	.	.	.	.	.	.	.	.	.	.	.	.	.	.	.
comp280_c0	comp280_c0_seq1	.	.	.	m.195	28-339[+]	sp|Q6NLW5|XRI1_ARATH^Q6NLW5^Q:311-174,H:249-300^63.46%ID^E:8e-12^RecName: Full=Protein XRI1;^Eukaryota; Viridiplantae; Streptophyta; Embryophyta; Tracheophyta; Spermatophyta; Magnoliophyta; eudicotyledons; Gunneridae; Pentapetalae; rosids; malvids; Brassicales; Brassicaceae; Camelineae; Arabidopsis	.	.	.	.	.	GO:0005634^cellular_component^nucleus`GO:0005515^molecular_function^protein binding`GO:0006281^biological_process^DNA repair`GO:0007143^biological_process^female meiotic division`GO:0007140^biological_process^male meiosis`GO:0009555^biological_process^pollen development`GO:0010165^biological_process^response to X-ray	.	.	.
comp280_c0	comp280_c0_seq1	.	.	.	m.193	198-875[-]	sp|Q6NLW5|XRI1_ARATH^Q6NLW5^Q:313-675,H:176-300^44.09%ID^E:3e-22^RecName: Full=Protein XRI1;^Eukaryota; Viridiplantae; Streptophyta; Embryophyta; Tracheophyta; Spermatophyta; Magnoliophyta; eudicotyledons; Gunneridae; Pentapetalae; rosids; malvids; Brassicales; Brassicaceae; Camelineae; Arabidopsis	.	.	.	.	.	GO:0005634^cellular_component^nucleus`GO:0005515^molecular_function^protein binding`GO:0006281^biological_process^DNA repair`GO:0007143^biological_process^female meiotic division`GO:0007140^biological_process^male meiosis`GO:0009555^biological_process^pollen development`GO:0010165^biological_process^response to X-ray	.	.	.
comp283_c0	comp283_c0_seq1	.	.	.	.	.	.	.	.	.	.	.	.	.	.	.
comp284_c0	comp284_c0_seq1	.	.	.	.	.	.	.	.	.	.	.	.	.	.	.
comp285_c0	comp285_c0_seq1	.	.	.	.	.	.	.	.	.	.	.	.	.	.	.
comp286_c0	comp286_c0_seq1	.	.	.	.	.	.	.	.	.	.	.	.	.	.	.
comp288_c0	comp288_c0_seq1	.	.	.	.	.	.	.	.	.	.	.	.	.	.	.
comp290_c0	comp290_c0_seq1	.	.	.	m.197	2-424[+]	.	.	.	.	.	.	.	.	.	.
comp293_c0	comp293_c0_seq1	.	.	.	m.198	87-452[-]	sp|Q0DSV9|TOP6A_ORYSJ^Q0DSV9^Q:1-363,H:322-442^96.69%ID^E:4e-82^.^.	.	.	.	.	.	.	.	.	.
comp294_c0	comp294_c0_seq1	.	.	.	.	.	.	.	.	.	.	.	.	.	.	.
comp294_c0	comp294_c0_seq2	.	.	.	.	.	.	.	.	.	.	.	.	.	.	.
comp295_c0	comp295_c0_seq1	.	.	.	.	.	.	.	.	.	.	.	.	.	.	.
comp295_c0	comp295_c0_seq2	.	.	.	.	.	.	.	.	.	.	.	.	.	.	.
comp296_c0	comp296_c0_seq1	.	.	.	m.199	132-527[+]	.	.	PF13975.1^gag-asp_proteas^gag-polyprotein putative aspartyl protease^45-100^E:5.6e-10`PF13650.1^Asp_protease_2^Aspartyl protease^59-109^E:7.1e-06`PF08284.6^RVP_2^Retroviral aspartyl protease^63-125^E:0.00016	.	.	.	.	.	.	.
comp297_c0	comp297_c0_seq1	.	.	.	m.200	3-938[-]	.	.	.	.	.	.	.	.	.	.
comp299_c0	comp299_c0_seq1	.	.	.	m.201	2-1012[+]	.	.	.	.	.	.	.	.	.	.
comp300_c0	comp300_c0_seq1	.	.	.	.	.	.	.	.	.	.	.	.	.	.	.
comp300_c0	comp300_c0_seq2	.	.	.	.	.	.	.	.	.	.	.	.	.	.	.
comp301_c0	comp301_c0_seq1	.	.	.	.	.	.	.	.	.	.	.	.	.	.	.
comp303_c0	comp303_c0_seq1	.	.	.	.	.	.	.	.	.	.	.	.	.	.	.
comp304_c0	comp304_c0_seq1	.	.	.	.	.	.	.	.	.	.	.	.	.	.	.
comp304_c0	comp304_c0_seq2	.	.	.	.	.	.	.	.	.	.	.	.	.	.	.
comp305_c0	comp305_c0_seq1	.	.	.	.	.	.	.	.	.	.	.	.	.	.	.
comp305_c0	comp305_c0_seq2	.	.	.	.	.	.	.	.	.	.	.	.	.	.	.
comp306_c0	comp306_c0_seq1	.	.	.	m.210	199-1725[+]	sp|Q39214|RPM1_ARATH^Q39214^Q:118-1524,H:29-507^30.78%ID^E:3e-59^RecName: Full=Disease resistance protein RPM1;^Eukaryota; Viridiplantae; Streptophyta; Embryophyta; Tracheophyta; Spermatophyta; Magnoliophyta; eudicotyledons; Gunneridae; Pentapetalae; rosids; malvids; Brassicales; Brassicaceae; Camelineae; Arabidopsis	.	PF00931.17^NB-ARC^NB-ARC domain^182-467^E:4.4e-75`PF13401.1^AAA_22^AAA domain^195-300^E:1.6e-07	.	.	COG4886^leucine Rich Repeat	GO:0012505^cellular_component^endomembrane system`GO:0005886^cellular_component^plasma membrane`GO:0043531^molecular_function^ADP binding`GO:0005524^molecular_function^ATP binding`GO:0000166^molecular_function^nucleotide binding`GO:0005515^molecular_function^protein binding`GO:0009626^biological_process^plant-type hypersensitive response	GO:0043531^molecular_function^ADP binding	.	.
comp309_c0	comp309_c0_seq1	.	.	.	.	.	.	.	.	.	.	.	.	.	.	.
comp310_c0	comp310_c0_seq1	.	.	.	.	.	.	.	.	.	.	.	.	.	.	.
comp312_c0	comp312_c0_seq1	.	.	.	m.213	2-391[-]	sp|Q10DV7|ACT1_ORYSJ^Q10DV7^Q:1-390,H:135-264^99.23%ID^E:5e-77^RecName: Full=Actin-1;^Eukaryota; Viridiplantae; Streptophyta; Embryophyta; Tracheophyta; Spermatophyta; Magnoliophyta; Liliopsida; Poales; Poaceae; BEP clade; Ehrhartoideae; Oryzeae; Oryza	.	PF00022.14^Actin^Actin^1-130^E:1.3e-41	.	.	COG5277^actin-related protein	GO:0005856^cellular_component^cytoskeleton`GO:0005739^cellular_component^mitochondrion`GO:0005524^molecular_function^ATP binding	.	.	.
comp313_c0	comp313_c0_seq1	.	.	.	.	.	.	.	.	.	.	.	.	.	.	.
comp313_c0	comp313_c0_seq2	.	.	.	.	.	.	.	.	.	.	.	.	.	.	.
comp317_c0	comp317_c0_seq1	.	.	.	.	.	.	.	.	.	.	.	.	.	.	.
comp318_c0	comp318_c0_seq1	.	.	.	.	.	.	.	.	.	.	.	.	.	.	.
comp319_c0	comp319_c0_seq1	.	.	.	.	.	.	.	.	.	.	.	.	.	.	.
comp320_c0	comp320_c0_seq1	.	.	.	.	.	.	.	.	.	.	.	.	.	.	.
comp321_c0	comp321_c0_seq1	.	.	.	.	.	.	.	.	.	.	.	.	.	.	.
comp322_c0	comp322_c0_seq1	.	.	.	m.219	3-821[+]	.	.	.	.	.	.	.	.	.	.
comp324_c0	comp324_c0_seq1	.	.	.	.	.	.	.	.	.	.	.	.	.	.	.
comp326_c0	comp326_c0_seq1	.	.	.	.	.	.	.	.	.	.	.	.	.	.	.
comp328_c0	comp328_c0_seq1	.	.	.	m.220	2-355[+]	.	.	PF14309.1^DUF4378^Domain of unknown function (DUF4378)^6-105^E:5.3e-13	.	.	.	.	.	.	.
comp329_c0	comp329_c0_seq1	.	.	.	m.222	1-366[+]	.	.	.	.	.	.	.	.	.	.
comp330_c0	comp330_c0_seq1	.	.	.	.	.	.	.	.	.	.	.	.	.	.	.
comp331_c0	comp331_c0_seq1	.	.	.	m.226	2-1405[-]	sp|Q42371|ERECT_ARATH^Q42371^Q:184-1398,H:68-495^34.11%ID^E:5e-48^RecName: Full=LRR receptor-like serine/threonine-protein kinase ERECTA;^Eukaryota; Viridiplantae; Streptophyta; Embryophyta; Tracheophyta; Spermatophyta; Magnoliophyta; eudicotyledons; Gunneridae; Pentapetalae; rosids; malvids; Brassicales; Brassicaceae; Camelineae; Arabidopsis`sp|Q42371|ERECT_ARATH^Q42371^Q:1-1395,H:104-541^30.88%…	.	PF13504.1^LRR_7^Leucine rich repeat^13-26^E:1100`PF13504.1^LRR_7^Leucine rich repeat^39-51^E:70`PF13504.1^LRR_7^Leucine rich repeat^64-73^E:3100`PF13516.1^LRR_6^Leucine Rich repeat^111-131^E:1.1`PF13504.1^LRR_7^Leucine rich repeat^113-128^E:450`PF13504.1^LRR_7^Leucine rich repeat^137-148^E:7200`PF13516.1^LRR_6^Leucine Rich repeat^156-173^E:1.3`PF13855.1^LRR_8^Leucine rich repeat^157-215^E:2e-06`P…	.	.	COG0515^Serine Threonine protein kinase	GO:0016021^cellular_component^integral component of membrane`GO:0005739^cellular_component^mitochondrion`GO:0005524^molecular_function^ATP binding`GO:0004674^molecular_function^protein serine/threonine kinase activity`GO:0019199^molecular_function^transmembrane receptor protein kinase activity`GO:0042742^biological_process^defense response to bacterium`GO:0050832^biological_process^defense respon…	GO:0005515^molecular_function^protein binding	.	.
comp331_c0	comp331_c0_seq2	.	.	.	m.228	520-1293[-]	sp|Q9FRS6|PXL1_ARATH^Q9FRS6^Q:7-735,H:139-383^31.98%ID^E:1e-23^RecName: Full=Leucine-rich repeat receptor-like protein kinase PXL1;^Eukaryota; Viridiplantae; Streptophyta; Embryophyta; Tracheophyta; Spermatophyta; Magnoliophyta; eudicotyledons; Gunneridae; Pentapetalae; rosids; malvids; Brassicales; Brassicaceae; Camelineae; Arabidopsis`sp|Q9FRS6|PXL1_ARATH^Q9FRS6^Q:1-735,H:281-574^23.15%ID^E:3e-…	.	PF13504.1^LRR_7^Leucine rich repeat^13-26^E:520`PF13504.1^LRR_7^Leucine rich repeat^39-51^E:33`PF13504.1^LRR_7^Leucine rich repeat^64-73^E:1300`PF13516.1^LRR_6^Leucine Rich repeat^111-131^E:0.52`PF13504.1^LRR_7^Leucine rich repeat^113-128^E:210`PF13504.1^LRR_7^Leucine rich repeat^137-148^E:2300`PF13516.1^LRR_6^Leucine Rich repeat^156-173^E:0.6`PF13855.1^LRR_8^Leucine rich repeat^157-215^E:9.5e-07…	.	.	COG4886^leucine Rich Repeat	GO:0016021^cellular_component^integral component of membrane`GO:0005886^cellular_component^plasma membrane`GO:0005524^molecular_function^ATP binding`GO:0004674^molecular_function^protein serine/threonine kinase activity`GO:0030154^biological_process^cell differentiation`GO:0010067^biological_process^procambium histogenesis	GO:0005515^molecular_function^protein binding	.	.
comp334_c0	comp334_c0_seq1	.	.	.	m.229	2-742[+]	sp|P0C8S1|RP8L2_ARATH^P0C8S1^Q:34-735,H:339-581^25%ID^E:3e-09^RecName: Full=Probable disease resistance RPP8-like protein 2;^Eukaryota; Viridiplantae; Streptophyta; Embryophyta; Tracheophyta; Spermatophyta; Magnoliophyta; eudicotyledons; Gunneridae; Pentapetalae; rosids; malvids; Brassicales; Brassicaceae; Camelineae; Arabidopsis	.	PF00931.17^NB-ARC^NB-ARC domain^27-119^E:2.4e-08	.	.	KOG4658^resistance protein	GO:0043531^molecular_function^ADP binding`GO:0005524^molecular_function^ATP binding`GO:0006952^biological_process^defense response	GO:0043531^molecular_function^ADP binding	.	.
comp334_c0	comp334_c0_seq2	.	.	.	m.230	267-653[+]	.	.	.	.	.	.	.	.	.	.
comp335_c0	comp335_c0_seq1	.	.	.	.	.	.	.	.	.	.	.	.	.	.	.
comp335_c0	comp335_c0_seq2	.	.	.	.	.	.	.	.	.	.	.	.	.	.	.
comp336_c0	comp336_c0_seq1	.	.	.	.	.	.	.	.	.	.	.	.	.	.	.
comp337_c0	comp337_c0_seq1	.	.	.	m.231	164-577[-]	.	.	.	.	.	.	.	.	.	.
comp337_c0	comp337_c0_seq2	.	.	.	m.233	147-560[-]	.	.	.	.	.	.	.	.	.	.
comp338_c0	comp338_c0_seq2	.	.	.	.	.	.	.	.	.	.	.	.	.	.	.
comp340_c0	comp340_c0_seq1	.	.	.	m.235	103-1110[-]	sp|Q8GT20|BEBT_TOBAC^Q8GT20^Q:4-969,H:121-438^41.59%ID^E:5e-73^RecName: Full=Benzyl alcohol O-benzoyltransferase;^Eukaryota; Viridiplantae; Streptophyta; Embryophyta; Tracheophyta; Spermatophyta; Magnoliophyta; eudicotyledons; Gunneridae; Pentapetalae; asterids; lamiids; Solanales; Solanaceae; Nicotianoideae; Nicotianeae; Nicotiana	.	PF02458.10^Transferase^Transferase family^3-322^E:1.3e-45	.	.	.	GO:0016747^molecular_function^transferase activity, transferring acyl groups other than amino-acyl groups	GO:0016747^molecular_function^transferase activity, transferring acyl groups other than amino-acyl groups	.	.
comp341_c0	comp341_c0_seq1	.	.	.	.	.	.	.	.	.	.	.	.	.	.	.
comp343_c0	comp343_c0_seq1	.	.	.	.	.	.	.	.	.	.	.	.	.	.	.
comp344_c0	comp344_c0_seq1	.	.	.	.	.	.	.	.	.	.	.	.	.	.	.
comp345_c0	comp345_c0_seq1	.	.	.	.	.	.	.	.	.	.	.	.	.	.	.
comp346_c0	comp346_c0_seq1	.	.	.	m.236	59-757[-]	sp|Q501H5|SFH13_ARATH^Q501H5^Q:286-693,H:484-625^37.67%ID^E:1e-18^RecName: Full=Phosphatidylinositol/phosphatidylcholine transfer protein SFH13;^Eukaryota; Viridiplantae; Streptophyta; Embryophyta; Tracheophyta; Spermatophyta; Magnoliophyta; eudicotyledons; Gunneridae; Pentapetalae; rosids; malvids; Brassicales; Brassicaceae; Camelineae; Arabidopsis	.	.	.	.	.	GO:0000139^cellular_component^Golgi membrane`GO:0005886^cellular_component^plasma membrane`GO:0015031^biological_process^protein transport	.	.	.
comp347_c0	comp347_c0_seq1	.	.	.	.	.	.	.	.	.	.	.	.	.	.	.
comp347_c0	comp347_c0_seq2	.	.	.	.	.	.	.	.	.	.	.	.	.	.	.
comp349_c0	comp349_c0_seq1	.	.	.	m.237	2-1018[+]	sp|Q7XA40|RGA3_SOLBU^Q7XA40^Q:277-987,H:142-380^31.54%ID^E:3e-26^RecName: Full=Putative disease resistance protein RGA3;^Eukaryota; Viridiplantae; Streptophyta; Embryophyta; Tracheophyta; Spermatophyta; Magnoliophyta; eudicotyledons; Gunneridae; Pentapetalae; asterids; lamiids; Solanales; Solanaceae; Solanoideae; Solaneae; Solanum	.	PF00931.17^NB-ARC^NB-ARC domain^107-328^E:1e-37`PF13401.1^AAA_22^AAA domain^124-210^E:2.7e-06`PF05729.7^NACHT^NACHT domain^126-212^E:4e-05	.	.	.	GO:0043531^molecular_function^ADP binding`GO:0005524^molecular_function^ATP binding`GO:0006952^biological_process^defense response	GO:0043531^molecular_function^ADP binding	.	.
comp350_c0	comp350_c0_seq1	.	.	.	m.238	258-890[-]	sp|Q7XZF7|GYRA_ORYSJ^Q7XZF7^Q:1-576,H:709-900^79.79%ID^E:1e-97^RecName: Full=Probable DNA gyrase subunit A, chloroplastic/mitochondrial;^Eukaryota; Viridiplantae; Streptophyta; Embryophyta; Tracheophyta; Spermatophyta; Magnoliophyta; Liliopsida; Poales; Poaceae; BEP clade; Ehrhartoideae; Oryzeae; Oryza	.	PF03989.8^DNA_gyraseA_C^DNA gyrase C-terminal domain, beta-propeller^5-24^E:15`PF03989.8^DNA_gyraseA_C^DNA gyrase C-terminal domain, beta-propeller^31-75^E:2.4e-10`PF03989.8^DNA_gyraseA_C^DNA gyrase C-terminal domain, beta-propeller^97-142^E:1.1e-07`PF03989.8^DNA_gyraseA_C^DNA gyrase C-terminal domain, beta-propeller^154-198^E:1.5e-07	.	.	COG0188^DNA gyrase negatively supercoils closed circular double- stranded DNA in an ATP-dependent manner and also catalyzes the interconversion of other topological isomers of double-stranded DNA rings, including catenanes and knotted rings (By similarity)	GO:0009507^cellular_component^chloroplast`GO:0005694^cellular_component^chromosome`GO:0016592^cellular_component^mediator complex`GO:0005739^cellular_component^mitochondrion`GO:0009295^cellular_component^nucleoid`GO:0005524^molecular_function^ATP binding`GO:0003677^molecular_function^DNA binding`GO:0003918^molecular_function^DNA topoisomerase type II (ATP-hydrolyzing) activity`GO:0006265^biologic…	GO:0003677^molecular_function^DNA binding`GO:0003916^molecular_function^DNA topoisomerase activity`GO:0005524^molecular_function^ATP binding`GO:0006265^biological_process^DNA topological change`GO:0005694^cellular_component^chromosome	.	.
comp351_c0	comp351_c0_seq1	.	.	.	m.241	225-995[-]	sp|Q9C5J9|Y5483_ARATH^Q9C5J9^Q:1-759,H:80-336^62.6%ID^E:2e-79^RecName: Full=Uncharacterized GTP-binding protein At5g64813;^Eukaryota; Viridiplantae; Streptophyta; Embryophyta; Tracheophyta; Spermatophyta; Magnoliophyta; eudicotyledons; Gunneridae; Pentapetalae; rosids; malvids; Brassicales; Brassicaceae; Camelineae; Arabidopsis	.	PF00071.17^Ras^Ras family^4-87^E:1.1e-10	.	.	COG1100^GTP-binding Protein	GO:0005737^cellular_component^cytoplasm`GO:0005634^cellular_component^nucleus`GO:0005525^molecular_function^GTP binding`GO:0003924^molecular_function^GTPase activity`GO:0032922^biological_process^circadian regulation of gene expression`GO:0006184^biological_process^GTP catabolic process`GO:0009640^biological_process^photomorphogenesis`GO:0007264^biological_process^small GTPase mediated signal tra…	GO:0005525^molecular_function^GTP binding`GO:0007264^biological_process^small GTPase mediated signal transduction	.	.
comp352_c0	comp352_c0_seq1	.	.	.	.	.	.	.	.	.	.	.	.	.	.	.
comp353_c0	comp353_c0_seq1	.	.	.	m.242	2-367[+]	sp|Q6L438|R1A6_SOLDE^Q6L438^Q:10-357,H:710-819^40.52%ID^E:3e-12^RecName: Full=Putative late blight resistance protein homolog R1A-6;^Eukaryota; Viridiplantae; Streptophyta; Embryophyta; Tracheophyta; Spermatophyta; Magnoliophyta; eudicotyledons; Gunneridae; Pentapetalae; asterids; lamiids; Solanales; Solanaceae; Solanoideae; Solaneae; Solanum	.	PF00931.17^NB-ARC^NB-ARC domain^4-106^E:8.9e-22	.	.	.	GO:0005737^cellular_component^cytoplasm`GO:0016020^cellular_component^membrane`GO:0043531^molecular_function^ADP binding`GO:0005524^molecular_function^ATP binding`GO:0009626^biological_process^plant-type hypersensitive response	GO:0043531^molecular_function^ADP binding	.	.
comp354_c0	comp354_c0_seq1	.	.	.	.	.	.	.	.	.	.	.	.	.	.	.
comp355_c0	comp355_c0_seq1	.	.	.	m.243	1-387[+]	.	.	.	.	.	.	.	.	.	.
comp355_c0	comp355_c0_seq2	.	.	.	.	.	.	.	.	.	.	.	.	.	.	.
comp356_c0	comp356_c0_seq1	.	.	.	.	.	.	.	.	.	.	.	.	.	.	.
comp357_c0	comp357_c0_seq1	.	.	.	.	.	.	.	.	.	.	.	.	.	.	.
comp357_c0	comp357_c0_seq2	.	.	.	m.245	148-1152[+]	.	.	PF13966.1^zf-RVT^zinc-binding in reverse transcriptase^2-57^E:4.8e-10`PF00075.19^RNase_H^RNase H^172-295^E:1.9e-05`PF13456.1^RVT_3^Reverse transcriptase-like^215-303^E:2.2e-07	.	.	.	.	GO:0003676^molecular_function^nucleic acid binding`GO:0004523^molecular_function^RNA-DNA hybrid ribonuclease activity	.	.
comp358_c0	comp358_c0_seq1	.	.	.	.	.	.	.	.	.	.	.	.	.	.	.
comp358_c0	comp358_c0_seq2	.	.	.	.	.	.	.	.	.	.	.	.	.	.	.
comp359_c0	comp359_c0_seq1	.	.	.	.	.	.	.	.	.	.	.	.	.	.	.
comp360_c0	comp360_c0_seq1	.	.	.	.	.	.	.	.	.	.	.	.	.	.	.
comp361_c0	comp361_c0_seq1	.	.	.	.	.	.	.	.	.	.	.	.	.	.	.
comp362_c0	comp362_c0_seq1	.	.	.	.	.	.	.	.	.	.	.	.	.	.	.
comp364_c0	comp364_c0_seq1	.	.	.	.	.	.	.	.	.	.	.	.	.	.	.
comp364_c0	comp364_c0_seq2	.	.	.	m.246	1-399[-]	.	.	.	.	ExpAA=21.46^PredHel=1^Topology=o95-117i	.	.	.	.	.
comp365_c0	comp365_c0_seq1	.	.	.	m.247	60-476[-]	sp|Q9HFF2|YL92_SCHPO^Q9HFF2^Q:7-231,H:117-191^41.33%ID^E:8e-13^RecName: Full=Uncharacterized protein C683.02c;^Eukaryota; Fungi; Dikarya; Ascomycota; Taphrinomycotina; Schizosaccharomycetes; Schizosaccharomycetales; Schizosaccharomycetaceae; Schizosaccharomyces	.	PF00098.18^zf-CCHC^Zinc knuckle^12-27^E:8.2e-06`PF13696.1^zf-CCHC_2^Zinc knuckle^12-29^E:0.0015`PF14392.1^zf-CCHC_4^Zinc knuckle^12-26^E:0.11`PF14392.1^zf-CCHC_4^Zinc knuckle^39-53^E:3.7	.	.	COG5082^zinc finger	GO:0005730^cellular_component^nucleolus`GO:0003729^molecular_function^mRNA binding`GO:0045182^molecular_function^translation regulator activity`GO:0008270^molecular_function^zinc ion binding`GO:0045727^biological_process^positive regulation of translation	GO:0003676^molecular_function^nucleic acid binding`GO:0008270^molecular_function^zinc ion binding	.	.
comp366_c0	comp366_c0_seq1	.	.	.	.	.	.	.	.	.	.	.	.	.	.	.
comp367_c0	comp367_c0_seq1	.	.	.	m.248	1-555[+]	.	.	.	.	.	.	.	.	.	.
comp368_c0	comp368_c0_seq1	.	.	.	m.249	251-688[-]	.	.	.	.	.	.	.	.	.	.
comp370_c0	comp370_c0_seq1	.	.	.	m.250	3-686[+]	sp|Q3E6Q1|PPR32_ARATH^Q3E6Q1^Q:1-681,H:155-410^32.05%ID^E:9e-25^RecName: Full=Pentatricopeptide repeat-containing protein At1g11290;^Eukaryota; Viridiplantae; Streptophyta; Embryophyta; Tracheophyta; Spermatophyta; Magnoliophyta; eudicotyledons; Gunneridae; Pentapetalae; rosids; malvids; Brassicales; Brassicaceae; Camelineae; Arabidopsis`sp|Q3E6Q1|PPR32_ARATH^Q3E6Q1^Q:1-681,H:256-511^27.34%ID^E:1…	.	PF01535.15^PPR^PPR repeat^20-38^E:0.52`PF13041.1^PPR_2^PPR repeat family^46-92^E:5.9e-10`PF13812.1^PPR_3^Pentatricopeptide repeat domain^47-80^E:0.0036`PF01535.15^PPR^PPR repeat^48-78^E:4.8e-07`PF01535.15^PPR^PPR repeat^122-142^E:0.01`PF01535.15^PPR^PPR repeat^193-219^E:0.2	.	.	.	GO:0009507^cellular_component^chloroplast`GO:0004519^molecular_function^endonuclease activity`GO:0016556^biological_process^mRNA modification`GO:0090305^biological_process^nucleic acid phosphodiester bond hydrolysis	.	.	.
comp371_c0	comp371_c0_seq1	.	.	.	m.251	1-399[-]	sp|Q9XHM1|EIF3C_MEDTR^Q9XHM1^Q:1-399,H:397-526^65.41%ID^E:1e-44^RecName: Full=Eukaryotic translation initiation factor 3 subunit C;^Eukaryota; Viridiplantae; Streptophyta; Embryophyta; Tracheophyta; Spermatophyta; Magnoliophyta; eudicotyledons; Gunneridae; Pentapetalae; rosids; fabids; Fabales; Fabaceae; Papilionoideae; Trifolieae; Medicago	.	PF05470.7^eIF-3c_N^Eukaryotic translation initiation factor 3 subunit 8 N-terminus^1-133^E:8.3e-33	.	.	.	GO:0016282^cellular_component^eukaryotic 43S preinitiation complex`GO:0033290^cellular_component^eukaryotic 48S preinitiation complex`GO:0005852^cellular_component^eukaryotic translation initiation factor 3 complex`GO:0003743^molecular_function^translation initiation factor activity`GO:0001731^biological_process^formation of translation preinitiation complex`GO:0006446^biological_process^regulati…	GO:0003743^molecular_function^translation initiation factor activity`GO:0031369^molecular_function^translation initiation factor binding`GO:0006413^biological_process^translational initiation`GO:0005852^cellular_component^eukaryotic translation initiation factor 3 complex	.	.
comp372_c0	comp372_c0_seq1	.	.	.	.	.	.	.	.	.	.	.	.	.	.	.
comp374_c0	comp374_c0_seq1	.	.	.	m.252	152-547[+]	.	.	.	.	.	.	.	.	.	.
comp376_c0	comp376_c0_seq1	.	.	.	.	.	.	.	.	.	.	.	.	.	.	.
comp377_c0	comp377_c0_seq1	.	.	.	.	.	.	.	.	.	.	.	.	.	.	.
comp378_c0	comp378_c0_seq1	.	.	.	.	.	.	.	.	.	.	.	.	.	.	.
comp379_c0	comp379_c0_seq1	.	.	.	m.256	296-712[-]	.	.	.	.	.	.	.	.	.	.
comp379_c0	comp379_c0_seq2	.	.	.	m.259	296-610[-]	.	.	.	.	.	.	.	.	.	.
comp380_c0	comp380_c0_seq1	.	.	.	.	.	.	.	.	.	.	.	.	.	.	.
comp382_c0	comp382_c0_seq1	.	.	.	.	.	.	.	.	.	.	.	.	.	.	.
comp383_c0	comp383_c0_seq1	.	.	.	.	.	.	.	.	.	.	.	.	.	.	.
comp386_c0	comp386_c0_seq1	.	.	.	.	.	.	.	.	.	.	.	.	.	.	.
comp388_c0	comp388_c0_seq1	.	.	.	m.261	2-739[-]	.	.	.	.	.	.	.	.	.	.
comp389_c0	comp389_c0_seq1	.	.	.	m.262	1-522[+]	sp|Q6AVI0|RSLE2_ORYSJ^Q6AVI0^Q:1-468,H:543-704^77.91%ID^E:2e-74^.^.	.	PF05699.9^Dimer_Tnp_hAT^hAT family dimerisation domain^68-154^E:9e-27	.	.	.	.	GO:0046983^molecular_function^protein dimerization activity	.	.
comp391_c0	comp391_c0_seq1	.	.	.	m.264	3-428[+]	sp|O23304|BLUS1_ARATH^O23304^Q:1-423,H:82-210^63.83%ID^E:5e-56^RecName: Full=Serine/threonine-protein kinase BLUS1;^Eukaryota; Viridiplantae; Streptophyta; Embryophyta; Tracheophyta; Spermatophyta; Magnoliophyta; eudicotyledons; Gunneridae; Pentapetalae; rosids; malvids; Brassicales; Brassicaceae; Camelineae; Arabidopsis	.	PF00069.20^Pkinase^Protein kinase domain^4-141^E:2.9e-29`PF07714.12^Pkinase_Tyr^Protein tyrosine kinase^4-141^E:7.6e-17	sigP:1^23^0.508^YES	.	COG0515^Serine Threonine protein kinase	GO:0005829^cellular_component^cytosol`GO:0005524^molecular_function^ATP binding`GO:0046872^molecular_function^metal ion binding`GO:0004672^molecular_function^protein kinase activity	GO:0004672^molecular_function^protein kinase activity`GO:0005524^molecular_function^ATP binding`GO:0006468^biological_process^protein phosphorylation	.	.
comp394_c0	comp394_c0_seq1	.	.	.	m.266	3-428[+]	sp|Q84V39|ALL10_OLEEU^Q84V39^Q:97-348,H:37-121^45.88%ID^E:5e-22^RecName: Full=Major pollen allergen Ole e 10;^Eukaryota; Viridiplantae; Streptophyta; Embryophyta; Tracheophyta; Spermatophyta; Magnoliophyta; eudicotyledons; Gunneridae; Pentapetalae; asterids; lamiids; Lamiales; Oleaceae; Oleeae; Olea	.	PF07983.8^X8^X8 domain^32-103^E:1.6e-17	.	.	.	GO:0016023^cellular_component^cytoplasmic membrane-bounded vesicle	.	.	.
comp396_c0	comp396_c0_seq1	.	.	.	.	.	.	.	.	.	.	.	.	.	.	.
comp397_c0	comp397_c0_seq1	.	.	.	.	.	.	.	.	.	.	.	.	.	.	.
comp398_c0	comp398_c0_seq1	.	.	.	.	.	.	.	.	.	.	.	.	.	.	.
comp398_c0	comp398_c0_seq2	.	.	.	.	.	.	.	.	.	.	.	.	.	.	.
comp399_c0	comp399_c0_seq1	.	.	.	m.267	1-1212[+]	.	.	PF03004.9^Transposase_24^Plant transposase (Ptta/En/Spm family)^342-403^E:5.6e-09	.	.	.	.	.	.	.
comp400_c0	comp400_c0_seq1	.	.	.	.	.	.	.	.	.	.	.	.	.	.	.
comp400_c0	comp400_c0_seq2	.	.	.	.	.	.	.	.	.	.	.	.	.	.	.
comp401_c0	comp401_c0_seq1	.	.	.	.	.	.	.	.	.	.	.	.	.	.	.
comp403_c0	comp403_c0_seq1	.	.	.	m.273	2-718[+]	sp|Q9JLC8|SACS_MOUSE^Q9JLC8^Q:439-711,H:2541-2642^31.78%ID^E:1e-05^RecName: Full=Sacsin;^Eukaryota; Metazoa; Chordata; Craniata; Vertebrata; Euteleostomi; Mammalia; Eutheria; Euarchontoglires; Glires; Rodentia; Sciurognathi; Muroidea; Muridae; Murinae; Mus; Mus	.	PF13589.1^HATPase_c_3^Histidine kinase-, DNA gyrase B-, and HSP90-like ATPase^151-237^E:7.6e-06	sigP:1^17^0.502^YES	.	NOG80807^Protein of unknown function (DUF3553)	GO:0005739^cellular_component^mitochondrion`GO:0005634^cellular_component^nucleus`GO:0005524^molecular_function^ATP binding`GO:0050750^molecular_function^low-density lipoprotein particle receptor binding`GO:0090084^biological_process^negative regulation of inclusion body assembly	.	.	.
comp404_c0	comp404_c0_seq1	.	.	.	m.274	112-813[-]	sp|P0CT43|TF28_SCHPO^P0CT43^Q:1-438,H:1118-1260^29.8%ID^E:2e-08^RecName: Full=Transposon Tf2-8 polyprotein;^Eukaryota; Fungi; Dikarya; Ascomycota; Taphrinomycotina; Schizosaccharomycetes; Schizosaccharomycetales; Schizosaccharomycetaceae; Schizosaccharomyces	.	PF00385.19^Chromo^Chromo (CHRromatin Organisation MOdifier) domain^166-218^E:2.8e-16	.	.	.	GO:0004190^molecular_function^aspartic-type endopeptidase activity`GO:0003677^molecular_function^DNA binding`GO:0003887^molecular_function^DNA-directed DNA polymerase activity`GO:0004519^molecular_function^endonuclease activity`GO:0046872^molecular_function^metal ion binding`GO:0003723^molecular_function^RNA binding`GO:0003964^molecular_function^RNA-directed DNA polymerase activity`GO:0015074^bio…	.	.	.
comp404_c0	comp404_c0_seq2	.	.	.	.	.	.	.	.	.	.	.	.	.	.	.
comp405_c0	comp405_c0_seq1	.	.	.	m.276	1-330[-]	sp|P20825|POL2_DROME^P20825^Q:19-327,H:497-599^36.89%ID^E:3e-17^RecName: Full=Retrovirus-related Pol polyprotein from transposon 297;^Eukaryota; Metazoa; Ecdysozoa; Arthropoda; Hexapoda; Insecta; Pterygota; Neoptera; Endopterygota; Diptera; Brachycera; Muscomorpha; Ephydroidea; Drosophilidae; Drosophila; Sophophora	.	.	.	.	.	GO:0004190^molecular_function^aspartic-type endopeptidase activity`GO:0004519^molecular_function^endonuclease activity`GO:0003723^molecular_function^RNA binding`GO:0003964^molecular_function^RNA-directed DNA polymerase activity`GO:0015074^biological_process^DNA integration	.	.	.
comp406_c0	comp406_c0_seq1	.	.	.	.	.	.	.	.	.	.	.	.	.	.	.
comp407_c0	comp407_c0_seq1	.	.	.	m.277	67-1233[-]	sp|Q9BWT3|PAPOG_HUMAN^Q9BWT3^Q:7-1134,H:110-492^34.62%ID^E:1e-70^RecName: Full=Poly(A) polymerase gamma;^Eukaryota; Metazoa; Chordata; Craniata; Vertebrata; Euteleostomi; Mammalia; Eutheria; Euarchontoglires; Primates; Haplorrhini; Catarrhini; Hominidae; Homo	.	PF04928.12^PAP_central^Poly(A) polymerase central domain^64-256^E:1.6e-64`PF04926.10^PAP_RNA-bind^Poly(A) polymerase predicted RNA binding domain^257-375^E:3.3e-10	.	.	COG5186^polyA polymerase	GO:0005634^cellular_component^nucleus`GO:0005524^molecular_function^ATP binding`GO:0046872^molecular_function^metal ion binding`GO:0004652^molecular_function^polynucleotide adenylyltransferase activity`GO:0003723^molecular_function^RNA binding`GO:0006378^biological_process^mRNA polyadenylation`GO:0043631^biological_process^RNA polyadenylation	GO:0004652^molecular_function^polynucleotide adenylyltransferase activity`GO:0043631^biological_process^RNA polyadenylation`GO:0003723^molecular_function^RNA binding`GO:0005634^cellular_component^nucleus	.	.
comp408_c0	comp408_c0_seq1	.	.	.	.	.	.	.	.	.	.	.	.	.	.	.
comp409_c0	comp409_c0_seq1	.	.	.	.	.	.	.	.	.	.	.	.	.	.	.
comp410_c0	comp410_c0_seq1	.	.	.	.	.	.	.	.	.	.	.	.	.	.	.
comp411_c0	comp411_c0_seq1	.	.	.	m.279	399-770[-]	.	.	.	.	.	.	.	.	.	.
comp413_c0	comp413_c0_seq1	.	.	.	.	.	.	.	.	.	.	.	.	.	.	.
comp414_c0	comp414_c0_seq1	.	.	.	.	.	.	.	.	.	.	.	.	.	.	.
comp414_c0	comp414_c0_seq2	.	.	.	.	.	.	.	.	.	.	.	.	.	.	.
comp415_c0	comp415_c0_seq1	.	.	.	m.280	2-718[+]	sp|Q6FXP4|MRD1_CANGA^Q6FXP4^Q:424-714,H:309-400^45.36%ID^E:1e-16^RecName: Full=Multiple RNA-binding domain-containing protein 1;^Eukaryota; Fungi; Dikarya; Ascomycota; Saccharomycotina; Saccharomycetes; Saccharomycetales; Saccharomycetaceae; Nakaseomyces; mitosporic Nakaseomyces	.	PF00076.17^RRM_1^RNA recognition motif. (a.k.a. RRM, RBD, or RNP domain)^165-234^E:4.7e-15`PF14259.1^RRM_6^RNA recognition motif (a.k.a. RRM, RBD, or RNP domain)^165-233^E:3.2e-11`PF13893.1^RRM_5^RNA recognition motif. (a.k.a. RRM, RBD, or RNP domain)^179-237^E:9.1e-06	.	.	.	GO:0005634^cellular_component^nucleus`GO:0030529^cellular_component^ribonucleoprotein complex`GO:0000166^molecular_function^nucleotide binding`GO:0003723^molecular_function^RNA binding`GO:0006364^biological_process^rRNA processing	GO:0003676^molecular_function^nucleic acid binding	.	.
comp418_c0	comp418_c0_seq1	.	.	.	m.281	167-1540[-]	sp|O23317|DRL24_ARATH^O23317^Q:595-1227,H:113-325^28.57%ID^E:7e-18^RecName: Full=Probable disease resistance protein At4g14610;^Eukaryota; Viridiplantae; Streptophyta; Embryophyta; Tracheophyta; Spermatophyta; Magnoliophyta; eudicotyledons; Gunneridae; Pentapetalae; rosids; malvids; Brassicales; Brassicaceae; Camelineae; Arabidopsis	.	PF00931.17^NB-ARC^NB-ARC domain^225-443^E:9.9e-29	.	ExpAA=98.09^PredHel=4^Topology=o10-28i35-57o102-124i144-166o	.	GO:0043531^molecular_function^ADP binding`GO:0005524^molecular_function^ATP binding`GO:0006952^biological_process^defense response	GO:0043531^molecular_function^ADP binding	.	.
comp418_c0	comp418_c0_seq2	.	.	.	m.283	205-1578[-]	sp|O23317|DRL24_ARATH^O23317^Q:595-1227,H:113-325^28.57%ID^E:7e-18^RecName: Full=Probable disease resistance protein At4g14610;^Eukaryota; Viridiplantae; Streptophyta; Embryophyta; Tracheophyta; Spermatophyta; Magnoliophyta; eudicotyledons; Gunneridae; Pentapetalae; rosids; malvids; Brassicales; Brassicaceae; Camelineae; Arabidopsis	.	PF00931.17^NB-ARC^NB-ARC domain^225-443^E:9.9e-29	.	ExpAA=98.09^PredHel=4^Topology=o10-28i35-57o102-124i144-166o	.	GO:0043531^molecular_function^ADP binding`GO:0005524^molecular_function^ATP binding`GO:0006952^biological_process^defense response	GO:0043531^molecular_function^ADP binding	.	.
comp419_c0	comp419_c0_seq1	.	.	.	.	.	.	.	.	.	.	.	.	.	.	.
comp419_c0	comp419_c0_seq2	.	.	.	.	.	.	.	.	.	.	.	.	.	.	.
comp421_c0	comp421_c0_seq2	.	.	.	.	.	.	.	.	.	.	.	.	.	.	.
comp423_c0	comp423_c0_seq1	.	.	.	.	.	.	.	.	.	.	.	.	.	.	.
comp423_c0	comp423_c0_seq2	.	.	.	m.287	1-564[+]	.	.	.	.	.	.	.	.	.	.
comp425_c0	comp425_c0_seq1	.	.	.	.	.	.	.	.	.	.	.	.	.	.	.
comp426_c0	comp426_c0_seq1	.	.	.	.	.	.	.	.	.	.	.	.	.	.	.
comp427_c0	comp427_c0_seq1	.	.	.	.	.	.	.	.	.	.	.	.	.	.	.
comp428_c0	comp428_c0_seq1	.	.	.	.	.	.	.	.	.	.	.	.	.	.	.
comp429_c0	comp429_c0_seq1	.	.	.	.	.	.	.	.	.	.	.	.	.	.	.
comp432_c0	comp432_c0_seq1	.	.	.	.	.	.	.	.	.	.	.	.	.	.	.
comp432_c0	comp432_c0_seq2	.	.	.	.	.	.	.	.	.	.	.	.	.	.	.
comp433_c0	comp433_c0_seq1	.	.	.	.	.	.	.	.	.	.	.	.	.	.	.
comp433_c0	comp433_c0_seq2	.	.	.	.	.	.	.	.	.	.	.	.	.	.	.
comp434_c0	comp434_c0_seq1	.	.	.	m.291	1-609[+]	sp|Q6K833|MCES2_ORYSJ^Q6K833^Q:1-606,H:138-339^83.17%ID^E:1e-122^RecName: Full=mRNA cap guanine-N7 methyltransferase 2;^Eukaryota; Viridiplantae; Streptophyta; Embryophyta; Tracheophyta; Spermatophyta; Magnoliophyta; Liliopsida; Poales; Poaceae; BEP clade; Ehrhartoideae; Oryzeae; Oryza	.	PF03291.11^Pox_MCEL^mRNA capping enzyme^3-99^E:7.9e-05	.	.	COG0500^methyltransferase	GO:0005634^cellular_component^nucleus`GO:0004482^molecular_function^mRNA (guanine-N7-)-methyltransferase activity`GO:0003723^molecular_function^RNA binding	.	.	.
comp436_c0	comp436_c0_seq1	.	.	.	.	.	.	.	.	.	.	.	.	.	.	.
comp437_c0	comp437_c0_seq1	.	.	.	m.292	1-879[-]	.	.	.	.	.	.	.	.	.	.
comp439_c0	comp439_c0_seq1	.	.	.	m.293	2-478[-]	.	.	.	.	.	.	.	.	.	.
comp440_c0	comp440_c0_seq1	.	.	.	.	.	.	.	.	.	.	.	.	.	.	.
comp441_c0	comp441_c0_seq1	.	.	.	m.294	2-304[+]	sp|Q8L4E9|RH36_ORYSJ^Q8L4E9^Q:1-300,H:304-403^78%ID^E:2e-49^RecName: Full=DEAD-box ATP-dependent RNA helicase 36;^Eukaryota; Viridiplantae; Streptophyta; Embryophyta; Tracheophyta; Spermatophyta; Magnoliophyta; Liliopsida; Poales; Poaceae; BEP clade; Ehrhartoideae; Oryzeae; Oryza	.	PF00271.26^Helicase_C^Helicase conserved C-terminal domain^38-98^E:8.7e-16	.	.	COG0513^atp-dependent rna helicase	GO:0005634^cellular_component^nucleus`GO:0090406^cellular_component^pollen tube`GO:0005524^molecular_function^ATP binding`GO:0008026^molecular_function^ATP-dependent helicase activity`GO:0003723^molecular_function^RNA binding`GO:0009561^biological_process^megagametogenesis`GO:0009791^biological_process^post-embryonic development`GO:0006364^biological_process^rRNA processing	.	.	.
comp443_c0	comp443_c0_seq1	.	.	.	.	.	.	.	.	.	.	.	.	.	.	.
comp444_c0	comp444_c0_seq1	.	.	.	.	.	.	.	.	.	.	.	.	.	.	.
comp444_c0	comp444_c0_seq2	.	.	.	.	.	.	.	.	.	.	.	.	.	.	.
comp445_c0	comp445_c0_seq1	.	.	.	.	.	.	.	.	.	.	.	.	.	.	.
comp445_c0	comp445_c0_seq2	.	.	.	.	.	.	.	.	.	.	.	.	.	.	.
comp447_c0	comp447_c0_seq1	.	.	.	.	.	.	.	.	.	.	.	.	.	.	.
comp448_c0	comp448_c0_seq1	.	.	.	.	.	.	.	.	.	.	.	.	.	.	.
comp449_c0	comp449_c0_seq1	.	.	.	.	.	.	.	.	.	.	.	.	.	.	.
comp449_c0	comp449_c0_seq2	.	.	.	.	.	.	.	.	.	.	.	.	.	.	.
comp451_c0	comp451_c0_seq1	.	.	.	.	.	.	.	.	.	.	.	.	.	.	.
comp452_c0	comp452_c0_seq1	.	.	.	m.296	2-376[+]	sp|Q8LAP8|DOF46_ARATH^Q8LAP8^Q:304-372,H:42-64^78.26%ID^E:7e-06^RecName: Full=Dof zinc finger protein DOF4.6;^Eukaryota; Viridiplantae; Streptophyta; Embryophyta; Tracheophyta; Spermatophyta; Magnoliophyta; eudicotyledons; Gunneridae; Pentapetalae; rosids; malvids; Brassicales; Brassicaceae; Camelineae; Arabidopsis	.	.	.	.	.	GO:0005634^cellular_component^nucleus`GO:0003677^molecular_function^DNA binding`GO:0046872^molecular_function^metal ion binding`GO:0003700^molecular_function^sequence-specific DNA binding transcription factor activity`GO:0006355^biological_process^regulation of transcription, DNA-templated`GO:0006351^biological_process^transcription, DNA-templated	.	.	.
comp454_c0	comp454_c0_seq1	.	.	.	m.299	3-434[-]	sp|Q9SH30|HMA5_ARATH^Q9SH30^Q:4-432,H:298-440^73.43%ID^E:5e-66^RecName: Full=Probable copper-transporting ATPase HMA5;^Eukaryota; Viridiplantae; Streptophyta; Embryophyta; Tracheophyta; Spermatophyta; Magnoliophyta; eudicotyledons; Gunneridae; Pentapetalae; rosids; malvids; Brassicales; Brassicaceae; Camelineae; Arabidopsis	.	.	.	ExpAA=68.05^PredHel=3^Topology=i3-25o35-57i78-100o	COG2217^p-type ATPase	GO:0016021^cellular_component^integral component of membrane`GO:0005524^molecular_function^ATP binding`GO:0019829^molecular_function^cation-transporting ATPase activity`GO:0005507^molecular_function^copper ion binding`GO:0006825^biological_process^copper ion transport`GO:0010273^biological_process^detoxification of copper ion`GO:0046688^biological_process^response to copper ion	.	.	.
comp457_c0	comp457_c0_seq1	.	.	.	.	.	.	.	.	.	.	.	.	.	.	.
comp458_c0	comp458_c0_seq1	.	.	.	.	.	.	.	.	.	.	.	.	.	.	.
comp458_c0	comp458_c0_seq2	.	.	.	.	.	.	.	.	.	.	.	.	.	.	.
comp459_c0	comp459_c0_seq1	.	.	.	.	.	.	.	.	.	.	.	.	.	.	.
comp460_c0	comp460_c0_seq1	.	.	.	.	.	.	.	.	.	.	.	.	.	.	.
comp463_c0	comp463_c0_seq1	.	.	.	.	.	.	.	.	.	.	.	.	.	.	.
comp464_c0	comp464_c0_seq1	.	.	.	m.300	1-387[+]	.	.	.	.	.	.	.	.	.	.
comp465_c0	comp465_c0_seq1	.	.	.	.	.	.	.	.	.	.	.	.	.	.	.
comp465_c0	comp465_c0_seq2	.	.	.	.	.	.	.	.	.	.	.	.	.	.	.
comp466_c0	comp466_c0_seq1	.	.	.	.	.	.	.	.	.	.	.	.	.	.	.
comp467_c0	comp467_c0_seq1	.	.	.	.	.	.	.	.	.	.	.	.	.	.	.
comp468_c0	comp468_c0_seq1	.	.	.	m.303	2-697[+]	sp|P0CB22|ATX2_ARATH^P0CB22^Q:4-693,H:194-426^52.79%ID^E:1e-72^RecName: Full=Histone-lysine N-methyltransferase ATX2;^Eukaryota; Viridiplantae; Streptophyta; Embryophyta; Tracheophyta; Spermatophyta; Magnoliophyta; eudicotyledons; Gunneridae; Pentapetalae; rosids; malvids; Brassicales; Brassicaceae; Camelineae; Arabidopsis	.	PF00855.12^PWWP^PWWP domain^120-181^E:3.2e-14	.	.	COG5141^phd finger	GO:0005634^cellular_component^nucleus`GO:0042800^molecular_function^histone methyltransferase activity (H3-K4 specific)`GO:0008270^molecular_function^zinc ion binding`GO:0051568^biological_process^histone H3-K4 methylation`GO:0006355^biological_process^regulation of transcription, DNA-templated	.	.	.
comp469_c0	comp469_c0_seq1	.	.	.	.	.	.	.	.	.	.	.	.	.	.	.
comp471_c0	comp471_c0_seq1	.	.	.	.	.	.	.	.	.	.	.	.	.	.	.
comp472_c0	comp472_c0_seq1	.	.	.	.	.	.	.	.	.	.	.	.	.	.	.
comp474_c0	comp474_c0_seq1	.	.	.	.	.	.	.	.	.	.	.	.	.	.	.
comp474_c0	comp474_c0_seq2	.	.	.	.	.	.	.	.	.	.	.	.	.	.	.
comp476_c0	comp476_c0_seq1	.	.	.	m.305	2-475[+]	.	.	.	.	.	.	.	.	.	.
comp477_c0	comp477_c0_seq1	.	.	.	.	.	.	.	.	.	.	.	.	.	.	.
comp479_c0	comp479_c0_seq1	.	.	.	.	.	.	.	.	.	.	.	.	.	.	.
comp480_c0	comp480_c0_seq1	.	.	.	.	.	.	.	.	.	.	.	.	.	.	.
comp481_c0	comp481_c0_seq1	.	.	.	.	.	.	.	.	.	.	.	.	.	.	.
comp481_c0	comp481_c0_seq2	.	.	.	.	.	.	.	.	.	.	.	.	.	.	.
comp482_c0	comp482_c0_seq1	.	.	.	.	.	.	.	.	.	.	.	.	.	.	.
comp482_c0	comp482_c0_seq2	.	.	.	.	.	.	.	.	.	.	.	.	.	.	.
comp483_c0	comp483_c0_seq1	.	.	.	.	.	.	.	.	.	.	.	.	.	.	.
comp484_c0	comp484_c0_seq1	.	.	.	m.308	1-561[+]	sp|O49603|CVIF2_ARATH^O49603^Q:121-552,H:30-170^38.89%ID^E:1e-25^RecName: Full=Cell wall / vacuolar inhibitor of fructosidase 2;^Eukaryota; Viridiplantae; Streptophyta; Embryophyta; Tracheophyta; Spermatophyta; Magnoliophyta; eudicotyledons; Gunneridae; Pentapetalae; rosids; malvids; Brassicales; Brassicaceae; Camelineae; Arabidopsis	.	PF04043.10^PMEI^Plant invertase/pectin methylesterase inhibitor^38-186^E:2.2e-27	.	.	.	GO:0005773^cellular_component^vacuole`GO:0004857^molecular_function^enzyme inhibitor activity`GO:0030599^molecular_function^pectinesterase activity`GO:0043086^biological_process^negative regulation of catalytic activity`GO:0080167^biological_process^response to karrikin	GO:0004857^molecular_function^enzyme inhibitor activity`GO:0030599^molecular_function^pectinesterase activity	.	.
comp485_c0	comp485_c0_seq1	.	.	.	.	.	.	.	.	.	.	.	.	.	.	.
comp486_c0	comp486_c0_seq1	.	.	.	.	.	.	.	.	.	.	.	.	.	.	.
comp489_c0	comp489_c0_seq1	.	.	.	.	.	.	.	.	.	.	.	.	.	.	.
comp490_c0	comp490_c0_seq1	.	.	.	m.312	1-624[+]	sp|Q39056|CNX3_ARATH^Q39056^Q:157-618,H:116-269^72.08%ID^E:2e-72^RecName: Full=Cyclic pyranopterin monophosphate synthase accessory protein, mitochondrial;^Eukaryota; Viridiplantae; Streptophyta; Embryophyta; Tracheophyta; Spermatophyta; Magnoliophyta; eudicotyledons; Gunneridae; Pentapetalae; rosids; malvids; Brassicales; Brassicaceae; Camelineae; Arabidopsis	.	PF01967.16^MoaC^MoaC family^64-199^E:3.7e-52	.	.	COG0315^Together with MoaA, is involved in the conversion of 5'- GTP to cyclic pyranopterin monophosphate (cPMP or molybdopterin precursor Z) (By similarity)	GO:0009507^cellular_component^chloroplast`GO:0005759^cellular_component^mitochondrial matrix`GO:0005739^cellular_component^mitochondrion`GO:0006777^biological_process^Mo-molybdopterin cofactor biosynthetic process	GO:0006777^biological_process^Mo-molybdopterin cofactor biosynthetic process	.	.
comp491_c0	comp491_c0_seq1	.	.	.	.	.	.	.	.	.	.	.	.	.	.	.
comp493_c0	comp493_c0_seq1	.	.	.	.	.	.	.	.	.	.	.	.	.	.	.
comp493_c0	comp493_c0_seq2	.	.	.	.	.	.	.	.	.	.	.	.	.	.	.
comp494_c0	comp494_c0_seq1	.	.	.	.	.	.	.	.	.	.	.	.	.	.	.
comp495_c0	comp495_c0_seq1	.	.	.	.	.	.	.	.	.	.	.	.	.	.	.
comp496_c0	comp496_c0_seq1	.	.	.	m.318	3-317[+]	sp|Q9M7I7|CLH2_ARATH^Q9M7I7^Q:306-1,H:1-105^42.06%ID^E:3e-22^RecName: Full=Chlorophyllase-2, chloroplastic;^Eukaryota; Viridiplantae; Streptophyta; Embryophyta; Tracheophyta; Spermatophyta; Magnoliophyta; eudicotyledons; Gunneridae; Pentapetalae; rosids; malvids; Brassicales; Brassicaceae; Camelineae; Arabidopsis	.	.	.	.	.	GO:0009507^cellular_component^chloroplast`GO:0031969^cellular_component^chloroplast membrane`GO:0047746^molecular_function^chlorophyllase activity`GO:0015996^biological_process^chlorophyll catabolic process	.	.	.
comp497_c0	comp497_c0_seq1	.	.	.	.	.	.	.	.	.	.	.	.	.	.	.
comp499_c0	comp499_c0_seq1	.	.	.	m.319	3-995[-]	sp|Q8R0G9|NU133_MOUSE^Q8R0G9^Q:1-924,H:734-1003^23.82%ID^E:2e-08^RecName: Full=Nuclear pore complex protein Nup133;^Eukaryota; Metazoa; Chordata; Craniata; Vertebrata; Euteleostomi; Mammalia; Eutheria; Euarchontoglires; Glires; Rodentia; Sciurognathi; Muroidea; Muridae; Murinae; Mus; Mus	.	PF03177.9^Nucleoporin_C^Non-repetitive/WGA-negative nucleoporin C-terminal^5-308^E:1e-21	.	.	.	GO:0000940^cellular_component^condensed chromosome outer kinetochore`GO:0005643^cellular_component^nuclear pore`GO:0031080^cellular_component^nuclear pore outer ring`GO:0005487^molecular_function^nucleocytoplasmic transporter activity`GO:0006406^biological_process^mRNA export from nucleus`GO:0006999^biological_process^nuclear pore organization`GO:0048339^biological_process^paraxial mesoderm devel…	.	.	.
comp500_c0	comp500_c0_seq1	.	.	.	.	.	.	.	.	.	.	.	.	.	.	.
comp500_c0	comp500_c0_seq2	.	.	.	.	.	.	.	.	.	.	.	.	.	.	.
comp501_c0	comp501_c0_seq1	.	.	.	m.320	3-599[+]	.	.	.	.	.	.	.	.	.	.
comp501_c0	comp501_c0_seq2	.	.	.	.	.	.	.	.	.	.	.	.	.	.	.
comp505_c0	comp505_c0_seq1	.	.	.	.	.	.	.	.	.	.	.	.	.	.	.
comp505_c0	comp505_c0_seq2	.	.	.	m.321	2-310[+]	sp|Q8VZG8|Y4885_ARATH^Q8VZG8^Q:7-306,H:709-809^28.43%ID^E:7e-09^RecName: Full=Probable LRR receptor-like serine/threonine-protein kinase At4g08850;^Eukaryota; Viridiplantae; Streptophyta; Embryophyta; Tracheophyta; Spermatophyta; Magnoliophyta; eudicotyledons; Gunneridae; Pentapetalae; rosids; malvids; Brassicales; Brassicaceae; Camelineae; Arabidopsis	.	.	.	ExpAA=21.76^PredHel=1^Topology=o4-26i	COG0515^Serine Threonine protein kinase	GO:0016021^cellular_component^integral component of membrane`GO:0016020^cellular_component^membrane`GO:0005886^cellular_component^plasma membrane`GO:0009506^cellular_component^plasmodesma`GO:0005524^molecular_function^ATP binding`GO:0004674^molecular_function^protein serine/threonine kinase activity`GO:0004713^molecular_function^protein tyrosine kinase activity	.	.	.
comp507_c0	comp507_c0_seq1	.	.	.	.	.	.	.	.	.	.	.	.	.	.	.
comp507_c0	comp507_c0_seq2	.	.	.	.	.	.	.	.	.	.	.	.	.	.	.
comp510_c0	comp510_c0_seq1	.	.	.	.	.	.	.	.	.	.	.	.	.	.	.
comp514_c0	comp514_c0_seq1	.	.	.	m.324	103-432[-]	sp|Q8GUM4|Y3739_ARATH^Q8GUM4^Q:1-240,H:448-528^30.86%ID^E:2e-08^RecName: Full=Uncharacterized membrane protein At3g27390;^Eukaryota; Viridiplantae; Streptophyta; Embryophyta; Tracheophyta; Spermatophyta; Magnoliophyta; eudicotyledons; Gunneridae; Pentapetalae; rosids; malvids; Brassicales; Brassicaceae; Camelineae; Arabidopsis	.	.	.	.	.	GO:0016021^cellular_component^integral component of membrane`GO:0005886^cellular_component^plasma membrane	.	.	.
comp515_c0	comp515_c0_seq1	.	.	.	.	.	.	.	.	.	.	.	.	.	.	.
comp518_c0	comp518_c0_seq1	.	.	.	m.325	182-1483[-]	sp|Q6ZKV8|BIODA_ORYSJ^Q6ZKV8^Q:1-1290,H:391-821^80.51%ID^E:0^RecName: Full=Bifunctional dethiobiotin synthetase/7,8-diamino-pelargonic acid aminotransferase, mitochondrial;^Eukaryota; Viridiplantae; Streptophyta; Embryophyta; Tracheophyta; Spermatophyta; Magnoliophyta; Liliopsida; Poales; Poaceae; BEP clade; Ehrhartoideae; Oryzeae; Oryza	.	PF00202.16^Aminotran_3^Aminotransferase class-III^5-368^E:3.6e-45	.	.	COG0161^Catalyzes the transfer of the alpha-amino group from S- adenosyl-L-methionine (SAM) to 7-keto-8-aminopelargonic acid (KAPA) to form 7,8-diaminopelargonic acid (DAPA). It is the only animotransferase known to utilize SAM as an amino donor (By similarity)	GO:0005739^cellular_component^mitochondrion`GO:0004015^molecular_function^adenosylmethionine-8-amino-7-oxononanoate transaminase activity`GO:0005524^molecular_function^ATP binding`GO:0004141^molecular_function^dethiobiotin synthase activity`GO:0000287^molecular_function^magnesium ion binding`GO:0030170^molecular_function^pyridoxal phosphate binding`GO:0009102^biological_process^biotin biosyntheti…	GO:0008483^molecular_function^transaminase activity`GO:0030170^molecular_function^pyridoxal phosphate binding	.	.
comp518_c0	comp518_c0_seq1	.	.	.	m.326	1566-1907[-]	sp|Q6ZKV8|BIODA_ORYSJ^Q6ZKV8^Q:1-330,H:278-385^83.64%ID^E:6e-52^RecName: Full=Bifunctional dethiobiotin synthetase/7,8-diamino-pelargonic acid aminotransferase, mitochondrial;^Eukaryota; Viridiplantae; Streptophyta; Embryophyta; Tracheophyta; Spermatophyta; Magnoliophyta; Liliopsida; Poales; Poaceae; BEP clade; Ehrhartoideae; Oryzeae; Oryza	.	.	.	.	COG0161^Catalyzes the transfer of the alpha-amino group from S- adenosyl-L-methionine (SAM) to 7-keto-8-aminopelargonic acid (KAPA) to form 7,8-diaminopelargonic acid (DAPA). It is the only animotransferase known to utilize SAM as an amino donor (By similarity)	GO:0005739^cellular_component^mitochondrion`GO:0004015^molecular_function^adenosylmethionine-8-amino-7-oxononanoate transaminase activity`GO:0005524^molecular_function^ATP binding`GO:0004141^molecular_function^dethiobiotin synthase activity`GO:0000287^molecular_function^magnesium ion binding`GO:0030170^molecular_function^pyridoxal phosphate binding`GO:0009102^biological_process^biotin biosyntheti…	.	.	.
comp518_c0	comp518_c0_seq2	.	.	.	m.327	182-1828[-]	sp|Q6ZKV8|BIODA_ORYSJ^Q6ZKV8^Q:1-1635,H:278-821^81.5%ID^E:0^RecName: Full=Bifunctional dethiobiotin synthetase/7,8-diamino-pelargonic acid aminotransferase, mitochondrial;^Eukaryota; Viridiplantae; Streptophyta; Embryophyta; Tracheophyta; Spermatophyta; Magnoliophyta; Liliopsida; Poales; Poaceae; BEP clade; Ehrhartoideae; Oryzeae; Oryza	.	PF00202.16^Aminotran_3^Aminotransferase class-III^116-483^E:3.6e-45	.	.	COG0161^Catalyzes the transfer of the alpha-amino group from S- adenosyl-L-methionine (SAM) to 7-keto-8-aminopelargonic acid (KAPA) to form 7,8-diaminopelargonic acid (DAPA). It is the only animotransferase known to utilize SAM as an amino donor (By similarity)	GO:0005739^cellular_component^mitochondrion`GO:0004015^molecular_function^adenosylmethionine-8-amino-7-oxononanoate transaminase activity`GO:0005524^molecular_function^ATP binding`GO:0004141^molecular_function^dethiobiotin synthase activity`GO:0000287^molecular_function^magnesium ion binding`GO:0030170^molecular_function^pyridoxal phosphate binding`GO:0009102^biological_process^biotin biosyntheti…	GO:0008483^molecular_function^transaminase activity`GO:0030170^molecular_function^pyridoxal phosphate binding	.	.
comp519_c0	comp519_c0_seq1	.	.	.	.	.	.	.	.	.	.	.	.	.	.	.
comp519_c0	comp519_c0_seq2	.	.	.	.	.	.	.	.	.	.	.	.	.	.	.
comp521_c0	comp521_c0_seq1	.	.	.	.	.	.	.	.	.	.	.	.	.	.	.
comp522_c0	comp522_c0_seq1	.	.	.	.	.	.	.	.	.	.	.	.	.	.	.
comp524_c0	comp524_c0_seq1	.	.	.	.	.	.	.	.	.	.	.	.	.	.	.
comp524_c0	comp524_c0_seq2	.	.	.	.	.	.	.	.	.	.	.	.	.	.	.
comp525_c0	comp525_c0_seq1	.	.	.	m.331	2-1657[+]	sp|P64319|PCRA_STAAN^P64319^Q:223-1470,H:5-403^34.04%ID^E:2e-63^RecName: Full=ATP-dependent DNA helicase PcrA;^Bacteria; Firmicutes; Bacilli; Bacillales; Staphylococcus	.	PF00580.16^UvrD-helicase^UvrD/REP helicase N-terminal domain^78-354^E:6.5e-63`PF13245.1^AAA_19^Part of AAA domain^90-162^E:6.1e-12`PF13361.1^UvrD_C^UvrD-like helicase C-terminal domain^361-499^E:6.4e-21	.	.	COG0210^helicase	GO:0005737^cellular_component^cytoplasm`GO:0005524^molecular_function^ATP binding`GO:0004003^molecular_function^ATP-dependent DNA helicase activity`GO:0003677^molecular_function^DNA binding`GO:0006268^biological_process^DNA unwinding involved in DNA replication	GO:0005524^molecular_function^ATP binding`GO:0016787^molecular_function^hydrolase activity	.	.
comp526_c0	comp526_c0_seq1	.	.	.	m.334	112-414[+]	.	.	.	.	.	.	.	.	.	.
comp527_c0	comp527_c0_seq1	.	.	.	.	.	.	.	.	.	.	.	.	.	.	.
comp528_c0	comp528_c0_seq1	.	.	.	m.336	201-572[-]	.	.	.	.	.	.	.	.	.	.
comp529_c0	comp529_c0_seq1	.	.	.	.	.	.	.	.	.	.	.	.	.	.	.
comp530_c0	comp530_c0_seq1	.	.	.	m.337	2-697[-]	sp|Q91Y26|NOC3L_CRIGR^Q91Y26^Q:4-555,H:249-446^32.84%ID^E:6e-27^RecName: Full=Nucleolar complex protein 3 homolog;^Eukaryota; Metazoa; Chordata; Craniata; Vertebrata; Euteleostomi; Mammalia; Eutheria; Euarchontoglires; Glires; Rodentia; Sciurognathi; Muroidea; Cricetidae; Cricetinae; Cricetulus	.	PF07540.6^NOC3p^Nucleolar complex-associated protein^4-61^E:7.5e-19	.	.	.	GO:0005730^cellular_component^nucleolus	.	.	.
comp531_c0	comp531_c0_seq1	.	.	.	m.339	235-645[+]	sp|A8Y9C2|RR8_LOLPR^A8Y9C2^Q:1-408,H:1-136^99.26%ID^E:1e-92^RecName: Full=30S ribosomal protein S8, chloroplastic;^Eukaryota; Viridiplantae; Streptophyta; Embryophyta; Tracheophyta; Spermatophyta; Magnoliophyta; Liliopsida; Poales; Poaceae; BEP clade; Pooideae; Poeae; Loliinae; Lolium	.	PF00410.14^Ribosomal_S8^Ribosomal protein S8^4-136^E:5.7e-43	.	.	.	GO:0009507^cellular_component^chloroplast`GO:0005840^cellular_component^ribosome`GO:0019843^molecular_function^rRNA binding`GO:0003735^molecular_function^structural constituent of ribosome`GO:0006412^biological_process^translation	GO:0003735^molecular_function^structural constituent of ribosome`GO:0006412^biological_process^translation`GO:0005840^cellular_component^ribosome	.	.
comp533_c0	comp533_c0_seq2	.	.	.	m.340	87-473[-]	.	.	.	.	.	.	.	.	.	.
comp536_c0	comp536_c0_seq1	.	.	.	.	.	.	.	.	.	.	.	.	.	.	.
comp536_c0	comp536_c0_seq2	.	.	.	.	.	.	.	.	.	.	.	.	.	.	.
comp537_c0	comp537_c0_seq1	.	.	.	.	.	.	.	.	.	.	.	.	.	.	.
comp538_c0	comp538_c0_seq1	.	.	.	.	.	.	.	.	.	.	.	.	.	.	.
comp540_c0	comp540_c0_seq1	.	.	.	.	.	.	.	.	.	.	.	.	.	.	.
comp541_c0	comp541_c0_seq1	.	.	.	.	.	.	.	.	.	.	.	.	.	.	.
comp542_c0	comp542_c0_seq1	.	.	.	.	.	.	.	.	.	.	.	.	.	.	.
comp543_c0	comp543_c0_seq1	.	.	.	.	.	.	.	.	.	.	.	.	.	.	.
comp544_c0	comp544_c0_seq1	.	.	.	m.345	307-615[+]	.	.	.	.	.	.	.	.	.	.
comp545_c0	comp545_c0_seq1	.	.	.	.	.	.	.	.	.	.	.	.	.	.	.
comp546_c0	comp546_c0_seq1	.	.	.	.	.	.	.	.	.	.	.	.	.	.	.
comp547_c0	comp547_c0_seq1	.	.	.	.	.	.	.	.	.	.	.	.	.	.	.
comp547_c0	comp547_c0_seq2	.	.	.	.	.	.	.	.	.	.	.	.	.	.	.
comp551_c0	comp551_c0_seq1	.	.	.	.	.	.	.	.	.	.	.	.	.	.	.
comp552_c0	comp552_c0_seq1	.	.	.	m.349	1-552[+]	sp|Q6A332|ALY3_ARATH^Q6A332^Q:265-543,H:43-140^47.96%ID^E:3e-21^RecName: Full=Protein ALWAYS EARLY 3;^Eukaryota; Viridiplantae; Streptophyta; Embryophyta; Tracheophyta; Spermatophyta; Magnoliophyta; eudicotyledons; Gunneridae; Pentapetalae; rosids; malvids; Brassicales; Brassicaceae; Camelineae; Arabidopsis	.	PF00249.26^Myb_DNA-binding^Myb-like DNA-binding domain^92-123^E:5e-06	.	.	NOG148048^Seripauperin and TIP1 family	GO:0017053^cellular_component^transcriptional repressor complex`GO:0003682^molecular_function^chromatin binding`GO:0003677^molecular_function^DNA binding`GO:0005515^molecular_function^protein binding`GO:0007049^biological_process^cell cycle`GO:0006351^biological_process^transcription, DNA-templated	GO:0003682^molecular_function^chromatin binding	.	.
comp553_c0	comp553_c0_seq1	.	.	.	m.350	28-546[-]	sp|O64518|MCA5_ARATH^O64518^Q:1-516,H:235-410^52.27%ID^E:9e-47^RecName: Full=Metacaspase-5;^Eukaryota; Viridiplantae; Streptophyta; Embryophyta; Tracheophyta; Spermatophyta; Magnoliophyta; eudicotyledons; Gunneridae; Pentapetalae; rosids; malvids; Brassicales; Brassicaceae; Camelineae; Arabidopsis	.	PF00656.17^Peptidase_C14^Caspase domain^78-169^E:2.2e-23	.	.	.	GO:0009507^cellular_component^chloroplast`GO:0004197^molecular_function^cysteine-type endopeptidase activity`GO:0043068^biological_process^positive regulation of programmed cell death	GO:0004197^molecular_function^cysteine-type endopeptidase activity`GO:0006508^biological_process^proteolysis	.	.
comp555_c0	comp555_c0_seq1	.	.	.	m.351	25-387[+]	sp|P60098|RT12_WHEAT^P60098^Q:1-360,H:1-120^100%ID^E:9e-83^RecName: Full=Ribosomal protein S12, mitochondrial;^Eukaryota; Viridiplantae; Streptophyta; Embryophyta; Tracheophyta; Spermatophyta; Magnoliophyta; Liliopsida; Poales; Poaceae; BEP clade; Pooideae; Triticeae; Triticum	.	PF00164.20^Ribosomal_S12^Ribosomal protein S12^2-120^E:1.2e-52	.	.	.	GO:0005739^cellular_component^mitochondrion`GO:0015935^cellular_component^small ribosomal subunit`GO:0003735^molecular_function^structural constituent of ribosome`GO:0006412^biological_process^translation	GO:0003735^molecular_function^structural constituent of ribosome`GO:0006412^biological_process^translation`GO:0005622^cellular_component^intracellular`GO:0005840^cellular_component^ribosome	.	.
comp557_c0	comp557_c0_seq1	.	.	.	.	.	.	.	.	.	.	.	.	.	.	.
comp558_c0	comp558_c0_seq1	.	.	.	m.352	3-854[-]	sp|Q9LWM4|CIPK5_ORYSJ^Q9LWM4^Q:1-852,H:171-459^80.62%ID^E:6e-169^RecName: Full=CBL-interacting protein kinase 5;^Eukaryota; Viridiplantae; Streptophyta; Embryophyta; Tracheophyta; Spermatophyta; Magnoliophyta; Liliopsida; Poales; Poaceae; BEP clade; Ehrhartoideae; Oryzeae; Oryza	.	PF00069.20^Pkinase^Protein kinase domain^2-96^E:4.8e-23`PF07714.12^Pkinase_Tyr^Protein tyrosine kinase^6-92^E:8.4e-08`PF03822.9^NAF^NAF domain^137-197^E:3e-26	.	ExpAA=18.26^PredHel=1^Topology=i25-42o	COG0515^Serine Threonine protein kinase	GO:0005524^molecular_function^ATP binding`GO:0004674^molecular_function^protein serine/threonine kinase activity`GO:0007165^biological_process^signal transduction	GO:0004672^molecular_function^protein kinase activity`GO:0005524^molecular_function^ATP binding`GO:0006468^biological_process^protein phosphorylation`GO:0007165^biological_process^signal transduction	.	.
comp561_c0	comp561_c0_seq1	.	.	.	.	.	.	.	.	.	.	.	.	.	.	.
comp562_c0	comp562_c0_seq1	.	.	.	.	.	.	.	.	.	.	.	.	.	.	.
comp563_c0	comp563_c0_seq1	.	.	.	.	.	.	.	.	.	.	.	.	.	.	.
comp564_c0	comp564_c0_seq1	.	.	.	m.355	432-752[+]	.	.	.	.	.	.	.	.	.	.
comp564_c0	comp564_c0_seq1	.	.	.	m.354	3-374[+]	.	.	.	.	.	.	.	.	.	.
comp564_c0	comp564_c0_seq2	.	.	.	m.357	432-770[+]	.	.	.	.	.	.	.	.	.	.
comp564_c0	comp564_c0_seq2	.	.	.	m.356	3-374[+]	.	.	.	.	.	.	.	.	.	.
comp565_c0	comp565_c0_seq1	.	.	.	.	.	.	.	.	.	.	.	.	.	.	.
comp566_c0	comp566_c0_seq1	.	.	.	m.358	3-503[-]	.	.	.	.	.	.	.	.	.	.
comp570_c0	comp570_c0_seq2	.	.	.	.	.	.	.	.	.	.	.	.	.	.	.
comp571_c0	comp571_c0_seq1	.	.	.	.	.	.	.	.	.	.	.	.	.	.	.
comp572_c0	comp572_c0_seq1	.	.	.	.	.	.	.	.	.	.	.	.	.	.	.
comp574_c0	comp574_c0_seq1	.	.	.	m.363	2-637[+]	.	.	PF13650.1^Asp_protease_2^Aspartyl protease^106-192^E:1.4e-06`PF08284.6^RVP_2^Retroviral aspartyl protease^114-200^E:2.3e-08`PF02160.10^Peptidase_A3^Cauliflower mosaic virus peptidase (A3)^114-200^E:2.2e-05	.	.	.	.	GO:0004190^molecular_function^aspartic-type endopeptidase activity`GO:0006508^biological_process^proteolysis	.	.
comp575_c0	comp575_c0_seq1	.	.	.	m.365	1-990[+]	sp|Q9LRR5|DRL21_ARATH^Q9LRR5^Q:7-987,H:485-824^36.34%ID^E:5e-48^RecName: Full=Putative disease resistance protein At3g14460;^Eukaryota; Viridiplantae; Streptophyta; Embryophyta; Tracheophyta; Spermatophyta; Magnoliophyta; eudicotyledons; Gunneridae; Pentapetalae; rosids; malvids; Brassicales; Brassicaceae; Camelineae; Arabidopsis	.	PF13855.1^LRR_8^Leucine rich repeat^67-121^E:2.5e-06`PF00560.28^LRR_1^Leucine Rich Repeat^111-131^E:0.31	.	.	.	GO:0043531^molecular_function^ADP binding`GO:0005524^molecular_function^ATP binding`GO:0006952^biological_process^defense response	GO:0005515^molecular_function^protein binding	.	.
comp576_c0	comp576_c0_seq1	.	.	.	.	.	.	.	.	.	.	.	.	.	.	.
comp577_c0	comp577_c0_seq1	.	.	.	m.367	1-2478[-]	sp|P46573|APK1B_ARATH^P46573^Q:1822-2478,H:48-269^58.11%ID^E:5e-76^RecName: Full=Protein kinase APK1B, chloroplastic;^Eukaryota; Viridiplantae; Streptophyta; Embryophyta; Tracheophyta; Spermatophyta; Magnoliophyta; eudicotyledons; Gunneridae; Pentapetalae; rosids; malvids; Brassicales; Brassicaceae; Camelineae; Arabidopsis	.	PF13504.1^LRR_7^Leucine rich repeat^13-29^E:0.58`PF00560.28^LRR_1^Leucine Rich Repeat^13-34^E:0.0035`PF13504.1^LRR_7^Leucine rich repeat^38-53^E:5.3`PF13504.1^LRR_7^Leucine rich repeat^61-77^E:32`PF00560.28^LRR_1^Leucine Rich Repeat^61-82^E:0.28`PF13504.1^LRR_7^Leucine rich repeat^85-97^E:15`PF13504.1^LRR_7^Leucine rich repeat^106-120^E:89`PF00560.28^LRR_1^Leucine Rich Repeat^107-128^E:0.61`PF135…	.	.	COG0515^Serine Threonine protein kinase	GO:0009507^cellular_component^chloroplast`GO:0005524^molecular_function^ATP binding`GO:0004674^molecular_function^protein serine/threonine kinase activity`GO:0004713^molecular_function^protein tyrosine kinase activity	GO:0005515^molecular_function^protein binding`GO:0004672^molecular_function^protein kinase activity`GO:0005524^molecular_function^ATP binding`GO:0006468^biological_process^protein phosphorylation	.	.
comp577_c0	comp577_c0_seq2	.	.	.	m.368	1-2355[-]	sp|O49840|APK2B_ARATH^O49840^Q:1789-2301,H:51-222^50.58%ID^E:1e-48^RecName: Full=Protein kinase 2B, chloroplastic;^Eukaryota; Viridiplantae; Streptophyta; Embryophyta; Tracheophyta; Spermatophyta; Magnoliophyta; eudicotyledons; Gunneridae; Pentapetalae; rosids; malvids; Brassicales; Brassicaceae; Camelineae; Arabidopsis	.	PF13504.1^LRR_7^Leucine rich repeat^13-29^E:0.55`PF00560.28^LRR_1^Leucine Rich Repeat^13-34^E:0.0033`PF13504.1^LRR_7^Leucine rich repeat^38-53^E:5`PF13504.1^LRR_7^Leucine rich repeat^61-77^E:30`PF00560.28^LRR_1^Leucine Rich Repeat^61-82^E:0.26`PF13504.1^LRR_7^Leucine rich repeat^85-97^E:14`PF13504.1^LRR_7^Leucine rich repeat^106-120^E:84`PF00560.28^LRR_1^Leucine Rich Repeat^107-128^E:0.57`PF13504…	.	.	COG0515^Serine Threonine protein kinase	GO:0005737^cellular_component^cytoplasm`GO:0005634^cellular_component^nucleus`GO:0005886^cellular_component^plasma membrane`GO:0009536^cellular_component^plastid`GO:0005524^molecular_function^ATP binding`GO:0004674^molecular_function^protein serine/threonine kinase activity	GO:0005515^molecular_function^protein binding`GO:0004672^molecular_function^protein kinase activity`GO:0005524^molecular_function^ATP binding`GO:0006468^biological_process^protein phosphorylation	.	.
comp578_c0	comp578_c0_seq1	.	.	.	.	.	.	.	.	.	.	.	.	.	.	.
comp579_c0	comp579_c0_seq1	.	.	.	.	.	.	.	.	.	.	.	.	.	.	.
comp580_c0	comp580_c0_seq1	.	.	.	.	.	.	.	.	.	.	.	.	.	.	.
comp581_c0	comp581_c0_seq1	.	.	.	.	.	.	.	.	.	.	.	.	.	.	.
comp582_c0	comp582_c0_seq1	.	.	.	m.369	2-454[+]	.	.	.	.	.	.	.	.	.	.
comp584_c0	comp584_c0_seq1	.	.	.	.	.	.	.	.	.	.	.	.	.	.	.
comp585_c0	comp585_c0_seq1	.	.	.	.	.	.	.	.	.	.	.	.	.	.	.
comp586_c0	comp586_c0_seq1	.	.	.	.	.	.	.	.	.	.	.	.	.	.	.
comp587_c0	comp587_c0_seq1	.	.	.	.	.	.	.	.	.	.	.	.	.	.	.
comp589_c0	comp589_c0_seq1	.	.	.	m.370	2-358[+]	sp|F4JSZ5|BIG1_ARATH^F4JSZ5^Q:1-354,H:422-544^57.72%ID^E:2e-35^RecName: Full=Brefeldin A-inhibited guanine nucleotide-exchange protein 1;^Eukaryota; Viridiplantae; Streptophyta; Embryophyta; Tracheophyta; Spermatophyta; Magnoliophyta; eudicotyledons; Gunneridae; Pentapetalae; rosids; malvids; Brassicales; Brassicaceae; Camelineae; Arabidopsis	.	.	.	.	COG5307^and SEC7 domain	GO:0005829^cellular_component^cytosol`GO:0016020^cellular_component^membrane`GO:0005086^molecular_function^ARF guanyl-nucleotide exchange factor activity`GO:0015031^biological_process^protein transport`GO:0032012^biological_process^regulation of ARF protein signal transduction	.	.	.
comp591_c0	comp591_c0_seq1	.	.	.	.	.	.	.	.	.	.	.	.	.	.	.
comp595_c0	comp595_c0_seq1	.	.	.	.	.	.	.	.	.	.	.	.	.	.	.
comp596_c0	comp596_c0_seq1	.	.	.	m.372	119-889[-]	.	.	.	.	.	.	.	.	.	.
comp598_c0	comp598_c0_seq1	.	.	.	m.374	1-381[+]	.	.	.	.	.	.	.	.	.	.
comp600_c0	comp600_c0_seq1	.	.	.	.	.	.	.	.	.	.	.	.	.	.	.
comp601_c0	comp601_c0_seq1	.	.	.	.	.	.	.	.	.	.	.	.	.	.	.
comp602_c0	comp602_c0_seq1	.	.	.	.	.	.	.	.	.	.	.	.	.	.	.
comp604_c0	comp604_c0_seq1	.	.	.	.	.	.	.	.	.	.	.	.	.	.	.
comp606_c0	comp606_c0_seq1	.	.	.	.	.	.	.	.	.	.	.	.	.	.	.
comp607_c0	comp607_c0_seq1	.	.	.	.	.	.	.	.	.	.	.	.	.	.	.
comp608_c0	comp608_c0_seq1	.	.	.	m.376	422-847[-]	sp|Q5N8X6|BGAL3_ORYSJ^Q5N8X6^Q:1-423,H:711-851^81.56%ID^E:2e-76^RecName: Full=Beta-galactosidase 3;^Eukaryota; Viridiplantae; Streptophyta; Embryophyta; Tracheophyta; Spermatophyta; Magnoliophyta; Liliopsida; Poales; Poaceae; BEP clade; Ehrhartoideae; Oryzeae; Oryza	.	PF02140.13^Gal_Lectin^Galactose binding lectin domain^63-140^E:7.4e-20	.	.	COG1874^beta-galactosidase	GO:0048046^cellular_component^apoplast`GO:0009505^cellular_component^plant-type cell wall`GO:0004565^molecular_function^beta-galactosidase activity`GO:0030246^molecular_function^carbohydrate binding`GO:0005975^biological_process^carbohydrate metabolic process`GO:0080167^biological_process^response to karrikin	GO:0030246^molecular_function^carbohydrate binding	.	.
comp609_c0	comp609_c0_seq1	.	.	.	m.377	111-1037[+]	sp|Q8L4D8|IQD31_ARATH^Q8L4D8^Q:259-924,H:108-333^47.62%ID^E:7e-49^RecName: Full=Protein IQ-DOMAIN 31;^Eukaryota; Viridiplantae; Streptophyta; Embryophyta; Tracheophyta; Spermatophyta; Magnoliophyta; eudicotyledons; Gunneridae; Pentapetalae; rosids; malvids; Brassicales; Brassicaceae; Camelineae; Arabidopsis	.	PF00612.22^IQ^IQ calmodulin-binding motif^94-112^E:2.3e-05`PF00612.22^IQ^IQ calmodulin-binding motif^115-132^E:0.001	.	.	.	GO:0005829^cellular_component^cytosol`GO:0005886^cellular_component^plasma membrane	GO:0005515^molecular_function^protein binding	.	.
comp610_c0	comp610_c0_seq1	.	.	.	m.378	2-352[+]	sp|Q53WP9|PHT42_ORYSJ^Q53WP9^Q:224-12,H:1-71^57.53%ID^E:4e-08^RecName: Full=Probable anion transporter 2, chloroplastic;^Eukaryota; Viridiplantae; Streptophyta; Embryophyta; Tracheophyta; Spermatophyta; Magnoliophyta; Liliopsida; Poales; Poaceae; BEP clade; Ehrhartoideae; Oryzeae; Oryza	.	.	.	.	COG0477^major facilitator Superfamily	GO:0031969^cellular_component^chloroplast membrane`GO:0016021^cellular_component^integral component of membrane`GO:0005315^molecular_function^inorganic phosphate transmembrane transporter activity`GO:0006811^biological_process^ion transport	.	.	.
comp611_c0	comp611_c0_seq1	.	.	.	m.380	3-404[-]	.	.	.	.	.	.	.	.	.	.
comp612_c0	comp612_c0_seq1	.	.	.	.	.	.	.	.	.	.	.	.	.	.	.
comp613_c0	comp613_c0_seq1	.	.	.	m.383	2-562[-]	sp|Q9FG93|MNS4_ARATH^Q9FG93^Q:127-561,H:30-174^78.62%ID^E:4e-68^RecName: Full=Probable alpha-mannosidase I MNS4;^Eukaryota; Viridiplantae; Streptophyta; Embryophyta; Tracheophyta; Spermatophyta; Magnoliophyta; eudicotyledons; Gunneridae; Pentapetalae; rosids; malvids; Brassicales; Brassicaceae; Camelineae; Arabidopsis	.	PF01532.15^Glyco_hydro_47^Glycosyl hydrolase family 47^60-187^E:6.4e-50	sigP:1^42^0.633^YES	ExpAA=22.02^PredHel=1^Topology=i20-42o	.	GO:0005789^cellular_component^endoplasmic reticulum membrane`GO:0016021^cellular_component^integral component of membrane`GO:0005509^molecular_function^calcium ion binding`GO:0004571^molecular_function^mannosyl-oligosaccharide 1,2-alpha-mannosidase activity`GO:0006486^biological_process^protein glycosylation	GO:0004571^molecular_function^mannosyl-oligosaccharide 1,2-alpha-mannosidase activity`GO:0005509^molecular_function^calcium ion binding`GO:0016020^cellular_component^membrane	.	.
comp613_c0	comp613_c0_seq2	.	.	.	m.384	159-539[-]	sp|Q9FG93|MNS4_ARATH^Q9FG93^Q:127-366,H:30-109^76.25%ID^E:2e-37^RecName: Full=Probable alpha-mannosidase I MNS4;^Eukaryota; Viridiplantae; Streptophyta; Embryophyta; Tracheophyta; Spermatophyta; Magnoliophyta; eudicotyledons; Gunneridae; Pentapetalae; rosids; malvids; Brassicales; Brassicaceae; Camelineae; Arabidopsis	.	PF01532.15^Glyco_hydro_47^Glycosyl hydrolase family 47^60-122^E:7.5e-24	sigP:1^42^0.633^YES	ExpAA=21.69^PredHel=1^Topology=i20-42o	.	GO:0005789^cellular_component^endoplasmic reticulum membrane`GO:0016021^cellular_component^integral component of membrane`GO:0005509^molecular_function^calcium ion binding`GO:0004571^molecular_function^mannosyl-oligosaccharide 1,2-alpha-mannosidase activity`GO:0006486^biological_process^protein glycosylation	GO:0004571^molecular_function^mannosyl-oligosaccharide 1,2-alpha-mannosidase activity`GO:0005509^molecular_function^calcium ion binding`GO:0016020^cellular_component^membrane	.	.
comp614_c0	comp614_c0_seq1	.	.	.	m.385	3-464[+]	.	.	.	.	.	.	.	.	.	.
comp615_c0	comp615_c0_seq1	.	.	.	m.386	2-517[+]	.	.	.	.	.	.	.	.	.	.
comp616_c0	comp616_c0_seq1	.	.	.	.	.	.	.	.	.	.	.	.	.	.	.
comp618_c0	comp618_c0_seq1	.	.	.	m.387	3-722[-]	sp|Q9M130|WTR29_ARATH^Q9M130^Q:7-717,H:10-249^39.58%ID^E:3e-55^RecName: Full=WAT1-related protein At4g01440;^Eukaryota; Viridiplantae; Streptophyta; Embryophyta; Tracheophyta; Spermatophyta; Magnoliophyta; eudicotyledons; Gunneridae; Pentapetalae; rosids; malvids; Brassicales; Brassicaceae; Camelineae; Arabidopsis	.	PF00892.15^EamA^EamA-like transporter family^13-128^E:6.2e-16	.	ExpAA=129.00^PredHel=7^Topology=o4-21i28-50o65-87i94-116o126-148i169-191o201-223i	.	GO:0016021^cellular_component^integral component of membrane	GO:0016020^cellular_component^membrane	.	.
comp621_c0	comp621_c0_seq1	.	.	.	m.388	56-481[-]	sp|Q9SZT8|PP354_ARATH^Q9SZT8^Q:1-423,H:492-632^52.48%ID^E:2e-48^RecName: Full=Pentatricopeptide repeat-containing protein At4g37380, chloroplastic;^Eukaryota; Viridiplantae; Streptophyta; Embryophyta; Tracheophyta; Spermatophyta; Magnoliophyta; eudicotyledons; Gunneridae; Pentapetalae; rosids; malvids; Brassicales; Brassicaceae; Camelineae; Arabidopsis	.	PF14432.1^DYW_deaminase^DYW family of nucleic acid deaminases^40-131^E:1.8e-19	.	.	.	GO:0009507^cellular_component^chloroplast	.	.	.
comp622_c0	comp622_c0_seq1	.	.	.	.	.	.	.	.	.	.	.	.	.	.	.
comp624_c0	comp624_c0_seq1	.	.	.	m.389	1-474[-]	sp|Q9SZL8|FRS5_ARATH^Q9SZL8^Q:7-360,H:429-547^36.67%ID^E:4e-15^RecName: Full=Protein FAR1-RELATED SEQUENCE 5;^Eukaryota; Viridiplantae; Streptophyta; Embryophyta; Tracheophyta; Spermatophyta; Magnoliophyta; eudicotyledons; Gunneridae; Pentapetalae; rosids; malvids; Brassicales; Brassicaceae; Camelineae; Arabidopsis	.	.	.	.	.	GO:0005634^cellular_component^nucleus`GO:0008270^molecular_function^zinc ion binding	.	.	.
comp625_c0	comp625_c0_seq1	.	.	.	m.390	201-1190[-]	sp|C5CGS4|RF2_KOSOT^C5CGS4^Q:1-972,H:45-369^50.3%ID^E:4e-105^RecName: Full=Peptide chain release factor 2;^Bacteria; Thermotogae; Thermotogales; Thermotogaceae; Kosmotoga	.	PF03462.13^PCRF^PCRF domain^43-150^E:5.3e-28`PF00472.15^RF-1^RF-1 domain^185-294^E:1.6e-34	.	.	COG1186^Peptide chain release factor 2 directs the termination of translation in response to the peptide chain termination codons UGA and UAA (By similarity)	GO:0005737^cellular_component^cytoplasm`GO:0016149^molecular_function^translation release factor activity, codon specific	GO:0016149^molecular_function^translation release factor activity, codon specific`GO:0006415^biological_process^translational termination`GO:0005737^cellular_component^cytoplasm`GO:0003747^molecular_function^translation release factor activity	.	.
comp628_c0	comp628_c0_seq1	.	.	.	m.392	3-533[-]	.	.	.	.	.	.	.	.	.	.
comp631_c0	comp631_c0_seq1	.	.	.	m.394	171-1121[-]	sp|Q02979|GDE1_YEAST^Q02979^Q:1-795,H:895-1219^33.73%ID^E:3e-37^RecName: Full=Glycerophosphodiester phosphodiesterase GDE1;^Eukaryota; Fungi; Dikarya; Ascomycota; Saccharomycotina; Saccharomycetes; Saccharomycetales; Saccharomycetaceae; Saccharomyces	.	PF03009.12^GDPD^Glycerophosphoryl diester phosphodiesterase family^2-256^E:5.3e-47	.	.	COG0666^Ankyrin Repeat	GO:0005737^cellular_component^cytoplasm`GO:0047389^molecular_function^glycerophosphocholine phosphodiesterase activity`GO:0008889^molecular_function^glycerophosphodiester phosphodiesterase activity`GO:0006071^biological_process^glycerol metabolic process`GO:0046475^biological_process^glycerophospholipid catabolic process	.	.	.
comp633_c0	comp633_c0_seq1	.	.	.	m.396	2-325[-]	sp|Q7XBQ9|RGA2_SOLBU^Q7XBQ9^Q:19-321,H:516-616^34.58%ID^E:1e-05^RecName: Full=Disease resistance protein RGA2;^Eukaryota; Viridiplantae; Streptophyta; Embryophyta; Tracheophyta; Spermatophyta; Magnoliophyta; eudicotyledons; Gunneridae; Pentapetalae; asterids; lamiids; Solanales; Solanaceae; Solanoideae; Solaneae; Solanum	.	PF13516.1^LRR_6^Leucine Rich repeat^18-40^E:1.6`PF13504.1^LRR_7^Leucine rich repeat^19-28^E:5.2`PF00560.28^LRR_1^Leucine Rich Repeat^43-64^E:0.12`PF13504.1^LRR_7^Leucine rich repeat^43-56^E:76`PF13504.1^LRR_7^Leucine rich repeat^63-73^E:240`PF13504.1^LRR_7^Leucine rich repeat^87-94^E:2000	.	.	.	GO:0043531^molecular_function^ADP binding`GO:0005524^molecular_function^ATP binding`GO:0006952^biological_process^defense response	GO:0005515^molecular_function^protein binding	.	.
comp636_c0	comp636_c0_seq1	.	.	.	.	.	.	.	.	.	.	.	.	.	.	.
comp638_c0	comp638_c0_seq1	.	.	.	m.397	297-638[-]	.	.	.	.	.	.	.	.	.	.
comp639_c0	comp639_c0_seq1	.	.	.	m.399	1-411[-]	sp|Q06398|GSTU6_ORYSJ^Q06398^Q:1-411,H:74-215^50%ID^E:2e-36^RecName: Full=Probable glutathione S-transferase GSTU6;^Eukaryota; Viridiplantae; Streptophyta; Embryophyta; Tracheophyta; Spermatophyta; Magnoliophyta; Liliopsida; Poales; Poaceae; BEP clade; Ehrhartoideae; Oryzeae; Oryza	.	PF00043.20^GST_C^Glutathione S-transferase, C-terminal domain^26-127^E:1.6e-12`PF13410.1^GST_C_2^Glutathione S-transferase, C-terminal domain^51-124^E:2.9e-07	.	.	.	GO:0004364^molecular_function^glutathione transferase activity`GO:0006950^biological_process^response to stress	.	.	.
comp640_c0	comp640_c0_seq1	.	.	.	.	.	.	.	.	.	.	.	.	.	.	.
comp641_c0	comp641_c0_seq1	.	.	.	.	.	.	.	.	.	.	.	.	.	.	.
comp643_c0	comp643_c0_seq1	.	.	.	m.402	2-943[+]	.	.	PF05645.8^RNA_pol_Rpc82^RNA polymerase III subunit RPC82^8-139^E:8.4e-12	.	.	.	.	GO:0003677^molecular_function^DNA binding`GO:0003899^molecular_function^DNA-directed RNA polymerase activity`GO:0006351^biological_process^transcription, DNA-templated	.	.
comp645_c0	comp645_c0_seq1	.	.	.	m.403	1-642[+]	sp|P04323|POL3_DROME^P04323^Q:7-639,H:239-452^46.3%ID^E:2e-57^RecName: Full=Retrovirus-related Pol polyprotein from transposon 17.6;^Eukaryota; Metazoa; Ecdysozoa; Arthropoda; Hexapoda; Insecta; Pterygota; Neoptera; Endopterygota; Diptera; Brachycera; Muscomorpha; Ephydroidea; Drosophilidae; Drosophila; Sophophora	.	PF00078.22^RVT_1^Reverse transcriptase (RNA-dependent DNA polymerase)^14-176^E:1.7e-23	.	.	.	GO:0004190^molecular_function^aspartic-type endopeptidase activity`GO:0004519^molecular_function^endonuclease activity`GO:0003723^molecular_function^RNA binding`GO:0003964^molecular_function^RNA-directed DNA polymerase activity`GO:0015074^biological_process^DNA integration	.	.	.
comp646_c0	comp646_c0_seq1	.	.	.	m.404	160-768[-]	.	.	PF00400.27^WD40^WD domain, G-beta repeat^27-50^E:6.6e-05	.	.	.	.	GO:0005515^molecular_function^protein binding	.	.
comp647_c0	comp647_c0_seq1	.	.	.	.	.	.	.	.	.	.	.	.	.	.	.
comp648_c0	comp648_c0_seq1	.	.	.	.	.	.	.	.	.	.	.	.	.	.	.
comp649_c0	comp649_c0_seq1	.	.	.	m.405	134-880[-]	sp|Q7S634|NNT1_NEUCR^Q7S634^Q:106-681,H:41-238^27.8%ID^E:6e-17^RecName: Full=Putative nicotinamide N-methyltransferase;^Eukaryota; Fungi; Dikarya; Ascomycota; Pezizomycotina; Sordariomycetes; Sordariomycetidae; Sordariales; Sordariaceae; Neurospora	.	PF10294.4^Methyltransf_16^Putative methyltransferase^62-208^E:7.4e-24`PF05175.9^MTS^Methyltransferase small domain^73-138^E:3.6e-05	.	.	COG3897^methyltransferase	GO:0005737^cellular_component^cytoplasm`GO:0008112^molecular_function^nicotinamide N-methyltransferase activity	GO:0008168^molecular_function^methyltransferase activity	.	.
comp650_c0	comp650_c0_seq1	.	.	.	.	.	.	.	.	.	.	.	.	.	.	.
comp651_c0	comp651_c0_seq1	.	.	.	.	.	.	.	.	.	.	.	.	.	.	.
comp652_c0	comp652_c0_seq1	.	.	.	m.409	1-351[-]	sp|Q6H5L4|TPP7_ORYSJ^Q6H5L4^Q:1-351,H:1-121^73.55%ID^E:2e-23^RecName: Full=Probable trehalose-phosphate phosphatase 7;^Eukaryota; Viridiplantae; Streptophyta; Embryophyta; Tracheophyta; Spermatophyta; Magnoliophyta; Liliopsida; Poales; Poaceae; BEP clade; Ehrhartoideae; Oryzeae; Oryza	.	.	.	.	.	GO:0004805^molecular_function^trehalose-phosphatase activity`GO:0006950^biological_process^response to stress`GO:0005992^biological_process^trehalose biosynthetic process	.	.	.
comp652_c0	comp652_c0_seq2	.	.	.	m.412	1-351[-]	sp|Q6H5L4|TPP7_ORYSJ^Q6H5L4^Q:1-351,H:1-121^73.55%ID^E:2e-23^RecName: Full=Probable trehalose-phosphate phosphatase 7;^Eukaryota; Viridiplantae; Streptophyta; Embryophyta; Tracheophyta; Spermatophyta; Magnoliophyta; Liliopsida; Poales; Poaceae; BEP clade; Ehrhartoideae; Oryzeae; Oryza	.	.	.	.	.	GO:0004805^molecular_function^trehalose-phosphatase activity`GO:0006950^biological_process^response to stress`GO:0005992^biological_process^trehalose biosynthetic process	.	.	.
comp653_c0	comp653_c0_seq1	.	.	.	.	.	.	.	.	.	.	.	.	.	.	.
comp654_c0	comp654_c0_seq1	.	.	.	m.413	2-490[-]	sp|B6SFA4|MAA3_ARATH^B6SFA4^Q:1-486,H:272-434^66.26%ID^E:9e-71^RecName: Full=Probable helicase MAGATAMA 3;^Eukaryota; Viridiplantae; Streptophyta; Embryophyta; Tracheophyta; Spermatophyta; Magnoliophyta; eudicotyledons; Gunneridae; Pentapetalae; rosids; malvids; Brassicales; Brassicaceae; Camelineae; Arabidopsis	.	PF13086.1^AAA_11^AAA domain^2-163^E:1.3e-27`PF13245.1^AAA_19^Part of AAA domain^2-28^E:9.6e-07	.	.	COG1112^Helicase	GO:0005634^cellular_component^nucleus`GO:0005524^molecular_function^ATP binding`GO:0004386^molecular_function^helicase activity`GO:0009553^biological_process^embryo sac development`GO:0010183^biological_process^pollen tube guidance`GO:0009875^biological_process^pollen-pistil interaction	.	.	.
comp655_c0	comp655_c0_seq1	.	.	.	.	.	.	.	.	.	.	.	.	.	.	.
comp656_c0	comp656_c0_seq1	.	.	.	.	.	.	.	.	.	.	.	.	.	.	.
comp657_c0	comp657_c0_seq1	.	.	.	m.414	3-524[+]	sp|Q6R2J8|SRF8_ARATH^Q6R2J8^Q:16-411,H:553-684^43.18%ID^E:1e-30^RecName: Full=Protein STRUBBELIG-RECEPTOR FAMILY 8;^Eukaryota; Viridiplantae; Streptophyta; Embryophyta; Tracheophyta; Spermatophyta; Magnoliophyta; eudicotyledons; Gunneridae; Pentapetalae; rosids; malvids; Brassicales; Brassicaceae; Camelineae; Arabidopsis	.	PF00069.20^Pkinase^Protein kinase domain^9-118^E:4.9e-08`PF07714.12^Pkinase_Tyr^Protein tyrosine kinase^17-122^E:4e-05	.	.	COG0515^Serine Threonine protein kinase	GO:0016021^cellular_component^integral component of membrane`GO:0005886^cellular_component^plasma membrane`GO:0005524^molecular_function^ATP binding`GO:0004672^molecular_function^protein kinase activity	GO:0004672^molecular_function^protein kinase activity`GO:0005524^molecular_function^ATP binding`GO:0006468^biological_process^protein phosphorylation	.	.
comp658_c0	comp658_c0_seq1	.	.	.	.	.	.	.	.	.	.	.	.	.	.	.
comp658_c0	comp658_c0_seq2	.	.	.	.	.	.	.	.	.	.	.	.	.	.	.
comp659_c0	comp659_c0_seq1	.	.	.	m.415	2-373[+]	.	.	.	.	.	.	.	.	.	.
comp660_c0	comp660_c0_seq1	.	.	.	m.416	2-424[+]	sp|Q8L612|MACP1_ARATH^Q8L612^Q:1-414,H:108-250^49.65%ID^E:7e-38^RecName: Full=MACPF domain-containing protein At1g14780;^Eukaryota; Viridiplantae; Streptophyta; Embryophyta; Tracheophyta; Spermatophyta; Magnoliophyta; eudicotyledons; Gunneridae; Pentapetalae; rosids; malvids; Brassicales; Brassicaceae; Camelineae; Arabidopsis	.	PF01823.14^MACPF^MAC/Perforin domain^1-107^E:2.2e-16	.	.	.	GO:0009626^biological_process^plant-type hypersensitive response	.	.	.
comp661_c0	comp661_c0_seq1	.	.	.	m.418	107-1057[-]	sp|Q94KL7|SILD_FORIN^Q94KL7^Q:112-885,H:13-263^45.95%ID^E:2e-55^RecName: Full=Secoisolariciresinol dehydrogenase;^Eukaryota; Viridiplantae; Streptophyta; Embryophyta; Tracheophyta; Spermatophyta; Magnoliophyta; eudicotyledons; Gunneridae; Pentapetalae; asterids; lamiids; Lamiales; Oleaceae; Forsythieae; Forsythia	.	PF00106.20^adh_short^short chain dehydrogenase^43-207^E:1.1e-23`PF08659.5^KR^KR domain^45-153^E:7e-07`PF13561.1^adh_short_C2^Enoyl-(Acyl carrier protein) reductase^49-295^E:2.3e-21	.	.	.	GO:0016491^molecular_function^oxidoreductase activity	GO:0016491^molecular_function^oxidoreductase activity`GO:0008152^biological_process^metabolic process	.	.
comp663_c0	comp663_c0_seq1	.	.	.	.	.	.	.	.	.	.	.	.	.	.	.
comp663_c0	comp663_c0_seq2	.	.	.	.	.	.	.	.	.	.	.	.	.	.	.
comp664_c0	comp664_c0_seq1	.	.	.	.	.	.	.	.	.	.	.	.	.	.	.
comp665_c0	comp665_c0_seq1	.	.	.	.	.	.	.	.	.	.	.	.	.	.	.
comp666_c0	comp666_c0_seq1	.	.	.	.	.	.	.	.	.	.	.	.	.	.	.
comp667_c0	comp667_c0_seq1	.	.	.	.	.	.	.	.	.	.	.	.	.	.	.
comp668_c0	comp668_c0_seq1	.	.	.	.	.	.	.	.	.	.	.	.	.	.	.
comp669_c0	comp669_c0_seq1	.	.	.	m.422	1-351[+]	.	.	.	.	ExpAA=20.01^PredHel=1^Topology=o48-70i	.	.	.	.	.
comp670_c0	comp670_c0_seq1	.	.	.	.	.	.	.	.	.	.	.	.	.	.	.
comp671_c0	comp671_c0_seq1	.	.	.	.	.	.	.	.	.	.	.	.	.	.	.
comp673_c0	comp673_c0_seq1	.	.	.	.	.	.	.	.	.	.	.	.	.	.	.
comp674_c0	comp674_c0_seq1	.	.	.	m.423	2-316[-]	sp|P20825|POL2_DROME^P20825^Q:1-315,H:465-571^40.19%ID^E:4e-18^RecName: Full=Retrovirus-related Pol polyprotein from transposon 297;^Eukaryota; Metazoa; Ecdysozoa; Arthropoda; Hexapoda; Insecta; Pterygota; Neoptera; Endopterygota; Diptera; Brachycera; Muscomorpha; Ephydroidea; Drosophilidae; Drosophila; Sophophora	.	.	.	.	.	GO:0004190^molecular_function^aspartic-type endopeptidase activity`GO:0004519^molecular_function^endonuclease activity`GO:0003723^molecular_function^RNA binding`GO:0003964^molecular_function^RNA-directed DNA polymerase activity`GO:0015074^biological_process^DNA integration	.	.	.
comp675_c0	comp675_c0_seq1	.	.	.	.	.	.	.	.	.	.	.	.	.	.	.
comp677_c0	comp677_c0_seq1	.	.	.	m.424	1-468[+]	sp|Q2KJJ5|TBL3_BOVIN^Q2KJJ5^Q:1-420,H:651-790^32.14%ID^E:6e-16^RecName: Full=Transducin beta-like protein 3;^Eukaryota; Metazoa; Chordata; Craniata; Vertebrata; Euteleostomi; Mammalia; Eutheria; Laurasiatheria; Cetartiodactyla; Ruminantia; Pecora; Bovidae; Bovinae; Bos	.	PF08625.6^Utp13^Utp13 specific WD40 associated domain^5-138^E:2e-44	.	.	COG2319^repeat-containing protein	GO:0005730^cellular_component^nucleolus`GO:0032040^cellular_component^small-subunit processome`GO:0006364^biological_process^rRNA processing	GO:0006364^biological_process^rRNA processing`GO:0032040^cellular_component^small-subunit processome	.	.
comp678_c0	comp678_c0_seq1	.	.	.	.	.	.	.	.	.	.	.	.	.	.	.
comp679_c0	comp679_c0_seq1	.	.	.	m.425	3-506[+]	sp|Q54P70|Y4757_DICDI^Q54P70^Q:4-441,H:608-764^38.22%ID^E:2e-21^RecName: Full=OTU domain-containing protein DDB_G0284757;^Eukaryota; Amoebozoa; Mycetozoa; Dictyosteliida; Dictyostelium	.	PF02338.14^OTU^OTU-like cysteine protease^30-142^E:2.1e-23	.	.	.	GO:0008234^molecular_function^cysteine-type peptidase activity	.	.	.
comp679_c0	comp679_c0_seq2	.	.	.	m.426	3-524[+]	sp|Q54P70|Y4757_DICDI^Q54P70^Q:4-441,H:608-764^38.22%ID^E:2e-21^RecName: Full=OTU domain-containing protein DDB_G0284757;^Eukaryota; Amoebozoa; Mycetozoa; Dictyosteliida; Dictyostelium	.	PF02338.14^OTU^OTU-like cysteine protease^30-142^E:2.4e-23	.	.	.	GO:0008234^molecular_function^cysteine-type peptidase activity	.	.	.
comp681_c0	comp681_c0_seq1	.	.	.	.	.	.	.	.	.	.	.	.	.	.	.
comp686_c0	comp686_c0_seq1	.	.	.	m.427	2-391[-]	sp|Q9SFU0|SC24A_ARATH^Q9SFU0^Q:229-390,H:268-321^61.11%ID^E:1e-12^RecName: Full=Protein transport protein Sec24-like At3g07100;^Eukaryota; Viridiplantae; Streptophyta; Embryophyta; Tracheophyta; Spermatophyta; Magnoliophyta; eudicotyledons; Gunneridae; Pentapetalae; rosids; malvids; Brassicales; Brassicaceae; Camelineae; Arabidopsis	.	.	.	.	COG5028^SEC24 family, member	GO:0030127^cellular_component^COPII vesicle coat`GO:0005789^cellular_component^endoplasmic reticulum membrane`GO:0033116^cellular_component^endoplasmic reticulum-Golgi intermediate compartment membrane`GO:0000139^cellular_component^Golgi membrane`GO:0008270^molecular_function^zinc ion binding`GO:0080119^biological_process^ER body organization`GO:0006888^biological_process^ER to Golgi vesicle-medi…	.	.	.
comp687_c0	comp687_c0_seq1	.	.	.	.	.	.	.	.	.	.	.	.	.	.	.
comp688_c0	comp688_c0_seq1	.	.	.	m.428	3-491[+]	sp|F4IHJ0|SFH8_ARATH^F4IHJ0^Q:10-198,H:380-444^43.08%ID^E:5e-07^RecName: Full=Phosphatidylinositol/phosphatidylcholine transfer protein SFH8;^Eukaryota; Viridiplantae; Streptophyta; Embryophyta; Tracheophyta; Spermatophyta; Magnoliophyta; eudicotyledons; Gunneridae; Pentapetalae; rosids; malvids; Brassicales; Brassicaceae; Camelineae; Arabidopsis	.	.	.	.	.	GO:0000139^cellular_component^Golgi membrane`GO:0005886^cellular_component^plasma membrane`GO:0005215^molecular_function^transporter activity`GO:0015031^biological_process^protein transport	.	.	.
comp689_c0	comp689_c0_seq1	.	.	.	.	.	.	.	.	.	.	.	.	.	.	.
comp690_c0	comp690_c0_seq1	.	.	.	.	.	.	.	.	.	.	.	.	.	.	.
comp691_c0	comp691_c0_seq1	.	.	.	.	.	.	.	.	.	.	.	.	.	.	.
comp692_c0	comp692_c0_seq1	.	.	.	m.429	185-1039[-]	.	.	.	.	.	.	.	.	.	.
comp692_c0	comp692_c0_seq1	.	.	.	m.431	121-438[-]	.	.	.	sigP:1^35^0.598^YES	ExpAA=40.39^PredHel=2^Topology=i20-42o62-81i	.	.	.	.	.
comp693_c0	comp693_c0_seq1	.	.	.	.	.	.	.	.	.	.	.	.	.	.	.
comp694_c0	comp694_c0_seq1	.	.	.	.	.	.	.	.	.	.	.	.	.	.	.
comp696_c0	comp696_c0_seq1	.	.	.	.	.	.	.	.	.	.	.	.	.	.	.
comp696_c0	comp696_c0_seq2	.	.	.	.	.	.	.	.	.	.	.	.	.	.	.
comp697_c0	comp697_c0_seq1	.	.	.	.	.	.	.	.	.	.	.	.	.	.	.
comp698_c0	comp698_c0_seq1	.	.	.	m.432	109-813[-]	.	.	.	.	.	.	.	.	.	.
comp700_c0	comp700_c0_seq1	.	.	.	.	.	.	.	.	.	.	.	.	.	.	.
comp700_c0	comp700_c0_seq2	.	.	.	.	.	.	.	.	.	.	.	.	.	.	.
comp701_c0	comp701_c0_seq1	.	.	.	.	.	.	.	.	.	.	.	.	.	.	.
comp702_c0	comp702_c0_seq1	.	.	.	.	.	.	.	.	.	.	.	.	.	.	.
comp703_c0	comp703_c0_seq1	.	.	.	m.435	1-306[-]	sp|O04536|GATL9_ARATH^O04536^Q:136-306,H:45-106^51.61%ID^E:1e-12^RecName: Full=Probable galacturonosyltransferase-like 9;^Eukaryota; Viridiplantae; Streptophyta; Embryophyta; Tracheophyta; Spermatophyta; Magnoliophyta; eudicotyledons; Gunneridae; Pentapetalae; rosids; malvids; Brassicales; Brassicaceae; Camelineae; Arabidopsis	.	.	.	ExpAA=20.81^PredHel=1^Topology=o20-42i	COG1442^Glycosyl transferase family 8	GO:0005794^cellular_component^Golgi apparatus`GO:0000139^cellular_component^Golgi membrane`GO:0016021^cellular_component^integral component of membrane`GO:0047262^molecular_function^polygalacturonate 4-alpha-galacturonosyltransferase activity`GO:0045489^biological_process^pectin biosynthetic process	.	.	.
comp704_c0	comp704_c0_seq1	.	.	.	.	.	.	.	.	.	.	.	.	.	.	.
comp704_c0	comp704_c0_seq2	.	.	.	.	.	.	.	.	.	.	.	.	.	.	.
comp706_c0	comp706_c0_seq1	.	.	.	.	.	.	.	.	.	.	.	.	.	.	.
comp708_c0	comp708_c0_seq1	.	.	.	m.439	1-324[+]	sp|Q3ECH2|Y1670_ARATH^Q3ECH2^Q:1-321,H:573-679^60.19%ID^E:4e-36^RecName: Full=Probable receptor-like protein kinase At1g67000;^Eukaryota; Viridiplantae; Streptophyta; Embryophyta; Tracheophyta; Spermatophyta; Magnoliophyta; eudicotyledons; Gunneridae; Pentapetalae; rosids; malvids; Brassicales; Brassicaceae; Camelineae; Arabidopsis	.	PF00069.20^Pkinase^Protein kinase domain^4-106^E:2.3e-12`PF07714.12^Pkinase_Tyr^Protein tyrosine kinase^7-98^E:2.5e-16	.	.	COG0515^Serine Threonine protein kinase	GO:0016021^cellular_component^integral component of membrane`GO:0005886^cellular_component^plasma membrane`GO:0005524^molecular_function^ATP binding`GO:0004674^molecular_function^protein serine/threonine kinase activity	GO:0004672^molecular_function^protein kinase activity`GO:0005524^molecular_function^ATP binding`GO:0006468^biological_process^protein phosphorylation	.	.
comp709_c0	comp709_c0_seq1	.	.	.	.	.	.	.	.	.	.	.	.	.	.	.
comp710_c0	comp710_c0_seq1	.	.	.	m.440	2-1243[-]	.	.	PF09133.5^SANTA^SANTA (SANT Associated)^60-146^E:1.2e-20	.	.	.	.	.	.	.
comp712_c0	comp712_c0_seq1	.	.	.	m.443	2-1024[-]	sp|O65472|CRK12_ARATH^O65472^Q:13-618,H:488-689^36.06%ID^E:2e-28^RecName: Full=Putative cysteine-rich receptor-like protein kinase 12;^Eukaryota; Viridiplantae; Streptophyta; Embryophyta; Tracheophyta; Spermatophyta; Magnoliophyta; eudicotyledons; Gunneridae; Pentapetalae; rosids; malvids; Brassicales; Brassicaceae; Camelineae; Arabidopsis	.	PF00069.20^Pkinase^Protein kinase domain^5-148^E:1.6e-25`PF07714.12^Pkinase_Tyr^Protein tyrosine kinase^5-150^E:2.7e-18	.	.	COG0515^Serine Threonine protein kinase	GO:0016021^cellular_component^integral component of membrane`GO:0005524^molecular_function^ATP binding`GO:0004674^molecular_function^protein serine/threonine kinase activity	GO:0004672^molecular_function^protein kinase activity`GO:0005524^molecular_function^ATP binding`GO:0006468^biological_process^protein phosphorylation	.	.
comp712_c0	comp712_c0_seq2	.	.	.	m.444	1-960[-]	sp|O65472|CRK12_ARATH^O65472^Q:13-618,H:488-689^36.06%ID^E:8e-29^RecName: Full=Putative cysteine-rich receptor-like protein kinase 12;^Eukaryota; Viridiplantae; Streptophyta; Embryophyta; Tracheophyta; Spermatophyta; Magnoliophyta; eudicotyledons; Gunneridae; Pentapetalae; rosids; malvids; Brassicales; Brassicaceae; Camelineae; Arabidopsis	.	PF00069.20^Pkinase^Protein kinase domain^5-148^E:1.4e-25`PF07714.12^Pkinase_Tyr^Protein tyrosine kinase^5-150^E:2.3e-18	.	.	COG0515^Serine Threonine protein kinase	GO:0016021^cellular_component^integral component of membrane`GO:0005524^molecular_function^ATP binding`GO:0004674^molecular_function^protein serine/threonine kinase activity	GO:0004672^molecular_function^protein kinase activity`GO:0005524^molecular_function^ATP binding`GO:0006468^biological_process^protein phosphorylation	.	.
comp714_c0	comp714_c0_seq1	.	.	.	.	.	.	.	.	.	.	.	.	.	.	.
comp715_c0	comp715_c0_seq1	.	.	.	.	.	.	.	.	.	.	.	.	.	.	.
comp716_c0	comp716_c0_seq1	.	.	.	.	.	.	.	.	.	.	.	.	.	.	.
comp717_c0	comp717_c0_seq1	.	.	.	m.446	3-1202[-]	.	.	PF03004.9^Transposase_24^Plant transposase (Ptta/En/Spm family)^199-328^E:2.6e-23	.	.	.	.	.	.	.
comp721_c0	comp721_c0_seq1	.	.	.	.	.	.	.	.	.	.	.	.	.	.	.
comp722_c0	comp722_c0_seq1	.	.	.	.	.	.	.	.	.	.	.	.	.	.	.
comp723_c0	comp723_c0_seq1	.	.	.	m.448	3-1445[-]	.	.	.	.	.	.	.	.	.	.
comp723_c0	comp723_c0_seq2	.	.	.	m.449	3-989[-]	.	.	.	.	.	.	.	.	.	.
comp724_c0	comp724_c0_seq1	.	.	.	m.450	3-338[-]	sp|Q27IK7|POK1_ARATH^Q27IK7^Q:1-336,H:376-487^82.14%ID^E:2e-57^RecName: Full=Phragmoplast orienting kinesin-1;^Eukaryota; Viridiplantae; Streptophyta; Embryophyta; Tracheophyta; Spermatophyta; Magnoliophyta; eudicotyledons; Gunneridae; Pentapetalae; rosids; malvids; Brassicales; Brassicaceae; Camelineae; Arabidopsis	.	PF00225.18^Kinesin^Kinesin motor domain^1-110^E:9.2e-42	.	.	COG5059^Kinesin family member	GO:0005871^cellular_component^kinesin complex`GO:0005874^cellular_component^microtubule`GO:0009524^cellular_component^phragmoplast`GO:0005524^molecular_function^ATP binding`GO:0003777^molecular_function^microtubule motor activity`GO:0005515^molecular_function^protein binding`GO:0007018^biological_process^microtubule-based movement`GO:0000281^biological_process^mitotic cytokinesis	GO:0003777^molecular_function^microtubule motor activity`GO:0005524^molecular_function^ATP binding`GO:0008017^molecular_function^microtubule binding`GO:0007018^biological_process^microtubule-based movement	.	.
comp726_c0	comp726_c0_seq1	.	.	.	m.451	55-357[+]	.	.	.	.	.	.	.	.	.	.
comp728_c0	comp728_c0_seq1	.	.	.	.	.	.	.	.	.	.	.	.	.	.	.
comp731_c0	comp731_c0_seq1	.	.	.	.	.	.	.	.	.	.	.	.	.	.	.
comp733_c0	comp733_c0_seq1	.	.	.	m.452	2-1156[+]	sp|Q9S7I6|RPK2_ARATH^Q9S7I6^Q:184-1137,H:834-1149^80.82%ID^E:0^RecName: Full=LRR receptor-like serine/threonine-protein kinase RPK2;^Eukaryota; Viridiplantae; Streptophyta; Embryophyta; Tracheophyta; Spermatophyta; Magnoliophyta; eudicotyledons; Gunneridae; Pentapetalae; rosids; malvids; Brassicales; Brassicaceae; Camelineae; Arabidopsis	.	PF00069.20^Pkinase^Protein kinase domain^105-302^E:9.4e-46`PF07714.12^Pkinase_Tyr^Protein tyrosine kinase^105-301^E:2.8e-42	.	ExpAA=26.30^PredHel=1^Topology=o40-62i	COG0515^Serine Threonine protein kinase	GO:0016021^cellular_component^integral component of membrane`GO:0005886^cellular_component^plasma membrane`GO:0005524^molecular_function^ATP binding`GO:0004674^molecular_function^protein serine/threonine kinase activity`GO:0048653^biological_process^anther development`GO:0048508^biological_process^embryonic meristem development`GO:0009942^biological_process^longitudinal axis specification`GO:0009…	GO:0004672^molecular_function^protein kinase activity`GO:0005524^molecular_function^ATP binding`GO:0006468^biological_process^protein phosphorylation	.	.
comp734_c0	comp734_c0_seq1	.	.	.	.	.	.	.	.	.	.	.	.	.	.	.
comp737_c0	comp737_c0_seq1	.	.	.	.	.	.	.	.	.	.	.	.	.	.	.
comp738_c0	comp738_c0_seq1	.	.	.	m.453	1-549[+]	sp|Q6PDY2|AEDO_MOUSE^Q6PDY2^Q:76-534,H:71-239^31.18%ID^E:6e-18^RecName: Full=2-aminoethanethiol dioxygenase;^Eukaryota; Metazoa; Chordata; Craniata; Vertebrata; Euteleostomi; Mammalia; Eutheria; Euarchontoglires; Glires; Rodentia; Sciurognathi; Muroidea; Muridae; Murinae; Mus; Mus	.	PF07847.7^DUF1637^Protein of unknown function (DUF1637)^2-181^E:5.3e-62	.	.	.	GO:0005739^cellular_component^mitochondrion`GO:0047800^molecular_function^cysteamine dioxygenase activity`GO:0046872^molecular_function^metal ion binding`GO:0005515^molecular_function^protein binding	GO:0047800^molecular_function^cysteamine dioxygenase activity`GO:0055114^biological_process^oxidation-reduction process	.	.
comp740_c0	comp740_c0_seq1	.	.	.	.	.	.	.	.	.	.	.	.	.	.	.
comp741_c0	comp741_c0_seq2	.	.	.	m.454	3-1190[+]	sp|Q766Z3|REV3_ARATH^Q766Z3^Q:1-1038,H:136-509^36.69%ID^E:1e-53^RecName: Full=DNA polymerase zeta catalytic subunit;^Eukaryota; Viridiplantae; Streptophyta; Embryophyta; Tracheophyta; Spermatophyta; Magnoliophyta; eudicotyledons; Gunneridae; Pentapetalae; rosids; malvids; Brassicales; Brassicaceae; Camelineae; Arabidopsis	.	.	.	.	.	GO:0005634^cellular_component^nucleus`GO:0051539^molecular_function^4 iron, 4 sulfur cluster binding`GO:0003677^molecular_function^DNA binding`GO:0003887^molecular_function^DNA-directed DNA polymerase activity`GO:0046872^molecular_function^metal ion binding`GO:0000166^molecular_function^nucleotide binding`GO:0006974^biological_process^cellular response to DNA damage stimulus`GO:0071494^biological…	.	.	.
comp743_c0	comp743_c0_seq1	.	.	.	m.458	1-348[-]	sp|Q9SGD6|AROD6_ARATH^Q9SGD6^Q:1-345,H:125-239^91.3%ID^E:2e-71^RecName: Full=Arogenate dehydratase/prephenate dehydratase 6, chloroplastic;^Eukaryota; Viridiplantae; Streptophyta; Embryophyta; Tracheophyta; Spermatophyta; Magnoliophyta; eudicotyledons; Gunneridae; Pentapetalae; rosids; malvids; Brassicales; Brassicaceae; Camelineae; Arabidopsis	.	PF00800.13^PDT^Prephenate dehydratase^1-107^E:1.1e-34	.	.	COG0077^Prephenate dehydratase	GO:0009507^cellular_component^chloroplast`GO:0009570^cellular_component^chloroplast stroma`GO:0016597^molecular_function^amino acid binding`GO:0047769^molecular_function^arogenate dehydratase activity`GO:0004664^molecular_function^prephenate dehydratase activity`GO:0009094^biological_process^L-phenylalanine biosynthetic process	GO:0004664^molecular_function^prephenate dehydratase activity`GO:0009094^biological_process^L-phenylalanine biosynthetic process	.	.
comp744_c0	comp744_c0_seq1	.	.	.	.	.	.	.	.	.	.	.	.	.	.	.
comp744_c0	comp744_c0_seq2	.	.	.	.	.	.	.	.	.	.	.	.	.	.	.
comp746_c0	comp746_c0_seq1	.	.	.	.	.	.	.	.	.	.	.	.	.	.	.
comp747_c0	comp747_c0_seq1	.	.	.	.	.	.	.	.	.	.	.	.	.	.	.
comp748_c0	comp748_c0_seq1	.	.	.	m.459	2-574[+]	sp|Q7XZF7|GYRA_ORYSJ^Q7XZF7^Q:1-570,H:158-349^82.47%ID^E:2e-99^RecName: Full=Probable DNA gyrase subunit A, chloroplastic/mitochondrial;^Eukaryota; Viridiplantae; Streptophyta; Embryophyta; Tracheophyta; Spermatophyta; Magnoliophyta; Liliopsida; Poales; Poaceae; BEP clade; Ehrhartoideae; Oryzeae; Oryza	.	PF00521.15^DNA_topoisoIV^DNA gyrase/topoisomerase IV, subunit A^1-189^E:4.7e-69	.	.	COG0188^DNA gyrase negatively supercoils closed circular double- stranded DNA in an ATP-dependent manner and also catalyzes the interconversion of other topological isomers of double-stranded DNA rings, including catenanes and knotted rings (By similarity)	GO:0009507^cellular_component^chloroplast`GO:0005694^cellular_component^chromosome`GO:0016592^cellular_component^mediator complex`GO:0005739^cellular_component^mitochondrion`GO:0009295^cellular_component^nucleoid`GO:0005524^molecular_function^ATP binding`GO:0003677^molecular_function^DNA binding`GO:0003918^molecular_function^DNA topoisomerase type II (ATP-hydrolyzing) activity`GO:0006265^biologic…	GO:0003677^molecular_function^DNA binding`GO:0003918^molecular_function^DNA topoisomerase type II (ATP-hydrolyzing) activity`GO:0005524^molecular_function^ATP binding`GO:0006265^biological_process^DNA topological change	.	.
comp751_c0	comp751_c0_seq1	.	.	.	m.460	3-335[-]	.	.	PF13266.1^DUF4057^Protein of unknown function (DUF4057)^3-111^E:3.3e-49	.	.	.	.	.	.	.
comp752_c0	comp752_c0_seq1	.	.	.	.	.	.	.	.	.	.	.	.	.	.	.
comp754_c0	comp754_c0_seq1	.	.	.	.	.	.	.	.	.	.	.	.	.	.	.
comp755_c0	comp755_c0_seq1	.	.	.	.	.	.	.	.	.	.	.	.	.	.	.
comp755_c0	comp755_c0_seq2	.	.	.	.	.	.	.	.	.	.	.	.	.	.	.
comp756_c0	comp756_c0_seq1	.	.	.	.	.	.	.	.	.	.	.	.	.	.	.
comp757_c0	comp757_c0_seq1	.	.	.	m.461	3-389[+]	.	.	.	.	.	.	.	.	.	.
comp760_c0	comp760_c0_seq1	.	.	.	.	.	.	.	.	.	.	.	.	.	.	.
comp762_c0	comp762_c0_seq1	.	.	.	.	.	.	.	.	.	.	.	.	.	.	.
comp763_c0	comp763_c0_seq1	.	.	.	.	.	.	.	.	.	.	.	.	.	.	.
comp763_c0	comp763_c0_seq2	.	.	.	.	.	.	.	.	.	.	.	.	.	.	.
comp764_c0	comp764_c0_seq1	.	.	.	.	.	.	.	.	.	.	.	.	.	.	.
comp765_c0	comp765_c0_seq1	.	.	.	.	.	.	.	.	.	.	.	.	.	.	.
comp766_c0	comp766_c0_seq1	.	.	.	m.463	1-966[+]	.	.	.	.	.	.	.	.	.	.
comp769_c0	comp769_c0_seq1	.	.	.	.	.	.	.	.	.	.	.	.	.	.	.
comp770_c0	comp770_c0_seq1	.	.	.	.	.	.	.	.	.	.	.	.	.	.	.
comp771_c0	comp771_c0_seq1	.	.	.	.	.	.	.	.	.	.	.	.	.	.	.
comp774_c0	comp774_c0_seq1	.	.	.	m.465	1-639[-]	.	.	.	.	.	.	.	.	.	.
comp777_c0	comp777_c0_seq1	.	.	.	m.466	2-1435[+]	sp|Q571H0|NPA1P_MOUSE^Q571H0^Q:1-333,H:1753-1863^26.13%ID^E:2e-07^RecName: Full=Nucleolar pre-ribosomal-associated protein 1;^Eukaryota; Metazoa; Chordata; Craniata; Vertebrata; Euteleostomi; Mammalia; Eutheria; Euarchontoglires; Glires; Rodentia; Sciurognathi; Muroidea; Muridae; Murinae; Mus; Mus	.	.	.	.	.	GO:0005730^cellular_component^nucleolus	.	.	.
comp777_c0	comp777_c0_seq2	.	.	.	m.468	2-1447[+]	.	.	.	.	ExpAA=17.33^PredHel=1^Topology=i2-24o	.	.	.	.	.
comp778_c0	comp778_c0_seq1	.	.	.	.	.	.	.	.	.	.	.	.	.	.	.
comp780_c0	comp780_c0_seq1	.	.	.	m.470	2-952[+]	sp|Q8L6Z7|EXO1_ARATH^Q8L6Z7^Q:28-939,H:1-294^49.01%ID^E:7e-88^RecName: Full=Exonuclease 1;^Eukaryota; Viridiplantae; Streptophyta; Embryophyta; Tracheophyta; Spermatophyta; Magnoliophyta; eudicotyledons; Gunneridae; Pentapetalae; rosids; malvids; Brassicales; Brassicaceae; Camelineae; Arabidopsis	.	PF00752.12^XPG_N^XPG N-terminal domain^10-109^E:6.2e-17`PF00515.23^TPR_1^Tetratricopeptide repeat^114-139^E:0.012`PF07719.12^TPR_2^Tetratricopeptide repeat^114-139^E:0.031`PF00867.13^XPG_I^XPG I-region^151-244^E:7.8e-22	.	.	COG0258^Structure-specific nuclease with 5'-flap endonuclease and 5'-3' exonuclease activities involved in DNA replication and repair. During DNA replication, cleaves the 5'-overhanging flap structure that is generated by displacement synthesis when DNA polymerase encounters the 5'-end of a downstream Okazaki fragment. It enters the flap from the 5'-end and then tracks to cleave the flap base, le…	GO:0005634^cellular_component^nucleus`GO:0003677^molecular_function^DNA binding`GO:0004519^molecular_function^endonuclease activity`GO:0004527^molecular_function^exonuclease activity`GO:0046872^molecular_function^metal ion binding`GO:0006281^biological_process^DNA repair	GO:0004518^molecular_function^nuclease activity`GO:0006281^biological_process^DNA repair`GO:0005515^molecular_function^protein binding	.	.
comp781_c0	comp781_c0_seq1	.	.	.	.	.	.	.	.	.	.	.	.	.	.	.
comp782_c0	comp782_c0_seq1	.	.	.	.	.	.	.	.	.	.	.	.	.	.	.
comp784_c0	comp784_c0_seq1	.	.	.	m.475	1-432[+]	sp|Q54DA8|STIP1_DICDI^Q54DA8^Q:34-378,H:4-119^44.83%ID^E:6e-22^RecName: Full=Protein STIP1 homolog;^Eukaryota; Amoebozoa; Mycetozoa; Dictyosteliida; Dictyostelium`sp|Q54DA8|STIP1_DICDI^Q54DA8^Q:55-405,H:383-499^36.75%ID^E:9e-18^RecName: Full=Protein STIP1 homolog;^Eukaryota; Amoebozoa; Mycetozoa; Dictyosteliida; Dictyostelium	.	PF13414.1^TPR_11^TPR repeat^18-80^E:1.1e-15`PF13371.1^TPR_9^Tetratricopeptide repeat^26-81^E:0.001`PF07719.12^TPR_2^Tetratricopeptide repeat^27-48^E:0.00045`PF00515.23^TPR_1^Tetratricopeptide repeat^27-48^E:0.00014`PF13181.1^TPR_8^Tetratricopeptide repeat^27-46^E:0.081`PF13176.1^TPR_7^Tetratricopeptide repeat^27-49^E:0.025`PF07719.12^TPR_2^Tetratricopeptide repeat^84-116^E:0.0008`PF00515.23^TPR_1…	.	.	COG0457^repeat-containing protein	GO:0005634^cellular_component^nucleus`GO:0045335^cellular_component^phagocytic vesicle`GO:0030544^molecular_function^Hsp70 protein binding`GO:0006457^biological_process^protein folding	GO:0005515^molecular_function^protein binding	.	.
comp785_c0	comp785_c0_seq1	.	.	.	.	.	.	.	.	.	.	.	.	.	.	.
comp788_c0	comp788_c0_seq1	.	.	.	.	.	.	.	.	.	.	.	.	.	.	.
comp789_c0	comp789_c0_seq1	.	.	.	.	.	.	.	.	.	.	.	.	.	.	.
comp790_c0	comp790_c0_seq1	.	.	.	.	.	.	.	.	.	.	.	.	.	.	.
comp792_c0	comp792_c0_seq1	.	.	.	.	.	.	.	.	.	.	.	.	.	.	.
comp793_c0	comp793_c0_seq1	.	.	.	.	.	.	.	.	.	.	.	.	.	.	.
comp795_c0	comp795_c0_seq1	.	.	.	.	.	.	.	.	.	.	.	.	.	.	.
comp798_c0	comp798_c0_seq1	.	.	.	m.481	2-766[+]	sp|Q9ZWC8|BRL1_ARATH^Q9ZWC8^Q:1-678,H:908-1136^79.48%ID^E:5e-125^RecName: Full=Serine/threonine-protein kinase BRI1-like 1;^Eukaryota; Viridiplantae; Streptophyta; Embryophyta; Tracheophyta; Spermatophyta; Magnoliophyta; eudicotyledons; Gunneridae; Pentapetalae; rosids; malvids; Brassicales; Brassicaceae; Camelineae; Arabidopsis	.	PF00069.20^Pkinase^Protein kinase domain^2-222^E:1.2e-36`PF07714.12^Pkinase_Tyr^Protein tyrosine kinase^2-222^E:1.3e-34	.	.	COG4886^leucine Rich Repeat	GO:0016021^cellular_component^integral component of membrane`GO:0005886^cellular_component^plasma membrane`GO:0005524^molecular_function^ATP binding`GO:0005515^molecular_function^protein binding`GO:0004674^molecular_function^protein serine/threonine kinase activity`GO:0005496^molecular_function^steroid binding	GO:0004672^molecular_function^protein kinase activity`GO:0005524^molecular_function^ATP binding`GO:0006468^biological_process^protein phosphorylation	.	.
comp799_c0	comp799_c0_seq1	.	.	.	m.482	1-348[+]	.	.	.	.	.	.	.	.	.	.
comp803_c0	comp803_c0_seq1	.	.	.	m.484	1-540[+]	sp|F4HWY6|MYO11_ARATH^F4HWY6^Q:1-537,H:93-271^96.65%ID^E:3e-118^RecName: Full=Myosin-11;^Eukaryota; Viridiplantae; Streptophyta; Embryophyta; Tracheophyta; Spermatophyta; Magnoliophyta; eudicotyledons; Gunneridae; Pentapetalae; rosids; malvids; Brassicales; Brassicaceae; Camelineae; Arabidopsis	.	PF00063.16^Myosin_head^Myosin head (motor domain)^1-176^E:7.2e-76	.	.	COG5022^myosin heavy chain	GO:0005737^cellular_component^cytoplasm`GO:0016459^cellular_component^myosin complex`GO:0005524^molecular_function^ATP binding`GO:0003774^molecular_function^motor activity`GO:0030048^biological_process^actin filament-based movement`GO:0008152^biological_process^metabolic process	GO:0003774^molecular_function^motor activity`GO:0005524^molecular_function^ATP binding`GO:0016459^cellular_component^myosin complex	.	.
comp806_c0	comp806_c0_seq1	.	.	.	.	.	.	.	.	.	.	.	.	.	.	.
comp806_c0	comp806_c0_seq2	.	.	.	.	.	.	.	.	.	.	.	.	.	.	.
comp807_c0	comp807_c0_seq1	.	.	.	.	.	.	.	.	.	.	.	.	.	.	.
comp807_c0	comp807_c0_seq2	.	.	.	.	.	.	.	.	.	.	.	.	.	.	.
comp809_c0	comp809_c0_seq1	.	.	.	.	.	.	.	.	.	.	.	.	.	.	.
comp809_c0	comp809_c0_seq2	.	.	.	.	.	.	.	.	.	.	.	.	.	.	.
comp810_c0	comp810_c0_seq1	.	.	.	.	.	.	.	.	.	.	.	.	.	.	.
comp812_c0	comp812_c0_seq1	.	.	.	.	.	.	.	.	.	.	.	.	.	.	.
comp814_c0	comp814_c0_seq1	.	.	.	.	.	.	.	.	.	.	.	.	.	.	.
comp815_c0	comp815_c0_seq1	.	.	.	m.485	2-505[-]	sp|Q39214|RPM1_ARATH^Q39214^Q:28-480,H:394-550^40.76%ID^E:8e-28^RecName: Full=Disease resistance protein RPM1;^Eukaryota; Viridiplantae; Streptophyta; Embryophyta; Tracheophyta; Spermatophyta; Magnoliophyta; eudicotyledons; Gunneridae; Pentapetalae; rosids; malvids; Brassicales; Brassicaceae; Camelineae; Arabidopsis	.	PF00931.17^NB-ARC^NB-ARC domain^1-80^E:1.2e-13	.	.	COG4886^leucine Rich Repeat	GO:0012505^cellular_component^endomembrane system`GO:0005886^cellular_component^plasma membrane`GO:0043531^molecular_function^ADP binding`GO:0005524^molecular_function^ATP binding`GO:0000166^molecular_function^nucleotide binding`GO:0005515^molecular_function^protein binding`GO:0009626^biological_process^plant-type hypersensitive response	GO:0043531^molecular_function^ADP binding	.	.
comp816_c0	comp816_c0_seq1	.	.	.	.	.	.	.	.	.	.	.	.	.	.	.
comp817_c0	comp817_c0_seq1	.	.	.	.	.	.	.	.	.	.	.	.	.	.	.
comp822_c0	comp822_c0_seq1	.	.	.	.	.	.	.	.	.	.	.	.	.	.	.
comp823_c0	comp823_c0_seq1	.	.	.	.	.	.	.	.	.	.	.	.	.	.	.
comp824_c0	comp824_c0_seq1	.	.	.	.	.	.	.	.	.	.	.	.	.	.	.
comp825_c0	comp825_c0_seq1	.	.	.	.	.	.	.	.	.	.	.	.	.	.	.
comp826_c0	comp826_c0_seq1	.	.	.	.	.	.	.	.	.	.	.	.	.	.	.
comp827_c0	comp827_c0_seq1	.	.	.	m.486	2-562[-]	.	.	.	.	.	.	.	.	.	.
comp829_c0	comp829_c0_seq1	.	.	.	.	.	.	.	.	.	.	.	.	.	.	.
comp830_c0	comp830_c0_seq1	.	.	.	m.488	458-1054[-]	sp|Q54GD9|ARV1_DICDI^Q54GD9^Q:1-504,H:33-207^34.27%ID^E:8e-23^RecName: Full=Protein arv1 homolog;^Eukaryota; Amoebozoa; Mycetozoa; Dictyosteliida; Dictyostelium	.	PF04161.8^Arv1^Arv1-like family^1-165^E:6.2e-27	.	ExpAA=70.76^PredHel=3^Topology=o88-110i123-145o150-167i	COG5254^ARV1 homolog (S. cerevisiae)	GO:0005789^cellular_component^endoplasmic reticulum membrane`GO:0000139^cellular_component^Golgi membrane`GO:0016021^cellular_component^integral component of membrane`GO:0006869^biological_process^lipid transport`GO:0006665^biological_process^sphingolipid metabolic process	.	.	.
comp831_c0	comp831_c0_seq1	.	.	.	.	.	.	.	.	.	.	.	.	.	.	.
comp832_c0	comp832_c0_seq1	.	.	.	.	.	.	.	.	.	.	.	.	.	.	.
comp834_c0	comp834_c0_seq1	.	.	.	m.490	3-1094[-]	sp|Q5R8W1|KLDC4_PONAB^Q5R8W1^Q:1-945,H:34-351^43.08%ID^E:1e-82^RecName: Full=Kelch domain-containing protein 4;^Eukaryota; Metazoa; Chordata; Craniata; Vertebrata; Euteleostomi; Mammalia; Eutheria; Euarchontoglires; Primates; Haplorrhini; Catarrhini; Hominidae; Pongo	.	PF13854.1^Kelch_5^Kelch motif^29-72^E:0.00039`PF13418.1^Kelch_4^Galactose oxidase, central domain^31-86^E:3.9e-08`PF13415.1^Kelch_3^Galactose oxidase, central domain^45-95^E:3.2e-09`PF13854.1^Kelch_5^Kelch motif^85-129^E:2.5e-08`PF13418.1^Kelch_4^Galactose oxidase, central domain^87-137^E:3.3e-07`PF13415.1^Kelch_3^Galactose oxidase, central domain^98-150^E:2.2e-09`PF13854.1^Kelch_5^Kelch motif^14…	.	.	.	.	GO:0005515^molecular_function^protein binding	.	.
comp836_c0	comp836_c0_seq1	.	.	.	m.492	1-312[-]	.	.	.	.	.	.	.	.	.	.
comp838_c0	comp838_c0_seq1	.	.	.	.	.	.	.	.	.	.	.	.	.	.	.
comp839_c0	comp839_c0_seq1	.	.	.	.	.	.	.	.	.	.	.	.	.	.	.
comp841_c0	comp841_c0_seq1	.	.	.	m.497	1-792[+]	sp|Q9I7W5|SAS10_DROME^Q9I7W5^Q:565-786,H:354-427^50%ID^E:1e-13^RecName: Full=Something about silencing protein 10;^Eukaryota; Metazoa; Ecdysozoa; Arthropoda; Hexapoda; Insecta; Pterygota; Neoptera; Endopterygota; Diptera; Brachycera; Muscomorpha; Ephydroidea; Drosophilidae; Drosophila; Sophophora	.	PF09368.5^Sas10_Utp3_C^Sas10 C-terminal domain^187-261^E:1.2e-27	.	.	.	GO:0005634^cellular_component^nucleus`GO:0003723^molecular_function^RNA binding`GO:0016568^biological_process^chromatin modification`GO:0022008^biological_process^neurogenesis	.	.	.
comp844_c0	comp844_c0_seq1	.	.	.	m.499	3-536[-]	.	.	PF02178.14^AT_hook^AT hook motif^72-83^E:0.046`PF02178.14^AT_hook^AT hook motif^128-138^E:31	.	.	.	.	GO:0003677^molecular_function^DNA binding	.	.
comp845_c0	comp845_c0_seq1	.	.	.	.	.	.	.	.	.	.	.	.	.	.	.
comp846_c0	comp846_c0_seq1	.	.	.	.	.	.	.	.	.	.	.	.	.	.	.
comp849_c0	comp849_c0_seq1	.	.	.	.	.	.	.	.	.	.	.	.	.	.	.
comp851_c0	comp851_c0_seq1	.	.	.	.	.	.	.	.	.	.	.	.	.	.	.
comp854_c0	comp854_c0_seq1	.	.	.	m.502	2-346[+]	.	.	.	.	.	.	.	.	.	.
comp854_c0	comp854_c0_seq2	.	.	.	.	.	.	.	.	.	.	.	.	.	.	.
comp855_c0	comp855_c0_seq1	.	.	.	.	.	.	.	.	.	.	.	.	.	.	.
comp859_c0	comp859_c0_seq1	.	.	.	.	.	.	.	.	.	.	.	.	.	.	.
comp860_c0	comp860_c0_seq1	.	.	.	.	.	.	.	.	.	.	.	.	.	.	.
comp861_c0	comp861_c0_seq1	.	.	.	.	.	.	.	.	.	.	.	.	.	.	.
comp862_c0	comp862_c0_seq1	.	.	.	.	.	.	.	.	.	.	.	.	.	.	.
comp866_c0	comp866_c0_seq1	.	.	.	.	.	.	.	.	.	.	.	.	.	.	.
comp867_c0	comp867_c0_seq1	.	.	.	m.503	113-2197[-]	sp|Q9SZL8|FRS5_ARATH^Q9SZL8^Q:1-1686,H:77-640^34.8%ID^E:2e-111^RecName: Full=Protein FAR1-RELATED SEQUENCE 5;^Eukaryota; Viridiplantae; Streptophyta; Embryophyta; Tracheophyta; Spermatophyta; Magnoliophyta; eudicotyledons; Gunneridae; Pentapetalae; rosids; malvids; Brassicales; Brassicaceae; Camelineae; Arabidopsis	.	PF03101.10^FAR1^FAR1 DNA-binding domain^11-102^E:2.2e-21`PF10551.4^MULE^MULE transposase domain^227-317^E:1.2e-25`PF00872.13^Transposase_mut^Transposase, Mutator family^257-359^E:0.00016`PF04434.12^SWIM^SWIM zinc finger^512-533^E:1.8e-05	.	.	.	GO:0005634^cellular_component^nucleus`GO:0008270^molecular_function^zinc ion binding	GO:0003677^molecular_function^DNA binding`GO:0004803^molecular_function^transposase activity`GO:0006313^biological_process^transposition, DNA-mediated`GO:0008270^molecular_function^zinc ion binding	.	.
comp868_c0	comp868_c0_seq1	.	.	.	m.506	33-341[-]	.	.	.	.	.	.	.	.	.	.
comp868_c0	comp868_c0_seq1	.	.	.	m.505	572-886[+]	.	.	.	.	.	.	.	.	.	.
comp871_c0	comp871_c0_seq1	.	.	.	.	.	.	.	.	.	.	.	.	.	.	.
comp872_c0	comp872_c0_seq1	.	.	.	.	.	.	.	.	.	.	.	.	.	.	.
comp873_c0	comp873_c0_seq1	.	.	.	.	.	.	.	.	.	.	.	.	.	.	.
comp876_c0	comp876_c0_seq1	.	.	.	.	.	.	.	.	.	.	.	.	.	.	.
comp877_c0	comp877_c0_seq1	.	.	.	.	.	.	.	.	.	.	.	.	.	.	.
comp878_c0	comp878_c0_seq1	.	.	.	.	.	.	.	.	.	.	.	.	.	.	.
comp879_c0	comp879_c0_seq1	.	.	.	.	.	.	.	.	.	.	.	.	.	.	.
comp880_c0	comp880_c0_seq1	.	.	.	.	.	.	.	.	.	.	.	.	.	.	.
comp882_c0	comp882_c0_seq1	.	.	.	.	.	.	.	.	.	.	.	.	.	.	.
comp883_c0	comp883_c0_seq1	.	.	.	m.512	1-558[-]	sp|Q5Z7L0|BGAL9_ORYSJ^Q5Z7L0^Q:1-558,H:205-390^86.56%ID^E:1e-117^RecName: Full=Beta-galactosidase 9;^Eukaryota; Viridiplantae; Streptophyta; Embryophyta; Tracheophyta; Spermatophyta; Magnoliophyta; Liliopsida; Poales; Poaceae; BEP clade; Ehrhartoideae; Oryzeae; Oryza	.	PF01301.14^Glyco_hydro_35^Glycosyl hydrolases family 35^2-129^E:9.4e-39	.	.	COG1874^beta-galactosidase	GO:0048046^cellular_component^apoplast`GO:0004565^molecular_function^beta-galactosidase activity`GO:0005975^biological_process^carbohydrate metabolic process	GO:0004553^molecular_function^hydrolase activity, hydrolyzing O-glycosyl compounds`GO:0005975^biological_process^carbohydrate metabolic process	.	.
comp885_c0	comp885_c0_seq1	.	.	.	.	.	.	.	.	.	.	.	.	.	.	.
comp887_c0	comp887_c0_seq1	.	.	.	.	.	.	.	.	.	.	.	.	.	.	.
comp887_c0	comp887_c0_seq2	.	.	.	.	.	.	.	.	.	.	.	.	.	.	.
comp889_c0	comp889_c0_seq1	.	.	.	m.513	2-487[+]	sp|Q39214|RPM1_ARATH^Q39214^Q:1-483,H:493-655^31.95%ID^E:3e-12^RecName: Full=Disease resistance protein RPM1;^Eukaryota; Viridiplantae; Streptophyta; Embryophyta; Tracheophyta; Spermatophyta; Magnoliophyta; eudicotyledons; Gunneridae; Pentapetalae; rosids; malvids; Brassicales; Brassicaceae; Camelineae; Arabidopsis	.	PF13504.1^LRR_7^Leucine rich repeat^90-103^E:1300`PF13504.1^LRR_7^Leucine rich repeat^111-126^E:220`PF13504.1^LRR_7^Leucine rich repeat^134-149^E:4.2	.	.	COG4886^leucine Rich Repeat	GO:0012505^cellular_component^endomembrane system`GO:0005886^cellular_component^plasma membrane`GO:0043531^molecular_function^ADP binding`GO:0005524^molecular_function^ATP binding`GO:0000166^molecular_function^nucleotide binding`GO:0005515^molecular_function^protein binding`GO:0009626^biological_process^plant-type hypersensitive response	GO:0005515^molecular_function^protein binding	.	.
comp891_c0	comp891_c0_seq1	.	.	.	.	.	.	.	.	.	.	.	.	.	.	.
comp892_c0	comp892_c0_seq1	.	.	.	m.515	1-312[-]	.	.	.	.	.	.	.	.	.	.
comp896_c0	comp896_c0_seq1	.	.	.	.	.	.	.	.	.	.	.	.	.	.	.
comp897_c0	comp897_c0_seq1	.	.	.	.	.	.	.	.	.	.	.	.	.	.	.
comp898_c0	comp898_c0_seq1	.	.	.	.	.	.	.	.	.	.	.	.	.	.	.
comp899_c0	comp899_c0_seq1	.	.	.	.	.	.	.	.	.	.	.	.	.	.	.
comp900_c0	comp900_c0_seq1	.	.	.	.	.	.	.	.	.	.	.	.	.	.	.
comp901_c0	comp901_c0_seq1	.	.	.	.	.	.	.	.	.	.	.	.	.	.	.
comp902_c0	comp902_c0_seq1	.	.	.	.	.	.	.	.	.	.	.	.	.	.	.
comp903_c0	comp903_c0_seq1	.	.	.	.	.	.	.	.	.	.	.	.	.	.	.
comp904_c0	comp904_c0_seq1	.	.	.	m.524	2-361[-]	.	.	.	.	.	.	.	.	.	.
comp905_c0	comp905_c0_seq1	.	.	.	.	.	.	.	.	.	.	.	.	.	.	.
comp906_c0	comp906_c0_seq1	.	.	.	.	.	.	.	.	.	.	.	.	.	.	.
comp906_c0	comp906_c0_seq2	.	.	.	.	.	.	.	.	.	.	.	.	.	.	.
comp907_c0	comp907_c0_seq1	.	.	.	.	.	.	.	.	.	.	.	.	.	.	.
comp908_c0	comp908_c0_seq1	.	.	.	m.527	3-446[-]	sp|Q5QNI1|KAT2_ORYSJ^Q5QNI1^Q:1-390,H:387-518^54.55%ID^E:2e-40^RecName: Full=Potassium channel KAT2;^Eukaryota; Viridiplantae; Streptophyta; Embryophyta; Tracheophyta; Spermatophyta; Magnoliophyta; Liliopsida; Poales; Poaceae; BEP clade; Ehrhartoideae; Oryzeae; Oryza	.	PF00027.24^cNMP_binding^Cyclic nucleotide-binding domain^1-75^E:7.7e-12	.	.	.	GO:0016021^cellular_component^integral component of membrane`GO:0005249^molecular_function^voltage-gated potassium channel activity	.	.	.
comp910_c0	comp910_c0_seq1	.	.	.	.	.	.	.	.	.	.	.	.	.	.	.
comp911_c0	comp911_c0_seq1	.	.	.	.	.	.	.	.	.	.	.	.	.	.	.
comp912_c0	comp912_c0_seq1	.	.	.	m.529	2-334[-]	sp|Q9SZN7|HIP26_ARATH^Q9SZN7^Q:43-333,H:1-94^45.92%ID^E:6e-24^RecName: Full=Heavy metal-associated isoprenylated plant protein 26;^Eukaryota; Viridiplantae; Streptophyta; Embryophyta; Tracheophyta; Spermatophyta; Magnoliophyta; eudicotyledons; Gunneridae; Pentapetalae; rosids; malvids; Brassicales; Brassicaceae; Camelineae; Arabidopsis	.	PF00403.21^HMA^Heavy-metal-associated domain^48-93^E:7.1e-09`PF04972.12^BON^BON domain^58-99^E:0.0021	.	.	.	GO:0031965^cellular_component^nuclear membrane`GO:0005886^cellular_component^plasma membrane`GO:0009506^cellular_component^plasmodesma`GO:0046872^molecular_function^metal ion binding`GO:0005515^molecular_function^protein binding`GO:0010286^biological_process^heat acclimation`GO:0030001^biological_process^metal ion transport	GO:0046872^molecular_function^metal ion binding`GO:0030001^biological_process^metal ion transport	.	.
comp913_c0	comp913_c0_seq1	.	.	.	.	.	.	.	.	.	.	.	.	.	.	.
comp915_c0	comp915_c0_seq1	.	.	.	m.530	1-477[+]	sp|Q6RYA0|SABP2_TOBAC^Q6RYA0^Q:1-471,H:103-259^47.13%ID^E:5e-44^RecName: Full=Salicylic acid-binding protein 2;^Eukaryota; Viridiplantae; Streptophyta; Embryophyta; Tracheophyta; Spermatophyta; Magnoliophyta; eudicotyledons; Gunneridae; Pentapetalae; asterids; lamiids; Solanales; Solanaceae; Nicotianoideae; Nicotianeae; Nicotiana	.	.	.	.	.	GO:0016298^molecular_function^lipase activity`GO:0080031^molecular_function^methyl salicylate esterase activity`GO:0008152^biological_process^metabolic process`GO:0009862^biological_process^systemic acquired resistance, salicylic acid mediated signaling pathway	.	.	.
comp916_c0	comp916_c0_seq2	.	.	.	.	.	.	.	.	.	.	.	.	.	.	.
comp918_c0	comp918_c0_seq1	.	.	.	.	.	.	.	.	.	.	.	.	.	.	.
comp920_c0	comp920_c0_seq1	.	.	.	.	.	.	.	.	.	.	.	.	.	.	.
comp921_c0	comp921_c0_seq1	.	.	.	.	.	.	.	.	.	.	.	.	.	.	.
comp922_c0	comp922_c0_seq1	.	.	.	.	.	.	.	.	.	.	.	.	.	.	.
comp924_c0	comp924_c0_seq1	.	.	.	m.535	3-2117[+]	sp|Q9FG35|TBR_ARATH^Q9FG35^Q:1042-2109,H:248-603^66.85%ID^E:0^RecName: Full=Protein trichome birefringence;^Eukaryota; Viridiplantae; Streptophyta; Embryophyta; Tracheophyta; Spermatophyta; Magnoliophyta; eudicotyledons; Gunneridae; Pentapetalae; rosids; malvids; Brassicales; Brassicaceae; Camelineae; Arabidopsis	.	PF14416.1^PMR5N^PMR5 N terminal Domain^354-406^E:3.9e-21`PF13839.1^PC-Esterase^GDSL/SGNH-like Acyl-Esterase family found in Pmr5 and Cas1p^408-694^E:5.8e-76	.	.	.	GO:0005768^cellular_component^endosome`GO:0005794^cellular_component^Golgi apparatus`GO:0016021^cellular_component^integral component of membrane`GO:0005802^cellular_component^trans-Golgi network`GO:0030244^biological_process^cellulose biosynthetic process`GO:0045489^biological_process^pectin biosynthetic process`GO:0009827^biological_process^plant-type cell wall modification	.	.	.
comp925_c0	comp925_c0_seq1	.	.	.	.	.	.	.	.	.	.	.	.	.	.	.
comp926_c0	comp926_c0_seq1	.	.	.	.	.	.	.	.	.	.	.	.	.	.	.
comp927_c0	comp927_c0_seq1	.	.	.	m.536	2-616[+]	sp|Q9AR73|HQGT_RAUSE^Q9AR73^Q:1-606,H:16-216^39.11%ID^E:2e-45^RecName: Full=Hydroquinone glucosyltransferase;^Eukaryota; Viridiplantae; Streptophyta; Embryophyta; Tracheophyta; Spermatophyta; Magnoliophyta; eudicotyledons; Gunneridae; Pentapetalae; asterids; lamiids; Gentianales; Apocynaceae; Rauvolfioideae; Vinceae; Rauvolfia	.	.	.	.	.	GO:0050505^molecular_function^hydroquinone glucosyltransferase activity	.	.	.
comp930_c0	comp930_c0_seq1	.	.	.	.	.	.	.	.	.	.	.	.	.	.	.
comp930_c0	comp930_c0_seq2	.	.	.	.	.	.	.	.	.	.	.	.	.	.	.
comp931_c0	comp931_c0_seq1	.	.	.	.	.	.	.	.	.	.	.	.	.	.	.
comp932_c0	comp932_c0_seq1	.	.	.	.	.	.	.	.	.	.	.	.	.	.	.
comp933_c0	comp933_c0_seq1	.	.	.	.	.	.	.	.	.	.	.	.	.	.	.
comp934_c0	comp934_c0_seq1	.	.	.	m.539	1-420[-]	.	.	.	.	.	.	.	.	.	.
comp935_c0	comp935_c0_seq1	.	.	.	m.540	842-1177[+]	.	.	.	.	.	.	.	.	.	.
comp936_c0	comp936_c0_seq1	.	.	.	m.541	3-323[+]	.	.	.	.	.	.	.	.	.	.
comp937_c0	comp937_c0_seq1	.	.	.	.	.	.	.	.	.	.	.	.	.	.	.
comp938_c0	comp938_c0_seq1	.	.	.	.	.	.	.	.	.	.	.	.	.	.	.
comp939_c0	comp939_c0_seq1	.	.	.	m.542	3-830[+]	sp|A0JND4|SBNO2_BOVIN^A0JND4^Q:1-825,H:559-793^29.76%ID^E:1e-19^RecName: Full=Protein strawberry notch homolog 2;^Eukaryota; Metazoa; Chordata; Craniata; Vertebrata; Euteleostomi; Mammalia; Eutheria; Laurasiatheria; Cetartiodactyla; Ruminantia; Pecora; Bovidae; Bovinae; Bos	.	PF00628.24^PHD^PHD-finger^131-179^E:3.3e-07`PF13871.1^Helicase_C_4^Helicase_C-like^220-275^E:1.5e-14	.	.	.	GO:0002281^biological_process^macrophage activation involved in immune response`GO:0045892^biological_process^negative regulation of transcription, DNA-templated`GO:0050727^biological_process^regulation of inflammatory response`GO:0006351^biological_process^transcription, DNA-templated	GO:0005515^molecular_function^protein binding	.	.
comp940_c0	comp940_c0_seq1	.	.	.	m.543	3-413[+]	sp|Q9SMZ4|AASS_ARATH^Q9SMZ4^Q:193-363,H:970-1026^71.93%ID^E:1e-18^RecName: Full=Alpha-aminoadipic semialdehyde synthase;^Eukaryota; Viridiplantae; Streptophyta; Embryophyta; Tracheophyta; Spermatophyta; Magnoliophyta; eudicotyledons; Gunneridae; Pentapetalae; rosids; malvids; Brassicales; Brassicaceae; Camelineae; Arabidopsis	.	.	.	ExpAA=41.00^PredHel=1^Topology=o41-63i	COG1748^saccharopine dehydrogenase	GO:0005737^cellular_component^cytoplasm`GO:0047131^molecular_function^saccharopine dehydrogenase (NAD+, L-glutamate-forming) activity`GO:0047130^molecular_function^saccharopine dehydrogenase (NADP+, L-lysine-forming) activity`GO:0033512^biological_process^L-lysine catabolic process to acetyl-CoA via saccharopine	.	.	.
comp941_c0	comp941_c0_seq1	.	.	.	.	.	.	.	.	.	.	.	.	.	.	.
comp942_c0	comp942_c0_seq1	.	.	.	m.544	2-931[+]	sp|Q8L7A4|AGD11_ARATH^Q8L7A4^Q:1-927,H:61-379^57.5%ID^E:6e-125^RecName: Full=Probable ADP-ribosylation factor GTPase-activating protein AGD11;^Eukaryota; Viridiplantae; Streptophyta; Embryophyta; Tracheophyta; Spermatophyta; Magnoliophyta; eudicotyledons; Gunneridae; Pentapetalae; rosids; malvids; Brassicales; Brassicaceae; Camelineae; Arabidopsis	.	PF01412.13^ArfGap^Putative GTPase activating protein for Arf^1-103^E:1.6e-31`PF00168.25^C2^C2 domain^162-239^E:1.6e-20	.	.	COG5347^ankyrin repeat and PH	GO:0008060^molecular_function^ARF GTPase activator activity`GO:0008270^molecular_function^zinc ion binding`GO:0032312^biological_process^regulation of ARF GTPase activity	GO:0008060^molecular_function^ARF GTPase activator activity`GO:0008270^molecular_function^zinc ion binding`GO:0032312^biological_process^regulation of ARF GTPase activity`GO:0005515^molecular_function^protein binding	.	.
comp943_c0	comp943_c0_seq1	.	.	.	.	.	.	.	.	.	.	.	.	.	.	.
comp944_c0	comp944_c0_seq1	.	.	.	.	.	.	.	.	.	.	.	.	.	.	.
comp945_c0	comp945_c0_seq1	.	.	.	.	.	.	.	.	.	.	.	.	.	.	.
comp946_c0	comp946_c0_seq1	.	.	.	m.545	3-788[-]	sp|Q14149|MORC3_HUMAN^Q14149^Q:1-738,H:111-349^28.63%ID^E:1e-21^RecName: Full=MORC family CW-type zinc finger protein 3;^Eukaryota; Metazoa; Chordata; Craniata; Vertebrata; Euteleostomi; Mammalia; Eutheria; Euarchontoglires; Primates; Haplorrhini; Catarrhini; Hominidae; Homo	.	.	.	.	.	GO:0016605^cellular_component^PML body`GO:0005524^molecular_function^ATP binding`GO:0008270^molecular_function^zinc ion binding`GO:0007569^biological_process^cell aging`GO:0051457^biological_process^maintenance of protein location in nucleus`GO:0048147^biological_process^negative regulation of fibroblast proliferation`GO:0018105^biological_process^peptidyl-serine phosphorylation`GO:0009791^biolog…	.	.	.
comp947_c0	comp947_c0_seq1	.	.	.	.	.	.	.	.	.	.	.	.	.	.	.
comp949_c0	comp949_c0_seq1	.	.	.	.	.	.	.	.	.	.	.	.	.	.	.
comp950_c0	comp950_c0_seq1	.	.	.	m.546	89-754[-]	sp|Q9NVG8|TBC13_HUMAN^Q9NVG8^Q:76-663,H:204-397^48.47%ID^E:5e-57^RecName: Full=TBC1 domain family member 13;^Eukaryota; Metazoa; Chordata; Craniata; Vertebrata; Euteleostomi; Mammalia; Eutheria; Euarchontoglires; Primates; Haplorrhini; Catarrhini; Hominidae; Homo	.	PF00566.13^RabGAP-TBC^Rab-GTPase-TBC domain^2-191^E:2.5e-40	.	.	COG5210^TBC1 domain family member	GO:0005097^molecular_function^Rab GTPase activator activity	GO:0005097^molecular_function^Rab GTPase activator activity`GO:0032313^biological_process^regulation of Rab GTPase activity	.	.
comp951_c0	comp951_c0_seq1	.	.	.	.	.	.	.	.	.	.	.	.	.	.	.
comp952_c0	comp952_c0_seq1	.	.	.	.	.	.	.	.	.	.	.	.	.	.	.
comp953_c0	comp953_c0_seq1	.	.	.	m.547	3-380[+]	sp|Q6DBG8|ARAD1_ARATH^Q6DBG8^Q:1-333,H:316-422^45.05%ID^E:4e-27^RecName: Full=Probable arabinosyltransferase ARAD1;^Eukaryota; Viridiplantae; Streptophyta; Embryophyta; Tracheophyta; Spermatophyta; Magnoliophyta; eudicotyledons; Gunneridae; Pentapetalae; rosids; malvids; Brassicales; Brassicaceae; Camelineae; Arabidopsis	.	PF03016.10^Exostosin^Exostosin family^1-56^E:3e-18	.	.	.	GO:0005768^cellular_component^endosome`GO:0005794^cellular_component^Golgi apparatus`GO:0005802^cellular_component^trans-Golgi network`GO:0016757^molecular_function^transferase activity, transferring glycosyl groups`GO:0045489^biological_process^pectin biosynthetic process	.	.	.
comp954_c0	comp954_c0_seq1	.	.	.	.	.	.	.	.	.	.	.	.	.	.	.
comp955_c0	comp955_c0_seq1	.	.	.	m.548	1-1032[-]	.	.	PF12552.3^DUF3741^Protein of unknown function (DUF3741)^1-28^E:1.2e-06	.	.	.	.	.	.	.
comp956_c0	comp956_c0_seq1	.	.	.	m.549	2-1195[+]	sp|P86491|6HN3M_PSEFL^P86491^Q:175-996,H:96-340^28.42%ID^E:4e-13^RecName: Full=6-hydroxynicotinate 3-monooxygenase;^Bacteria; Proteobacteria; Gammaproteobacteria; Pseudomonadales; Pseudomonadaceae; Pseudomonas	.	PF01494.14^FAD_binding_3^FAD binding domain^275-340^E:6.8e-09	.	.	.	GO:0004497^molecular_function^monooxygenase activity`GO:0019439^biological_process^aromatic compound catabolic process	.	.	.
comp957_c0	comp957_c0_seq1	.	.	.	.	.	.	.	.	.	.	.	.	.	.	.
comp959_c0	comp959_c0_seq1	.	.	.	m.556	107-511[+]	sp|Q08632|SDR1_PICAB^Q08632^Q:34-393,H:16-135^52.07%ID^E:8e-33^RecName: Full=Short-chain type dehydrogenase/reductase;^Eukaryota; Viridiplantae; Streptophyta; Embryophyta; Tracheophyta; Spermatophyta; Pinidae; Pinales; Pinaceae; Picea	.	PF00106.20^adh_short^short chain dehydrogenase^19-132^E:1.2e-18`PF08659.5^KR^KR domain^20-132^E:8.9e-13`PF01370.16^Epimerase^NAD dependent epimerase/dehydratase family^20-110^E:7.3e-05	.	.	.	GO:0016491^molecular_function^oxidoreductase activity	GO:0016491^molecular_function^oxidoreductase activity`GO:0008152^biological_process^metabolic process`GO:0003824^molecular_function^catalytic activity`GO:0050662^molecular_function^coenzyme binding`GO:0044237^biological_process^cellular metabolic process	.	.
comp960_c0	comp960_c0_seq1	.	.	.	.	.	.	.	.	.	.	.	.	.	.	.
comp962_c0	comp962_c0_seq1	.	.	.	.	.	.	.	.	.	.	.	.	.	.	.
comp965_c0	comp965_c0_seq1	.	.	.	.	.	.	.	.	.	.	.	.	.	.	.
comp966_c0	comp966_c0_seq1	.	.	.	.	.	.	.	.	.	.	.	.	.	.	.
comp967_c0	comp967_c0_seq1	.	.	.	m.558	2-457[-]	sp|Q66GR0|FLA17_ARATH^Q66GR0^Q:109-456,H:261-376^82.76%ID^E:2e-64^RecName: Full=Fasciclin-like arabinogalactan protein 17;^Eukaryota; Viridiplantae; Streptophyta; Embryophyta; Tracheophyta; Spermatophyta; Magnoliophyta; eudicotyledons; Gunneridae; Pentapetalae; rosids; malvids; Brassicales; Brassicaceae; Camelineae; Arabidopsis	.	PF02469.17^Fasciclin^Fasciclin domain^69-140^E:1.5e-08	.	.	.	GO:0005576^cellular_component^extracellular region`GO:0005773^cellular_component^vacuole	.	.	.
comp969_c0	comp969_c0_seq1	.	.	.	.	.	.	.	.	.	.	.	.	.	.	.
comp970_c0	comp970_c0_seq1	.	.	.	.	.	.	.	.	.	.	.	.	.	.	.
comp971_c0	comp971_c0_seq1	.	.	.	.	.	.	.	.	.	.	.	.	.	.	.
comp971_c0	comp971_c0_seq2	.	.	.	.	.	.	.	.	.	.	.	.	.	.	.
comp972_c0	comp972_c0_seq1	.	.	.	.	.	.	.	.	.	.	.	.	.	.	.
comp973_c0	comp973_c0_seq1	.	.	.	.	.	.	.	.	.	.	.	.	.	.	.
comp974_c0	comp974_c0_seq1	.	.	.	.	.	.	.	.	.	.	.	.	.	.	.
comp975_c0	comp975_c0_seq1	.	.	.	.	.	.	.	.	.	.	.	.	.	.	.
comp976_c0	comp976_c0_seq1	.	.	.	.	.	.	.	.	.	.	.	.	.	.	.
comp981_c0	comp981_c0_seq1	.	.	.	.	.	.	.	.	.	.	.	.	.	.	.
comp983_c0	comp983_c0_seq1	.	.	.	m.562	280-624[+]	sp|Q9FKG6|PUB52_ARATH^Q9FKG6^Q:4-342,H:478-590^53.1%ID^E:9e-35^RecName: Full=U-box domain-containing protein 52;^Eukaryota; Viridiplantae; Streptophyta; Embryophyta; Tracheophyta; Spermatophyta; Magnoliophyta; eudicotyledons; Gunneridae; Pentapetalae; rosids; malvids; Brassicales; Brassicaceae; Camelineae; Arabidopsis	.	PF07714.12^Pkinase_Tyr^Protein tyrosine kinase^16-97^E:4.1e-13`PF00069.20^Pkinase^Protein kinase domain^17-97^E:2.5e-09	.	.	COG0515^Serine Threonine protein kinase	GO:0000151^cellular_component^ubiquitin ligase complex`GO:0005524^molecular_function^ATP binding`GO:0004674^molecular_function^protein serine/threonine kinase activity`GO:0004842^molecular_function^ubiquitin-protein transferase activity	GO:0004672^molecular_function^protein kinase activity`GO:0006468^biological_process^protein phosphorylation`GO:0005524^molecular_function^ATP binding	.	.
comp984_c0	comp984_c0_seq1	.	.	.	m.563	1-870[-]	sp|Q5T280|CI114_HUMAN^Q5T280^Q:1-867,H:79-372^48.67%ID^E:1e-81^RecName: Full=Uncharacterized protein C9orf114;^Eukaryota; Metazoa; Chordata; Craniata; Vertebrata; Euteleostomi; Mammalia; Eutheria; Euarchontoglires; Primates; Haplorrhini; Catarrhini; Hominidae; Homo	.	PF02598.12^Methyltrn_RNA_3^Putative RNA methyltransferase^1-282^E:1.9e-87	.	.	COG2106^chromosome 9 open reading frame 114	GO:0044822^molecular_function^poly(A) RNA binding	.	.	.
comp987_c0	comp987_c0_seq1	.	.	.	.	.	.	.	.	.	.	.	.	.	.	.
comp988_c0	comp988_c0_seq1	.	.	.	m.566	2-733[-]	.	.	.	.	.	.	.	.	.	.
comp989_c0	comp989_c0_seq1	.	.	.	.	.	.	.	.	.	.	.	.	.	.	.
comp990_c0	comp990_c0_seq1	.	.	.	.	.	.	.	.	.	.	.	.	.	.	.
comp993_c0	comp993_c0_seq1	.	.	.	.	.	.	.	.	.	.	.	.	.	.	.
comp997_c0	comp997_c0_seq1	.	.	.	m.571	1-324[+]	sp|Q6FWS2|ESF2_CANGA^Q6FWS2^Q:229-321,H:112-142^61.29%ID^E:1e-06^RecName: Full=Pre-rRNA-processing protein ESF2;^Eukaryota; Fungi; Dikarya; Ascomycota; Saccharomycotina; Saccharomycetes; Saccharomycetales; Saccharomycetaceae; Nakaseomyces; mitosporic Nakaseomyces	.	.	.	.	.	GO:0005730^cellular_component^nucleolus`GO:0000166^molecular_function^nucleotide binding`GO:0003723^molecular_function^RNA binding`GO:0006364^biological_process^rRNA processing	.	.	.
comp999_c0	comp999_c0_seq1	.	.	.	m.574	3-737[-]	sp|Q8LG98|OTUBL_ARATH^Q8LG98^Q:508-717,H:53-122^52.11%ID^E:1e-10^RecName: Full=Ubiquitin thioesterase otubain-like;^Eukaryota; Viridiplantae; Streptophyta; Embryophyta; Tracheophyta; Spermatophyta; Magnoliophyta; eudicotyledons; Gunneridae; Pentapetalae; rosids; malvids; Brassicales; Brassicaceae; Camelineae; Arabidopsis	.	PF10275.4^Peptidase_C65^Peptidase C65 Otubain^169-239^E:7.2e-17	.	.	.	GO:0008234^molecular_function^cysteine-type peptidase activity`GO:0008242^molecular_function^omega peptidase activity`GO:0006520^biological_process^cellular amino acid metabolic process	.	.	.
comp1000_c0	comp1000_c0_seq1	.	.	.	.	.	.	.	.	.	.	.	.	.	.	.
comp1001_c0	comp1001_c0_seq1	.	.	.	m.575	3-761[+]	sp|Q8L4D8|IQD31_ARATH^Q8L4D8^Q:7-756,H:331-587^38.46%ID^E:1e-25^RecName: Full=Protein IQ-DOMAIN 31;^Eukaryota; Viridiplantae; Streptophyta; Embryophyta; Tracheophyta; Spermatophyta; Magnoliophyta; eudicotyledons; Gunneridae; Pentapetalae; rosids; malvids; Brassicales; Brassicaceae; Camelineae; Arabidopsis	.	PF13178.1^DUF4005^Protein of unknown function (DUF4005)^123-220^E:3.2e-13	.	.	.	GO:0005829^cellular_component^cytosol`GO:0005886^cellular_component^plasma membrane	.	.	.
comp1004_c0	comp1004_c0_seq1	.	.	.	.	.	.	.	.	.	.	.	.	.	.	.
comp1006_c0	comp1006_c0_seq1	.	.	.	m.578	3-692[-]	sp|Q27IK7|POK1_ARATH^Q27IK7^Q:1-687,H:488-719^44.73%ID^E:3e-50^RecName: Full=Phragmoplast orienting kinesin-1;^Eukaryota; Viridiplantae; Streptophyta; Embryophyta; Tracheophyta; Spermatophyta; Magnoliophyta; eudicotyledons; Gunneridae; Pentapetalae; rosids; malvids; Brassicales; Brassicaceae; Camelineae; Arabidopsis	.	PF06548.6^Kinesin-related^Kinesin-related^63-224^E:2.7e-11`PF12711.2^Kinesin-relat_1^Kinesin motor^139-224^E:3.1e-27	.	.	COG5059^Kinesin family member	GO:0005871^cellular_component^kinesin complex`GO:0005874^cellular_component^microtubule`GO:0009524^cellular_component^phragmoplast`GO:0005524^molecular_function^ATP binding`GO:0003777^molecular_function^microtubule motor activity`GO:0005515^molecular_function^protein binding`GO:0007018^biological_process^microtubule-based movement`GO:0000281^biological_process^mitotic cytokinesis	.	.	.
comp1006_c0	comp1006_c0_seq2	.	.	.	m.579	3-707[-]	sp|Q27IK7|POK1_ARATH^Q27IK7^Q:1-702,H:488-719^45.38%ID^E:5e-51^RecName: Full=Phragmoplast orienting kinesin-1;^Eukaryota; Viridiplantae; Streptophyta; Embryophyta; Tracheophyta; Spermatophyta; Magnoliophyta; eudicotyledons; Gunneridae; Pentapetalae; rosids; malvids; Brassicales; Brassicaceae; Camelineae; Arabidopsis	.	PF06548.6^Kinesin-related^Kinesin-related^33-229^E:1.1e-12`PF12711.2^Kinesin-relat_1^Kinesin motor^144-229^E:3.3e-27	.	.	COG5059^Kinesin family member	GO:0005871^cellular_component^kinesin complex`GO:0005874^cellular_component^microtubule`GO:0009524^cellular_component^phragmoplast`GO:0005524^molecular_function^ATP binding`GO:0003777^molecular_function^microtubule motor activity`GO:0005515^molecular_function^protein binding`GO:0007018^biological_process^microtubule-based movement`GO:0000281^biological_process^mitotic cytokinesis	.	.	.
comp1007_c0	comp1007_c0_seq1	.	.	.	.	.	.	.	.	.	.	.	.	.	.	.
comp1008_c0	comp1008_c0_seq1	.	.	.	.	.	.	.	.	.	.	.	.	.	.	.
comp1010_c0	comp1010_c0_seq1	.	.	.	m.580	1-357[+]	.	.	PF00098.18^zf-CCHC^Zinc knuckle^54-71^E:8.9e-08`PF14392.1^zf-CCHC_4^Zinc knuckle^56-70^E:0.072	.	.	.	.	GO:0003676^molecular_function^nucleic acid binding`GO:0008270^molecular_function^zinc ion binding	.	.
comp1011_c0	comp1011_c0_seq1	.	.	.	m.583	2-550[+]	sp|Q3EDL4|Y1154_ARATH^Q3EDL4^Q:1-546,H:166-347^87.36%ID^E:7e-111^RecName: Full=Probable serine/threonine-protein kinase At1g01540;^Eukaryota; Viridiplantae; Streptophyta; Embryophyta; Tracheophyta; Spermatophyta; Magnoliophyta; eudicotyledons; Gunneridae; Pentapetalae; rosids; malvids; Brassicales; Brassicaceae; Camelineae; Arabidopsis	.	PF00069.20^Pkinase^Protein kinase domain^1-181^E:2.1e-36`PF07714.12^Pkinase_Tyr^Protein tyrosine kinase^1-181^E:5.7e-36	.	.	COG0515^Serine Threonine protein kinase	GO:0016021^cellular_component^integral component of membrane`GO:0005886^cellular_component^plasma membrane`GO:0005524^molecular_function^ATP binding`GO:0004674^molecular_function^protein serine/threonine kinase activity`GO:0046777^biological_process^protein autophosphorylation	GO:0004672^molecular_function^protein kinase activity`GO:0005524^molecular_function^ATP binding`GO:0006468^biological_process^protein phosphorylation	.	.
comp1013_c0	comp1013_c0_seq1	.	.	.	.	.	.	.	.	.	.	.	.	.	.	.
comp1014_c0	comp1014_c0_seq1	.	.	.	.	.	.	.	.	.	.	.	.	.	.	.
comp1015_c0	comp1015_c0_seq1	.	.	.	.	.	.	.	.	.	.	.	.	.	.	.
comp1017_c0	comp1017_c0_seq1	.	.	.	.	.	.	.	.	.	.	.	.	.	.	.
comp1017_c0	comp1017_c0_seq2	.	.	.	.	.	.	.	.	.	.	.	.	.	.	.
comp1018_c0	comp1018_c0_seq1	.	.	.	.	.	.	.	.	.	.	.	.	.	.	.
comp1020_c0	comp1020_c0_seq1	.	.	.	.	.	.	.	.	.	.	.	.	.	.	.
comp1021_c0	comp1021_c0_seq1	.	.	.	.	.	.	.	.	.	.	.	.	.	.	.
comp1022_c0	comp1022_c0_seq1	.	.	.	.	.	.	.	.	.	.	.	.	.	.	.
comp1022_c0	comp1022_c0_seq2	.	.	.	m.585	3-311[-]	.	.	.	.	.	.	.	.	.	.
comp1023_c0	comp1023_c0_seq1	.	.	.	.	.	.	.	.	.	.	.	.	.	.	.
comp1024_c0	comp1024_c0_seq1	.	.	.	m.587	2-694[+]	sp|Q9FIJ6|ACCR4_ARATH^Q9FIJ6^Q:157-657,H:32-183^29.65%ID^E:4e-14^RecName: Full=Serine/threonine-protein kinase-like protein CCR4;^Eukaryota; Viridiplantae; Streptophyta; Embryophyta; Tracheophyta; Spermatophyta; Magnoliophyta; eudicotyledons; Gunneridae; Pentapetalae; rosids; malvids; Brassicales; Brassicaceae; Camelineae; Arabidopsis	.	.	sigP:1^46^0.683^YES	.	COG0515^Serine Threonine protein kinase	GO:0016021^cellular_component^integral component of membrane`GO:0005524^molecular_function^ATP binding`GO:0042803^molecular_function^protein homodimerization activity`GO:0004672^molecular_function^protein kinase activity`GO:0004674^molecular_function^protein serine/threonine kinase activity	.	.	.
comp1025_c0	comp1025_c0_seq1	.	.	.	m.589	3-989[+]	sp|A8JUV0|SBNO_DROME^A8JUV0^Q:10-972,H:1468-1800^31.64%ID^E:3e-38^RecName: Full=Protein strawberry notch;^Eukaryota; Metazoa; Ecdysozoa; Arthropoda; Hexapoda; Insecta; Pterygota; Neoptera; Endopterygota; Diptera; Brachycera; Muscomorpha; Ephydroidea; Drosophilidae; Drosophila; Sophophora	.	PF13871.1^Helicase_C_4^Helicase_C-like^4-133^E:1.7e-22	.	.	.	GO:0005634^cellular_component^nucleus`GO:0042676^biological_process^compound eye cone cell fate commitment`GO:0009790^biological_process^embryo development`GO:0007173^biological_process^epidermal growth factor receptor signaling pathway`GO:0008587^biological_process^imaginal disc-derived wing margin morphogenesis`GO:0007219^biological_process^Notch signaling pathway`GO:0045944^biological_process^…	.	.	.
comp1026_c0	comp1026_c0_seq1	.	.	.	.	.	.	.	.	.	.	.	.	.	.	.
comp1028_c0	comp1028_c0_seq1	.	.	.	m.590	279-632[+]	.	.	.	.	.	.	.	.	.	.
comp1029_c0	comp1029_c0_seq1	.	.	.	m.592	1-414[+]	.	.	.	.	.	.	.	.	.	.
comp1030_c0	comp1030_c0_seq1	.	.	.	.	.	.	.	.	.	.	.	.	.	.	.
comp1031_c0	comp1031_c0_seq1	.	.	.	.	.	.	.	.	.	.	.	.	.	.	.
comp1032_c0	comp1032_c0_seq1	.	.	.	.	.	.	.	.	.	.	.	.	.	.	.
comp1035_c0	comp1035_c0_seq1	.	.	.	.	.	.	.	.	.	.	.	.	.	.	.
comp1036_c0	comp1036_c0_seq1	.	.	.	.	.	.	.	.	.	.	.	.	.	.	.
comp1037_c0	comp1037_c0_seq1	.	.	.	.	.	.	.	.	.	.	.	.	.	.	.
comp1039_c0	comp1039_c0_seq1	.	.	.	.	.	.	.	.	.	.	.	.	.	.	.
comp1040_c0	comp1040_c0_seq1	.	.	.	.	.	.	.	.	.	.	.	.	.	.	.
comp1043_c0	comp1043_c0_seq1	.	.	.	m.598	41-1027[-]	.	.	.	.	ExpAA=102.24^PredHel=4^Topology=o10-29i50-72o137-159i180-202o	.	.	.	.	.
comp1043_c0	comp1043_c0_seq1	.	.	.	m.599	189-1031[+]	.	.	.	.	.	.	.	.	.	.
comp1044_c0	comp1044_c0_seq1	.	.	.	.	.	.	.	.	.	.	.	.	.	.	.
comp1045_c0	comp1045_c0_seq1	.	.	.	.	.	.	.	.	.	.	.	.	.	.	.
comp1046_c0	comp1046_c0_seq1	.	.	.	m.601	1-324[-]	sp|P81392|MYB06_ANTMA^P81392^Q:88-324,H:1-79^83.54%ID^E:2e-46^RecName: Full=Myb-related protein 306;^Eukaryota; Viridiplantae; Streptophyta; Embryophyta; Tracheophyta; Spermatophyta; Magnoliophyta; eudicotyledons; Gunneridae; Pentapetalae; asterids; lamiids; Lamiales; Plantaginaceae; Antirrhineae; Antirrhinum	.	PF00249.26^Myb_DNA-binding^Myb-like DNA-binding domain^43-90^E:1.6e-15`PF13921.1^Myb_DNA-bind_6^Myb-like DNA-binding domain^46-106^E:5.9e-12	.	.	.	GO:0005634^cellular_component^nucleus`GO:0003682^molecular_function^chromatin binding`GO:0003677^molecular_function^DNA binding`GO:0006355^biological_process^regulation of transcription, DNA-templated`GO:0006351^biological_process^transcription, DNA-templated	GO:0003682^molecular_function^chromatin binding	.	.
comp1050_c0	comp1050_c0_seq1	.	.	.	.	.	.	.	.	.	.	.	.	.	.	.
comp1050_c0	comp1050_c0_seq2	.	.	.	.	.	.	.	.	.	.	.	.	.	.	.
comp1051_c0	comp1051_c0_seq1	.	.	.	.	.	.	.	.	.	.	.	.	.	.	.
comp1052_c0	comp1052_c0_seq1	.	.	.	.	.	.	.	.	.	.	.	.	.	.	.
comp1054_c0	comp1054_c0_seq1	.	.	.	.	.	.	.	.	.	.	.	.	.	.	.
comp1055_c0	comp1055_c0_seq1	.	.	.	.	.	.	.	.	.	.	.	.	.	.	.
comp1056_c0	comp1056_c0_seq1	.	.	.	.	.	.	.	.	.	.	.	.	.	.	.
comp1057_c0	comp1057_c0_seq1	.	.	.	.	.	.	.	.	.	.	.	.	.	.	.
comp1058_c0	comp1058_c0_seq1	.	.	.	.	.	.	.	.	.	.	.	.	.	.	.
comp1060_c0	comp1060_c0_seq1	.	.	.	.	.	.	.	.	.	.	.	.	.	.	.
comp1062_c0	comp1062_c0_seq1	.	.	.	.	.	.	.	.	.	.	.	.	.	.	.
comp1065_c0	comp1065_c0_seq1	.	.	.	m.603	1-348[-]	sp|Q9SV05|CCR35_ARATH^Q9SV05^Q:1-348,H:183-291^62.07%ID^E:4e-41^RecName: Full=Serine/threonine-protein kinase-like protein At3g51990;^Eukaryota; Viridiplantae; Streptophyta; Embryophyta; Tracheophyta; Spermatophyta; Magnoliophyta; eudicotyledons; Gunneridae; Pentapetalae; rosids; malvids; Brassicales; Brassicaceae; Camelineae; Arabidopsis	.	PF00069.20^Pkinase^Protein kinase domain^1-86^E:4.2e-14`PF07714.12^Pkinase_Tyr^Protein tyrosine kinase^1-85^E:3.6e-12	.	.	COG0515^Serine Threonine protein kinase	GO:0005576^cellular_component^extracellular region`GO:0005524^molecular_function^ATP binding`GO:0004674^molecular_function^protein serine/threonine kinase activity	GO:0004672^molecular_function^protein kinase activity`GO:0005524^molecular_function^ATP binding`GO:0006468^biological_process^protein phosphorylation	.	.
comp1066_c0	comp1066_c0_seq1	.	.	.	m.606	2-391[+]	sp|Q99315|YG31B_YEAST^Q99315^Q:1-387,H:641-767^51.94%ID^E:1e-36^RecName: Full=Transposon Ty3-G Gag-Pol polyprotein;^Eukaryota; Fungi; Dikarya; Ascomycota; Saccharomycotina; Saccharomycetes; Saccharomycetales; Saccharomycetaceae; Saccharomyces	.	PF00078.22^RVT_1^Reverse transcriptase (RNA-dependent DNA polymerase)^1-128^E:1.1e-17	.	.	COG2801^Retrotransposon protein	GO:0005737^cellular_component^cytoplasm`GO:0005634^cellular_component^nucleus`GO:0000943^cellular_component^retrotransposon nucleocapsid`GO:0004190^molecular_function^aspartic-type endopeptidase activity`GO:0005524^molecular_function^ATP binding`GO:0003677^molecular_function^DNA binding`GO:0003887^molecular_function^DNA-directed DNA polymerase activity`GO:0008233^molecular_function^peptidase acti…	.	.	.
comp1068_c0	comp1068_c0_seq1	.	.	.	.	.	.	.	.	.	.	.	.	.	.	.
comp1070_c0	comp1070_c0_seq1	.	.	.	.	.	.	.	.	.	.	.	.	.	.	.
comp1073_c0	comp1073_c0_seq1	.	.	.	.	.	.	.	.	.	.	.	.	.	.	.
comp1074_c0	comp1074_c0_seq1	.	.	.	.	.	.	.	.	.	.	.	.	.	.	.
comp1076_c0	comp1076_c0_seq1	.	.	.	.	.	.	.	.	.	.	.	.	.	.	.
comp1077_c0	comp1077_c0_seq1	.	.	.	m.611	3-1496[+]	.	.	PF03004.9^Transposase_24^Plant transposase (Ptta/En/Spm family)^298-347^E:5.9e-05	.	.	.	.	.	.	.
comp1078_c0	comp1078_c0_seq1	.	.	.	.	.	.	.	.	.	.	.	.	.	.	.
comp1079_c0	comp1079_c0_seq1	.	.	.	.	.	.	.	.	.	.	.	.	.	.	.
comp1082_c0	comp1082_c0_seq1	.	.	.	.	.	.	.	.	.	.	.	.	.	.	.
comp1083_c0	comp1083_c0_seq1	.	.	.	.	.	.	.	.	.	.	.	.	.	.	.
comp1084_c0	comp1084_c0_seq1	.	.	.	m.614	2-727[+]	.	.	PF03732.12^Retrotrans_gag^Retrotransposon gag protein^155-227^E:1.5e-12	.	.	.	.	.	.	.
comp1085_c0	comp1085_c0_seq1	.	.	.	.	.	.	.	.	.	.	.	.	.	.	.
comp1085_c0	comp1085_c0_seq2	.	.	.	.	.	.	.	.	.	.	.	.	.	.	.
comp1087_c0	comp1087_c0_seq1	.	.	.	.	.	.	.	.	.	.	.	.	.	.	.
comp1090_c0	comp1090_c0_seq1	.	.	.	m.617	3-326[+]	.	.	.	.	.	.	.	.	.	.
comp1090_c0	comp1090_c0_seq1	.	.	.	m.615	133-804[+]	.	.	PF13961.1^DUF4219^Domain of unknown function (DUF4219)^74-100^E:1.4e-08`PF14223.1^UBN2^gag-polypeptide of LTR copia-type^133-222^E:4.8e-28	.	.	.	.	.	.	.
comp1091_c0	comp1091_c0_seq1	.	.	.	.	.	.	.	.	.	.	.	.	.	.	.
comp1092_c0	comp1092_c0_seq1	.	.	.	.	.	.	.	.	.	.	.	.	.	.	.
comp1093_c0	comp1093_c0_seq1	.	.	.	.	.	.	.	.	.	.	.	.	.	.	.
comp1094_c0	comp1094_c0_seq1	.	.	.	.	.	.	.	.	.	.	.	.	.	.	.
comp1095_c0	comp1095_c0_seq1	.	.	.	m.618	3-452[-]	.	.	.	.	.	.	.	.	.	.
comp1097_c0	comp1097_c0_seq1	.	.	.	m.619	2-811[+]	.	.	.	.	.	.	.	.	.	.
comp1099_c0	comp1099_c0_seq1	.	.	.	.	.	.	.	.	.	.	.	.	.	.	.
comp1100_c0	comp1100_c0_seq1	.	.	.	m.621	2-616[-]	sp|P10978|POLX_TOBAC^P10978^Q:4-441,H:563-708^41.1%ID^E:1e-28^RecName: Full=Retrovirus-related Pol polyprotein from transposon TNT 1-94;^Eukaryota; Viridiplantae; Streptophyta; Embryophyta; Tracheophyta; Spermatophyta; Magnoliophyta; eudicotyledons; Gunneridae; Pentapetalae; asterids; lamiids; Solanales; Solanaceae; Nicotianoideae; Nicotianeae; Nicotiana	.	.	.	.	.	GO:0004190^molecular_function^aspartic-type endopeptidase activity`GO:0004519^molecular_function^endonuclease activity`GO:0003676^molecular_function^nucleic acid binding`GO:0003964^molecular_function^RNA-directed DNA polymerase activity`GO:0008270^molecular_function^zinc ion binding`GO:0015074^biological_process^DNA integration	.	.	.
comp1101_c0	comp1101_c0_seq1	.	.	.	m.623	33-737[-]	sp|B1PS80|CAPSD_LOLV^B1PS80^Q:1-702,H:60-293^97.86%ID^E:3e-173^RecName: Full=Capsid protein;^Viruses; ssRNA positive-strand viruses, no DNA stage; Tymovirales; Alphaflexiviridae; Lolavirus	.	PF00286.15^Flexi_CP^Viral coat protein^53-189^E:1.8e-34	.	.	.	GO:0019029^cellular_component^helical viral capsid`GO:0030529^cellular_component^ribonucleoprotein complex`GO:0005198^molecular_function^structural molecule activity	GO:0005198^molecular_function^structural molecule activity`GO:0019028^cellular_component^viral capsid	.	.
comp1102_c0	comp1102_c0_seq1	.	.	.	m.624	1-531[-]	.	.	PF08284.6^RVP_2^Retroviral aspartyl protease^77-173^E:2.4e-05`PF13975.1^gag-asp_proteas^gag-polyprotein putative aspartyl protease^78-141^E:1.5e-12`PF09668.5^Asp_protease^Aspartyl protease^80-172^E:2.8e-05`PF00077.15^RVP^Retroviral aspartyl protease^82-176^E:1.5e-05`PF13650.1^Asp_protease_2^Aspartyl protease^83-171^E:1.2e-12	.	.	.	.	GO:0004190^molecular_function^aspartic-type endopeptidase activity`GO:0006508^biological_process^proteolysis	.	.
comp1103_c0	comp1103_c0_seq1	.	.	.	.	.	.	.	.	.	.	.	.	.	.	.
comp1104_c0	comp1104_c0_seq1	.	.	.	m.625	1-354[+]	.	.	.	.	.	.	.	.	.	.
comp1105_c0	comp1105_c0_seq1	.	.	.	.	.	.	.	.	.	.	.	.	.	.	.
comp1106_c0	comp1106_c0_seq1	.	.	.	.	.	.	.	.	.	.	.	.	.	.	.
comp1107_c0	comp1107_c0_seq1	.	.	.	m.626	2-406[+]	sp|O65479|CRK20_ARATH^O65479^Q:1-399,H:487-621^55.15%ID^E:3e-40^RecName: Full=Putative cysteine-rich receptor-like protein kinase 20;^Eukaryota; Viridiplantae; Streptophyta; Embryophyta; Tracheophyta; Spermatophyta; Magnoliophyta; eudicotyledons; Gunneridae; Pentapetalae; rosids; malvids; Brassicales; Brassicaceae; Camelineae; Arabidopsis	.	PF07714.12^Pkinase_Tyr^Protein tyrosine kinase^1-127^E:3.6e-14`PF00069.20^Pkinase^Protein kinase domain^1-60^E:3.5e-11	.	.	COG0515^Serine Threonine protein kinase	GO:0016021^cellular_component^integral component of membrane`GO:0005524^molecular_function^ATP binding`GO:0004674^molecular_function^protein serine/threonine kinase activity	GO:0004672^molecular_function^protein kinase activity`GO:0006468^biological_process^protein phosphorylation`GO:0005524^molecular_function^ATP binding	.	.
comp1107_c0	comp1107_c0_seq2	.	.	.	.	.	.	.	.	.	.	.	.	.	.	.
comp1108_c0	comp1108_c0_seq1	.	.	.	.	.	.	.	.	.	.	.	.	.	.	.
comp1110_c0	comp1110_c0_seq1	.	.	.	.	.	.	.	.	.	.	.	.	.	.	.
comp1113_c0	comp1113_c0_seq1	.	.	.	m.627	1-549[-]	sp|Q9M884|MPI1_ARATH^Q9M884^Q:1-549,H:108-289^56.83%ID^E:2e-68^RecName: Full=Mannose-6-phosphate isomerase 1;^Eukaryota; Viridiplantae; Streptophyta; Embryophyta; Tracheophyta; Spermatophyta; Magnoliophyta; eudicotyledons; Gunneridae; Pentapetalae; rosids; malvids; Brassicales; Brassicaceae; Camelineae; Arabidopsis	.	PF01238.16^PMI_typeI^Phosphomannose isomerase type I^1-183^E:2.2e-54	.	.	COG1482^mannose-6-phosphate isomerase	GO:0004476^molecular_function^mannose-6-phosphate isomerase activity`GO:0008270^molecular_function^zinc ion binding`GO:0005975^biological_process^carbohydrate metabolic process`GO:0009793^biological_process^embryo development ending in seed dormancy`GO:0009298^biological_process^GDP-mannose biosynthetic process`GO:0046686^biological_process^response to cadmium ion`GO:0032025^biological_process^re…	GO:0004476^molecular_function^mannose-6-phosphate isomerase activity`GO:0008270^molecular_function^zinc ion binding`GO:0005975^biological_process^carbohydrate metabolic process	.	.
comp1115_c0	comp1115_c0_seq1	.	.	.	.	.	.	.	.	.	.	.	.	.	.	.
comp1116_c0	comp1116_c0_seq1	.	.	.	m.628	3-758[+]	.	.	.	.	.	.	.	.	.	.
comp1118_c0	comp1118_c0_seq1	.	.	.	m.629	1-789[+]	sp|P17801|KPRO_MAIZE^P17801^Q:31-780,H:192-445^40%ID^E:4e-61^RecName: Full=Putative receptor protein kinase ZmPK1;^Eukaryota; Viridiplantae; Streptophyta; Embryophyta; Tracheophyta; Spermatophyta; Magnoliophyta; Liliopsida; Poales; Poaceae; PACMAD clade; Panicoideae; Andropogoneae; Zea	.	PF00954.15^S_locus_glycop^S-locus glycoprotein family^78-140^E:5.5e-09`PF00024.21^PAN_1^PAN domain^167-217^E:1.3e-05`PF14295.1^PAN_4^PAN domain^175-217^E:0.0039`PF08276.6^PAN_2^PAN-like domain^183-216^E:2e-05	.	.	.	GO:0016021^cellular_component^integral component of membrane`GO:0005524^molecular_function^ATP binding`GO:0004674^molecular_function^protein serine/threonine kinase activity`GO:0048544^biological_process^recognition of pollen	GO:0048544^biological_process^recognition of pollen	.	.
comp1120_c0	comp1120_c0_seq1	.	.	.	m.630	2-1027[-]	sp|Q9AV71|CESA7_ORYSJ^Q9AV71^Q:1-1020,H:273-612^94.41%ID^E:0^RecName: Full=Cellulose synthase A catalytic subunit 7 [UDP-forming];^Eukaryota; Viridiplantae; Streptophyta; Embryophyta; Tracheophyta; Spermatophyta; Magnoliophyta; Liliopsida; Poales; Poaceae; BEP clade; Ehrhartoideae; Oryzeae; Oryza	.	PF03552.9^Cellulose_synt^Cellulose synthase^20-340^E:1.5e-195	.	.	COG1215^Glycosyl transferase, family 2	GO:0016021^cellular_component^integral component of membrane`GO:0005886^cellular_component^plasma membrane`GO:0016760^molecular_function^cellulose synthase (UDP-forming) activity`GO:0008270^molecular_function^zinc ion binding`GO:0030244^biological_process^cellulose biosynthetic process`GO:0042742^biological_process^defense response to bacterium`GO:0050832^biological_process^defense response to fu…	GO:0016760^molecular_function^cellulose synthase (UDP-forming) activity`GO:0030244^biological_process^cellulose biosynthetic process`GO:0016020^cellular_component^membrane	.	.
comp1120_c0	comp1120_c0_seq1	.	.	.	m.631	2-1030[+]	sp|Q9AV71|CESA7_ORYSJ^Q9AV71^Q:1026-7,H:273-612^94.41%ID^E:0^RecName: Full=Cellulose synthase A catalytic subunit 7 [UDP-forming];^Eukaryota; Viridiplantae; Streptophyta; Embryophyta; Tracheophyta; Spermatophyta; Magnoliophyta; Liliopsida; Poales; Poaceae; BEP clade; Ehrhartoideae; Oryzeae; Oryza	.	.	.	.	COG1215^Glycosyl transferase, family 2	GO:0016021^cellular_component^integral component of membrane`GO:0005886^cellular_component^plasma membrane`GO:0016760^molecular_function^cellulose synthase (UDP-forming) activity`GO:0008270^molecular_function^zinc ion binding`GO:0030244^biological_process^cellulose biosynthetic process`GO:0042742^biological_process^defense response to bacterium`GO:0050832^biological_process^defense response to fu…	.	.	.
comp1122_c0	comp1122_c0_seq1	.	.	.	.	.	.	.	.	.	.	.	.	.	.	.
comp1123_c0	comp1123_c0_seq1	.	.	.	.	.	.	.	.	.	.	.	.	.	.	.
comp1124_c0	comp1124_c0_seq1	.	.	.	m.633	3-341[-]	sp|Q9LR09|HA22G_ARATH^Q9LR09^Q:1-339,H:1-113^72.57%ID^E:2e-61^RecName: Full=Putative HVA22-like protein g;^Eukaryota; Viridiplantae; Streptophyta; Embryophyta; Tracheophyta; Spermatophyta; Magnoliophyta; eudicotyledons; Gunneridae; Pentapetalae; rosids; malvids; Brassicales; Brassicaceae; Camelineae; Arabidopsis	.	PF03134.14^TB2_DP1_HVA22^TB2/DP1, HVA22 family^4-98^E:2.9e-30	.	.	COG5052^receptor accessory protein	.	.	.	.
comp1126_c0	comp1126_c0_seq1	.	.	.	m.634	2-364[+]	sp|Q8H383|ALFL2_ORYSJ^Q8H383^Q:49-225,H:79-137^84.75%ID^E:4e-28^RecName: Full=PHD finger protein ALFIN-LIKE 2;^Eukaryota; Viridiplantae; Streptophyta; Embryophyta; Tracheophyta; Spermatophyta; Magnoliophyta; Liliopsida; Poales; Poaceae; BEP clade; Ehrhartoideae; Oryzeae; Oryza	.	PF12165.3^DUF3594^Domain of unknown function (DUF3594)^1-77^E:1.8e-37	.	.	.	GO:0005634^cellular_component^nucleus`GO:0008270^molecular_function^zinc ion binding`GO:0016568^biological_process^chromatin modification`GO:0006355^biological_process^regulation of transcription, DNA-templated`GO:0006351^biological_process^transcription, DNA-templated	GO:0042393^molecular_function^histone binding`GO:0006355^biological_process^regulation of transcription, DNA-templated	.	.
comp1127_c0	comp1127_c0_seq1	.	.	.	.	.	.	.	.	.	.	.	.	.	.	.
comp1128_c0	comp1128_c0_seq1	.	.	.	.	.	.	.	.	.	.	.	.	.	.	.
comp1130_c0	comp1130_c0_seq1	.	.	.	.	.	.	.	.	.	.	.	.	.	.	.
comp1131_c0	comp1131_c0_seq1	.	.	.	.	.	.	.	.	.	.	.	.	.	.	.
comp1132_c0	comp1132_c0_seq1	.	.	.	.	.	.	.	.	.	.	.	.	.	.	.
comp1133_c0	comp1133_c0_seq1	.	.	.	.	.	.	.	.	.	.	.	.	.	.	.
comp1134_c0	comp1134_c0_seq1	.	.	.	.	.	.	.	.	.	.	.	.	.	.	.
comp1135_c0	comp1135_c0_seq1	.	.	.	.	.	.	.	.	.	.	.	.	.	.	.
comp1136_c0	comp1136_c0_seq1	.	.	.	.	.	.	.	.	.	.	.	.	.	.	.
comp1137_c0	comp1137_c0_seq1	.	.	.	m.637	3-323[-]	.	.	.	.	.	.	.	.	.	.
comp1140_c0	comp1140_c0_seq1	.	.	.	.	.	.	.	.	.	.	.	.	.	.	.
comp1143_c0	comp1143_c0_seq1	.	.	.	.	.	.	.	.	.	.	.	.	.	.	.
comp1144_c0	comp1144_c0_seq1	.	.	.	m.638	3-371[-]	.	.	.	.	.	.	.	.	.	.
comp1145_c0	comp1145_c0_seq1	.	.	.	.	.	.	.	.	.	.	.	.	.	.	.
comp1146_c0	comp1146_c0_seq1	.	.	.	m.641	2-1504[+]	sp|B3TPQ7|ATESY_MAGGA^B3TPQ7^Q:31-1500,H:88-562^39.15%ID^E:2e-99^RecName: Full=Alpha-terpineol synthase, chloroplastic;^Eukaryota; Viridiplantae; Streptophyta; Embryophyta; Tracheophyta; Spermatophyta; Magnoliophyta; Magnoliidae; Magnoliales; Magnoliaceae; Magnolia	.	PF01397.16^Terpene_synth^Terpene synthase, N-terminal domain^9-152^E:5e-34`PF03936.11^Terpene_synth_C^Terpene synthase family, metal binding domain^198-474^E:5.8e-66	.	.	.	GO:0009570^cellular_component^chloroplast stroma`GO:0000287^molecular_function^magnesium ion binding`GO:0010333^molecular_function^terpene synthase activity`GO:0033383^biological_process^geranyl diphosphate metabolic process`GO:0043693^biological_process^monoterpene biosynthetic process`GO:0016114^biological_process^terpenoid biosynthetic process	GO:0010333^molecular_function^terpene synthase activity`GO:0016829^molecular_function^lyase activity`GO:0008152^biological_process^metabolic process`GO:0000287^molecular_function^magnesium ion binding	.	.
comp1146_c0	comp1146_c0_seq2	.	.	.	m.646	171-662[+]	sp|B3TPQ7|ATESY_MAGGA^B3TPQ7^Q:79-489,H:434-562^34.06%ID^E:6e-14^RecName: Full=Alpha-terpineol synthase, chloroplastic;^Eukaryota; Viridiplantae; Streptophyta; Embryophyta; Tracheophyta; Spermatophyta; Magnoliophyta; Magnoliidae; Magnoliales; Magnoliaceae; Magnolia	.	PF03936.11^Terpene_synth_C^Terpene synthase family, metal binding domain^27-137^E:1.7e-11	.	.	.	GO:0009570^cellular_component^chloroplast stroma`GO:0000287^molecular_function^magnesium ion binding`GO:0010333^molecular_function^terpene synthase activity`GO:0033383^biological_process^geranyl diphosphate metabolic process`GO:0043693^biological_process^monoterpene biosynthetic process`GO:0016114^biological_process^terpenoid biosynthetic process	GO:0000287^molecular_function^magnesium ion binding`GO:0010333^molecular_function^terpene synthase activity`GO:0016829^molecular_function^lyase activity	.	.
comp1146_c0	comp1146_c0_seq2	.	.	.	m.648	2-400[+]	sp|Q9ZUH4|TPSA_ARATH^Q9ZUH4^Q:31-249,H:80-152^45.21%ID^E:9e-11^RecName: Full=Tricyclene synthase, chloroplastic;^Eukaryota; Viridiplantae; Streptophyta; Embryophyta; Tracheophyta; Spermatophyta; Magnoliophyta; eudicotyledons; Gunneridae; Pentapetalae; rosids; malvids; Brassicales; Brassicaceae; Camelineae; Arabidopsis	.	PF01397.16^Terpene_synth^Terpene synthase, N-terminal domain^9-83^E:8.7e-18	.	.	.	GO:0009570^cellular_component^chloroplast stroma`GO:0034768^molecular_function^(E)-beta-ocimene synthase activity`GO:0000287^molecular_function^magnesium ion binding`GO:0050551^molecular_function^myrcene synthase activity`GO:0010333^molecular_function^terpene synthase activity`GO:0008152^biological_process^metabolic process`GO:0016099^biological_process^monoterpenoid biosynthetic process`GO:00800…	GO:0010333^molecular_function^terpene synthase activity`GO:0016829^molecular_function^lyase activity`GO:0008152^biological_process^metabolic process	.	.
comp1147_c0	comp1147_c0_seq1	.	.	.	m.649	104-1828[-]	sp|Q9FYJ6|BH111_ARATH^Q9FYJ6^Q:1369-1722,H:201-319^62.81%ID^E:8e-40^RecName: Full=Transcription factor bHLH111;^Eukaryota; Viridiplantae; Streptophyta; Embryophyta; Tracheophyta; Spermatophyta; Magnoliophyta; eudicotyledons; Gunneridae; Pentapetalae; rosids; malvids; Brassicales; Brassicaceae; Camelineae; Arabidopsis	.	.	.	.	.	GO:0005634^cellular_component^nucleus`GO:0003677^molecular_function^DNA binding`GO:0006355^biological_process^regulation of transcription, DNA-templated`GO:0006351^biological_process^transcription, DNA-templated	.	.	.
comp1148_c0	comp1148_c0_seq1	.	.	.	m.652	1-840[+]	.	.	.	.	.	.	.	.	.	.
comp1150_c0	comp1150_c0_seq1	.	.	.	.	.	.	.	.	.	.	.	.	.	.	.
comp1151_c0	comp1151_c0_seq1	.	.	.	m.653	2-454[+]	sp|Q852K3|RFC5_ORYSJ^Q852K3^Q:1-450,H:205-354^90.67%ID^E:5e-89^RecName: Full=Replication factor C subunit 5;^Eukaryota; Viridiplantae; Streptophyta; Embryophyta; Tracheophyta; Spermatophyta; Magnoliophyta; Liliopsida; Poales; Poaceae; BEP clade; Ehrhartoideae; Oryzeae; Oryza	.	PF08542.6^Rep_fac_C^Replication factor C C-terminal domain^48-137^E:1.8e-23	.	.	.	GO:0005634^cellular_component^nucleus`GO:0005524^molecular_function^ATP binding`GO:0003677^molecular_function^DNA binding`GO:0017111^molecular_function^nucleoside-triphosphatase activity`GO:0006260^biological_process^DNA replication	.	.	.
comp1152_c0	comp1152_c0_seq1	.	.	.	.	.	.	.	.	.	.	.	.	.	.	.
comp1154_c0	comp1154_c0_seq1	.	.	.	m.654	45-557[-]	.	.	.	.	.	.	.	.	.	.
comp1156_c0	comp1156_c0_seq1	.	.	.	m.655	3-884[+]	sp|Q9LKR4|FRS10_ARATH^Q9LKR4^Q:7-477,H:19-176^28.92%ID^E:4e-10^RecName: Full=Putative protein FAR1-RELATED SEQUENCE 10;^Eukaryota; Viridiplantae; Streptophyta; Embryophyta; Tracheophyta; Spermatophyta; Magnoliophyta; eudicotyledons; Gunneridae; Pentapetalae; rosids; malvids; Brassicales; Brassicaceae; Camelineae; Arabidopsis	.	PF03101.10^FAR1^FAR1 DNA-binding domain^60-142^E:5.3e-14	.	.	.	GO:0008270^molecular_function^zinc ion binding	.	.	.
comp1157_c0	comp1157_c0_seq1	.	.	.	.	.	.	.	.	.	.	.	.	.	.	.
comp1158_c0	comp1158_c0_seq1	.	.	.	.	.	.	.	.	.	.	.	.	.	.	.
comp1159_c0	comp1159_c0_seq1	.	.	.	.	.	.	.	.	.	.	.	.	.	.	.
comp1159_c0	comp1159_c0_seq2	.	.	.	.	.	.	.	.	.	.	.	.	.	.	.
comp1162_c0	comp1162_c0_seq1	.	.	.	.	.	.	.	.	.	.	.	.	.	.	.
comp1165_c0	comp1165_c0_seq1	.	.	.	.	.	.	.	.	.	.	.	.	.	.	.
comp1166_c0	comp1166_c0_seq1	.	.	.	.	.	.	.	.	.	.	.	.	.	.	.
comp1166_c0	comp1166_c0_seq2	.	.	.	.	.	.	.	.	.	.	.	.	.	.	.
comp1168_c0	comp1168_c0_seq1	.	.	.	m.662	2-415[+]	.	.	.	.	.	.	.	.	.	.
comp1170_c0	comp1170_c0_seq1	.	.	.	m.663	284-703[-]	sp|B2RY56|RBM25_MOUSE^B2RY56^Q:40-414,H:713-836^34.4%ID^E:2e-11^RecName: Full=RNA-binding protein 25;^Eukaryota; Metazoa; Chordata; Craniata; Vertebrata; Euteleostomi; Mammalia; Eutheria; Euarchontoglires; Glires; Rodentia; Sciurognathi; Muroidea; Muridae; Murinae; Mus; Mus	.	PF01480.12^PWI^PWI domain^67-133^E:5.5e-10	.	.	.	GO:0005737^cellular_component^cytoplasm`GO:0016607^cellular_component^nuclear speck`GO:0003729^molecular_function^mRNA binding`GO:0000166^molecular_function^nucleotide binding`GO:0006915^biological_process^apoptotic process`GO:0006397^biological_process^mRNA processing`GO:0000381^biological_process^regulation of alternative mRNA splicing, via spliceosome`GO:0042981^biological_process^regulation o…	GO:0006397^biological_process^mRNA processing	.	.
comp1171_c0	comp1171_c0_seq1	.	.	.	.	.	.	.	.	.	.	.	.	.	.	.
comp1172_c0	comp1172_c0_seq1	.	.	.	.	.	.	.	.	.	.	.	.	.	.	.
comp1173_c0	comp1173_c0_seq1	.	.	.	m.667	3-422[-]	.	.	.	.	.	.	.	.	.	.
comp1174_c0	comp1174_c0_seq1	.	.	.	m.669	1-537[-]	sp|Q9SA98|ALKBH_ARATH^Q9SA98^Q:88-534,H:77-211^58.28%ID^E:1e-49^RecName: Full=Alpha-ketoglutarate-dependent dioxygenase alkB;^Eukaryota; Viridiplantae; Streptophyta; Embryophyta; Tracheophyta; Spermatophyta; Magnoliophyta; eudicotyledons; Gunneridae; Pentapetalae; rosids; malvids; Brassicales; Brassicaceae; Camelineae; Arabidopsis	.	.	.	.	COG3145^Alkylated DNA repair protein	GO:0046872^molecular_function^metal ion binding`GO:0016706^molecular_function^oxidoreductase activity, acting on paired donors, with incorporation or reduction of molecular oxygen, 2-oxoglutarate as one donor, and incorporation of one atom each of oxygen into both donors`GO:0006281^biological_process^DNA repair	.	.	.
comp1175_c0	comp1175_c0_seq1	.	.	.	.	.	.	.	.	.	.	.	.	.	.	.
comp1177_c0	comp1177_c0_seq1	.	.	.	.	.	.	.	.	.	.	.	.	.	.	.
comp1178_c0	comp1178_c0_seq1	.	.	.	.	.	.	.	.	.	.	.	.	.	.	.
comp1179_c0	comp1179_c0_seq1	.	.	.	m.670	1-354[+]	.	.	.	.	.	.	.	.	.	.
comp1182_c0	comp1182_c0_seq1	.	.	.	.	.	.	.	.	.	.	.	.	.	.	.
comp1183_c0	comp1183_c0_seq1	.	.	.	m.671	139-843[-]	.	.	PF08224.6^DUF1719^Domain of unknown function (DUF1719)^1-103^E:5.1e-12	.	.	.	.	.	.	.
comp1184_c0	comp1184_c0_seq1	.	.	.	.	.	.	.	.	.	.	.	.	.	.	.
comp1185_c0	comp1185_c0_seq1	.	.	.	.	.	.	.	.	.	.	.	.	.	.	.
comp1186_c0	comp1186_c0_seq1	.	.	.	.	.	.	.	.	.	.	.	.	.	.	.
comp1187_c0	comp1187_c0_seq1	.	.	.	.	.	.	.	.	.	.	.	.	.	.	.
comp1187_c0	comp1187_c0_seq2	.	.	.	.	.	.	.	.	.	.	.	.	.	.	.
comp1188_c0	comp1188_c0_seq1	.	.	.	.	.	.	.	.	.	.	.	.	.	.	.
comp1189_c0	comp1189_c0_seq1	.	.	.	m.673	3-557[-]	sp|Q8L735|ISOA2_ARATH^Q8L735^Q:43-555,H:367-532^61.05%ID^E:6e-63^RecName: Full=Isoamylase 2, chloroplastic;^Eukaryota; Viridiplantae; Streptophyta; Embryophyta; Tracheophyta; Spermatophyta; Magnoliophyta; eudicotyledons; Gunneridae; Pentapetalae; rosids; malvids; Brassicales; Brassicaceae; Camelineae; Arabidopsis	.	PF00128.19^Alpha-amylase^Alpha amylase, catalytic domain^36-140^E:1.2e-08	.	.	COG1523^Glycogen debranching enzyme	GO:0009507^cellular_component^chloroplast`GO:0043169^molecular_function^cation binding`GO:0019156^molecular_function^isoamylase activity`GO:0010021^biological_process^amylopectin biosynthetic process`GO:0005977^biological_process^glycogen metabolic process`GO:0019252^biological_process^starch biosynthetic process	GO:0003824^molecular_function^catalytic activity`GO:0043169^molecular_function^cation binding`GO:0005975^biological_process^carbohydrate metabolic process	.	.
comp1190_c0	comp1190_c0_seq1	.	.	.	.	.	.	.	.	.	.	.	.	.	.	.
comp1194_c0	comp1194_c0_seq1	.	.	.	.	.	.	.	.	.	.	.	.	.	.	.
comp1196_c0	comp1196_c0_seq1	.	.	.	m.677	2-727[+]	sp|P10978|POLX_TOBAC^P10978^Q:7-720,H:470-707^38.24%ID^E:1e-55^RecName: Full=Retrovirus-related Pol polyprotein from transposon TNT 1-94;^Eukaryota; Viridiplantae; Streptophyta; Embryophyta; Tracheophyta; Spermatophyta; Magnoliophyta; eudicotyledons; Gunneridae; Pentapetalae; asterids; lamiids; Solanales; Solanaceae; Nicotianoideae; Nicotianeae; Nicotiana	.	PF00665.21^rve^Integrase core domain^11-127^E:4.4e-24	.	.	.	GO:0004190^molecular_function^aspartic-type endopeptidase activity`GO:0004519^molecular_function^endonuclease activity`GO:0003676^molecular_function^nucleic acid binding`GO:0003964^molecular_function^RNA-directed DNA polymerase activity`GO:0008270^molecular_function^zinc ion binding`GO:0015074^biological_process^DNA integration	GO:0015074^biological_process^DNA integration	.	.
comp1197_c0	comp1197_c0_seq1	.	.	.	m.679	125-688[-]	.	.	PF00385.19^Chromo^Chromo (CHRromatin Organisation MOdifier) domain^82-102^E:8.4e-05	.	.	.	.	.	.	.
comp1197_c0	comp1197_c0_seq2	.	.	.	m.680	3-839[-]	sp|P32657|CHD1_YEAST^P32657^Q:238-828,H:303-508^27.83%ID^E:1e-10^RecName: Full=Chromo domain-containing protein 1;^Eukaryota; Fungi; Dikarya; Ascomycota; Saccharomycotina; Saccharomycetes; Saccharomycetales; Saccharomycetaceae; Saccharomyces	.	PF00385.19^Chromo^Chromo (CHRromatin Organisation MOdifier) domain^82-102^E:3.5e-05	.	.	COG0553^helicase	GO:0000790^cellular_component^nuclear chromatin`GO:0030874^cellular_component^nucleolar chromatin`GO:0000124^cellular_component^SAGA complex`GO:0046695^cellular_component^SLIK (SAGA-like) complex`GO:0005524^molecular_function^ATP binding`GO:0031490^molecular_function^chromatin DNA binding`GO:0003677^molecular_function^DNA binding`GO:0008094^molecular_function^DNA-dependent ATPase activity`GO:0004…	.	.	.
comp1198_c0	comp1198_c0_seq1	.	.	.	.	.	.	.	.	.	.	.	.	.	.	.
comp1198_c0	comp1198_c0_seq2	.	.	.	.	.	.	.	.	.	.	.	.	.	.	.
comp1199_c0	comp1199_c0_seq1	.	.	.	.	.	.	.	.	.	.	.	.	.	.	.
comp1200_c0	comp1200_c0_seq1	.	.	.	.	.	.	.	.	.	.	.	.	.	.	.
comp1201_c0	comp1201_c0_seq1	.	.	.	m.685	2-355[+]	.	.	.	.	ExpAA=21.36^PredHel=1^Topology=i71-93o	.	.	.	.	.
comp1201_c0	comp1201_c0_seq1	.	.	.	m.682	527-1093[-]	sp|Q9SUS4|RHA1A_ARATH^Q9SUS4^Q:313-525,H:70-135^40.28%ID^E:2e-11^RecName: Full=RING-H2 zinc finger protein RHA1a;^Eukaryota; Viridiplantae; Streptophyta; Embryophyta; Tracheophyta; Spermatophyta; Magnoliophyta; eudicotyledons; Gunneridae; Pentapetalae; rosids; malvids; Brassicales; Brassicaceae; Camelineae; Arabidopsis	.	PF13923.1^zf-C3HC4_2^Zinc finger, C3HC4 type (RING finger)^126-170^E:3.5e-07`PF13639.1^zf-RING_2^Ring finger domain^127-171^E:7.2e-13`PF00097.20^zf-C3HC4^Zinc finger, C3HC4 type (RING finger)^127-169^E:1e-08`PF12678.2^zf-rbx1^RING-H2 zinc finger^127-170^E:5.6e-08`PF12861.2^zf-Apc11^Anaphase-promoting complex subunit 11 RING-H2 finger^143-171^E:4e-06	.	.	.	GO:0008270^molecular_function^zinc ion binding	GO:0005515^molecular_function^protein binding`GO:0008270^molecular_function^zinc ion binding`GO:0046872^molecular_function^metal ion binding`GO:0004842^molecular_function^ubiquitin-protein transferase activity`GO:0005680^cellular_component^anaphase-promoting complex	.	.
comp1202_c0	comp1202_c0_seq1	.	.	.	m.686	1-582[+]	.	.	PF13422.1^DUF4110^Domain of unknown function (DUF4110)^96-187^E:2.1e-36	.	.	.	.	.	.	.
comp1203_c0	comp1203_c0_seq1	.	.	.	m.687	2-325[-]	sp|Q39214|RPM1_ARATH^Q39214^Q:1-303,H:616-716^34.62%ID^E:2e-08^RecName: Full=Disease resistance protein RPM1;^Eukaryota; Viridiplantae; Streptophyta; Embryophyta; Tracheophyta; Spermatophyta; Magnoliophyta; eudicotyledons; Gunneridae; Pentapetalae; rosids; malvids; Brassicales; Brassicaceae; Camelineae; Arabidopsis	.	.	.	.	COG4886^leucine Rich Repeat	GO:0012505^cellular_component^endomembrane system`GO:0005886^cellular_component^plasma membrane`GO:0043531^molecular_function^ADP binding`GO:0005524^molecular_function^ATP binding`GO:0000166^molecular_function^nucleotide binding`GO:0005515^molecular_function^protein binding`GO:0009626^biological_process^plant-type hypersensitive response	.	.	.
comp1205_c0	comp1205_c0_seq1	.	.	.	m.688	3-464[+]	.	.	.	.	.	.	.	.	.	.
comp1206_c0	comp1206_c0_seq1	.	.	.	.	.	.	.	.	.	.	.	.	.	.	.
comp1208_c0	comp1208_c0_seq1	.	.	.	.	.	.	.	.	.	.	.	.	.	.	.
comp1209_c0	comp1209_c0_seq1	.	.	.	.	.	.	.	.	.	.	.	.	.	.	.
comp1209_c0	comp1209_c0_seq2	.	.	.	m.689	153-554[+]	.	.	.	.	.	.	.	.	.	.
comp1211_c0	comp1211_c0_seq1	.	.	.	.	.	.	.	.	.	.	.	.	.	.	.
comp1211_c0	comp1211_c0_seq2	.	.	.	.	.	.	.	.	.	.	.	.	.	.	.
comp1212_c0	comp1212_c0_seq1	.	.	.	m.694	43-771[-]	.	.	PF14363.1^AAA_assoc^Domain associated at C-terminal with AAA^52-133^E:3.9e-11	.	.	.	.	.	.	.
comp1212_c0	comp1212_c0_seq2	.	.	.	m.698	43-771[-]	.	.	PF14363.1^AAA_assoc^Domain associated at C-terminal with AAA^52-133^E:3.9e-11	.	.	.	.	.	.	.
comp1213_c0	comp1213_c0_seq1	.	.	.	m.701	1-1149[+]	sp|Q9FF46|AB28G_ARATH^Q9FF46^Q:1-1146,H:502-897^64.57%ID^E:1e-154^RecName: Full=ABC transporter G family member 28;^Eukaryota; Viridiplantae; Streptophyta; Embryophyta; Tracheophyta; Spermatophyta; Magnoliophyta; eudicotyledons; Gunneridae; Pentapetalae; rosids; malvids; Brassicales; Brassicaceae; Camelineae; Arabidopsis	.	PF00005.22^ABC_tran^ABC transporter^37-165^E:2.7e-14	.	.	COG1131^(ABC) transporter	GO:0016021^cellular_component^integral component of membrane`GO:0005524^molecular_function^ATP binding`GO:0016887^molecular_function^ATPase activity`GO:0006810^biological_process^transport	GO:0005524^molecular_function^ATP binding`GO:0016887^molecular_function^ATPase activity	.	.
comp1215_c0	comp1215_c0_seq1	.	.	.	.	.	.	.	.	.	.	.	.	.	.	.
comp1218_c0	comp1218_c0_seq1	.	.	.	.	.	.	.	.	.	.	.	.	.	.	.
comp1218_c0	comp1218_c0_seq2	.	.	.	.	.	.	.	.	.	.	.	.	.	.	.
comp1224_c0	comp1224_c0_seq1	.	.	.	.	.	.	.	.	.	.	.	.	.	.	.
comp1225_c0	comp1225_c0_seq1	.	.	.	m.703	1-456[-]	.	.	.	.	.	.	.	.	.	.
comp1227_c0	comp1227_c0_seq1	.	.	.	.	.	.	.	.	.	.	.	.	.	.	.
comp1228_c0	comp1228_c0_seq1	.	.	.	.	.	.	.	.	.	.	.	.	.	.	.
comp1229_c0	comp1229_c0_seq1	.	.	.	.	.	.	.	.	.	.	.	.	.	.	.
comp1230_c0	comp1230_c0_seq1	.	.	.	.	.	.	.	.	.	.	.	.	.	.	.
comp1232_c0	comp1232_c0_seq1	.	.	.	.	.	.	.	.	.	.	.	.	.	.	.
comp1233_c0	comp1233_c0_seq1	.	.	.	.	.	.	.	.	.	.	.	.	.	.	.
comp1234_c0	comp1234_c0_seq1	.	.	.	.	.	.	.	.	.	.	.	.	.	.	.
comp1234_c0	comp1234_c0_seq2	.	.	.	.	.	.	.	.	.	.	.	.	.	.	.
comp1235_c0	comp1235_c0_seq1	.	.	.	.	.	.	.	.	.	.	.	.	.	.	.
comp1235_c0	comp1235_c0_seq2	.	.	.	.	.	.	.	.	.	.	.	.	.	.	.
comp1236_c0	comp1236_c0_seq1	.	.	.	.	.	.	.	.	.	.	.	.	.	.	.
comp1237_c0	comp1237_c0_seq1	.	.	.	m.705	2-310[-]	sp|Q94C37|HDG2_ARATH^Q94C37^Q:208-309,H:61-94^91.18%ID^E:6e-15^RecName: Full=Homeobox-leucine zipper protein HDG2;^Eukaryota; Viridiplantae; Streptophyta; Embryophyta; Tracheophyta; Spermatophyta; Magnoliophyta; eudicotyledons; Gunneridae; Pentapetalae; rosids; malvids; Brassicales; Brassicaceae; Camelineae; Arabidopsis	.	PF00046.24^Homeobox^Homeobox domain^74-103^E:1.5e-05	.	.	.	GO:0005634^cellular_component^nucleus`GO:0008289^molecular_function^lipid binding`GO:0043565^molecular_function^sequence-specific DNA binding`GO:0003700^molecular_function^sequence-specific DNA binding transcription factor activity`GO:0048497^biological_process^maintenance of floral organ identity`GO:0006351^biological_process^transcription, DNA-templated`GO:0010090^biological_process^trichome mo…	GO:0003677^molecular_function^DNA binding	.	.
comp1238_c0	comp1238_c0_seq1	.	.	.	m.706	2-406[+]	.	.	.	.	ExpAA=22.17^PredHel=1^Topology=o74-96i	.	.	.	.	.
comp1240_c0	comp1240_c0_seq1	.	.	.	m.707	3-647[+]	sp|Q7VG78|GUAA_HELHP^Q7VG78^Q:1-480,H:811-970^46.25%ID^E:6e-41^RecName: Full=Probable GMP synthase [glutamine-hydrolyzing];^Bacteria; Proteobacteria; Epsilonproteobacteria; Campylobacterales; Helicobacteraceae; Helicobacter	.	PF03352.8^Adenine_glyco^Methyladenine glycosylase^1-161^E:2.8e-56	.	.	COG0519^Catalyzes the synthesis of GMP from XMP (By similarity)	GO:0004066^molecular_function^asparagine synthase (glutamine-hydrolyzing) activity`GO:0005524^molecular_function^ATP binding`GO:0008725^molecular_function^DNA-3-methyladenine glycosylase activity`GO:0003922^molecular_function^GMP synthase (glutamine-hydrolyzing) activity`GO:0008080^molecular_function^N-acetyltransferase activity`GO:0016462^molecular_function^pyrophosphatase activity`GO:0006529^bi…	GO:0008725^molecular_function^DNA-3-methyladenine glycosylase activity`GO:0006284^biological_process^base-excision repair	.	.
comp1243_c0	comp1243_c0_seq1	.	.	.	m.709	419-751[+]	sp|Q8LCG7|NFYC2_ARATH^Q8LCG7^Q:232-330,H:58-90^78.79%ID^E:4e-11^RecName: Full=Nuclear transcription factor Y subunit C-2;^Eukaryota; Viridiplantae; Streptophyta; Embryophyta; Tracheophyta; Spermatophyta; Magnoliophyta; eudicotyledons; Gunneridae; Pentapetalae; rosids; malvids; Brassicales; Brassicaceae; Camelineae; Arabidopsis	.	.	.	.	COG5208^nuclear transcription factor Y	GO:0016602^cellular_component^CCAAT-binding factor complex`GO:0005737^cellular_component^cytoplasm`GO:0005634^cellular_component^nucleus`GO:0043565^molecular_function^sequence-specific DNA binding`GO:0003700^molecular_function^sequence-specific DNA binding transcription factor activity`GO:0045893^biological_process^positive regulation of transcription, DNA-templated`GO:0006355^biological_process^…	.	.	.
comp1244_c0	comp1244_c0_seq1	.	.	.	.	.	.	.	.	.	.	.	.	.	.	.
comp1246_c0	comp1246_c0_seq2	.	.	.	.	.	.	.	.	.	.	.	.	.	.	.
comp1247_c0	comp1247_c0_seq1	.	.	.	m.711	1-513[+]	sp|Q2QZ37|OBGM_ORYSJ^Q2QZ37^Q:1-411,H:87-236^52.26%ID^E:6e-41^RecName: Full=Probable GTP-binding protein OBGM, mitochondrial;^Eukaryota; Viridiplantae; Streptophyta; Embryophyta; Tracheophyta; Spermatophyta; Magnoliophyta; Liliopsida; Poales; Poaceae; BEP clade; Ehrhartoideae; Oryzeae; Oryza	.	PF01018.17^GTP1_OBG^GTP1/OBG^9-52^E:6.9e-06	.	.	.	GO:0005739^cellular_component^mitochondrion`GO:0005525^molecular_function^GTP binding`GO:0003924^molecular_function^GTPase activity`GO:0000287^molecular_function^magnesium ion binding	GO:0005525^molecular_function^GTP binding	.	.
comp1250_c0	comp1250_c0_seq1	.	.	.	.	.	.	.	.	.	.	.	.	.	.	.
comp1251_c0	comp1251_c0_seq1	.	.	.	m.712	3-323[-]	sp|Q9M2Y9|RAX3_ARATH^Q9M2Y9^Q:321-1,H:3-109^74.77%ID^E:5e-57^RecName: Full=Transcription factor RAX3;^Eukaryota; Viridiplantae; Streptophyta; Embryophyta; Tracheophyta; Spermatophyta; Magnoliophyta; eudicotyledons; Gunneridae; Pentapetalae; rosids; malvids; Brassicales; Brassicaceae; Camelineae; Arabidopsis	.	.	.	.	COG5147^Myblike DNAbinding domain containing protein	GO:0005634^cellular_component^nucleus`GO:0003682^molecular_function^chromatin binding`GO:0003677^molecular_function^DNA binding`GO:0003700^molecular_function^sequence-specific DNA binding transcription factor activity`GO:0007275^biological_process^multicellular organismal development`GO:0009751^biological_process^response to salicylic acid`GO:0006351^biological_process^transcription, DNA-templated	.	.	.
comp1257_c0	comp1257_c0_seq1	.	.	.	.	.	.	.	.	.	.	.	.	.	.	.
comp1258_c0	comp1258_c0_seq1	.	.	.	.	.	.	.	.	.	.	.	.	.	.	.
comp1262_c0	comp1262_c0_seq1	.	.	.	.	.	.	.	.	.	.	.	.	.	.	.
comp1263_c0	comp1263_c0_seq1	.	.	.	m.716	13-441[-]	sp|Q8VZG8|Y4885_ARATH^Q8VZG8^Q:1-357,H:923-1045^48.78%ID^E:1e-32^RecName: Full=Probable LRR receptor-like serine/threonine-protein kinase At4g08850;^Eukaryota; Viridiplantae; Streptophyta; Embryophyta; Tracheophyta; Spermatophyta; Magnoliophyta; eudicotyledons; Gunneridae; Pentapetalae; rosids; malvids; Brassicales; Brassicaceae; Camelineae; Arabidopsis	.	PF00069.20^Pkinase^Protein kinase domain^1-116^E:8e-16`PF07714.12^Pkinase_Tyr^Protein tyrosine kinase^1-116^E:3.6e-11	.	.	COG0515^Serine Threonine protein kinase	GO:0016021^cellular_component^integral component of membrane`GO:0016020^cellular_component^membrane`GO:0005886^cellular_component^plasma membrane`GO:0009506^cellular_component^plasmodesma`GO:0005524^molecular_function^ATP binding`GO:0004674^molecular_function^protein serine/threonine kinase activity`GO:0004713^molecular_function^protein tyrosine kinase activity	GO:0004672^molecular_function^protein kinase activity`GO:0005524^molecular_function^ATP binding`GO:0006468^biological_process^protein phosphorylation	.	.
comp1264_c0	comp1264_c0_seq1	.	.	.	m.717	3-443[+]	sp|Q9SX78|CXE2_ARATH^Q9SX78^Q:1-429,H:160-297^39.58%ID^E:3e-29^RecName: Full=Probable carboxylesterase 2;^Eukaryota; Viridiplantae; Streptophyta; Embryophyta; Tracheophyta; Spermatophyta; Magnoliophyta; eudicotyledons; Gunneridae; Pentapetalae; rosids; malvids; Brassicales; Brassicaceae; Camelineae; Arabidopsis	.	PF07859.8^Abhydrolase_3^alpha/beta hydrolase fold^1-135^E:8.1e-16	.	.	COG0657^alpha beta hydrolase fold-3 domain protein	GO:0052689^molecular_function^carboxylic ester hydrolase activity	GO:0016787^molecular_function^hydrolase activity`GO:0008152^biological_process^metabolic process	.	.
comp1265_c0	comp1265_c0_seq1	.	.	.	.	.	.	.	.	.	.	.	.	.	.	.
comp1266_c0	comp1266_c0_seq1	.	.	.	m.722	2-658[+]	sp|Q9LIB6|COBL8_ARATH^Q9LIB6^Q:121-606,H:40-193^41.36%ID^E:3e-29^RecName: Full=COBRA-like protein 8;^Eukaryota; Viridiplantae; Streptophyta; Embryophyta; Tracheophyta; Spermatophyta; Magnoliophyta; eudicotyledons; Gunneridae; Pentapetalae; rosids; malvids; Brassicales; Brassicaceae; Camelineae; Arabidopsis	.	.	sigP:1^19^0.934^YES	.	.	GO:0031225^cellular_component^anchored component of membrane`GO:0005886^cellular_component^plasma membrane`GO:0016049^biological_process^cell growth`GO:0010215^biological_process^cellulose microfibril organization	.	.	.
comp1267_c0	comp1267_c0_seq1	.	.	.	m.727	136-483[+]	sp|Q0DTM7|CCJ18_ORYSJ^Q0DTM7^Q:339-1,H:9-121^78.76%ID^E:5e-58^RecName: Full=Cyclin-J18-like;^Eukaryota; Viridiplantae; Streptophyta; Embryophyta; Tracheophyta; Spermatophyta; Magnoliophyta; Liliopsida; Poales; Poaceae; BEP clade; Ehrhartoideae; Oryzeae; Oryza	.	.	.	.	.	GO:0007049^biological_process^cell cycle`GO:0051301^biological_process^cell division	.	.	.
comp1269_c0	comp1269_c0_seq1	.	.	.	.	.	.	.	.	.	.	.	.	.	.	.
comp1272_c0	comp1272_c0_seq1	.	.	.	m.728	1-579[-]	sp|O75691|UTP20_HUMAN^O75691^Q:13-300,H:949-1045^28.87%ID^E:6e-10^RecName: Full=Small subunit processome component 20 homolog;^Eukaryota; Metazoa; Chordata; Craniata; Vertebrata; Euteleostomi; Mammalia; Eutheria; Euarchontoglires; Primates; Haplorrhini; Catarrhini; Hominidae; Homo	.	PF07539.7^DRIM^Down-regulated in metastasis^1-118^E:5.7e-32	.	.	.	GO:0030686^cellular_component^90S preribosome`GO:0005737^cellular_component^cytoplasm`GO:0005730^cellular_component^nucleolus`GO:0005654^cellular_component^nucleoplasm`GO:0030688^cellular_component^preribosome, small subunit precursor`GO:0032040^cellular_component^small-subunit processome`GO:0044822^molecular_function^poly(A) RNA binding`GO:0005515^molecular_function^protein binding`GO:0000480^bi…	.	.	.
comp1274_c0	comp1274_c0_seq1	.	.	.	.	.	.	.	.	.	.	.	.	.	.	.
comp1275_c0	comp1275_c0_seq1	.	.	.	.	.	.	.	.	.	.	.	.	.	.	.
comp1275_c0	comp1275_c0_seq2	.	.	.	.	.	.	.	.	.	.	.	.	.	.	.
comp1276_c0	comp1276_c0_seq1	.	.	.	.	.	.	.	.	.	.	.	.	.	.	.
comp1277_c0	comp1277_c0_seq1	.	.	.	.	.	.	.	.	.	.	.	.	.	.	.
comp1277_c0	comp1277_c0_seq2	.	.	.	.	.	.	.	.	.	.	.	.	.	.	.
comp1278_c0	comp1278_c0_seq1	.	.	.	.	.	.	.	.	.	.	.	.	.	.	.
comp1280_c0	comp1280_c0_seq1	.	.	.	m.729	3-410[-]	.	.	.	.	.	.	.	.	.	.
comp1281_c0	comp1281_c0_seq1	.	.	.	.	.	.	.	.	.	.	.	.	.	.	.
comp1283_c0	comp1283_c0_seq1	.	.	.	m.730	2-547[+]	sp|Q9EPI1|XYLT1_RAT^Q9EPI1^Q:7-525,H:241-406^31.43%ID^E:1e-14^RecName: Full=Xylosyltransferase 1;^Eukaryota; Metazoa; Chordata; Craniata; Vertebrata; Euteleostomi; Mammalia; Eutheria; Euarchontoglires; Glires; Rodentia; Sciurognathi; Muroidea; Muridae; Murinae; Rattus	.	PF02485.16^Branch^Core-2/I-Branching enzyme^4-180^E:7.3e-38	.	.	.	GO:0005789^cellular_component^endoplasmic reticulum membrane`GO:0000139^cellular_component^Golgi membrane`GO:0008375^molecular_function^acetylglucosaminyltransferase activity`GO:0030158^molecular_function^protein xylosyltransferase activity`GO:0030206^biological_process^chondroitin sulfate biosynthetic process`GO:0015012^biological_process^heparan sulfate proteoglycan biosynthetic process`GO:0048…	GO:0008375^molecular_function^acetylglucosaminyltransferase activity`GO:0016020^cellular_component^membrane	.	.
comp1284_c0	comp1284_c0_seq1	.	.	.	.	.	.	.	.	.	.	.	.	.	.	.
comp1285_c0	comp1285_c0_seq1	.	.	.	.	.	.	.	.	.	.	.	.	.	.	.
comp1285_c0	comp1285_c0_seq2	.	.	.	.	.	.	.	.	.	.	.	.	.	.	.
comp1287_c0	comp1287_c0_seq1	.	.	.	m.732	117-476[-]	.	.	.	sigP:1^26^0.521^YES	ExpAA=43.42^PredHel=2^Topology=i5-22o95-117i	.	.	.	.	.
comp1288_c0	comp1288_c0_seq1	.	.	.	.	.	.	.	.	.	.	.	.	.	.	.
comp1289_c0	comp1289_c0_seq1	.	.	.	.	.	.	.	.	.	.	.	.	.	.	.
comp1292_c0	comp1292_c0_seq1	.	.	.	.	.	.	.	.	.	.	.	.	.	.	.
comp1292_c0	comp1292_c0_seq2	.	.	.	.	.	.	.	.	.	.	.	.	.	.	.
comp1293_c0	comp1293_c0_seq1	.	.	.	.	.	.	.	.	.	.	.	.	.	.	.
comp1295_c0	comp1295_c0_seq1	.	.	.	m.734	2-334[-]	sp|P93594|AMYB_WHEAT^P93594^Q:1-264,H:118-205^92.05%ID^E:6e-52^RecName: Full=Beta-amylase;^Eukaryota; Viridiplantae; Streptophyta; Embryophyta; Tracheophyta; Spermatophyta; Magnoliophyta; Liliopsida; Poales; Poaceae; BEP clade; Pooideae; Triticeae; Triticum	.	PF01373.12^Glyco_hydro_14^Glycosyl hydrolase family 14^1-90^E:4.6e-24	.	.	.	GO:0016161^molecular_function^beta-amylase activity`GO:0000272^biological_process^polysaccharide catabolic process	GO:0016161^molecular_function^beta-amylase activity`GO:0000272^biological_process^polysaccharide catabolic process	.	.
comp1295_c0	comp1295_c0_seq2	.	.	.	.	.	.	.	.	.	.	.	.	.	.	.
comp1296_c0	comp1296_c0_seq1	.	.	.	.	.	.	.	.	.	.	.	.	.	.	.
comp1297_c0	comp1297_c0_seq1	.	.	.	m.735	3-548[-]	sp|Q75G68|ANM62_ORYSJ^Q75G68^Q:4-546,H:41-221^96.13%ID^E:2e-113^RecName: Full=Probable protein arginine N-methyltransferase 6.2;^Eukaryota; Viridiplantae; Streptophyta; Embryophyta; Tracheophyta; Spermatophyta; Magnoliophyta; Liliopsida; Poales; Poaceae; BEP clade; Ehrhartoideae; Oryzeae; Oryza	.	PF02353.15^CMAS^Mycolic acid cyclopropane synthetase^5-119^E:0.00013`PF03848.9^TehB^Tellurite resistance protein TehB^23-147^E:1.7e-09`PF08003.6^Methyltransf_9^Protein of unknown function (DUF1698)^28-148^E:2.1e-07`PF02475.11^Met_10^Met-10+ like-protein^42-120^E:7.2e-06`PF06325.8^PrmA^Ribosomal protein L11 methyltransferase (PrmA)^44-117^E:5.6e-12`PF13847.1^Methyltransf_31^Methyltransferase domai…	.	.	COG0500^methyltransferase	GO:0008168^molecular_function^methyltransferase activity`GO:0006479^biological_process^protein methylation	GO:0008610^biological_process^lipid biosynthetic process`GO:0016740^molecular_function^transferase activity`GO:0008276^molecular_function^protein methyltransferase activity`GO:0006479^biological_process^protein methylation`GO:0005737^cellular_component^cytoplasm`GO:0008168^molecular_function^methyltransferase activity`GO:0008152^biological_process^metabolic process	.	.
comp1297_c0	comp1297_c0_seq2	.	.	.	m.736	100-567[-]	sp|Q75G68|ANM62_ORYSJ^Q75G68^Q:4-459,H:41-192^96.71%ID^E:6e-91^RecName: Full=Probable protein arginine N-methyltransferase 6.2;^Eukaryota; Viridiplantae; Streptophyta; Embryophyta; Tracheophyta; Spermatophyta; Magnoliophyta; Liliopsida; Poales; Poaceae; BEP clade; Ehrhartoideae; Oryzeae; Oryza	.	PF02353.15^CMAS^Mycolic acid cyclopropane synthetase^5-116^E:0.00012`PF03848.9^TehB^Tellurite resistance protein TehB^23-147^E:1.1e-09`PF08003.6^Methyltransf_9^Protein of unknown function (DUF1698)^28-148^E:1.3e-07`PF02475.11^Met_10^Met-10+ like-protein^42-120^E:5e-06`PF02527.10^GidB^rRNA small subunit methyltransferase G^42-117^E:0.00022`PF06325.8^PrmA^Ribosomal protein L11 methyltransferase (Pr…	.	.	COG0500^methyltransferase	GO:0008168^molecular_function^methyltransferase activity`GO:0006479^biological_process^protein methylation	GO:0008610^biological_process^lipid biosynthetic process`GO:0016740^molecular_function^transferase activity`GO:0008649^molecular_function^rRNA methyltransferase activity`GO:0006364^biological_process^rRNA processing`GO:0005737^cellular_component^cytoplasm`GO:0008276^molecular_function^protein methyltransferase activity`GO:0006479^biological_process^protein methylation`GO:0008168^molecular_functio…	.	.
comp1298_c0	comp1298_c0_seq1	.	.	.	.	.	.	.	.	.	.	.	.	.	.	.
comp1301_c0	comp1301_c0_seq1	.	.	.	m.737	3-686[+]	sp|Q8H0M1|QORH_SPIOL^Q8H0M1^Q:4-681,H:87-311^51.75%ID^E:3e-64^RecName: Full=Quinone-oxidoreductase homolog, chloroplastic;^Eukaryota; Viridiplantae; Streptophyta; Embryophyta; Tracheophyta; Spermatophyta; Magnoliophyta; eudicotyledons; Gunneridae; Pentapetalae; Caryophyllales; Amaranthaceae; Chenopodioideae; Anserineae; Spinacia	.	PF00107.21^ADH_zinc_N^Zinc-binding dehydrogenase^81-146^E:2.9e-07`PF13602.1^ADH_zinc_N_2^Zinc-binding dehydrogenase^113-227^E:5.2e-10	.	.	.	GO:0009706^cellular_component^chloroplast inner membrane`GO:0016491^molecular_function^oxidoreductase activity`GO:0008270^molecular_function^zinc ion binding	GO:0008270^molecular_function^zinc ion binding`GO:0016491^molecular_function^oxidoreductase activity`GO:0055114^biological_process^oxidation-reduction process	.	.
comp1302_c0	comp1302_c0_seq1	.	.	.	.	.	.	.	.	.	.	.	.	.	.	.
comp1303_c0	comp1303_c0_seq1	.	.	.	.	.	.	.	.	.	.	.	.	.	.	.
comp1304_c0	comp1304_c0_seq1	.	.	.	m.741	2-313[+]	sp|Q8LL69|DBNBT_TAXCA^Q8LL69^Q:37-282,H:337-426^31.11%ID^E:2e-08^RecName: Full=3'-N-debenzoyl-2'-deoxytaxol N-benzoyltransferase;^Eukaryota; Viridiplantae; Streptophyta; Embryophyta; Tracheophyta; Spermatophyta; Pinidae; Cupressales; Taxaceae; Taxus	.	PF02458.10^Transferase^Transferase family^24-74^E:7e-09	.	.	.	GO:0016747^molecular_function^transferase activity, transferring acyl groups other than amino-acyl groups`GO:0042617^biological_process^paclitaxel biosynthetic process	GO:0016747^molecular_function^transferase activity, transferring acyl groups other than amino-acyl groups	.	.
comp1305_c0	comp1305_c0_seq1	.	.	.	m.742	39-521[-]	sp|Q9ZR08|Y4230_ARATH^Q9ZR08^Q:479-264,H:748-819^51.39%ID^E:1e-09^RecName: Full=G-type lectin S-receptor-like serine/threonine-protein kinase At4g03230;^Eukaryota; Viridiplantae; Streptophyta; Embryophyta; Tracheophyta; Spermatophyta; Magnoliophyta; eudicotyledons; Gunneridae; Pentapetalae; rosids; malvids; Brassicales; Brassicaceae; Camelineae; Arabidopsis	.	.	.	.	COG0515^Serine Threonine protein kinase	GO:0016021^cellular_component^integral component of membrane`GO:0005886^cellular_component^plasma membrane`GO:0005524^molecular_function^ATP binding`GO:0005516^molecular_function^calmodulin binding`GO:0004674^molecular_function^protein serine/threonine kinase activity`GO:0048544^biological_process^recognition of pollen	.	.	.
comp1305_c0	comp1305_c0_seq1	.	.	.	m.743	3-437[+]	sp|Q9ZR08|Y4230_ARATH^Q9ZR08^Q:41-256,H:748-819^51.39%ID^E:1e-09^RecName: Full=G-type lectin S-receptor-like serine/threonine-protein kinase At4g03230;^Eukaryota; Viridiplantae; Streptophyta; Embryophyta; Tracheophyta; Spermatophyta; Magnoliophyta; eudicotyledons; Gunneridae; Pentapetalae; rosids; malvids; Brassicales; Brassicaceae; Camelineae; Arabidopsis	.	.	sigP:1^19^0.457^YES	.	COG0515^Serine Threonine protein kinase	GO:0016021^cellular_component^integral component of membrane`GO:0005886^cellular_component^plasma membrane`GO:0005524^molecular_function^ATP binding`GO:0005516^molecular_function^calmodulin binding`GO:0004674^molecular_function^protein serine/threonine kinase activity`GO:0048544^biological_process^recognition of pollen	.	.	.
comp1306_c0	comp1306_c0_seq1	.	.	.	.	.	.	.	.	.	.	.	.	.	.	.
comp1308_c0	comp1308_c0_seq1	.	.	.	.	.	.	.	.	.	.	.	.	.	.	.
comp1309_c0	comp1309_c0_seq1	.	.	.	m.746	3-350[+]	.	.	.	.	.	.	.	.	.	.
comp1311_c0	comp1311_c0_seq1	.	.	.	.	.	.	.	.	.	.	.	.	.	.	.
comp1311_c0	comp1311_c0_seq2	.	.	.	.	.	.	.	.	.	.	.	.	.	.	.
comp1312_c0	comp1312_c0_seq1	.	.	.	m.747	2-397[+]	.	.	.	.	.	.	.	.	.	.
comp1313_c0	comp1313_c0_seq1	.	.	.	.	.	.	.	.	.	.	.	.	.	.	.
comp1314_c0	comp1314_c0_seq1	.	.	.	m.749	2-622[+]	sp|Q9SZL8|FRS5_ARATH^Q9SZL8^Q:1-321,H:534-637^29.63%ID^E:5e-06^RecName: Full=Protein FAR1-RELATED SEQUENCE 5;^Eukaryota; Viridiplantae; Streptophyta; Embryophyta; Tracheophyta; Spermatophyta; Magnoliophyta; eudicotyledons; Gunneridae; Pentapetalae; rosids; malvids; Brassicales; Brassicaceae; Camelineae; Arabidopsis	.	PF04434.12^SWIM^SWIM zinc finger^59-78^E:0.21	.	.	.	GO:0005634^cellular_component^nucleus`GO:0008270^molecular_function^zinc ion binding	GO:0008270^molecular_function^zinc ion binding	.	.
comp1315_c0	comp1315_c0_seq1	.	.	.	m.751	3-323[+]	sp|Q7XUA8|ILL5_ORYSJ^Q7XUA8^Q:1-270,H:163-252^80%ID^E:3e-45^RecName: Full=IAA-amino acid hydrolase ILR1-like 5;^Eukaryota; Viridiplantae; Streptophyta; Embryophyta; Tracheophyta; Spermatophyta; Magnoliophyta; Liliopsida; Poales; Poaceae; BEP clade; Ehrhartoideae; Oryzeae; Oryza	.	.	.	.	COG1473^amidohydrolase	GO:0016787^molecular_function^hydrolase activity	.	.	.
comp1317_c0	comp1317_c0_seq1	.	.	.	m.752	1-384[+]	sp|Q9SRQ1|C89A9_ARATH^Q9SRQ1^Q:378-103,H:420-511^59.14%ID^E:1e-30^RecName: Full=Cytochrome P450 89A9;^Eukaryota; Viridiplantae; Streptophyta; Embryophyta; Tracheophyta; Spermatophyta; Magnoliophyta; eudicotyledons; Gunneridae; Pentapetalae; rosids; malvids; Brassicales; Brassicaceae; Camelineae; Arabidopsis	.	.	.	.	.	GO:0005789^cellular_component^endoplasmic reticulum membrane`GO:0016021^cellular_component^integral component of membrane`GO:0020037^molecular_function^heme binding`GO:0005506^molecular_function^iron ion binding`GO:0004497^molecular_function^monooxygenase activity`GO:0016705^molecular_function^oxidoreductase activity, acting on paired donors, with incorporation or reduction of molecular oxygen	.	.	.
comp1319_c0	comp1319_c0_seq1	.	.	.	m.753	2-418[+]	.	.	.	.	.	.	.	.	.	.
comp1320_c0	comp1320_c0_seq1	.	.	.	m.755	2-502[-]	sp|Q9FHS6|FK119_ARATH^Q9FHS6^Q:55-222,H:48-102^50%ID^E:4e-06^RecName: Full=F-box/kelch-repeat protein At5g43190;^Eukaryota; Viridiplantae; Streptophyta; Embryophyta; Tracheophyta; Spermatophyta; Magnoliophyta; eudicotyledons; Gunneridae; Pentapetalae; rosids; malvids; Brassicales; Brassicaceae; Camelineae; Arabidopsis	.	PF00646.28^F-box^F-box domain^18-59^E:0.00065	.	.	.	.	GO:0005515^molecular_function^protein binding	.	.
comp1321_c0	comp1321_c0_seq1	.	.	.	m.757	16-378[-]	.	.	.	sigP:1^17^0.54^YES	.	.	.	.	.	.
comp1321_c0	comp1321_c0_seq2	.	.	.	m.758	16-498[-]	.	.	.	.	.	.	.	.	.	.
comp1322_c0	comp1322_c0_seq1	.	.	.	.	.	.	.	.	.	.	.	.	.	.	.
comp1324_c0	comp1324_c0_seq1	.	.	.	.	.	.	.	.	.	.	.	.	.	.	.
comp1326_c0	comp1326_c0_seq1	.	.	.	m.760	2-619[+]	.	.	.	.	.	.	.	.	.	.
comp1327_c0	comp1327_c0_seq1	.	.	.	.	.	.	.	.	.	.	.	.	.	.	.
comp1329_c0	comp1329_c0_seq1	.	.	.	m.762	1-303[+]	.	.	.	.	.	.	.	.	.	.
comp1330_c0	comp1330_c0_seq1	.	.	.	.	.	.	.	.	.	.	.	.	.	.	.
comp1330_c0	comp1330_c0_seq2	.	.	.	.	.	.	.	.	.	.	.	.	.	.	.
comp1331_c0	comp1331_c0_seq1	.	.	.	.	.	.	.	.	.	.	.	.	.	.	.
comp1332_c0	comp1332_c0_seq1	.	.	.	.	.	.	.	.	.	.	.	.	.	.	.
comp1332_c0	comp1332_c0_seq2	.	.	.	.	.	.	.	.	.	.	.	.	.	.	.
comp1333_c0	comp1333_c0_seq1	.	.	.	.	.	.	.	.	.	.	.	.	.	.	.
comp1334_c0	comp1334_c0_seq1	.	.	.	.	.	.	.	.	.	.	.	.	.	.	.
comp1335_c0	comp1335_c0_seq1	.	.	.	.	.	.	.	.	.	.	.	.	.	.	.
comp1336_c0	comp1336_c0_seq1	.	.	.	m.766	87-668[-]	sp|Q503P2|NIP7_DANRE^Q503P2^Q:16-576,H:1-179^54.55%ID^E:4e-60^RecName: Full=60S ribosome subunit biogenesis protein NIP7 homolog;^Eukaryota; Metazoa; Chordata; Craniata; Vertebrata; Euteleostomi; Actinopterygii; Neopterygii; Teleostei; Ostariophysi; Cypriniformes; Cyprinidae; Danio	.	PF03657.8^UPF0113^Uncharacterised protein family (UPF0113)^78-188^E:3.3e-06	.	.	COG1374^pre-rRNA processing and 60S ribosome subunit assembly (By similarity)	GO:0005730^cellular_component^nucleolus`GO:0003723^molecular_function^RNA binding`GO:0042255^biological_process^ribosome assembly	.	.	.
comp1337_c0	comp1337_c0_seq1	.	.	.	.	.	.	.	.	.	.	.	.	.	.	.
comp1337_c0	comp1337_c0_seq2	.	.	.	m.768	1-360[+]	.	.	.	.	.	.	.	.	.	.
comp1338_c0	comp1338_c0_seq1	.	.	.	.	.	.	.	.	.	.	.	.	.	.	.
comp1339_c0	comp1339_c0_seq1	.	.	.	.	.	.	.	.	.	.	.	.	.	.	.
comp1339_c0	comp1339_c0_seq2	.	.	.	.	.	.	.	.	.	.	.	.	.	.	.
comp1340_c0	comp1340_c0_seq1	.	.	.	.	.	.	.	.	.	.	.	.	.	.	.
comp1341_c0	comp1341_c0_seq1	.	.	.	.	.	.	.	.	.	.	.	.	.	.	.
comp1343_c0	comp1343_c0_seq1	.	.	.	.	.	.	.	.	.	.	.	.	.	.	.
comp1344_c0	comp1344_c0_seq1	.	.	.	.	.	.	.	.	.	.	.	.	.	.	.
comp1345_c0	comp1345_c0_seq1	.	.	.	.	.	.	.	.	.	.	.	.	.	.	.
comp1346_c0	comp1346_c0_seq1	.	.	.	m.771	3-611[+]	sp|Q9SZL8|FRS5_ARATH^Q9SZL8^Q:4-585,H:309-502^38.66%ID^E:1e-51^RecName: Full=Protein FAR1-RELATED SEQUENCE 5;^Eukaryota; Viridiplantae; Streptophyta; Embryophyta; Tracheophyta; Spermatophyta; Magnoliophyta; eudicotyledons; Gunneridae; Pentapetalae; rosids; malvids; Brassicales; Brassicaceae; Camelineae; Arabidopsis	.	PF10551.4^MULE^MULE transposase domain^10-87^E:1.2e-20	.	.	.	GO:0005634^cellular_component^nucleus`GO:0008270^molecular_function^zinc ion binding	.	.	.
comp1348_c0	comp1348_c0_seq1	.	.	.	.	.	.	.	.	.	.	.	.	.	.	.
comp1349_c0	comp1349_c0_seq1	.	.	.	.	.	.	.	.	.	.	.	.	.	.	.
comp1352_c0	comp1352_c0_seq1	.	.	.	.	.	.	.	.	.	.	.	.	.	.	.
comp1355_c0	comp1355_c0_seq1	.	.	.	m.773	1-1131[+]	sp|P0C042|Y4597_ARATH^P0C042^Q:343-1128,H:57-311^40.75%ID^E:2e-61^RecName: Full=Uncharacterized protein At4g15970;^Eukaryota; Viridiplantae; Streptophyta; Embryophyta; Tracheophyta; Spermatophyta; Magnoliophyta; eudicotyledons; Gunneridae; Pentapetalae; rosids; malvids; Brassicales; Brassicaceae; Camelineae; Arabidopsis	.	PF03407.11^Nucleotid_trans^Nucleotide-diphospho-sugar transferase^146-345^E:1.7e-59	sigP:1^22^0.496^YES	.	.	.	.	.	.
comp1356_c0	comp1356_c0_seq1	.	.	.	.	.	.	.	.	.	.	.	.	.	.	.
comp1357_c0	comp1357_c0_seq1	.	.	.	m.774	263-622[-]	.	.	.	.	.	.	.	.	.	.
comp1358_c0	comp1358_c0_seq1	.	.	.	m.775	3-332[-]	.	.	.	sigP:1^21^0.612^YES	.	.	.	.	.	.
comp1359_c0	comp1359_c0_seq1	.	.	.	.	.	.	.	.	.	.	.	.	.	.	.
comp1360_c0	comp1360_c0_seq1	.	.	.	.	.	.	.	.	.	.	.	.	.	.	.
comp1361_c0	comp1361_c0_seq1	.	.	.	m.776	1-504[-]	sp|Q6S001|KIF11_DICDI^Q6S001^Q:1-486,H:267-435^57.4%ID^E:2e-51^RecName: Full=Kinesin-related protein 11;^Eukaryota; Amoebozoa; Mycetozoa; Dictyosteliida; Dictyostelium	.	PF00225.18^Kinesin^Kinesin motor domain^2-132^E:4.1e-50	.	.	COG5059^Kinesin family member	GO:0005737^cellular_component^cytoplasm`GO:0005871^cellular_component^kinesin complex`GO:0035371^cellular_component^microtubule plus-end`GO:0005524^molecular_function^ATP binding`GO:0003777^molecular_function^microtubule motor activity`GO:0008152^biological_process^metabolic process`GO:0007018^biological_process^microtubule-based movement`GO:0006810^biological_process^transport	GO:0003777^molecular_function^microtubule motor activity`GO:0005524^molecular_function^ATP binding`GO:0008017^molecular_function^microtubule binding`GO:0007018^biological_process^microtubule-based movement	.	.
comp1362_c0	comp1362_c0_seq1	.	.	.	.	.	.	.	.	.	.	.	.	.	.	.
comp1363_c0	comp1363_c0_seq1	.	.	.	.	.	.	.	.	.	.	.	.	.	.	.
comp1364_c0	comp1364_c0_seq1	.	.	.	.	.	.	.	.	.	.	.	.	.	.	.
comp1366_c0	comp1366_c0_seq1	.	.	.	m.779	2-637[+]	sp|Q93WV4|WRK71_ARATH^Q93WV4^Q:25-273,H:120-202^86.75%ID^E:2e-47^RecName: Full=Probable WRKY transcription factor 71;^Eukaryota; Viridiplantae; Streptophyta; Embryophyta; Tracheophyta; Spermatophyta; Magnoliophyta; eudicotyledons; Gunneridae; Pentapetalae; rosids; malvids; Brassicales; Brassicaceae; Camelineae; Arabidopsis	.	PF03106.10^WRKY^WRKY DNA -binding domain^25-82^E:2.9e-31	.	.	.	GO:0005634^cellular_component^nucleus`GO:0043565^molecular_function^sequence-specific DNA binding`GO:0003700^molecular_function^sequence-specific DNA binding transcription factor activity`GO:0006351^biological_process^transcription, DNA-templated	GO:0003700^molecular_function^sequence-specific DNA binding transcription factor activity`GO:0043565^molecular_function^sequence-specific DNA binding`GO:0006355^biological_process^regulation of transcription, DNA-templated	.	.
comp1368_c0	comp1368_c0_seq1	.	.	.	m.783	1-318[-]	.	.	.	.	ExpAA=20.43^PredHel=1^Topology=i20-37o	.	.	.	.	.
comp1369_c0	comp1369_c0_seq1	.	.	.	.	.	.	.	.	.	.	.	.	.	.	.
comp1369_c0	comp1369_c0_seq2	.	.	.	.	.	.	.	.	.	.	.	.	.	.	.
comp1370_c0	comp1370_c0_seq1	.	.	.	m.784	3-329[+]	.	.	.	.	.	.	.	.	.	.
comp1370_c0	comp1370_c0_seq2	.	.	.	.	.	.	.	.	.	.	.	.	.	.	.
comp1371_c0	comp1371_c0_seq1	.	.	.	.	.	.	.	.	.	.	.	.	.	.	.
comp1372_c0	comp1372_c0_seq1	.	.	.	.	.	.	.	.	.	.	.	.	.	.	.
comp1375_c0	comp1375_c0_seq1	.	.	.	.	.	.	.	.	.	.	.	.	.	.	.
comp1375_c0	comp1375_c0_seq2	.	.	.	.	.	.	.	.	.	.	.	.	.	.	.
comp1379_c0	comp1379_c0_seq1	.	.	.	m.785	3-347[-]	sp|Q9ZQ99|U73C1_ARATH^Q9ZQ99^Q:4-345,H:67-182^32.76%ID^E:5e-16^RecName: Full=UDP-glycosyltransferase 73C1;^Eukaryota; Viridiplantae; Streptophyta; Embryophyta; Tracheophyta; Spermatophyta; Magnoliophyta; eudicotyledons; Gunneridae; Pentapetalae; rosids; malvids; Brassicales; Brassicaceae; Camelineae; Arabidopsis	.	.	.	.	.	GO:0050502^molecular_function^cis-zeatin O-beta-D-glucosyltransferase activity`GO:0050403^molecular_function^trans-zeatin O-beta-D-glucosyltransferase activity`GO:0035251^molecular_function^UDP-glucosyltransferase activity`GO:0009636^biological_process^response to toxic substance`GO:0010224^biological_process^response to UV-B	.	.	.
comp1380_c0	comp1380_c0_seq1	.	.	.	m.787	3-458[+]	sp|Q8L612|MACP1_ARATH^Q8L612^Q:4-453,H:452-608^49.07%ID^E:2e-38^RecName: Full=MACPF domain-containing protein At1g14780;^Eukaryota; Viridiplantae; Streptophyta; Embryophyta; Tracheophyta; Spermatophyta; Magnoliophyta; eudicotyledons; Gunneridae; Pentapetalae; rosids; malvids; Brassicales; Brassicaceae; Camelineae; Arabidopsis	.	.	.	.	.	GO:0009626^biological_process^plant-type hypersensitive response	.	.	.
comp1381_c0	comp1381_c0_seq1	.	.	.	.	.	.	.	.	.	.	.	.	.	.	.
comp1382_c0	comp1382_c0_seq1	.	.	.	m.788	137-547[-]	sp|Q9CAB8|PXG5_ARATH^Q9CAB8^Q:4-351,H:65-178^68.97%ID^E:3e-47^RecName: Full=Probable peroxygenase 5;^Eukaryota; Viridiplantae; Streptophyta; Embryophyta; Tracheophyta; Spermatophyta; Magnoliophyta; eudicotyledons; Gunneridae; Pentapetalae; rosids; malvids; Brassicales; Brassicaceae; Camelineae; Arabidopsis	.	PF05042.8^Caleosin^Caleosin related protein^2-124^E:3e-51	.	.	.	GO:0005783^cellular_component^endoplasmic reticulum`GO:0005811^cellular_component^lipid particle`GO:0031090^cellular_component^organelle membrane`GO:0046872^molecular_function^metal ion binding`GO:1990137^molecular_function^plant seed peroxidase activity	.	.	.
comp1385_c0	comp1385_c0_seq1	.	.	.	.	.	.	.	.	.	.	.	.	.	.	.
comp1387_c0	comp1387_c0_seq1	.	.	.	.	.	.	.	.	.	.	.	.	.	.	.
comp1389_c0	comp1389_c0_seq1	.	.	.	.	.	.	.	.	.	.	.	.	.	.	.
comp1393_c0	comp1393_c0_seq1	.	.	.	.	.	.	.	.	.	.	.	.	.	.	.
comp1394_c0	comp1394_c0_seq1	.	.	.	m.790	3-314[-]	.	.	.	.	.	.	.	.	.	.
comp1395_c0	comp1395_c0_seq1	.	.	.	m.792	2-997[-]	sp|O49561|G2OX8_ARATH^O49561^Q:166-885,H:63-290^33.33%ID^E:3e-26^RecName: Full=Gibberellin 2-beta-dioxygenase 8;^Eukaryota; Viridiplantae; Streptophyta; Embryophyta; Tracheophyta; Spermatophyta; Magnoliophyta; eudicotyledons; Gunneridae; Pentapetalae; rosids; malvids; Brassicales; Brassicaceae; Camelineae; Arabidopsis	.	PF14226.1^DIOX_N^non-haem dioxygenase in morphine synthesis N-terminal^41-101^E:1.1e-12`PF03171.15^2OG-FeII_Oxy^2OG-Fe(II) oxygenase superfamily^194-294^E:7.8e-19	.	.	COG3491^2OGFe(II) oxygenase	GO:0052635^molecular_function^C-20 gibberellin 2-beta-dioxygenase activity`GO:0046872^molecular_function^metal ion binding`GO:0009686^biological_process^gibberellin biosynthetic process`GO:0009685^biological_process^gibberellin metabolic process	GO:0016491^molecular_function^oxidoreductase activity`GO:0016706^molecular_function^oxidoreductase activity, acting on paired donors, with incorporation or reduction of molecular oxygen, 2-oxoglutarate as one donor, and incorporation of one atom each of oxygen into both donors`GO:0055114^biological_process^oxidation-reduction process	.	.
comp1395_c0	comp1395_c0_seq2	.	.	.	m.796	141-1223[+]	sp|O49561|G2OX8_ARATH^O49561^Q:915-58,H:63-333^36.95%ID^E:1e-41^RecName: Full=Gibberellin 2-beta-dioxygenase 8;^Eukaryota; Viridiplantae; Streptophyta; Embryophyta; Tracheophyta; Spermatophyta; Magnoliophyta; eudicotyledons; Gunneridae; Pentapetalae; rosids; malvids; Brassicales; Brassicaceae; Camelineae; Arabidopsis	.	.	.	.	COG3491^2OGFe(II) oxygenase	GO:0052635^molecular_function^C-20 gibberellin 2-beta-dioxygenase activity`GO:0046872^molecular_function^metal ion binding`GO:0009686^biological_process^gibberellin biosynthetic process`GO:0009685^biological_process^gibberellin metabolic process	.	.	.
comp1395_c0	comp1395_c0_seq2	.	.	.	m.795	133-1218[-]	sp|O49561|G2OX8_ARATH^O49561^Q:164-1021,H:63-333^36.95%ID^E:1e-41^RecName: Full=Gibberellin 2-beta-dioxygenase 8;^Eukaryota; Viridiplantae; Streptophyta; Embryophyta; Tracheophyta; Spermatophyta; Magnoliophyta; eudicotyledons; Gunneridae; Pentapetalae; rosids; malvids; Brassicales; Brassicaceae; Camelineae; Arabidopsis	.	.	.	.	COG3491^2OGFe(II) oxygenase	GO:0052635^molecular_function^C-20 gibberellin 2-beta-dioxygenase activity`GO:0046872^molecular_function^metal ion binding`GO:0009686^biological_process^gibberellin biosynthetic process`GO:0009685^biological_process^gibberellin metabolic process	.	.	.
comp1396_c0	comp1396_c0_seq1	.	.	.	m.798	1-543[+]	sp|Q6L5F7|MPK17_ORYSJ^Q6L5F7^Q:1-540,H:303-482^92.78%ID^E:2e-116^RecName: Full=Mitogen-activated protein kinase 17;^Eukaryota; Viridiplantae; Streptophyta; Embryophyta; Tracheophyta; Spermatophyta; Magnoliophyta; Liliopsida; Poales; Poaceae; BEP clade; Ehrhartoideae; Oryzeae; Oryza	.	PF00069.20^Pkinase^Protein kinase domain^1-94^E:9.7e-07	.	.	COG0515^Serine Threonine protein kinase	GO:0005524^molecular_function^ATP binding`GO:0004707^molecular_function^MAP kinase activity	GO:0004672^molecular_function^protein kinase activity`GO:0005524^molecular_function^ATP binding`GO:0006468^biological_process^protein phosphorylation	.	.
comp1398_c0	comp1398_c0_seq1	.	.	.	.	.	.	.	.	.	.	.	.	.	.	.
comp1399_c0	comp1399_c0_seq1	.	.	.	.	.	.	.	.	.	.	.	.	.	.	.
comp1402_c0	comp1402_c0_seq1	.	.	.	.	.	.	.	.	.	.	.	.	.	.	.
comp1403_c0	comp1403_c0_seq1	.	.	.	.	.	.	.	.	.	.	.	.	.	.	.
comp1406_c0	comp1406_c0_seq1	.	.	.	.	.	.	.	.	.	.	.	.	.	.	.
comp1407_c0	comp1407_c0_seq1	.	.	.	m.799	3-371[+]	sp|Q9SHP6|GDL10_ARATH^Q9SHP6^Q:1-291,H:269-366^52.04%ID^E:8e-28^RecName: Full=GDSL esterase/lipase At1g28610;^Eukaryota; Viridiplantae; Streptophyta; Embryophyta; Tracheophyta; Spermatophyta; Magnoliophyta; eudicotyledons; Gunneridae; Pentapetalae; rosids; malvids; Brassicales; Brassicaceae; Camelineae; Arabidopsis	.	.	.	.	COG3240^GDSL esterase lipase	GO:0005576^cellular_component^extracellular region`GO:0016788^molecular_function^hydrolase activity, acting on ester bonds`GO:0016042^biological_process^lipid catabolic process	.	.	.
comp1410_c0	comp1410_c0_seq1	.	.	.	.	.	.	.	.	.	.	.	.	.	.	.
comp1413_c0	comp1413_c0_seq1	.	.	.	.	.	.	.	.	.	.	.	.	.	.	.
comp1416_c0	comp1416_c0_seq1	.	.	.	.	.	.	.	.	.	.	.	.	.	.	.
comp1418_c0	comp1418_c0_seq1	.	.	.	.	.	.	.	.	.	.	.	.	.	.	.
comp1419_c0	comp1419_c0_seq1	.	.	.	.	.	.	.	.	.	.	.	.	.	.	.
comp1420_c0	comp1420_c0_seq1	.	.	.	.	.	.	.	.	.	.	.	.	.	.	.
comp1422_c0	comp1422_c0_seq1	.	.	.	.	.	.	.	.	.	.	.	.	.	.	.
comp1423_c0	comp1423_c0_seq1	.	.	.	.	.	.	.	.	.	.	.	.	.	.	.
comp1423_c0	comp1423_c0_seq2	.	.	.	m.800	2-538[-]	.	.	.	.	.	.	.	.	.	.
comp1425_c0	comp1425_c0_seq1	.	.	.	m.801	52-450[+]	sp|Q766Z3|REV3_ARATH^Q766Z3^Q:31-396,H:8-131^61.29%ID^E:3e-43^RecName: Full=DNA polymerase zeta catalytic subunit;^Eukaryota; Viridiplantae; Streptophyta; Embryophyta; Tracheophyta; Spermatophyta; Magnoliophyta; eudicotyledons; Gunneridae; Pentapetalae; rosids; malvids; Brassicales; Brassicaceae; Camelineae; Arabidopsis	.	.	.	.	.	GO:0005634^cellular_component^nucleus`GO:0051539^molecular_function^4 iron, 4 sulfur cluster binding`GO:0003677^molecular_function^DNA binding`GO:0003887^molecular_function^DNA-directed DNA polymerase activity`GO:0046872^molecular_function^metal ion binding`GO:0000166^molecular_function^nucleotide binding`GO:0006974^biological_process^cellular response to DNA damage stimulus`GO:0071494^biological…	.	.	.
comp1426_c0	comp1426_c0_seq1	.	.	.	.	.	.	.	.	.	.	.	.	.	.	.
comp1427_c0	comp1427_c0_seq1	.	.	.	.	.	.	.	.	.	.	.	.	.	.	.
comp1428_c0	comp1428_c0_seq1	.	.	.	.	.	.	.	.	.	.	.	.	.	.	.
comp1429_c0	comp1429_c0_seq1	.	.	.	.	.	.	.	.	.	.	.	.	.	.	.
comp1430_c0	comp1430_c0_seq1	.	.	.	.	.	.	.	.	.	.	.	.	.	.	.
comp1431_c0	comp1431_c0_seq1	.	.	.	.	.	.	.	.	.	.	.	.	.	.	.
comp1432_c0	comp1432_c0_seq1	.	.	.	.	.	.	.	.	.	.	.	.	.	.	.
comp1435_c0	comp1435_c0_seq1	.	.	.	.	.	.	.	.	.	.	.	.	.	.	.
comp1436_c0	comp1436_c0_seq1	.	.	.	.	.	.	.	.	.	.	.	.	.	.	.
comp1436_c0	comp1436_c0_seq2	.	.	.	.	.	.	.	.	.	.	.	.	.	.	.
comp1437_c0	comp1437_c0_seq1	.	.	.	.	.	.	.	.	.	.	.	.	.	.	.
comp1437_c0	comp1437_c0_seq2	.	.	.	.	.	.	.	.	.	.	.	.	.	.	.
comp1438_c0	comp1438_c0_seq1	.	.	.	.	.	.	.	.	.	.	.	.	.	.	.
comp1438_c0	comp1438_c0_seq2	.	.	.	.	.	.	.	.	.	.	.	.	.	.	.
comp1439_c0	comp1439_c0_seq1	.	.	.	m.807	1-441[+]	sp|Q4I8E9|PNS1_GIBZE^Q4I8E9^Q:31-315,H:339-437^27.27%ID^E:2e-07^RecName: Full=Protein PNS1;^Eukaryota; Fungi; Dikarya; Ascomycota; Pezizomycotina; Sordariomycetes; Hypocreomycetidae; Hypocreales; Nectriaceae; Fusarium	.	PF04515.7^Choline_transpo^Plasma-membrane choline transporter^5-146^E:1.1e-35	.	ExpAA=45.23^PredHel=2^Topology=o10-32i107-129o	.	GO:0016021^cellular_component^integral component of membrane`GO:0005886^cellular_component^plasma membrane`GO:0006810^biological_process^transport	.	.	.
comp1440_c0	comp1440_c0_seq1	.	.	.	m.809	2-484[-]	sp|Q5ZLK6|KI18B_CHICK^Q5ZLK6^Q:22-483,H:63-216^43.87%ID^E:1e-34^RecName: Full=Kinesin-like protein KIF18B;^Eukaryota; Metazoa; Chordata; Craniata; Vertebrata; Euteleostomi; Testudines + Archosauria group; Archosauria; Dinosauria; Saurischia; Theropoda; Coelurosauria; Aves; Neognathae; Galliformes; Phasianidae; Phasianinae; Gallus	.	PF00225.18^Kinesin^Kinesin motor domain^8-161^E:5.2e-49	.	.	COG5059^Kinesin family member	GO:0005737^cellular_component^cytoplasm`GO:0005871^cellular_component^kinesin complex`GO:0005874^cellular_component^microtubule`GO:0005730^cellular_component^nucleolus`GO:0005886^cellular_component^plasma membrane`GO:0005524^molecular_function^ATP binding`GO:0003777^molecular_function^microtubule motor activity`GO:0007018^biological_process^microtubule-based movement`GO:0007067^biological_process…	GO:0003777^molecular_function^microtubule motor activity`GO:0005524^molecular_function^ATP binding`GO:0008017^molecular_function^microtubule binding`GO:0007018^biological_process^microtubule-based movement	.	.
comp1441_c0	comp1441_c0_seq1	.	.	.	.	.	.	.	.	.	.	.	.	.	.	.
comp1443_c0	comp1443_c0_seq1	.	.	.	.	.	.	.	.	.	.	.	.	.	.	.
comp1444_c0	comp1444_c0_seq1	.	.	.	m.810	2-319[+]	sp|Q8W3P8|AOG_PHAAN^Q8W3P8^Q:7-282,H:380-472^40.86%ID^E:4e-15^RecName: Full=Abscisate beta-glucosyltransferase;^Eukaryota; Viridiplantae; Streptophyta; Embryophyta; Tracheophyta; Spermatophyta; Magnoliophyta; eudicotyledons; Gunneridae; Pentapetalae; rosids; fabids; Fabales; Fabaceae; Papilionoideae; Phaseoleae; Vigna	.	.	.	.	.	GO:0016758^molecular_function^transferase activity, transferring hexosyl groups	.	.	.
comp1444_c0	comp1444_c0_seq2	.	.	.	m.813	3-353[+]	sp|Q8W3P8|AOG_PHAAN^Q8W3P8^Q:1-336,H:360-472^45.13%ID^E:4e-16^RecName: Full=Abscisate beta-glucosyltransferase;^Eukaryota; Viridiplantae; Streptophyta; Embryophyta; Tracheophyta; Spermatophyta; Magnoliophyta; eudicotyledons; Gunneridae; Pentapetalae; rosids; fabids; Fabales; Fabaceae; Papilionoideae; Phaseoleae; Vigna	.	PF00201.13^UDPGT^UDP-glucoronosyl and UDP-glucosyl transferase^1-77^E:6.7e-07	.	.	.	GO:0016758^molecular_function^transferase activity, transferring hexosyl groups	GO:0016758^molecular_function^transferase activity, transferring hexosyl groups`GO:0008152^biological_process^metabolic process	.	.
comp1445_c0	comp1445_c0_seq1	.	.	.	.	.	.	.	.	.	.	.	.	.	.	.
comp1445_c0	comp1445_c0_seq2	.	.	.	.	.	.	.	.	.	.	.	.	.	.	.
comp1446_c0	comp1446_c0_seq1	.	.	.	.	.	.	.	.	.	.	.	.	.	.	.
comp1447_c0	comp1447_c0_seq1	.	.	.	.	.	.	.	.	.	.	.	.	.	.	.
comp1449_c0	comp1449_c0_seq1	.	.	.	.	.	.	.	.	.	.	.	.	.	.	.
comp1451_c0	comp1451_c0_seq1	.	.	.	.	.	.	.	.	.	.	.	.	.	.	.
comp1452_c0	comp1452_c0_seq1	.	.	.	.	.	.	.	.	.	.	.	.	.	.	.
comp1454_c0	comp1454_c0_seq1	.	.	.	.	.	.	.	.	.	.	.	.	.	.	.
comp1455_c0	comp1455_c0_seq1	.	.	.	.	.	.	.	.	.	.	.	.	.	.	.
comp1457_c0	comp1457_c0_seq1	.	.	.	m.815	2-460[+]	.	.	.	.	ExpAA=24.68^PredHel=1^Topology=o81-103i	.	.	.	.	.
comp1458_c0	comp1458_c0_seq1	.	.	.	.	.	.	.	.	.	.	.	.	.	.	.
comp1459_c0	comp1459_c0_seq1	.	.	.	m.817	3-677[-]	sp|Q9FZ70|FDL1_ARATH^Q9FZ70^Q:52-621,H:6-187^37.63%ID^E:6e-30^RecName: Full=F-box/FBD/LRR-repeat protein At1g13570;^Eukaryota; Viridiplantae; Streptophyta; Embryophyta; Tracheophyta; Spermatophyta; Magnoliophyta; eudicotyledons; Gunneridae; Pentapetalae; rosids; malvids; Brassicales; Brassicaceae; Camelineae; Arabidopsis	.	PF00646.28^F-box^F-box domain^20-54^E:7.8e-05`PF07723.8^LRR_2^Leucine Rich Repeat^177-200^E:0.14	.	.	.	.	GO:0005515^molecular_function^protein binding	.	.
comp1459_c0	comp1459_c0_seq2	.	.	.	.	.	.	.	.	.	.	.	.	.	.	.
comp1461_c0	comp1461_c0_seq1	.	.	.	.	.	.	.	.	.	.	.	.	.	.	.
comp1461_c0	comp1461_c0_seq2	.	.	.	.	.	.	.	.	.	.	.	.	.	.	.
comp1464_c0	comp1464_c0_seq1	.	.	.	m.819	2-415[-]	.	.	.	.	.	.	.	.	.	.
comp1465_c0	comp1465_c0_seq1	.	.	.	.	.	.	.	.	.	.	.	.	.	.	.
comp1466_c0	comp1466_c0_seq1	.	.	.	.	.	.	.	.	.	.	.	.	.	.	.
comp1467_c0	comp1467_c0_seq1	.	.	.	.	.	.	.	.	.	.	.	.	.	.	.
comp1469_c0	comp1469_c0_seq1	.	.	.	.	.	.	.	.	.	.	.	.	.	.	.
comp1470_c0	comp1470_c0_seq1	.	.	.	.	.	.	.	.	.	.	.	.	.	.	.
comp1471_c0	comp1471_c0_seq1	.	.	.	m.820	3-794[-]	sp|Q8GU89|PDR4_ORYSJ^Q8GU89^Q:1-792,H:166-429^81.82%ID^E:5e-137^RecName: Full=Pleiotropic drug resistance protein 4;^Eukaryota; Viridiplantae; Streptophyta; Embryophyta; Tracheophyta; Spermatophyta; Magnoliophyta; Liliopsida; Poales; Poaceae; BEP clade; Ehrhartoideae; Oryzeae; Oryza`sp|Q8GU89|PDR4_ORYSJ^Q8GU89^Q:145-780,H:919-1103^22.48%ID^E:2e-07^RecName: Full=Pleiotropic drug resistance protein…	.	PF13481.1^AAA_25^AAA domain^12-53^E:2.5e-06`PF00005.22^ABC_tran^ABC transporter^33-190^E:2.3e-06	.	.	COG1131^(ABC) transporter	GO:0016021^cellular_component^integral component of membrane`GO:0005524^molecular_function^ATP binding`GO:0016887^molecular_function^ATPase activity`GO:0006810^biological_process^transport	GO:0005524^molecular_function^ATP binding`GO:0016887^molecular_function^ATPase activity	.	.
comp1473_c0	comp1473_c0_seq1	.	.	.	.	.	.	.	.	.	.	.	.	.	.	.
comp1474_c0	comp1474_c0_seq1	.	.	.	.	.	.	.	.	.	.	.	.	.	.	.
comp1477_c0	comp1477_c0_seq1	.	.	.	.	.	.	.	.	.	.	.	.	.	.	.
comp1477_c0	comp1477_c0_seq2	.	.	.	.	.	.	.	.	.	.	.	.	.	.	.
comp1478_c0	comp1478_c0_seq1	.	.	.	m.823	2-373[+]	sp|Q9FIK1|Y5780_ARATH^Q9FIK1^Q:7-363,H:240-360^39.67%ID^E:3e-19^RecName: Full=BTB/POZ domain-containing protein At5g47800;^Eukaryota; Viridiplantae; Streptophyta; Embryophyta; Tracheophyta; Spermatophyta; Magnoliophyta; eudicotyledons; Gunneridae; Pentapetalae; rosids; malvids; Brassicales; Brassicaceae; Camelineae; Arabidopsis	.	PF03000.9^NPH3^NPH3 family^13-117^E:3.6e-24	.	.	.	GO:0016567^biological_process^protein ubiquitination	.	.	.
comp1480_c0	comp1480_c0_seq1	.	.	.	m.828	3-311[-]	.	.	.	.	.	.	.	.	.	.
comp1481_c0	comp1481_c0_seq1	.	.	.	.	.	.	.	.	.	.	.	.	.	.	.
comp1485_c0	comp1485_c0_seq1	.	.	.	.	.	.	.	.	.	.	.	.	.	.	.
comp1488_c0	comp1488_c0_seq1	.	.	.	.	.	.	.	.	.	.	.	.	.	.	.
comp1490_c0	comp1490_c0_seq1	.	.	.	.	.	.	.	.	.	.	.	.	.	.	.
comp1490_c0	comp1490_c0_seq2	.	.	.	m.832	88-420[-]	.	.	.	.	.	.	.	.	.	.
comp1492_c0	comp1492_c0_seq1	.	.	.	.	.	.	.	.	.	.	.	.	.	.	.
comp1494_c0	comp1494_c0_seq1	.	.	.	.	.	.	.	.	.	.	.	.	.	.	.
comp1495_c0	comp1495_c0_seq1	.	.	.	.	.	.	.	.	.	.	.	.	.	.	.
comp1498_c0	comp1498_c0_seq1	.	.	.	m.834	3-590[-]	sp|Q7XA40|RGA3_SOLBU^Q7XA40^Q:106-588,H:142-313^27.68%ID^E:3e-07^RecName: Full=Putative disease resistance protein RGA3;^Eukaryota; Viridiplantae; Streptophyta; Embryophyta; Tracheophyta; Spermatophyta; Magnoliophyta; eudicotyledons; Gunneridae; Pentapetalae; asterids; lamiids; Solanales; Solanaceae; Solanoideae; Solaneae; Solanum	.	.	.	.	.	GO:0043531^molecular_function^ADP binding`GO:0005524^molecular_function^ATP binding`GO:0006952^biological_process^defense response	.	.	.
comp1498_c0	comp1498_c0_seq2	.	.	.	m.835	3-626[-]	sp|Q7XA40|RGA3_SOLBU^Q7XA40^Q:106-624,H:142-325^28.72%ID^E:3e-09^RecName: Full=Putative disease resistance protein RGA3;^Eukaryota; Viridiplantae; Streptophyta; Embryophyta; Tracheophyta; Spermatophyta; Magnoliophyta; eudicotyledons; Gunneridae; Pentapetalae; asterids; lamiids; Solanales; Solanaceae; Solanoideae; Solaneae; Solanum	.	.	.	.	.	GO:0043531^molecular_function^ADP binding`GO:0005524^molecular_function^ATP binding`GO:0006952^biological_process^defense response	.	.	.
comp1501_c0	comp1501_c0_seq1	.	.	.	m.836	1-360[+]	.	.	.	.	.	.	.	.	.	.
comp1504_c0	comp1504_c0_seq1	.	.	.	m.839	3-344[+]	sp|Q1EHT7|C3H4_ORYSJ^Q1EHT7^Q:1-339,H:618-729^65.49%ID^E:4e-37^RecName: Full=Zinc finger CCCH domain-containing protein 4;^Eukaryota; Viridiplantae; Streptophyta; Embryophyta; Tracheophyta; Spermatophyta; Magnoliophyta; Liliopsida; Poales; Poaceae; BEP clade; Ehrhartoideae; Oryzeae; Oryza	.	.	.	.	COG1643^helicase	GO:0009507^cellular_component^chloroplast`GO:0005524^molecular_function^ATP binding`GO:0008026^molecular_function^ATP-dependent helicase activity`GO:0003677^molecular_function^DNA binding`GO:0046872^molecular_function^metal ion binding	.	.	.
comp1505_c0	comp1505_c0_seq1	.	.	.	.	.	.	.	.	.	.	.	.	.	.	.
comp1506_c0	comp1506_c0_seq1	.	.	.	.	.	.	.	.	.	.	.	.	.	.	.
comp1507_c0	comp1507_c0_seq1	.	.	.	.	.	.	.	.	.	.	.	.	.	.	.
comp1508_c0	comp1508_c0_seq1	.	.	.	.	.	.	.	.	.	.	.	.	.	.	.
comp1508_c0	comp1508_c0_seq2	.	.	.	.	.	.	.	.	.	.	.	.	.	.	.
comp1509_c0	comp1509_c0_seq1	.	.	.	.	.	.	.	.	.	.	.	.	.	.	.
comp1509_c0	comp1509_c0_seq2	.	.	.	.	.	.	.	.	.	.	.	.	.	.	.
comp1511_c0	comp1511_c0_seq1	.	.	.	.	.	.	.	.	.	.	.	.	.	.	.
comp1514_c0	comp1514_c0_seq1	.	.	.	.	.	.	.	.	.	.	.	.	.	.	.
comp1515_c0	comp1515_c0_seq1	.	.	.	.	.	.	.	.	.	.	.	.	.	.	.
comp1516_c0	comp1516_c0_seq1	.	.	.	m.841	3-356[+]	.	.	.	.	.	.	.	.	.	.
comp1517_c0	comp1517_c0_seq1	.	.	.	.	.	.	.	.	.	.	.	.	.	.	.
comp1519_c0	comp1519_c0_seq1	.	.	.	m.844	1-525[-]	sp|Q9FZ70|FDL1_ARATH^Q9FZ70^Q:196-525,H:6-111^34.78%ID^E:5e-12^RecName: Full=F-box/FBD/LRR-repeat protein At1g13570;^Eukaryota; Viridiplantae; Streptophyta; Embryophyta; Tracheophyta; Spermatophyta; Magnoliophyta; eudicotyledons; Gunneridae; Pentapetalae; rosids; malvids; Brassicales; Brassicaceae; Camelineae; Arabidopsis	.	PF00646.28^F-box^F-box domain^67-102^E:1.9e-05	.	.	.	.	GO:0005515^molecular_function^protein binding	.	.
comp1519_c0	comp1519_c0_seq2	.	.	.	m.847	276-1784[-]	sp|Q84W80|FBL42_ARATH^Q84W80^Q:196-744,H:37-219^29.47%ID^E:2e-09^RecName: Full=F-box/LRR-repeat protein At3g03360;^Eukaryota; Viridiplantae; Streptophyta; Embryophyta; Tracheophyta; Spermatophyta; Magnoliophyta; eudicotyledons; Gunneridae; Pentapetalae; rosids; malvids; Brassicales; Brassicaceae; Camelineae; Arabidopsis	.	PF00646.28^F-box^F-box domain^67-107^E:3.9e-05`PF08387.5^FBD^FBD^398-440^E:7.9e-08	.	.	.	.	GO:0005515^molecular_function^protein binding	.	.
comp1521_c0	comp1521_c0_seq1	.	.	.	.	.	.	.	.	.	.	.	.	.	.	.
comp1521_c0	comp1521_c0_seq2	.	.	.	.	.	.	.	.	.	.	.	.	.	.	.
comp1522_c0	comp1522_c0_seq1	.	.	.	.	.	.	.	.	.	.	.	.	.	.	.
comp1526_c0	comp1526_c0_seq1	.	.	.	.	.	.	.	.	.	.	.	.	.	.	.
comp1527_c0	comp1527_c0_seq1	.	.	.	m.851	2-310[+]	sp|Q9C5L3|GLPT1_ARATH^Q9C5L3^Q:40-267,H:2-72^53.95%ID^E:5e-17^RecName: Full=Putative glycerol-3-phosphate transporter 1;^Eukaryota; Viridiplantae; Streptophyta; Embryophyta; Tracheophyta; Spermatophyta; Magnoliophyta; eudicotyledons; Gunneridae; Pentapetalae; rosids; malvids; Brassicales; Brassicaceae; Camelineae; Arabidopsis	.	.	.	.	COG2271^transporter	GO:0016021^cellular_component^integral component of membrane`GO:0005215^molecular_function^transporter activity`GO:0008643^biological_process^carbohydrate transport`GO:0055062^biological_process^phosphate ion homeostasis`GO:0055085^biological_process^transmembrane transport	.	.	.
comp1528_c0	comp1528_c0_seq1	.	.	.	.	.	.	.	.	.	.	.	.	.	.	.
comp1529_c0	comp1529_c0_seq1	.	.	.	.	.	.	.	.	.	.	.	.	.	.	.
comp1530_c0	comp1530_c0_seq1	.	.	.	.	.	.	.	.	.	.	.	.	.	.	.
comp1530_c0	comp1530_c0_seq2	.	.	.	.	.	.	.	.	.	.	.	.	.	.	.
comp1532_c0	comp1532_c0_seq1	.	.	.	.	.	.	.	.	.	.	.	.	.	.	.
comp1534_c0	comp1534_c0_seq1	.	.	.	.	.	.	.	.	.	.	.	.	.	.	.
comp1535_c0	comp1535_c0_seq1	.	.	.	.	.	.	.	.	.	.	.	.	.	.	.
comp1538_c0	comp1538_c0_seq1	.	.	.	.	.	.	.	.	.	.	.	.	.	.	.
comp1541_c0	comp1541_c0_seq1	.	.	.	.	.	.	.	.	.	.	.	.	.	.	.
comp1542_c0	comp1542_c0_seq1	.	.	.	.	.	.	.	.	.	.	.	.	.	.	.
comp1542_c0	comp1542_c0_seq2	.	.	.	.	.	.	.	.	.	.	.	.	.	.	.
comp1543_c0	comp1543_c0_seq1	.	.	.	.	.	.	.	.	.	.	.	.	.	.	.
comp1543_c0	comp1543_c0_seq2	.	.	.	m.855	1124-1438[-]	.	.	.	.	.	.	.	.	.	.
comp1546_c0	comp1546_c0_seq1	.	.	.	.	.	.	.	.	.	.	.	.	.	.	.
comp1549_c0	comp1549_c0_seq1	.	.	.	m.857	2-574[-]	sp|Q9M390|PTR1_ARATH^Q9M390^Q:1-573,H:218-412^36%ID^E:6e-36^RecName: Full=Protein NRT1/ PTR FAMILY 8.1;^Eukaryota; Viridiplantae; Streptophyta; Embryophyta; Tracheophyta; Spermatophyta; Magnoliophyta; eudicotyledons; Gunneridae; Pentapetalae; rosids; malvids; Brassicales; Brassicaceae; Camelineae; Arabidopsis	.	PF00854.16^PTR2^POT family^1-177^E:1.1e-19	sigP:1^14^0.665^YES	ExpAA=45.92^PredHel=2^Topology=i111-133o148-167i	COG3104^transporter	GO:0016021^cellular_component^integral component of membrane`GO:0005886^cellular_component^plasma membrane`GO:0009506^cellular_component^plasmodesma`GO:0042936^molecular_function^dipeptide transporter activity`GO:0042937^molecular_function^tripeptide transporter activity`GO:0042938^biological_process^dipeptide transport`GO:0006807^biological_process^nitrogen compound metabolic process`GO:0015031^…	GO:0005215^molecular_function^transporter activity`GO:0006810^biological_process^transport`GO:0016020^cellular_component^membrane	.	.
comp1550_c0	comp1550_c0_seq1	.	.	.	.	.	.	.	.	.	.	.	.	.	.	.
comp1554_c0	comp1554_c0_seq1	.	.	.	.	.	.	.	.	.	.	.	.	.	.	.
comp1555_c0	comp1555_c0_seq1	.	.	.	.	.	.	.	.	.	.	.	.	.	.	.
comp1556_c0	comp1556_c0_seq1	.	.	.	.	.	.	.	.	.	.	.	.	.	.	.
comp1556_c0	comp1556_c0_seq2	.	.	.	.	.	.	.	.	.	.	.	.	.	.	.
comp1558_c0	comp1558_c0_seq1	.	.	.	.	.	.	.	.	.	.	.	.	.	.	.
comp1559_c0	comp1559_c0_seq1	.	.	.	.	.	.	.	.	.	.	.	.	.	.	.
comp1561_c0	comp1561_c0_seq1	.	.	.	.	.	.	.	.	.	.	.	.	.	.	.
comp1562_c0	comp1562_c0_seq1	.	.	.	.	.	.	.	.	.	.	.	.	.	.	.
comp1562_c0	comp1562_c0_seq2	.	.	.	.	.	.	.	.	.	.	.	.	.	.	.
comp1563_c0	comp1563_c0_seq1	.	.	.	.	.	.	.	.	.	.	.	.	.	.	.
comp1564_c0	comp1564_c0_seq1	.	.	.	.	.	.	.	.	.	.	.	.	.	.	.
comp1566_c0	comp1566_c0_seq1	.	.	.	m.863	2-784[+]	sp|Q9FG13|CXE15_ARATH^Q9FG13^Q:40-780,H:7-252^41.67%ID^E:2e-39^RecName: Full=Probable carboxylesterase 15;^Eukaryota; Viridiplantae; Streptophyta; Embryophyta; Tracheophyta; Spermatophyta; Magnoliophyta; eudicotyledons; Gunneridae; Pentapetalae; rosids; malvids; Brassicales; Brassicaceae; Camelineae; Arabidopsis	.	PF07859.8^Abhydrolase_3^alpha/beta hydrolase fold^85-256^E:1.6e-43	.	.	COG0657^alpha beta hydrolase fold-3 domain protein	GO:0052689^molecular_function^carboxylic ester hydrolase activity	GO:0016787^molecular_function^hydrolase activity`GO:0008152^biological_process^metabolic process	.	.
comp1567_c0	comp1567_c0_seq1	.	.	.	.	.	.	.	.	.	.	.	.	.	.	.
comp1568_c0	comp1568_c0_seq1	.	.	.	m.867	2-304[-]	.	.	.	.	.	.	.	.	.	.
comp1569_c0	comp1569_c0_seq1	.	.	.	.	.	.	.	.	.	.	.	.	.	.	.
comp1569_c0	comp1569_c0_seq2	.	.	.	.	.	.	.	.	.	.	.	.	.	.	.
comp1570_c0	comp1570_c0_seq1	.	.	.	m.868	3-338[+]	sp|Q3ECH2|Y1670_ARATH^Q3ECH2^Q:333-7,H:583-689^60.55%ID^E:7e-37^RecName: Full=Probable receptor-like protein kinase At1g67000;^Eukaryota; Viridiplantae; Streptophyta; Embryophyta; Tracheophyta; Spermatophyta; Magnoliophyta; eudicotyledons; Gunneridae; Pentapetalae; rosids; malvids; Brassicales; Brassicaceae; Camelineae; Arabidopsis	.	.	.	.	COG0515^Serine Threonine protein kinase	GO:0016021^cellular_component^integral component of membrane`GO:0005886^cellular_component^plasma membrane`GO:0005524^molecular_function^ATP binding`GO:0004674^molecular_function^protein serine/threonine kinase activity	.	.	.
comp1571_c0	comp1571_c0_seq1	.	.	.	.	.	.	.	.	.	.	.	.	.	.	.
comp1572_c0	comp1572_c0_seq1	.	.	.	.	.	.	.	.	.	.	.	.	.	.	.
comp1573_c0	comp1573_c0_seq1	.	.	.	.	.	.	.	.	.	.	.	.	.	.	.
comp1573_c0	comp1573_c0_seq2	.	.	.	.	.	.	.	.	.	.	.	.	.	.	.
comp1575_c0	comp1575_c0_seq1	.	.	.	.	.	.	.	.	.	.	.	.	.	.	.
comp1576_c0	comp1576_c0_seq1	.	.	.	.	.	.	.	.	.	.	.	.	.	.	.
comp1578_c0	comp1578_c0_seq1	.	.	.	.	.	.	.	.	.	.	.	.	.	.	.
comp1579_c0	comp1579_c0_seq1	.	.	.	.	.	.	.	.	.	.	.	.	.	.	.
comp1580_c0	comp1580_c0_seq1	.	.	.	.	.	.	.	.	.	.	.	.	.	.	.
comp1581_c0	comp1581_c0_seq1	.	.	.	.	.	.	.	.	.	.	.	.	.	.	.
comp1581_c0	comp1581_c0_seq2	.	.	.	.	.	.	.	.	.	.	.	.	.	.	.
comp1582_c0	comp1582_c0_seq1	.	.	.	.	.	.	.	.	.	.	.	.	.	.	.
comp1586_c0	comp1586_c0_seq1	.	.	.	.	.	.	.	.	.	.	.	.	.	.	.
comp1587_c0	comp1587_c0_seq1	.	.	.	m.872	107-442[+]	.	.	.	.	.	.	.	.	.	.
comp1587_c0	comp1587_c0_seq2	.	.	.	.	.	.	.	.	.	.	.	.	.	.	.
comp1588_c0	comp1588_c0_seq1	.	.	.	.	.	.	.	.	.	.	.	.	.	.	.
comp1589_c0	comp1589_c0_seq1	.	.	.	m.873	1-780[+]	sp|Q9S7R7|Y3903_ARATH^Q9S7R7^Q:109-774,H:83-296^44.84%ID^E:2e-34^RecName: Full=BTB/POZ domain-containing protein At3g09030;^Eukaryota; Viridiplantae; Streptophyta; Embryophyta; Tracheophyta; Spermatophyta; Magnoliophyta; eudicotyledons; Gunneridae; Pentapetalae; rosids; malvids; Brassicales; Brassicaceae; Camelineae; Arabidopsis	.	.	.	.	.	GO:0051260^biological_process^protein homooligomerization`GO:0016567^biological_process^protein ubiquitination	.	.	.
comp1591_c0	comp1591_c0_seq1	.	.	.	.	.	.	.	.	.	.	.	.	.	.	.
comp1592_c0	comp1592_c0_seq1	.	.	.	.	.	.	.	.	.	.	.	.	.	.	.
comp1593_c0	comp1593_c0_seq1	.	.	.	m.877	1-570[+]	sp|Q6DBG8|ARAD1_ARATH^Q6DBG8^Q:34-567,H:160-322^36.87%ID^E:1e-32^RecName: Full=Probable arabinosyltransferase ARAD1;^Eukaryota; Viridiplantae; Streptophyta; Embryophyta; Tracheophyta; Spermatophyta; Magnoliophyta; eudicotyledons; Gunneridae; Pentapetalae; rosids; malvids; Brassicales; Brassicaceae; Camelineae; Arabidopsis	.	PF03016.10^Exostosin^Exostosin family^6-189^E:1.3e-42	.	.	.	GO:0005768^cellular_component^endosome`GO:0005794^cellular_component^Golgi apparatus`GO:0005802^cellular_component^trans-Golgi network`GO:0016757^molecular_function^transferase activity, transferring glycosyl groups`GO:0045489^biological_process^pectin biosynthetic process	.	.	.
comp1594_c0	comp1594_c0_seq1	.	.	.	.	.	.	.	.	.	.	.	.	.	.	.
comp1594_c0	comp1594_c0_seq2	.	.	.	.	.	.	.	.	.	.	.	.	.	.	.
comp1597_c0	comp1597_c0_seq1	.	.	.	.	.	.	.	.	.	.	.	.	.	.	.
comp1598_c0	comp1598_c0_seq1	.	.	.	.	.	.	.	.	.	.	.	.	.	.	.
comp1601_c0	comp1601_c0_seq1	.	.	.	.	.	.	.	.	.	.	.	.	.	.	.
comp1603_c0	comp1603_c0_seq1	.	.	.	.	.	.	.	.	.	.	.	.	.	.	.
comp1604_c0	comp1604_c0_seq1	.	.	.	.	.	.	.	.	.	.	.	.	.	.	.
comp1605_c0	comp1605_c0_seq1	.	.	.	.	.	.	.	.	.	.	.	.	.	.	.
comp1606_c0	comp1606_c0_seq1	.	.	.	.	.	.	.	.	.	.	.	.	.	.	.
comp1609_c0	comp1609_c0_seq1	.	.	.	.	.	.	.	.	.	.	.	.	.	.	.
comp1611_c0	comp1611_c0_seq1	.	.	.	m.880	3-344[-]	sp|Q38953|DHX8_ARATH^Q38953^Q:7-201,H:12-76^52.31%ID^E:2e-13^RecName: Full=Probable pre-mRNA-splicing factor ATP-dependent RNA helicase;^Eukaryota; Viridiplantae; Streptophyta; Embryophyta; Tracheophyta; Spermatophyta; Magnoliophyta; eudicotyledons; Gunneridae; Pentapetalae; rosids; malvids; Brassicales; Brassicaceae; Camelineae; Arabidopsis	.	.	.	.	COG1643^helicase	GO:0005829^cellular_component^cytosol`GO:0005739^cellular_component^mitochondrion`GO:0005634^cellular_component^nucleus`GO:0009506^cellular_component^plasmodesma`GO:0005524^molecular_function^ATP binding`GO:0008026^molecular_function^ATP-dependent helicase activity`GO:0003723^molecular_function^RNA binding`GO:0006397^biological_process^mRNA processing`GO:0008380^biological_process^RNA splicing	.	.	.
comp1612_c0	comp1612_c0_seq1	.	.	.	.	.	.	.	.	.	.	.	.	.	.	.
comp1613_c0	comp1613_c0_seq1	.	.	.	.	.	.	.	.	.	.	.	.	.	.	.
comp1614_c0	comp1614_c0_seq1	.	.	.	.	.	.	.	.	.	.	.	.	.	.	.
comp1615_c0	comp1615_c0_seq1	.	.	.	m.884	3-491[+]	.	.	.	.	.	.	.	.	.	.
comp1617_c0	comp1617_c0_seq1	.	.	.	.	.	.	.	.	.	.	.	.	.	.	.
comp1618_c0	comp1618_c0_seq1	.	.	.	.	.	.	.	.	.	.	.	.	.	.	.
comp1619_c0	comp1619_c0_seq1	.	.	.	m.885	1-1269[+]	sp|A0JM51|CELF5_XENTR^A0JM51^Q:7-1200,H:46-465^38.08%ID^E:8e-71^RecName: Full=CUGBP Elav-like family member 5;^Eukaryota; Metazoa; Chordata; Craniata; Vertebrata; Euteleostomi; Amphibia; Batrachia; Anura; Pipoidea; Pipidae; Xenopodinae; Xenopus; Silurana	.	PF00076.17^RRM_1^RNA recognition motif. (a.k.a. RRM, RBD, or RNP domain)^6-70^E:1.9e-11`PF14259.1^RRM_6^RNA recognition motif (a.k.a. RRM, RBD, or RNP domain)^6-66^E:1e-07`PF00076.17^RRM_1^RNA recognition motif. (a.k.a. RRM, RBD, or RNP domain)^94-162^E:9.3e-18`PF14259.1^RRM_6^RNA recognition motif (a.k.a. RRM, RBD, or RNP domain)^94-164^E:1.2e-11`PF13893.1^RRM_5^RNA recognition motif. (a.k.a. RR…	.	.	.	GO:0005737^cellular_component^cytoplasm`GO:0005634^cellular_component^nucleus`GO:0000166^molecular_function^nucleotide binding`GO:0003723^molecular_function^RNA binding`GO:0006397^biological_process^mRNA processing	GO:0003676^molecular_function^nucleic acid binding	.	.
comp1621_c0	comp1621_c0_seq1	.	.	.	.	.	.	.	.	.	.	.	.	.	.	.
comp1622_c0	comp1622_c0_seq1	.	.	.	.	.	.	.	.	.	.	.	.	.	.	.
comp1623_c0	comp1623_c0_seq1	.	.	.	.	.	.	.	.	.	.	.	.	.	.	.
comp1627_c0	comp1627_c0_seq1	.	.	.	.	.	.	.	.	.	.	.	.	.	.	.
comp1628_c0	comp1628_c0_seq1	.	.	.	.	.	.	.	.	.	.	.	.	.	.	.
comp1629_c0	comp1629_c0_seq1	.	.	.	.	.	.	.	.	.	.	.	.	.	.	.
comp1630_c0	comp1630_c0_seq1	.	.	.	.	.	.	.	.	.	.	.	.	.	.	.
comp1632_c0	comp1632_c0_seq1	.	.	.	.	.	.	.	.	.	.	.	.	.	.	.
comp1634_c0	comp1634_c0_seq1	.	.	.	.	.	.	.	.	.	.	.	.	.	.	.
comp1637_c0	comp1637_c0_seq1	.	.	.	.	.	.	.	.	.	.	.	.	.	.	.
comp1638_c0	comp1638_c0_seq1	.	.	.	m.888	1-366[+]	sp|P42158|KC1D_ARATH^P42158^Q:1-363,H:98-218^84.3%ID^E:4e-70^RecName: Full=Casein kinase I isoform delta-like;^Eukaryota; Viridiplantae; Streptophyta; Embryophyta; Tracheophyta; Spermatophyta; Magnoliophyta; eudicotyledons; Gunneridae; Pentapetalae; rosids; malvids; Brassicales; Brassicaceae; Camelineae; Arabidopsis	.	PF00069.20^Pkinase^Protein kinase domain^2-118^E:1.4e-21`PF07714.12^Pkinase_Tyr^Protein tyrosine kinase^2-103^E:1.3e-06	.	.	COG0515^Serine Threonine protein kinase	GO:0005737^cellular_component^cytoplasm`GO:0009506^cellular_component^plasmodesma`GO:0005524^molecular_function^ATP binding`GO:0004674^molecular_function^protein serine/threonine kinase activity	GO:0004672^molecular_function^protein kinase activity`GO:0005524^molecular_function^ATP binding`GO:0006468^biological_process^protein phosphorylation	.	.
comp1641_c0	comp1641_c0_seq1	.	.	.	.	.	.	.	.	.	.	.	.	.	.	.
comp1642_c0	comp1642_c0_seq1	.	.	.	.	.	.	.	.	.	.	.	.	.	.	.
comp1643_c0	comp1643_c0_seq1	.	.	.	m.889	16-321[-]	.	.	.	.	.	.	.	.	.	.
comp1644_c0	comp1644_c0_seq1	.	.	.	m.890	2-406[+]	sp|Q8S4P6|EZ1_MAIZE^Q8S4P6^Q:1-366,H:201-330^64.62%ID^E:9e-46^RecName: Full=Histone-lysine N-methyltransferase EZ1;^Eukaryota; Viridiplantae; Streptophyta; Embryophyta; Tracheophyta; Spermatophyta; Magnoliophyta; Liliopsida; Poales; Poaceae; PACMAD clade; Panicoideae; Andropogoneae; Zea	.	.	.	.	.	GO:0031519^cellular_component^PcG protein complex`GO:0003682^molecular_function^chromatin binding`GO:0018024^molecular_function^histone-lysine N-methyltransferase activity`GO:0003727^molecular_function^single-stranded RNA binding`GO:0009294^biological_process^DNA mediated transformation`GO:0009965^biological_process^leaf morphogenesis`GO:0045857^biological_process^negative regulation of molecular…	.	.	.
comp1645_c0	comp1645_c0_seq1	.	.	.	.	.	.	.	.	.	.	.	.	.	.	.
comp1646_c0	comp1646_c0_seq1	.	.	.	.	.	.	.	.	.	.	.	.	.	.	.
comp1647_c0	comp1647_c0_seq1	.	.	.	.	.	.	.	.	.	.	.	.	.	.	.
comp1648_c0	comp1648_c0_seq1	.	.	.	.	.	.	.	.	.	.	.	.	.	.	.
comp1650_c0	comp1650_c0_seq1	.	.	.	.	.	.	.	.	.	.	.	.	.	.	.
comp1651_c0	comp1651_c0_seq1	.	.	.	m.891	414-1295[+]	.	.	PF12274.3^DUF3615^Protein of unknown function (DUF3615)^189-282^E:1.9e-23	.	.	.	.	.	.	.
comp1653_c0	comp1653_c0_seq1	.	.	.	.	.	.	.	.	.	.	.	.	.	.	.
comp1654_c0	comp1654_c0_seq1	.	.	.	.	.	.	.	.	.	.	.	.	.	.	.
comp1657_c0	comp1657_c0_seq1	.	.	.	.	.	.	.	.	.	.	.	.	.	.	.
comp1658_c0	comp1658_c0_seq1	.	.	.	m.895	1-504[+]	.	.	.	.	ExpAA=19.71^PredHel=1^Topology=o59-81i	.	.	.	.	.
comp1659_c0	comp1659_c0_seq1	.	.	.	.	.	.	.	.	.	.	.	.	.	.	.
comp1663_c0	comp1663_c0_seq1	.	.	.	m.896	3-1796[+]	.	.	.	.	.	.	.	.	.	.
comp1663_c0	comp1663_c0_seq2	.	.	.	m.899	3-449[+]	.	.	.	.	.	.	.	.	.	.
comp1664_c0	comp1664_c0_seq1	.	.	.	.	.	.	.	.	.	.	.	.	.	.	.
comp1665_c0	comp1665_c0_seq2	.	.	.	.	.	.	.	.	.	.	.	.	.	.	.
comp1666_c0	comp1666_c0_seq1	.	.	.	.	.	.	.	.	.	.	.	.	.	.	.
comp1666_c0	comp1666_c0_seq2	.	.	.	.	.	.	.	.	.	.	.	.	.	.	.
comp1669_c0	comp1669_c0_seq1	.	.	.	.	.	.	.	.	.	.	.	.	.	.	.
comp1670_c0	comp1670_c0_seq1	.	.	.	.	.	.	.	.	.	.	.	.	.	.	.
comp1671_c0	comp1671_c0_seq1	.	.	.	m.902	1-507[+]	sp|Q9M0R5|ATL36_ARATH^Q9M0R5^Q:407-306,H:224-257^58.82%ID^E:4e-06^RecName: Full=Putative RING-H2 finger protein ATL36;^Eukaryota; Viridiplantae; Streptophyta; Embryophyta; Tracheophyta; Spermatophyta; Magnoliophyta; eudicotyledons; Gunneridae; Pentapetalae; rosids; malvids; Brassicales; Brassicaceae; Camelineae; Arabidopsis	.	.	.	.	.	GO:0016021^cellular_component^integral component of membrane`GO:0008270^molecular_function^zinc ion binding`GO:0016567^biological_process^protein ubiquitination	.	.	.
comp1671_c0	comp1671_c0_seq1	.	.	.	m.901	3-1052[+]	sp|Q8RXX9|ATL6_ARATH^Q8RXX9^Q:999-307,H:45-268^45.9%ID^E:1e-53^RecName: Full=E3 ubiquitin-protein ligase ATL6;^Eukaryota; Viridiplantae; Streptophyta; Embryophyta; Tracheophyta; Spermatophyta; Magnoliophyta; eudicotyledons; Gunneridae; Pentapetalae; rosids; malvids; Brassicales; Brassicaceae; Camelineae; Arabidopsis	.	.	.	.	COG5540^Finger protein	GO:0016021^cellular_component^integral component of membrane`GO:0005886^cellular_component^plasma membrane`GO:0004842^molecular_function^ubiquitin-protein transferase activity`GO:0008270^molecular_function^zinc ion binding`GO:0009816^biological_process^defense response to bacterium, incompatible interaction`GO:0009814^biological_process^defense response, incompatible interaction`GO:0016567^biolog…	.	.	.
comp1671_c0	comp1671_c0_seq1	.	.	.	m.900	3-1169[-]	sp|Q8RXX9|ATL6_ARATH^Q8RXX9^Q:109-861,H:25-268^44.32%ID^E:1e-53^RecName: Full=E3 ubiquitin-protein ligase ATL6;^Eukaryota; Viridiplantae; Streptophyta; Embryophyta; Tracheophyta; Spermatophyta; Magnoliophyta; eudicotyledons; Gunneridae; Pentapetalae; rosids; malvids; Brassicales; Brassicaceae; Camelineae; Arabidopsis	.	PF13923.1^zf-C3HC4_2^Zinc finger, C3HC4 type (RING finger)^139-184^E:5.3e-10`PF13639.1^zf-RING_2^Ring finger domain^140-184^E:3.8e-17`PF12678.2^zf-rbx1^RING-H2 zinc finger^140-183^E:2.2e-09`PF00097.20^zf-C3HC4^Zinc finger, C3HC4 type (RING finger)^141-182^E:1e-06`PF12861.2^zf-Apc11^Anaphase-promoting complex subunit 11 RING-H2 finger^147-186^E:1.9e-05	sigP:1^41^0.679^YES	ExpAA=43.04^PredHel=2^Topology=i21-40o60-82i	COG5540^Finger protein	GO:0016021^cellular_component^integral component of membrane`GO:0005886^cellular_component^plasma membrane`GO:0004842^molecular_function^ubiquitin-protein transferase activity`GO:0008270^molecular_function^zinc ion binding`GO:0009816^biological_process^defense response to bacterium, incompatible interaction`GO:0009814^biological_process^defense response, incompatible interaction`GO:0016567^biolog…	GO:0005515^molecular_function^protein binding`GO:0008270^molecular_function^zinc ion binding`GO:0046872^molecular_function^metal ion binding`GO:0004842^molecular_function^ubiquitin-protein transferase activity`GO:0005680^cellular_component^anaphase-promoting complex	.	.
comp1671_c0	comp1671_c0_seq2	.	.	.	m.906	1-729[-]	sp|Q8RXX9|ATL6_ARATH^Q8RXX9^Q:109-597,H:25-189^54.65%ID^E:2e-51^RecName: Full=E3 ubiquitin-protein ligase ATL6;^Eukaryota; Viridiplantae; Streptophyta; Embryophyta; Tracheophyta; Spermatophyta; Magnoliophyta; eudicotyledons; Gunneridae; Pentapetalae; rosids; malvids; Brassicales; Brassicaceae; Camelineae; Arabidopsis	.	PF13923.1^zf-C3HC4_2^Zinc finger, C3HC4 type (RING finger)^139-183^E:3e-10`PF13639.1^zf-RING_2^Ring finger domain^140-184^E:1.7e-17`PF12678.2^zf-rbx1^RING-H2 zinc finger^140-183^E:1.1e-09`PF13920.1^zf-C3HC4_3^Zinc finger, C3HC4 type (RING finger)^140-185^E:2.4e-06`PF00097.20^zf-C3HC4^Zinc finger, C3HC4 type (RING finger)^141-182^E:5.1e-07`PF12861.2^zf-Apc11^Anaphase-promoting complex subunit 11 R…	sigP:1^41^0.679^YES	ExpAA=43.06^PredHel=2^Topology=i21-40o60-82i	COG5540^Finger protein	GO:0016021^cellular_component^integral component of membrane`GO:0005886^cellular_component^plasma membrane`GO:0004842^molecular_function^ubiquitin-protein transferase activity`GO:0008270^molecular_function^zinc ion binding`GO:0009816^biological_process^defense response to bacterium, incompatible interaction`GO:0009814^biological_process^defense response, incompatible interaction`GO:0016567^biolog…	GO:0005515^molecular_function^protein binding`GO:0008270^molecular_function^zinc ion binding`GO:0046872^molecular_function^metal ion binding`GO:0004842^molecular_function^ubiquitin-protein transferase activity`GO:0005680^cellular_component^anaphase-promoting complex	.	.
comp1672_c0	comp1672_c0_seq1	.	.	.	.	.	.	.	.	.	.	.	.	.	.	.
comp1673_c0	comp1673_c0_seq1	.	.	.	.	.	.	.	.	.	.	.	.	.	.	.
comp1674_c0	comp1674_c0_seq1	.	.	.	.	.	.	.	.	.	.	.	.	.	.	.
comp1675_c0	comp1675_c0_seq1	.	.	.	.	.	.	.	.	.	.	.	.	.	.	.
comp1677_c0	comp1677_c0_seq1	.	.	.	.	.	.	.	.	.	.	.	.	.	.	.
comp1679_c0	comp1679_c0_seq1	.	.	.	.	.	.	.	.	.	.	.	.	.	.	.
comp1680_c0	comp1680_c0_seq1	.	.	.	.	.	.	.	.	.	.	.	.	.	.	.
comp1681_c0	comp1681_c0_seq1	.	.	.	.	.	.	.	.	.	.	.	.	.	.	.
comp1683_c0	comp1683_c0_seq1	.	.	.	.	.	.	.	.	.	.	.	.	.	.	.
comp1684_c0	comp1684_c0_seq1	.	.	.	.	.	.	.	.	.	.	.	.	.	.	.
comp1685_c0	comp1685_c0_seq1	.	.	.	.	.	.	.	.	.	.	.	.	.	.	.
comp1686_c0	comp1686_c0_seq1	.	.	.	.	.	.	.	.	.	.	.	.	.	.	.
comp1689_c0	comp1689_c0_seq1	.	.	.	m.911	2-388[+]	.	.	.	.	.	.	.	.	.	.
comp1690_c0	comp1690_c0_seq1	.	.	.	m.912	1-480[-]	sp|P10978|POLX_TOBAC^P10978^Q:4-480,H:332-487^31.48%ID^E:2e-14^RecName: Full=Retrovirus-related Pol polyprotein from transposon TNT 1-94;^Eukaryota; Viridiplantae; Streptophyta; Embryophyta; Tracheophyta; Spermatophyta; Magnoliophyta; eudicotyledons; Gunneridae; Pentapetalae; asterids; lamiids; Solanales; Solanaceae; Nicotianoideae; Nicotianeae; Nicotiana	.	PF13976.1^gag_pre-integrs^GAG-pre-integrase domain^70-138^E:1.8e-17	.	.	.	GO:0004190^molecular_function^aspartic-type endopeptidase activity`GO:0004519^molecular_function^endonuclease activity`GO:0003676^molecular_function^nucleic acid binding`GO:0003964^molecular_function^RNA-directed DNA polymerase activity`GO:0008270^molecular_function^zinc ion binding`GO:0015074^biological_process^DNA integration	.	.	.
comp1691_c0	comp1691_c0_seq1	.	.	.	.	.	.	.	.	.	.	.	.	.	.	.
comp1692_c0	comp1692_c0_seq1	.	.	.	m.915	1-315[-]	.	.	PF12056.3^DUF3537^Protein of unknown function (DUF3537)^42-89^E:1.6e-09	.	.	.	.	.	.	.
comp1694_c0	comp1694_c0_seq1	.	.	.	.	.	.	.	.	.	.	.	.	.	.	.
comp1695_c0	comp1695_c0_seq1	.	.	.	.	.	.	.	.	.	.	.	.	.	.	.
comp1696_c0	comp1696_c0_seq1	.	.	.	.	.	.	.	.	.	.	.	.	.	.	.
comp1696_c0	comp1696_c0_seq2	.	.	.	.	.	.	.	.	.	.	.	.	.	.	.
comp1697_c0	comp1697_c0_seq1	.	.	.	.	.	.	.	.	.	.	.	.	.	.	.
comp1699_c0	comp1699_c0_seq1	.	.	.	.	.	.	.	.	.	.	.	.	.	.	.
comp1702_c0	comp1702_c0_seq1	.	.	.	.	.	.	.	.	.	.	.	.	.	.	.
comp1704_c0	comp1704_c0_seq1	.	.	.	.	.	.	.	.	.	.	.	.	.	.	.
comp1705_c0	comp1705_c0_seq1	.	.	.	m.919	1-330[-]	.	.	.	.	.	.	.	.	.	.
comp1706_c0	comp1706_c0_seq1	.	.	.	.	.	.	.	.	.	.	.	.	.	.	.
comp1708_c0	comp1708_c0_seq1	.	.	.	.	.	.	.	.	.	.	.	.	.	.	.
comp1708_c0	comp1708_c0_seq2	.	.	.	.	.	.	.	.	.	.	.	.	.	.	.
comp1709_c0	comp1709_c0_seq1	.	.	.	m.922	353-679[-]	.	.	.	.	.	.	.	.	.	.
comp1710_c0	comp1710_c0_seq1	.	.	.	m.923	3-437[+]	.	.	.	.	.	.	.	.	.	.
comp1713_c0	comp1713_c0_seq1	.	.	.	.	.	.	.	.	.	.	.	.	.	.	.
comp1714_c0	comp1714_c0_seq1	.	.	.	.	.	.	.	.	.	.	.	.	.	.	.
comp1715_c0	comp1715_c0_seq1	.	.	.	.	.	.	.	.	.	.	.	.	.	.	.
comp1716_c0	comp1716_c0_seq1	.	.	.	.	.	.	.	.	.	.	.	.	.	.	.
comp1718_c0	comp1718_c0_seq1	.	.	.	.	.	.	.	.	.	.	.	.	.	.	.
comp1719_c0	comp1719_c0_seq1	.	.	.	.	.	.	.	.	.	.	.	.	.	.	.
comp1720_c0	comp1720_c0_seq1	.	.	.	m.925	67-639[-]	sp|Q9LZD3|E70A1_ARATH^Q9LZD3^Q:4-531,H:450-630^48.9%ID^E:2e-47^RecName: Full=Exocyst complex component EXO70A1;^Eukaryota; Viridiplantae; Streptophyta; Embryophyta; Tracheophyta; Spermatophyta; Magnoliophyta; eudicotyledons; Gunneridae; Pentapetalae; rosids; malvids; Brassicales; Brassicaceae; Camelineae; Arabidopsis	.	PF03081.10^Exo70^Exo70 exocyst complex subunit^1-174^E:3.7e-54	.	.	.	GO:0005618^cellular_component^cell wall`GO:0005856^cellular_component^cytoskeleton`GO:0005829^cellular_component^cytosol`GO:0000145^cellular_component^exocyst`GO:0005576^cellular_component^extracellular region`GO:0009524^cellular_component^phragmoplast`GO:0005886^cellular_component^plasma membrane`GO:0005515^molecular_function^protein binding`GO:0006887^biological_process^exocytosis	GO:0006887^biological_process^exocytosis`GO:0000145^cellular_component^exocyst	.	.
comp1722_c0	comp1722_c0_seq1	.	.	.	.	.	.	.	.	.	.	.	.	.	.	.
comp1722_c0	comp1722_c0_seq2	.	.	.	.	.	.	.	.	.	.	.	.	.	.	.
comp1723_c0	comp1723_c0_seq1	.	.	.	.	.	.	.	.	.	.	.	.	.	.	.
comp1725_c0	comp1725_c0_seq1	.	.	.	.	.	.	.	.	.	.	.	.	.	.	.
comp1726_c0	comp1726_c0_seq1	.	.	.	.	.	.	.	.	.	.	.	.	.	.	.
comp1726_c0	comp1726_c0_seq2	.	.	.	.	.	.	.	.	.	.	.	.	.	.	.
comp1727_c0	comp1727_c0_seq1	.	.	.	.	.	.	.	.	.	.	.	.	.	.	.
comp1728_c0	comp1728_c0_seq1	.	.	.	.	.	.	.	.	.	.	.	.	.	.	.
comp1729_c0	comp1729_c0_seq1	.	.	.	m.929	3-812[+]	sp|Q67V78|TRMB_ORYSJ^Q67V78^Q:70-804,H:17-259^88.26%ID^E:6e-135^RecName: Full=tRNA (guanine-N(7)-)-methyltransferase;^Eukaryota; Viridiplantae; Streptophyta; Embryophyta; Tracheophyta; Spermatophyta; Magnoliophyta; Liliopsida; Poales; Poaceae; BEP clade; Ehrhartoideae; Oryzeae; Oryza	.	PF02390.12^Methyltransf_4^Putative methyltransferase^81-263^E:9.8e-49	.	.	COG0220^Catalyzes the formation of N(7)-methylguanine at position 46 (m7G46) in tRNA (By similarity)	GO:0005634^cellular_component^nucleus`GO:0008176^molecular_function^tRNA (guanine-N7-)-methyltransferase activity`GO:0000049^molecular_function^tRNA binding	GO:0008176^molecular_function^tRNA (guanine-N7-)-methyltransferase activity`GO:0006400^biological_process^tRNA modification	.	.
comp1730_c0	comp1730_c0_seq1	.	.	.	.	.	.	.	.	.	.	.	.	.	.	.
comp1732_c0	comp1732_c0_seq1	.	.	.	.	.	.	.	.	.	.	.	.	.	.	.
comp1733_c0	comp1733_c0_seq1	.	.	.	.	.	.	.	.	.	.	.	.	.	.	.
comp1734_c0	comp1734_c0_seq1	.	.	.	.	.	.	.	.	.	.	.	.	.	.	.
comp1735_c0	comp1735_c0_seq1	.	.	.	.	.	.	.	.	.	.	.	.	.	.	.
comp1736_c0	comp1736_c0_seq1	.	.	.	.	.	.	.	.	.	.	.	.	.	.	.
comp1736_c0	comp1736_c0_seq2	.	.	.	.	.	.	.	.	.	.	.	.	.	.	.
comp1738_c0	comp1738_c0_seq1	.	.	.	.	.	.	.	.	.	.	.	.	.	.	.
comp1739_c0	comp1739_c0_seq1	.	.	.	m.933	3-323[+]	.	.	.	.	.	.	.	.	.	.
comp1741_c0	comp1741_c0_seq1	.	.	.	m.934	1-318[+]	.	.	.	.	.	.	.	.	.	.
comp1742_c0	comp1742_c0_seq1	.	.	.	.	.	.	.	.	.	.	.	.	.	.	.
comp1745_c0	comp1745_c0_seq1	.	.	.	.	.	.	.	.	.	.	.	.	.	.	.
comp1745_c0	comp1745_c0_seq2	.	.	.	.	.	.	.	.	.	.	.	.	.	.	.
comp1746_c0	comp1746_c0_seq1	.	.	.	.	.	.	.	.	.	.	.	.	.	.	.
comp1746_c0	comp1746_c0_seq2	.	.	.	.	.	.	.	.	.	.	.	.	.	.	.
comp1749_c0	comp1749_c0_seq1	.	.	.	.	.	.	.	.	.	.	.	.	.	.	.
comp1751_c0	comp1751_c0_seq1	.	.	.	.	.	.	.	.	.	.	.	.	.	.	.
comp1752_c0	comp1752_c0_seq1	.	.	.	.	.	.	.	.	.	.	.	.	.	.	.
comp1753_c0	comp1753_c0_seq1	.	.	.	.	.	.	.	.	.	.	.	.	.	.	.
comp1755_c0	comp1755_c0_seq1	.	.	.	m.939	1-549[+]	sp|Q0DST9|PUS5_ORYSJ^Q0DST9^Q:1-531,H:214-390^83.62%ID^E:2e-104^RecName: Full=RNA pseudouridine synthase 5;^Eukaryota; Viridiplantae; Streptophyta; Embryophyta; Tracheophyta; Spermatophyta; Magnoliophyta; Liliopsida; Poales; Poaceae; BEP clade; Ehrhartoideae; Oryzeae; Oryza	.	PF00849.17^PseudoU_synth_2^RNA pseudouridylate synthase^6-90^E:1.5e-10	.	.	.	GO:0009982^molecular_function^pseudouridine synthase activity`GO:0003723^molecular_function^RNA binding`GO:0001522^biological_process^pseudouridine synthesis	GO:0003723^molecular_function^RNA binding`GO:0009982^molecular_function^pseudouridine synthase activity`GO:0001522^biological_process^pseudouridine synthesis`GO:0009451^biological_process^RNA modification	.	.
comp1760_c0	comp1760_c0_seq1	.	.	.	.	.	.	.	.	.	.	.	.	.	.	.
comp1765_c0	comp1765_c0_seq1	.	.	.	.	.	.	.	.	.	.	.	.	.	.	.
comp1766_c0	comp1766_c0_seq1	.	.	.	.	.	.	.	.	.	.	.	.	.	.	.
comp1767_c0	comp1767_c0_seq1	.	.	.	m.940	2-1087[-]	sp|P20825|POL2_DROME^P20825^Q:1-1083,H:261-622^42.27%ID^E:4e-91^RecName: Full=Retrovirus-related Pol polyprotein from transposon 297;^Eukaryota; Metazoa; Ecdysozoa; Arthropoda; Hexapoda; Insecta; Pterygota; Neoptera; Endopterygota; Diptera; Brachycera; Muscomorpha; Ephydroidea; Drosophilidae; Drosophila; Sophophora	.	PF00078.22^RVT_1^Reverse transcriptase (RNA-dependent DNA polymerase)^3-154^E:3.1e-25	.	.	.	GO:0004190^molecular_function^aspartic-type endopeptidase activity`GO:0004519^molecular_function^endonuclease activity`GO:0003723^molecular_function^RNA binding`GO:0003964^molecular_function^RNA-directed DNA polymerase activity`GO:0015074^biological_process^DNA integration	.	.	.
comp1768_c0	comp1768_c0_seq1	.	.	.	.	.	.	.	.	.	.	.	.	.	.	.
comp1770_c0	comp1770_c0_seq1	.	.	.	.	.	.	.	.	.	.	.	.	.	.	.
comp1771_c0	comp1771_c0_seq1	.	.	.	.	.	.	.	.	.	.	.	.	.	.	.
comp1772_c0	comp1772_c0_seq1	.	.	.	.	.	.	.	.	.	.	.	.	.	.	.
comp1773_c0	comp1773_c0_seq1	.	.	.	m.944	3-1745[+]	sp|Q9LUR0|CNDH2_ARATH^Q9LUR0^Q:4-1701,H:88-661^36.86%ID^E:8e-88^RecName: Full=Condensin-2 complex subunit H2;^Eukaryota; Viridiplantae; Streptophyta; Embryophyta; Tracheophyta; Spermatophyta; Magnoliophyta; eudicotyledons; Gunneridae; Pentapetalae; rosids; malvids; Brassicales; Brassicaceae; Camelineae; Arabidopsis	.	PF06278.6^DUF1032^Protein of unknown function (DUF1032)^318-479^E:2.1e-19	.	.	.	GO:0000793^cellular_component^condensed chromosome`GO:0005730^cellular_component^nucleolus`GO:0030261^biological_process^chromosome condensation`GO:0045739^biological_process^positive regulation of DNA repair`GO:2001022^biological_process^positive regulation of response to DNA damage stimulus	.	.	.
comp1774_c0	comp1774_c0_seq1	.	.	.	m.946	3-314[-]	.	.	.	.	ExpAA=40.70^PredHel=2^Topology=o22-44i51-73o	.	.	.	.	.
comp1775_c0	comp1775_c0_seq1	.	.	.	.	.	.	.	.	.	.	.	.	.	.	.
comp1776_c0	comp1776_c0_seq1	.	.	.	m.947	105-1712[-]	sp|Q9ZVC9|FRS3_ARATH^Q9ZVC9^Q:85-1551,H:158-634^29.33%ID^E:1e-65^RecName: Full=Protein FAR1-RELATED SEQUENCE 3;^Eukaryota; Viridiplantae; Streptophyta; Embryophyta; Tracheophyta; Spermatophyta; Magnoliophyta; eudicotyledons; Gunneridae; Pentapetalae; rosids; malvids; Brassicales; Brassicaceae; Camelineae; Arabidopsis	.	PF10551.4^MULE^MULE transposase domain^129-218^E:9.2e-23`PF04434.12^SWIM^SWIM zinc finger^408-439^E:0.0015	.	.	.	GO:0005634^cellular_component^nucleus`GO:0009506^cellular_component^plasmodesma`GO:0008270^molecular_function^zinc ion binding	GO:0008270^molecular_function^zinc ion binding	.	.
comp1778_c0	comp1778_c0_seq1	.	.	.	.	.	.	.	.	.	.	.	.	.	.	.
comp1779_c0	comp1779_c0_seq1	.	.	.	m.950	3-311[+]	.	.	PF03732.12^Retrotrans_gag^Retrotransposon gag protein^6-76^E:1.5e-14	.	.	.	.	.	.	.
comp1781_c0	comp1781_c0_seq1	.	.	.	.	.	.	.	.	.	.	.	.	.	.	.
comp1782_c0	comp1782_c0_seq1	.	.	.	.	.	.	.	.	.	.	.	.	.	.	.
comp1782_c0	comp1782_c0_seq2	.	.	.	.	.	.	.	.	.	.	.	.	.	.	.
comp1784_c0	comp1784_c0_seq1	.	.	.	.	.	.	.	.	.	.	.	.	.	.	.
comp1785_c0	comp1785_c0_seq1	.	.	.	.	.	.	.	.	.	.	.	.	.	.	.
comp1788_c0	comp1788_c0_seq1	.	.	.	m.952	2-808[+]	.	.	.	.	.	.	.	.	.	.
comp1788_c0	comp1788_c0_seq2	.	.	.	.	.	.	.	.	.	.	.	.	.	.	.
comp1791_c0	comp1791_c0_seq1	.	.	.	.	.	.	.	.	.	.	.	.	.	.	.
comp1792_c0	comp1792_c0_seq1	.	.	.	m.954	187-612[-]	.	.	.	.	.	.	.	.	.	.
comp1794_c0	comp1794_c0_seq1	.	.	.	.	.	.	.	.	.	.	.	.	.	.	.
comp1794_c0	comp1794_c0_seq2	.	.	.	m.955	3-356[+]	.	.	.	.	.	.	.	.	.	.
comp1795_c0	comp1795_c0_seq1	.	.	.	.	.	.	.	.	.	.	.	.	.	.	.
comp1796_c0	comp1796_c0_seq1	.	.	.	m.956	1-540[-]	sp|O22476|BRI1_ARATH^O22476^Q:82-531,H:656-804^38%ID^E:4e-22^RecName: Full=Protein BRASSINOSTEROID INSENSITIVE 1;^Eukaryota; Viridiplantae; Streptophyta; Embryophyta; Tracheophyta; Spermatophyta; Magnoliophyta; eudicotyledons; Gunneridae; Pentapetalae; rosids; malvids; Brassicales; Brassicaceae; Camelineae; Arabidopsis`sp|O22476|BRI1_ARATH^O22476^Q:16-345,H:428-529^38.18%ID^E:2e-09^RecName: Full=…	.	PF13504.1^LRR_7^Leucine rich repeat^32-39^E:5900`PF12799.2^LRR_4^Leucine Rich repeats (2 copies)^52-87^E:1.5e-07`PF00560.28^LRR_1^Leucine Rich Repeat^52-73^E:0.00077`PF13855.1^LRR_8^Leucine rich repeat^52-110^E:3.3e-09`PF13504.1^LRR_7^Leucine rich repeat^52-63^E:2.4`PF12799.2^LRR_4^Leucine Rich repeats (2 copies)^76-113^E:6.7e-08`PF00560.28^LRR_1^Leucine Rich Repeat^76-97^E:0.00058`PF13516.1^LRR_…	.	ExpAA=18.37^PredHel=1^Topology=i162-179o	COG0515^Serine Threonine protein kinase	GO:0005768^cellular_component^endosome`GO:0010008^cellular_component^endosome membrane`GO:0016021^cellular_component^integral component of membrane`GO:0005886^cellular_component^plasma membrane`GO:0043234^cellular_component^protein complex`GO:0005524^molecular_function^ATP binding`GO:0042802^molecular_function^identical protein binding`GO:0005515^molecular_function^protein binding`GO:0046982^mole…	GO:0005515^molecular_function^protein binding	.	.
comp1797_c0	comp1797_c0_seq1	.	.	.	.	.	.	.	.	.	.	.	.	.	.	.
comp1798_c0	comp1798_c0_seq1	.	.	.	.	.	.	.	.	.	.	.	.	.	.	.
comp1799_c0	comp1799_c0_seq1	.	.	.	.	.	.	.	.	.	.	.	.	.	.	.
comp1800_c0	comp1800_c0_seq1	.	.	.	m.958	2-427[-]	.	.	.	.	.	.	.	.	.	.
comp1801_c0	comp1801_c0_seq1	.	.	.	m.959	1-384[+]	.	.	PF09273.6^Rubis-subs-bind^Rubisco LSMT substrate-binding^20-106^E:2.3e-05	.	.	.	.	.	.	.
comp1802_c0	comp1802_c0_seq1	.	.	.	m.960	1-306[+]	.	.	.	.	.	.	.	.	.	.
comp1803_c0	comp1803_c0_seq1	.	.	.	.	.	.	.	.	.	.	.	.	.	.	.
comp1804_c0	comp1804_c0_seq1	.	.	.	m.962	2-883[-]	sp|O81906|B120_ARATH^O81906^Q:16-882,H:317-606^45.21%ID^E:6e-64^RecName: Full=G-type lectin S-receptor-like serine/threonine-protein kinase B120;^Eukaryota; Viridiplantae; Streptophyta; Embryophyta; Tracheophyta; Spermatophyta; Magnoliophyta; eudicotyledons; Gunneridae; Pentapetalae; rosids; malvids; Brassicales; Brassicaceae; Camelineae; Arabidopsis	.	PF08276.6^PAN_2^PAN-like domain^40-100^E:4.1e-15`PF00024.21^PAN_1^PAN domain^45-89^E:0.00029`PF14295.1^PAN_4^PAN domain^48-86^E:0.0011`PF11044.3^TMEMspv1-c74-12^Plectrovirus spv1-c74 ORF 12 transmembrane protein^135-170^E:0.00012`PF00069.20^Pkinase^Protein kinase domain^219-294^E:1.5e-10`PF07714.12^Pkinase_Tyr^Protein tyrosine kinase^220-293^E:4.1e-14	.	ExpAA=21.27^PredHel=1^Topology=i139-158o	COG0515^Serine Threonine protein kinase	GO:0016021^cellular_component^integral component of membrane`GO:0005886^cellular_component^plasma membrane`GO:0005524^molecular_function^ATP binding`GO:0005516^molecular_function^calmodulin binding`GO:0004674^molecular_function^protein serine/threonine kinase activity`GO:0048544^biological_process^recognition of pollen	GO:0004672^molecular_function^protein kinase activity`GO:0005524^molecular_function^ATP binding`GO:0006468^biological_process^protein phosphorylation	.	.
comp1806_c0	comp1806_c0_seq1	.	.	.	.	.	.	.	.	.	.	.	.	.	.	.
comp1807_c0	comp1807_c0_seq1	.	.	.	m.964	3-308[-]	sp|Q22230|YVX3_CAEEL^Q22230^Q:52-264,H:27-97^36.62%ID^E:4e-06^RecName: Full=Uncharacterized oxidoreductase T05C12.3;^Eukaryota; Metazoa; Ecdysozoa; Nematoda; Chromadorea; Rhabditida; Rhabditoidea; Rhabditidae; Peloderinae; Caenorhabditis	.	PF00106.20^adh_short^short chain dehydrogenase^18-101^E:1.3e-10`PF02737.13^3HCDH_N^3-hydroxyacyl-CoA dehydrogenase, NAD binding domain^20-87^E:8.5e-05	.	.	COG1028^short-chain dehydrogenase reductase	GO:0016491^molecular_function^oxidoreductase activity	GO:0016491^molecular_function^oxidoreductase activity`GO:0008152^biological_process^metabolic process`GO:0003857^molecular_function^3-hydroxyacyl-CoA dehydrogenase activity`GO:0006631^biological_process^fatty acid metabolic process`GO:0055114^biological_process^oxidation-reduction process	.	.
comp1808_c0	comp1808_c0_seq1	.	.	.	.	.	.	.	.	.	.	.	.	.	.	.
comp1809_c0	comp1809_c0_seq1	.	.	.	.	.	.	.	.	.	.	.	.	.	.	.
comp1810_c0	comp1810_c0_seq1	.	.	.	.	.	.	.	.	.	.	.	.	.	.	.
comp1812_c0	comp1812_c0_seq1	.	.	.	.	.	.	.	.	.	.	.	.	.	.	.
comp1812_c0	comp1812_c0_seq2	.	.	.	.	.	.	.	.	.	.	.	.	.	.	.
comp1816_c0	comp1816_c0_seq1	.	.	.	.	.	.	.	.	.	.	.	.	.	.	.
comp1819_c0	comp1819_c0_seq1	.	.	.	.	.	.	.	.	.	.	.	.	.	.	.
comp1821_c0	comp1821_c0_seq1	.	.	.	.	.	.	.	.	.	.	.	.	.	.	.
comp1822_c0	comp1822_c0_seq1	.	.	.	.	.	.	.	.	.	.	.	.	.	.	.
comp1822_c0	comp1822_c0_seq2	.	.	.	.	.	.	.	.	.	.	.	.	.	.	.
comp1823_c0	comp1823_c0_seq1	.	.	.	m.970	3-632[+]	sp|Q8GUM4|Y3739_ARATH^Q8GUM4^Q:1-627,H:226-430^49.77%ID^E:1e-60^RecName: Full=Uncharacterized membrane protein At3g27390;^Eukaryota; Viridiplantae; Streptophyta; Embryophyta; Tracheophyta; Spermatophyta; Magnoliophyta; eudicotyledons; Gunneridae; Pentapetalae; rosids; malvids; Brassicales; Brassicaceae; Camelineae; Arabidopsis	.	.	.	ExpAA=45.33^PredHel=2^Topology=i12-34o44-66i	.	GO:0016021^cellular_component^integral component of membrane`GO:0005886^cellular_component^plasma membrane	.	.	.
comp1825_c0	comp1825_c0_seq1	.	.	.	.	.	.	.	.	.	.	.	.	.	.	.
comp1830_c0	comp1830_c0_seq1	.	.	.	.	.	.	.	.	.	.	.	.	.	.	.
comp1832_c0	comp1832_c0_seq1	.	.	.	m.971	2-379[+]	.	.	.	.	.	.	.	.	.	.
comp1833_c0	comp1833_c0_seq1	.	.	.	m.973	1-549[+]	.	.	.	.	.	.	.	.	.	.
comp1834_c0	comp1834_c0_seq1	.	.	.	.	.	.	.	.	.	.	.	.	.	.	.
comp1836_c0	comp1836_c0_seq1	.	.	.	.	.	.	.	.	.	.	.	.	.	.	.
comp1837_c0	comp1837_c0_seq1	.	.	.	.	.	.	.	.	.	.	.	.	.	.	.
comp1838_c0	comp1838_c0_seq1	.	.	.	.	.	.	.	.	.	.	.	.	.	.	.
comp1840_c0	comp1840_c0_seq1	.	.	.	.	.	.	.	.	.	.	.	.	.	.	.
comp1841_c0	comp1841_c0_seq1	.	.	.	m.976	2-319[-]	.	.	.	.	.	.	.	.	.	.
comp1842_c0	comp1842_c0_seq1	.	.	.	.	.	.	.	.	.	.	.	.	.	.	.
comp1843_c0	comp1843_c0_seq1	.	.	.	.	.	.	.	.	.	.	.	.	.	.	.
comp1844_c0	comp1844_c0_seq1	.	.	.	.	.	.	.	.	.	.	.	.	.	.	.
comp1845_c0	comp1845_c0_seq1	.	.	.	.	.	.	.	.	.	.	.	.	.	.	.
comp1845_c0	comp1845_c0_seq2	.	.	.	m.978	96-455[+]	.	.	.	.	.	.	.	.	.	.
comp1846_c0	comp1846_c0_seq1	.	.	.	.	.	.	.	.	.	.	.	.	.	.	.
comp1848_c0	comp1848_c0_seq1	.	.	.	.	.	.	.	.	.	.	.	.	.	.	.
comp1849_c0	comp1849_c0_seq1	.	.	.	.	.	.	.	.	.	.	.	.	.	.	.
comp1850_c0	comp1850_c0_seq1	.	.	.	.	.	.	.	.	.	.	.	.	.	.	.
comp1852_c0	comp1852_c0_seq1	.	.	.	.	.	.	.	.	.	.	.	.	.	.	.
comp1853_c0	comp1853_c0_seq1	.	.	.	.	.	.	.	.	.	.	.	.	.	.	.
comp1856_c0	comp1856_c0_seq1	.	.	.	.	.	.	.	.	.	.	.	.	.	.	.
comp1856_c0	comp1856_c0_seq2	.	.	.	.	.	.	.	.	.	.	.	.	.	.	.
comp1860_c0	comp1860_c0_seq1	.	.	.	.	.	.	.	.	.	.	.	.	.	.	.
comp1864_c0	comp1864_c0_seq1	.	.	.	m.980	35-346[-]	.	.	.	.	.	.	.	.	.	.
comp1866_c0	comp1866_c0_seq1	.	.	.	.	.	.	.	.	.	.	.	.	.	.	.
comp1867_c0	comp1867_c0_seq1	.	.	.	.	.	.	.	.	.	.	.	.	.	.	.
comp1868_c0	comp1868_c0_seq1	.	.	.	.	.	.	.	.	.	.	.	.	.	.	.
comp1870_c0	comp1870_c0_seq1	.	.	.	m.982	1-369[-]	sp|Q9LVM0|Y5830_ARATH^Q9LVM0^Q:1-369,H:472-593^67.48%ID^E:6e-51^RecName: Full=Probable inactive receptor kinase At5g58300;^Eukaryota; Viridiplantae; Streptophyta; Embryophyta; Tracheophyta; Spermatophyta; Magnoliophyta; eudicotyledons; Gunneridae; Pentapetalae; rosids; malvids; Brassicales; Brassicaceae; Camelineae; Arabidopsis	.	PF00069.20^Pkinase^Protein kinase domain^1-111^E:1.2e-21`PF07714.12^Pkinase_Tyr^Protein tyrosine kinase^9-113^E:2.4e-17	.	.	COG0515^Serine Threonine protein kinase	GO:0016021^cellular_component^integral component of membrane`GO:0005886^cellular_component^plasma membrane`GO:0005524^molecular_function^ATP binding`GO:0004672^molecular_function^protein kinase activity	GO:0004672^molecular_function^protein kinase activity`GO:0005524^molecular_function^ATP binding`GO:0006468^biological_process^protein phosphorylation	.	.
comp1871_c0	comp1871_c0_seq1	.	.	.	.	.	.	.	.	.	.	.	.	.	.	.
comp1873_c0	comp1873_c0_seq1	.	.	.	.	.	.	.	.	.	.	.	.	.	.	.
comp1873_c0	comp1873_c0_seq2	.	.	.	.	.	.	.	.	.	.	.	.	.	.	.
comp1874_c0	comp1874_c0_seq1	.	.	.	m.984	54-554[-]	.	.	.	.	.	.	.	.	.	.
comp1875_c0	comp1875_c0_seq1	.	.	.	m.986	3-617[+]	sp|P36591|DYR_SCHPO^P36591^Q:4-570,H:3-207^31.88%ID^E:6e-19^RecName: Full=Dihydrofolate reductase;^Eukaryota; Fungi; Dikarya; Ascomycota; Taphrinomycotina; Schizosaccharomycetes; Schizosaccharomycetales; Schizosaccharomycetaceae; Schizosaccharomyces	.	PF03959.8^FSH1^Serine hydrolase (FSH1)^2-194^E:2.4e-52	.	.	COG0262^Key enzyme in folate metabolism. Catalyzes an essential reaction for de novo glycine and purine synthesis, and for DNA precursor synthesis (By similarity)	GO:0005829^cellular_component^cytosol`GO:0005524^molecular_function^ATP binding`GO:0004146^molecular_function^dihydrofolate reductase activity`GO:0050661^molecular_function^NADP binding`GO:0046452^biological_process^dihydrofolate metabolic process`GO:0006545^biological_process^glycine biosynthetic process`GO:0009165^biological_process^nucleotide biosynthetic process`GO:0006730^biological_process^…	.	.	.
comp1878_c0	comp1878_c0_seq1	.	.	.	.	.	.	.	.	.	.	.	.	.	.	.
comp1880_c0	comp1880_c0_seq1	.	.	.	.	.	.	.	.	.	.	.	.	.	.	.
comp1881_c0	comp1881_c0_seq1	.	.	.	m.987	3-305[+]	sp|Q6RYA0|SABP2_TOBAC^Q6RYA0^Q:1-300,H:10-109^60%ID^E:5e-15^RecName: Full=Salicylic acid-binding protein 2;^Eukaryota; Viridiplantae; Streptophyta; Embryophyta; Tracheophyta; Spermatophyta; Magnoliophyta; eudicotyledons; Gunneridae; Pentapetalae; asterids; lamiids; Solanales; Solanaceae; Nicotianoideae; Nicotianeae; Nicotiana	.	PF12697.2^Abhydrolase_6^Alpha/beta hydrolase family^1-99^E:2.4e-20`PF12695.2^Abhydrolase_5^Alpha/beta hydrolase family^1-98^E:3.8e-11`PF00561.15^Abhydrolase_1^alpha/beta hydrolase fold^24-97^E:8.2e-09	.	.	.	GO:0016298^molecular_function^lipase activity`GO:0080031^molecular_function^methyl salicylate esterase activity`GO:0008152^biological_process^metabolic process`GO:0009862^biological_process^systemic acquired resistance, salicylic acid mediated signaling pathway	.	.	.
comp1882_c0	comp1882_c0_seq1	.	.	.	.	.	.	.	.	.	.	.	.	.	.	.
comp1886_c0	comp1886_c0_seq1	.	.	.	.	.	.	.	.	.	.	.	.	.	.	.
comp1887_c0	comp1887_c0_seq1	.	.	.	.	.	.	.	.	.	.	.	.	.	.	.
comp1888_c0	comp1888_c0_seq1	.	.	.	.	.	.	.	.	.	.	.	.	.	.	.
comp1889_c0	comp1889_c0_seq1	.	.	.	.	.	.	.	.	.	.	.	.	.	.	.
comp1890_c0	comp1890_c0_seq1	.	.	.	.	.	.	.	.	.	.	.	.	.	.	.
comp1891_c0	comp1891_c0_seq2	.	.	.	m.990	3-350[+]	.	.	.	.	.	.	.	.	.	.
comp1891_c0	comp1891_c0_seq2	.	.	.	m.991	253-582[+]	sp|P0C2F6|RNHX1_ARATH^P0C2F6^Q:1-222,H:32-104^35.14%ID^E:1e-08^RecName: Full=Putative ribonuclease H protein At1g65750;^Eukaryota; Viridiplantae; Streptophyta; Embryophyta; Tracheophyta; Spermatophyta; Magnoliophyta; eudicotyledons; Gunneridae; Pentapetalae; rosids; malvids; Brassicales; Brassicaceae; Camelineae; Arabidopsis	.	.	sigP:1^24^0.495^YES	.	.	GO:0046872^molecular_function^metal ion binding`GO:0003676^molecular_function^nucleic acid binding`GO:0004523^molecular_function^RNA-DNA hybrid ribonuclease activity	.	.	.
comp1892_c0	comp1892_c0_seq1	.	.	.	.	.	.	.	.	.	.	.	.	.	.	.
comp1893_c0	comp1893_c0_seq1	.	.	.	.	.	.	.	.	.	.	.	.	.	.	.
comp1894_c0	comp1894_c0_seq1	.	.	.	.	.	.	.	.	.	.	.	.	.	.	.
comp1895_c0	comp1895_c0_seq1	.	.	.	.	.	.	.	.	.	.	.	.	.	.	.
comp1899_c0	comp1899_c0_seq1	.	.	.	.	.	.	.	.	.	.	.	.	.	.	.
comp1899_c0	comp1899_c0_seq2	.	.	.	.	.	.	.	.	.	.	.	.	.	.	.
comp1900_c0	comp1900_c0_seq1	.	.	.	.	.	.	.	.	.	.	.	.	.	.	.
comp1902_c0	comp1902_c0_seq1	.	.	.	.	.	.	.	.	.	.	.	.	.	.	.
comp1903_c0	comp1903_c0_seq1	.	.	.	.	.	.	.	.	.	.	.	.	.	.	.
comp1904_c0	comp1904_c0_seq1	.	.	.	.	.	.	.	.	.	.	.	.	.	.	.
comp1905_c0	comp1905_c0_seq1	.	.	.	.	.	.	.	.	.	.	.	.	.	.	.
comp1906_c0	comp1906_c0_seq1	.	.	.	m.993	2-556[-]	sp|Q84LH3|WEX_ARATH^Q84LH3^Q:178-555,H:135-257^28.68%ID^E:6e-10^RecName: Full=Werner Syndrome-like exonuclease;^Eukaryota; Viridiplantae; Streptophyta; Embryophyta; Tracheophyta; Spermatophyta; Magnoliophyta; eudicotyledons; Gunneridae; Pentapetalae; rosids; malvids; Brassicales; Brassicaceae; Camelineae; Arabidopsis	.	PF01612.15^DNA_pol_A_exo1^3'-5' exonuclease^39-166^E:2.8e-10	.	.	.	GO:0005634^cellular_component^nucleus`GO:0008408^molecular_function^3'-5' exonuclease activity`GO:0003677^molecular_function^DNA binding`GO:0046872^molecular_function^metal ion binding`GO:0005515^molecular_function^protein binding`GO:0090305^biological_process^nucleic acid phosphodiester bond hydrolysis	GO:0003676^molecular_function^nucleic acid binding`GO:0008408^molecular_function^3'-5' exonuclease activity`GO:0006139^biological_process^nucleobase-containing compound metabolic process	.	.
comp1906_c0	comp1906_c0_seq2	.	.	.	m.997	1-474[-]	sp|O93530|WRN_XENLA^O93530^Q:178-417,H:78-159^32.93%ID^E:1e-06^RecName: Full=Werner syndrome ATP-dependent helicase homolog;^Eukaryota; Metazoa; Chordata; Craniata; Vertebrata; Euteleostomi; Amphibia; Batrachia; Anura; Pipoidea; Pipidae; Xenopodinae; Xenopus; Xenopus	.	PF01612.15^DNA_pol_A_exo1^3'-5' exonuclease^39-140^E:1.7e-07	.	.	.	GO:0005634^cellular_component^nucleus`GO:0008408^molecular_function^3'-5' exonuclease activity`GO:0005524^molecular_function^ATP binding`GO:0043140^molecular_function^ATP-dependent 3'-5' DNA helicase activity`GO:0003677^molecular_function^DNA binding`GO:0000287^molecular_function^magnesium ion binding`GO:0030145^molecular_function^manganese ion binding`GO:0006259^biological_process^DNA metabolic …	GO:0003676^molecular_function^nucleic acid binding`GO:0008408^molecular_function^3'-5' exonuclease activity`GO:0006139^biological_process^nucleobase-containing compound metabolic process	.	.
comp1908_c0	comp1908_c0_seq1	.	.	.	.	.	.	.	.	.	.	.	.	.	.	.
comp1908_c0	comp1908_c0_seq2	.	.	.	.	.	.	.	.	.	.	.	.	.	.	.
comp1910_c0	comp1910_c0_seq1	.	.	.	.	.	.	.	.	.	.	.	.	.	.	.
comp1912_c0	comp1912_c0_seq1	.	.	.	.	.	.	.	.	.	.	.	.	.	.	.
comp1915_c0	comp1915_c0_seq1	.	.	.	.	.	.	.	.	.	.	.	.	.	.	.
comp1916_c0	comp1916_c0_seq1	.	.	.	.	.	.	.	.	.	.	.	.	.	.	.
comp1917_c0	comp1917_c0_seq1	.	.	.	.	.	.	.	.	.	.	.	.	.	.	.
comp1918_c0	comp1918_c0_seq1	.	.	.	m.999	3-710[-]	sp|Q9XFH4|DDM1_ARATH^Q9XFH4^Q:340-708,H:55-170^50.39%ID^E:4e-19^RecName: Full=ATP-dependent DNA helicase DDM1;^Eukaryota; Viridiplantae; Streptophyta; Embryophyta; Tracheophyta; Spermatophyta; Magnoliophyta; eudicotyledons; Gunneridae; Pentapetalae; rosids; malvids; Brassicales; Brassicaceae; Camelineae; Arabidopsis	.	.	.	.	COG0553^helicase	GO:0000786^cellular_component^nucleosome`GO:0005634^cellular_component^nucleus`GO:0005524^molecular_function^ATP binding`GO:0004003^molecular_function^ATP-dependent DNA helicase activity`GO:0016887^molecular_function^ATPase activity`GO:0003677^molecular_function^DNA binding`GO:0005515^molecular_function^protein binding`GO:0006200^biological_process^ATP catabolic process`GO:0032508^biological_proc…	.	.	.
comp1919_c0	comp1919_c0_seq1	.	.	.	.	.	.	.	.	.	.	.	.	.	.	.
comp1920_c0	comp1920_c0_seq1	.	.	.	.	.	.	.	.	.	.	.	.	.	.	.
comp1924_c0	comp1924_c0_seq1	.	.	.	m.1001	468-1574[-]	sp|Q39214|RPM1_ARATH^Q39214^Q:109-1053,H:583-893^29.52%ID^E:7e-32^RecName: Full=Disease resistance protein RPM1;^Eukaryota; Viridiplantae; Streptophyta; Embryophyta; Tracheophyta; Spermatophyta; Magnoliophyta; eudicotyledons; Gunneridae; Pentapetalae; rosids; malvids; Brassicales; Brassicaceae; Camelineae; Arabidopsis	.	.	.	.	COG4886^leucine Rich Repeat	GO:0012505^cellular_component^endomembrane system`GO:0005886^cellular_component^plasma membrane`GO:0043531^molecular_function^ADP binding`GO:0005524^molecular_function^ATP binding`GO:0000166^molecular_function^nucleotide binding`GO:0005515^molecular_function^protein binding`GO:0009626^biological_process^plant-type hypersensitive response	.	.	.
comp1925_c0	comp1925_c0_seq1	.	.	.	m.1003	2-967[-]	.	.	.	.	.	.	.	.	.	.
comp1926_c0	comp1926_c0_seq1	.	.	.	.	.	.	.	.	.	.	.	.	.	.	.
comp1927_c0	comp1927_c0_seq1	.	.	.	.	.	.	.	.	.	.	.	.	.	.	.
comp1928_c0	comp1928_c0_seq1	.	.	.	.	.	.	.	.	.	.	.	.	.	.	.
comp1930_c0	comp1930_c0_seq1	.	.	.	.	.	.	.	.	.	.	.	.	.	.	.
comp1931_c0	comp1931_c0_seq1	.	.	.	.	.	.	.	.	.	.	.	.	.	.	.
comp1932_c0	comp1932_c0_seq1	.	.	.	.	.	.	.	.	.	.	.	.	.	.	.
comp1932_c0	comp1932_c0_seq2	.	.	.	m.1009	2-541[+]	sp|O49340|C71AC_ARATH^O49340^Q:10-537,H:195-357^38.98%ID^E:2e-31^RecName: Full=Cytochrome P450 71A12;^Eukaryota; Viridiplantae; Streptophyta; Embryophyta; Tracheophyta; Spermatophyta; Magnoliophyta; eudicotyledons; Gunneridae; Pentapetalae; rosids; malvids; Brassicales; Brassicaceae; Camelineae; Arabidopsis	.	PF00067.17^p450^Cytochrome P450^7-179^E:1.6e-18	.	.	COG2124^Cytochrome p450	GO:0016021^cellular_component^integral component of membrane`GO:0020037^molecular_function^heme binding`GO:0005506^molecular_function^iron ion binding`GO:0004497^molecular_function^monooxygenase activity`GO:0016705^molecular_function^oxidoreductase activity, acting on paired donors, with incorporation or reduction of molecular oxygen	GO:0005506^molecular_function^iron ion binding`GO:0016705^molecular_function^oxidoreductase activity, acting on paired donors, with incorporation or reduction of molecular oxygen`GO:0020037^molecular_function^heme binding`GO:0055114^biological_process^oxidation-reduction process	.	.
comp1934_c0	comp1934_c0_seq1	.	.	.	m.1010	74-415[-]	sp|Q8VZU2|SY132_ARATH^Q8VZU2^Q:1-333,H:189-299^68.47%ID^E:6e-36^RecName: Full=Syntaxin-132;^Eukaryota; Viridiplantae; Streptophyta; Embryophyta; Tracheophyta; Spermatophyta; Magnoliophyta; eudicotyledons; Gunneridae; Pentapetalae; rosids; malvids; Brassicales; Brassicaceae; Camelineae; Arabidopsis	.	PF05739.14^SNARE^SNARE domain^21-83^E:6.4e-18	.	ExpAA=20.11^PredHel=1^Topology=i89-108o	.	GO:0016021^cellular_component^integral component of membrane`GO:0006886^biological_process^intracellular protein transport`GO:0016192^biological_process^vesicle-mediated transport	GO:0005515^molecular_function^protein binding	.	.
comp1936_c0	comp1936_c0_seq1	.	.	.	.	.	.	.	.	.	.	.	.	.	.	.
comp1936_c0	comp1936_c0_seq2	.	.	.	m.1011	91-624[+]	sp|B3LFC0|Y1332_ARATH^B3LFC0^Q:100-531,H:19-161^47.95%ID^E:1e-38^RecName: Full=Probable receptor-like protein kinase At1g33260;^Eukaryota; Viridiplantae; Streptophyta; Embryophyta; Tracheophyta; Spermatophyta; Magnoliophyta; eudicotyledons; Gunneridae; Pentapetalae; rosids; malvids; Brassicales; Brassicaceae; Camelineae; Arabidopsis	.	PF00069.20^Pkinase^Protein kinase domain^63-173^E:3.7e-17`PF07714.12^Pkinase_Tyr^Protein tyrosine kinase^64-174^E:2.1e-17	.	.	COG0515^Serine Threonine protein kinase	GO:0005524^molecular_function^ATP binding`GO:0004674^molecular_function^protein serine/threonine kinase activity	GO:0004672^molecular_function^protein kinase activity`GO:0005524^molecular_function^ATP binding`GO:0006468^biological_process^protein phosphorylation	.	.
comp1945_c0	comp1945_c0_seq1	.	.	.	.	.	.	.	.	.	.	.	.	.	.	.
comp1946_c0	comp1946_c0_seq1	.	.	.	.	.	.	.	.	.	.	.	.	.	.	.
comp1946_c0	comp1946_c0_seq2	.	.	.	.	.	.	.	.	.	.	.	.	.	.	.
comp1948_c0	comp1948_c0_seq1	.	.	.	.	.	.	.	.	.	.	.	.	.	.	.
comp1951_c0	comp1951_c0_seq1	.	.	.	.	.	.	.	.	.	.	.	.	.	.	.
comp1952_c0	comp1952_c0_seq1	.	.	.	.	.	.	.	.	.	.	.	.	.	.	.
comp1952_c0	comp1952_c0_seq2	.	.	.	.	.	.	.	.	.	.	.	.	.	.	.
comp1953_c0	comp1953_c0_seq1	.	.	.	.	.	.	.	.	.	.	.	.	.	.	.
comp1954_c0	comp1954_c0_seq1	.	.	.	.	.	.	.	.	.	.	.	.	.	.	.
comp1954_c0	comp1954_c0_seq2	.	.	.	.	.	.	.	.	.	.	.	.	.	.	.
comp1955_c0	comp1955_c0_seq1	.	.	.	m.1013	1-738[+]	sp|Q0D9R7|ARFS_ORYSJ^Q0D9R7^Q:1-735,H:171-414^92.24%ID^E:8e-141^RecName: Full=Auxin response factor 19;^Eukaryota; Viridiplantae; Streptophyta; Embryophyta; Tracheophyta; Spermatophyta; Magnoliophyta; Liliopsida; Poales; Poaceae; BEP clade; Ehrhartoideae; Oryzeae; Oryza	.	PF02362.16^B3^B3 DNA binding domain^1-85^E:7.4e-16`PF06507.8^Auxin_resp^Auxin response factor^110-193^E:5.3e-35	.	.	.	GO:0005634^cellular_component^nucleus`GO:0003677^molecular_function^DNA binding`GO:0009734^biological_process^auxin-activated signaling pathway`GO:0006355^biological_process^regulation of transcription, DNA-templated`GO:0006351^biological_process^transcription, DNA-templated	GO:0003677^molecular_function^DNA binding`GO:0006355^biological_process^regulation of transcription, DNA-templated`GO:0009725^biological_process^response to hormone`GO:0005634^cellular_component^nucleus	.	.
comp1956_c0	comp1956_c0_seq1	.	.	.	.	.	.	.	.	.	.	.	.	.	.	.
comp1957_c0	comp1957_c0_seq1	.	.	.	m.1014	2-1360[+]	sp|P25601|YCH5_YEAST^P25601^Q:919-1125,H:76-142^43.48%ID^E:1e-05^RecName: Full=Putative transposon Ty5-1 protein YCL075W;^Eukaryota; Fungi; Dikarya; Ascomycota; Saccharomycotina; Saccharomycetes; Saccharomycetales; Saccharomycetaceae; Saccharomyces	.	PF14244.1^UBN2_3^gag-polypeptide of LTR copia-type^8-96^E:2.8e-16`PF03732.12^Retrotrans_gag^Retrotransposon gag protein^21-126^E:5.3e-06	.	.	.	GO:0000943^cellular_component^retrotransposon nucleocapsid`GO:0003887^molecular_function^DNA-directed DNA polymerase activity`GO:0008233^molecular_function^peptidase activity`GO:0004540^molecular_function^ribonuclease activity`GO:0003723^molecular_function^RNA binding`GO:0003964^molecular_function^RNA-directed DNA polymerase activity`GO:0006261^biological_process^DNA-dependent DNA replication`GO:…	.	.	.
comp1958_c0	comp1958_c0_seq1	.	.	.	.	.	.	.	.	.	.	.	.	.	.	.
comp1959_c0	comp1959_c0_seq1	.	.	.	m.1015	2-376[+]	sp|Q9SHI2|Y1723_ARATH^Q9SHI2^Q:290-87,H:20-83^45.59%ID^E:2e-09^RecName: Full=Leucine-rich repeat receptor-like serine/threonine-protein kinase At1g17230;^Eukaryota; Viridiplantae; Streptophyta; Embryophyta; Tracheophyta; Spermatophyta; Magnoliophyta; eudicotyledons; Gunneridae; Pentapetalae; rosids; malvids; Brassicales; Brassicaceae; Camelineae; Arabidopsis	.	.	.	.	COG4886^leucine Rich Repeat	GO:0016021^cellular_component^integral component of membrane`GO:0005886^cellular_component^plasma membrane`GO:0005524^molecular_function^ATP binding`GO:0004674^molecular_function^protein serine/threonine kinase activity	.	.	.
comp1959_c0	comp1959_c0_seq2	.	.	.	m.1017	2-388[+]	sp|C0LGR3|Y4265_ARATH^C0LGR3^Q:293-87,H:24-84^43.48%ID^E:3e-09^RecName: Full=Probable LRR receptor-like serine/threonine-protein kinase At4g26540;^Eukaryota; Viridiplantae; Streptophyta; Embryophyta; Tracheophyta; Spermatophyta; Magnoliophyta; eudicotyledons; Gunneridae; Pentapetalae; rosids; malvids; Brassicales; Brassicaceae; Camelineae; Arabidopsis	.	.	.	.	COG4886^leucine Rich Repeat	GO:0016021^cellular_component^integral component of membrane`GO:0005886^cellular_component^plasma membrane`GO:0005524^molecular_function^ATP binding`GO:0004674^molecular_function^protein serine/threonine kinase activity	.	.	.
comp1960_c0	comp1960_c0_seq1	.	.	.	m.1019	3-716[+]	.	.	.	.	ExpAA=51.91^PredHel=2^Topology=o25-47i54-73o	.	.	.	.	.
comp1961_c0	comp1961_c0_seq1	.	.	.	.	.	.	.	.	.	.	.	.	.	.	.
comp1962_c0	comp1962_c0_seq1	.	.	.	.	.	.	.	.	.	.	.	.	.	.	.
comp1965_c0	comp1965_c0_seq1	.	.	.	.	.	.	.	.	.	.	.	.	.	.	.
comp1966_c0	comp1966_c0_seq1	.	.	.	m.1022	2-376[-]	sp|F6H2F8|TRM51_VITVI^F6H2F8^Q:1-375,H:444-568^68.8%ID^E:2e-53^RecName: Full=tRNA (guanine(37)-N1)-methyltransferase 1;^Eukaryota; Viridiplantae; Streptophyta; Embryophyta; Tracheophyta; Spermatophyta; Magnoliophyta; eudicotyledons; Gunneridae; Pentapetalae; rosids; Vitales; Vitaceae; Vitis	.	PF02475.11^Met_10^Met-10+ like-protein^1-90^E:5.2e-21`PF02005.11^TRM^N2,N2-dimethylguanosine tRNA methyltransferase^11-56^E:8.2e-06	.	.	.	GO:0005759^cellular_component^mitochondrial matrix`GO:0005634^cellular_component^nucleus`GO:0052906^molecular_function^tRNA (guanine(37)-N(1))-methyltransferase activity	GO:0016740^molecular_function^transferase activity`GO:0003723^molecular_function^RNA binding`GO:0004809^molecular_function^tRNA (guanine-N2-)-methyltransferase activity`GO:0008033^biological_process^tRNA processing	.	.
comp1972_c0	comp1972_c0_seq1	.	.	.	.	.	.	.	.	.	.	.	.	.	.	.
comp1976_c0	comp1976_c0_seq1	.	.	.	.	.	.	.	.	.	.	.	.	.	.	.
comp1977_c0	comp1977_c0_seq1	.	.	.	.	.	.	.	.	.	.	.	.	.	.	.
comp1980_c0	comp1980_c0_seq1	.	.	.	.	.	.	.	.	.	.	.	.	.	.	.
comp1981_c0	comp1981_c0_seq1	.	.	.	.	.	.	.	.	.	.	.	.	.	.	.
comp1984_c0	comp1984_c0_seq1	.	.	.	.	.	.	.	.	.	.	.	.	.	.	.
comp1984_c0	comp1984_c0_seq2	.	.	.	.	.	.	.	.	.	.	.	.	.	.	.
comp1985_c0	comp1985_c0_seq1	.	.	.	.	.	.	.	.	.	.	.	.	.	.	.
comp1988_c0	comp1988_c0_seq1	.	.	.	.	.	.	.	.	.	.	.	.	.	.	.
comp1989_c0	comp1989_c0_seq1	.	.	.	.	.	.	.	.	.	.	.	.	.	.	.
comp1991_c0	comp1991_c0_seq1	.	.	.	.	.	.	.	.	.	.	.	.	.	.	.
comp1991_c0	comp1991_c0_seq2	.	.	.	.	.	.	.	.	.	.	.	.	.	.	.
comp1992_c0	comp1992_c0_seq1	.	.	.	.	.	.	.	.	.	.	.	.	.	.	.
comp1993_c0	comp1993_c0_seq1	.	.	.	.	.	.	.	.	.	.	.	.	.	.	.
comp1993_c0	comp1993_c0_seq2	.	.	.	.	.	.	.	.	.	.	.	.	.	.	.
comp1996_c0	comp1996_c0_seq1	.	.	.	m.1030	3-695[-]	sp|Q8W487|YB95_ARATH^Q8W487^Q:187-693,H:53-211^47.95%ID^E:2e-37^RecName: Full=Uncharacterized protein At2g39795, mitochondrial;^Eukaryota; Viridiplantae; Streptophyta; Embryophyta; Tracheophyta; Spermatophyta; Magnoliophyta; eudicotyledons; Gunneridae; Pentapetalae; rosids; malvids; Brassicales; Brassicaceae; Camelineae; Arabidopsis	.	PF02330.11^MAM33^Mitochondrial glycoprotein^79-231^E:4.3e-16	.	.	.	GO:0005759^cellular_component^mitochondrial matrix`GO:0005739^cellular_component^mitochondrion	GO:0005759^cellular_component^mitochondrial matrix	.	.
comp1997_c0	comp1997_c0_seq1	.	.	.	.	.	.	.	.	.	.	.	.	.	.	.
comp1997_c0	comp1997_c0_seq2	.	.	.	.	.	.	.	.	.	.	.	.	.	.	.
comp1999_c0	comp1999_c0_seq1	.	.	.	.	.	.	.	.	.	.	.	.	.	.	.
comp2002_c0	comp2002_c0_seq1	.	.	.	.	.	.	.	.	.	.	.	.	.	.	.
comp2003_c0	comp2003_c0_seq1	.	.	.	.	.	.	.	.	.	.	.	.	.	.	.
comp2004_c0	comp2004_c0_seq1	.	.	.	.	.	.	.	.	.	.	.	.	.	.	.
comp2006_c0	comp2006_c0_seq2	.	.	.	.	.	.	.	.	.	.	.	.	.	.	.
comp2007_c0	comp2007_c0_seq1	.	.	.	.	.	.	.	.	.	.	.	.	.	.	.
comp2008_c0	comp2008_c0_seq1	.	.	.	m.1033	3-431[+]	sp|Q9SAK0|PP132_ARATH^Q9SAK0^Q:1-426,H:360-501^57.04%ID^E:2e-55^RecName: Full=Pentatricopeptide repeat-containing protein At1g79490, mitochondrial;^Eukaryota; Viridiplantae; Streptophyta; Embryophyta; Tracheophyta; Spermatophyta; Magnoliophyta; eudicotyledons; Gunneridae; Pentapetalae; rosids; malvids; Brassicales; Brassicaceae; Camelineae; Arabidopsis`sp|Q9SAK0|PP132_ARATH^Q9SAK0^Q:1-423,H:395-5…	.	PF01535.15^PPR^PPR repeat^1-19^E:0.31`PF01535.15^PPR^PPR repeat^28-55^E:1.6e-05`PF13812.1^PPR_3^Pentatricopeptide repeat domain^28-57^E:0.0016`PF13812.1^PPR_3^Pentatricopeptide repeat domain^61-92^E:1.8e-05`PF01535.15^PPR^PPR repeat^62-90^E:0.00054`PF13812.1^PPR_3^Pentatricopeptide repeat domain^95-127^E:0.053`PF01535.15^PPR^PPR repeat^96-124^E:0.093	.	.	.	GO:0005739^cellular_component^mitochondrion	.	.	.
comp2009_c0	comp2009_c0_seq1	.	.	.	.	.	.	.	.	.	.	.	.	.	.	.
comp2010_c0	comp2010_c0_seq1	.	.	.	.	.	.	.	.	.	.	.	.	.	.	.
comp2011_c0	comp2011_c0_seq1	.	.	.	.	.	.	.	.	.	.	.	.	.	.	.
comp2011_c0	comp2011_c0_seq2	.	.	.	.	.	.	.	.	.	.	.	.	.	.	.
comp2012_c0	comp2012_c0_seq1	.	.	.	m.1035	1-306[-]	sp|P0CT43|TF28_SCHPO^P0CT43^Q:4-306,H:1025-1125^39.6%ID^E:3e-17^RecName: Full=Transposon Tf2-8 polyprotein;^Eukaryota; Fungi; Dikarya; Ascomycota; Taphrinomycotina; Schizosaccharomycetes; Schizosaccharomycetales; Schizosaccharomycetaceae; Schizosaccharomyces	.	PF00665.21^rve^Integrase core domain^2-71^E:3.8e-12	.	.	.	GO:0004190^molecular_function^aspartic-type endopeptidase activity`GO:0003677^molecular_function^DNA binding`GO:0003887^molecular_function^DNA-directed DNA polymerase activity`GO:0004519^molecular_function^endonuclease activity`GO:0046872^molecular_function^metal ion binding`GO:0003723^molecular_function^RNA binding`GO:0003964^molecular_function^RNA-directed DNA polymerase activity`GO:0015074^bio…	GO:0015074^biological_process^DNA integration	.	.
comp2013_c0	comp2013_c0_seq1	.	.	.	.	.	.	.	.	.	.	.	.	.	.	.
comp2014_c0	comp2014_c0_seq1	.	.	.	.	.	.	.	.	.	.	.	.	.	.	.
comp2014_c0	comp2014_c0_seq2	.	.	.	.	.	.	.	.	.	.	.	.	.	.	.
comp2015_c0	comp2015_c0_seq1	.	.	.	m.1037	1-495[-]	sp|Q93ZR6|WSD1_ARATH^Q93ZR6^Q:112-495,H:2-124^36.72%ID^E:2e-17^RecName: Full=O-acyltransferase WSD1;^Eukaryota; Viridiplantae; Streptophyta; Embryophyta; Tracheophyta; Spermatophyta; Magnoliophyta; eudicotyledons; Gunneridae; Pentapetalae; rosids; malvids; Brassicales; Brassicaceae; Camelineae; Arabidopsis	.	.	.	.	.	GO:0005783^cellular_component^endoplasmic reticulum`GO:0005789^cellular_component^endoplasmic reticulum membrane`GO:0016021^cellular_component^integral component of membrane`GO:0004144^molecular_function^diacylglycerol O-acyltransferase activity`GO:0047196^molecular_function^long-chain-alcohol O-fatty-acyltransferase activity`GO:0019432^biological_process^triglyceride biosynthetic process`GO:0010…	.	.	.
comp2019_c0	comp2019_c0_seq1	.	.	.	.	.	.	.	.	.	.	.	.	.	.	.
comp2019_c0	comp2019_c0_seq2	.	.	.	.	.	.	.	.	.	.	.	.	.	.	.
comp2021_c0	comp2021_c0_seq1	.	.	.	.	.	.	.	.	.	.	.	.	.	.	.
comp2022_c0	comp2022_c0_seq1	.	.	.	.	.	.	.	.	.	.	.	.	.	.	.
comp2023_c0	comp2023_c0_seq1	.	.	.	.	.	.	.	.	.	.	.	.	.	.	.
comp2024_c0	comp2024_c0_seq1	.	.	.	.	.	.	.	.	.	.	.	.	.	.	.
comp2024_c0	comp2024_c0_seq2	.	.	.	.	.	.	.	.	.	.	.	.	.	.	.
comp2025_c0	comp2025_c0_seq1	.	.	.	.	.	.	.	.	.	.	.	.	.	.	.
comp2026_c0	comp2026_c0_seq1	.	.	.	m.1039	1-522[+]	sp|F4JSZ5|BIG1_ARATH^F4JSZ5^Q:10-516,H:1499-1666^45.56%ID^E:1e-39^RecName: Full=Brefeldin A-inhibited guanine nucleotide-exchange protein 1;^Eukaryota; Viridiplantae; Streptophyta; Embryophyta; Tracheophyta; Spermatophyta; Magnoliophyta; eudicotyledons; Gunneridae; Pentapetalae; rosids; malvids; Brassicales; Brassicaceae; Camelineae; Arabidopsis	.	.	.	.	COG5307^and SEC7 domain	GO:0005829^cellular_component^cytosol`GO:0016020^cellular_component^membrane`GO:0005086^molecular_function^ARF guanyl-nucleotide exchange factor activity`GO:0015031^biological_process^protein transport`GO:0032012^biological_process^regulation of ARF protein signal transduction	.	.	.
comp2027_c0	comp2027_c0_seq1	.	.	.	m.1040	3-725[-]	sp|O74945|RIA1_SCHPO^O74945^Q:1-723,H:121-342^38.84%ID^E:7e-46^RecName: Full=Ribosome assembly protein 1;^Eukaryota; Fungi; Dikarya; Ascomycota; Taphrinomycotina; Schizosaccharomycetes; Schizosaccharomycetales; Schizosaccharomycetaceae; Schizosaccharomyces	.	PF00009.22^GTP_EFTU^Elongation factor Tu GTP binding domain^1-125^E:6.1e-12	.	.	COG0480^Catalyzes the GTP-dependent ribosomal translocation step during translation elongation. During this step, the ribosome changes from the pre-translocational (PRE) to the post- translocational (POST) state as the newly formed A-site-bound peptidyl-tRNA and P-site-bound deacylated tRNA move to the P and E sites, respectively. Catalyzes the coordinated movement of the two tRNA molecules, the …	GO:0005737^cellular_component^cytoplasm`GO:0005829^cellular_component^cytosol`GO:0005525^molecular_function^GTP binding`GO:0003924^molecular_function^GTPase activity`GO:0006184^biological_process^GTP catabolic process`GO:0042254^biological_process^ribosome biogenesis	GO:0003924^molecular_function^GTPase activity`GO:0005525^molecular_function^GTP binding	.	.
comp2028_c0	comp2028_c0_seq1	.	.	.	.	.	.	.	.	.	.	.	.	.	.	.
comp2030_c0	comp2030_c0_seq1	.	.	.	.	.	.	.	.	.	.	.	.	.	.	.
comp2033_c0	comp2033_c0_seq1	.	.	.	.	.	.	.	.	.	.	.	.	.	.	.
comp2033_c0	comp2033_c0_seq2	.	.	.	m.1044	2-796[-]	.	.	PF13504.1^LRR_7^Leucine rich repeat^2-11^E:1500`PF13504.1^LRR_7^Leucine rich repeat^24-37^E:540`PF13504.1^LRR_7^Leucine rich repeat^49-66^E:0.27`PF00560.28^LRR_1^Leucine Rich Repeat^50-72^E:0.59`PF13504.1^LRR_7^Leucine rich repeat^74-89^E:95`PF07561.6^DUF1540^Domain of Unknown Function (DUF1540)^108-127^E:5900`PF07561.6^DUF1540^Domain of Unknown Function (DUF1540)^209-227^E:0.04	.	.	.	.	GO:0005515^molecular_function^protein binding	.	.
comp2035_c0	comp2035_c0_seq1	.	.	.	.	.	.	.	.	.	.	.	.	.	.	.
comp2038_c0	comp2038_c0_seq1	.	.	.	m.1045	3-398[+]	sp|Q8L5R3|TBCD_ARATH^Q8L5R3^Q:1-393,H:295-427^51.13%ID^E:2e-30^RecName: Full=Tubulin-folding cofactor D;^Eukaryota; Viridiplantae; Streptophyta; Embryophyta; Tracheophyta; Spermatophyta; Magnoliophyta; eudicotyledons; Gunneridae; Pentapetalae; rosids; malvids; Brassicales; Brassicaceae; Camelineae; Arabidopsis	.	PF02985.17^HEAT^HEAT repeat^102-129^E:0.0021	.	.	COG5234^cofactor d	GO:0005829^cellular_component^cytosol`GO:0009506^cellular_component^plasmodesma`GO:0015631^molecular_function^tubulin binding`GO:0009793^biological_process^embryo development ending in seed dormancy`GO:0007017^biological_process^microtubule-based process`GO:0006457^biological_process^protein folding`GO:0007021^biological_process^tubulin complex assembly	GO:0005515^molecular_function^protein binding	.	.
comp2040_c0	comp2040_c0_seq1	.	.	.	.	.	.	.	.	.	.	.	.	.	.	.
comp2041_c0	comp2041_c0_seq1	.	.	.	m.1046	3-434[+]	.	.	.	.	.	.	.	.	.	.
comp2041_c0	comp2041_c0_seq2	.	.	.	m.1047	3-341[+]	.	.	.	.	.	.	.	.	.	.
comp2044_c0	comp2044_c0_seq1	.	.	.	.	.	.	.	.	.	.	.	.	.	.	.
comp2045_c0	comp2045_c0_seq1	.	.	.	.	.	.	.	.	.	.	.	.	.	.	.
comp2046_c0	comp2046_c0_seq1	.	.	.	m.1049	1-960[-]	sp|Q11J59|CLPX_CHESB^Q11J59^Q:1-783,H:159-408^50.96%ID^E:2e-78^RecName: Full=ATP-dependent Clp protease ATP-binding subunit ClpX;^Bacteria; Proteobacteria; Alphaproteobacteria; Rhizobiales; Phyllobacteriaceae; Chelativorans	.	PF07724.9^AAA_2^AAA domain (Cdc48 subfamily)^1-158^E:9.8e-32`PF10431.4^ClpB_D2-small^C-terminal, D2-small domain, of ClpB protein^165-242^E:6.4e-15	.	ExpAA=17.66^PredHel=1^Topology=o296-314i	COG1219^ATP-dependent specificity component of the Clp protease. It directs the protease to specific substrates. Can perform chaperone functions in the absence of ClpP (By similarity)	GO:0005524^molecular_function^ATP binding`GO:0017111^molecular_function^nucleoside-triphosphatase activity`GO:0008270^molecular_function^zinc ion binding`GO:0006457^biological_process^protein folding	GO:0005524^molecular_function^ATP binding	.	.
comp2047_c0	comp2047_c0_seq1	.	.	.	.	.	.	.	.	.	.	.	.	.	.	.
comp2049_c0	comp2049_c0_seq1	.	.	.	m.1051	3-392[+]	.	.	PF03101.10^FAR1^FAR1 DNA-binding domain^24-59^E:4.2e-06	.	.	.	.	.	.	.
comp2051_c0	comp2051_c0_seq1	.	.	.	m.1052	2-448[-]	sp|Q8RWQ4|RGAP7_ARATH^Q8RWQ4^Q:296-3,H:19-116^91.84%ID^E:1e-57^RecName: Full=Rho GTPase-activating protein 7;^Eukaryota; Viridiplantae; Streptophyta; Embryophyta; Tracheophyta; Spermatophyta; Magnoliophyta; eudicotyledons; Gunneridae; Pentapetalae; rosids; malvids; Brassicales; Brassicaceae; Camelineae; Arabidopsis	.	.	.	.	.	GO:0009535^cellular_component^chloroplast thylakoid membrane`GO:0005100^molecular_function^Rho GTPase activator activity`GO:0032321^biological_process^positive regulation of Rho GTPase activity`GO:0007165^biological_process^signal transduction	.	.	.
comp2053_c0	comp2053_c0_seq1	.	.	.	.	.	.	.	.	.	.	.	.	.	.	.
comp2054_c0	comp2054_c0_seq1	.	.	.	.	.	.	.	.	.	.	.	.	.	.	.
comp2054_c0	comp2054_c0_seq2	.	.	.	.	.	.	.	.	.	.	.	.	.	.	.
comp2055_c0	comp2055_c0_seq1	.	.	.	.	.	.	.	.	.	.	.	.	.	.	.
comp2056_c0	comp2056_c0_seq1	.	.	.	.	.	.	.	.	.	.	.	.	.	.	.
comp2057_c0	comp2057_c0_seq1	.	.	.	.	.	.	.	.	.	.	.	.	.	.	.
comp2058_c0	comp2058_c0_seq1	.	.	.	.	.	.	.	.	.	.	.	.	.	.	.
comp2058_c0	comp2058_c0_seq2	.	.	.	.	.	.	.	.	.	.	.	.	.	.	.
comp2059_c0	comp2059_c0_seq1	.	.	.	.	.	.	.	.	.	.	.	.	.	.	.
comp2061_c0	comp2061_c0_seq1	.	.	.	.	.	.	.	.	.	.	.	.	.	.	.
comp2064_c0	comp2064_c0_seq1	.	.	.	.	.	.	.	.	.	.	.	.	.	.	.
comp2065_c0	comp2065_c0_seq1	.	.	.	.	.	.	.	.	.	.	.	.	.	.	.
comp2067_c0	comp2067_c0_seq1	.	.	.	m.1054	3-1172[-]	sp|Q9H5Z1|DHX35_HUMAN^Q9H5Z1^Q:1-1164,H:66-447^53.85%ID^E:4e-121^RecName: Full=Probable ATP-dependent RNA helicase DHX35;^Eukaryota; Metazoa; Chordata; Craniata; Vertebrata; Euteleostomi; Mammalia; Eutheria; Euarchontoglires; Primates; Haplorrhini; Catarrhini; Hominidae; Homo	.	PF00271.26^Helicase_C^Helicase conserved C-terminal domain^249-337^E:2.6e-13	.	.	COG1643^helicase	GO:0071013^cellular_component^catalytic step 2 spliceosome`GO:0005524^molecular_function^ATP binding`GO:0008026^molecular_function^ATP-dependent helicase activity`GO:0003676^molecular_function^nucleic acid binding`GO:0000398^biological_process^mRNA splicing, via spliceosome	.	.	.
comp2070_c0	comp2070_c0_seq1	.	.	.	.	.	.	.	.	.	.	.	.	.	.	.
comp2072_c0	comp2072_c0_seq1	.	.	.	.	.	.	.	.	.	.	.	.	.	.	.
comp2073_c0	comp2073_c0_seq1	.	.	.	m.1056	1-336[+]	.	.	.	.	.	.	.	.	.	.
comp2075_c0	comp2075_c0_seq1	.	.	.	.	.	.	.	.	.	.	.	.	.	.	.
comp2076_c0	comp2076_c0_seq1	.	.	.	.	.	.	.	.	.	.	.	.	.	.	.
comp2078_c0	comp2078_c0_seq1	.	.	.	.	.	.	.	.	.	.	.	.	.	.	.
comp2079_c0	comp2079_c0_seq1	.	.	.	.	.	.	.	.	.	.	.	.	.	.	.
comp2080_c0	comp2080_c0_seq1	.	.	.	m.1060	1-390[-]	sp|Q7XNX6|SUS7_ORYSJ^Q7XNX6^Q:1-390,H:116-245^93.08%ID^E:5e-78^RecName: Full=Sucrose synthase 7;^Eukaryota; Viridiplantae; Streptophyta; Embryophyta; Tracheophyta; Spermatophyta; Magnoliophyta; Liliopsida; Poales; Poaceae; BEP clade; Ehrhartoideae; Oryzeae; Oryza	.	PF00862.14^Sucrose_synth^Sucrose synthase^1-130^E:2.2e-33	.	.	.	GO:0005737^cellular_component^cytoplasm`GO:0016020^cellular_component^membrane`GO:0016157^molecular_function^sucrose synthase activity`GO:0009058^biological_process^biosynthetic process`GO:0005985^biological_process^sucrose metabolic process	GO:0005985^biological_process^sucrose metabolic process	.	.
comp2085_c0	comp2085_c0_seq1	.	.	.	m.1061	114-470[+]	.	.	PF01476.15^LysM^LysM domain^65-106^E:2.9e-05	sigP:1^39^0.6^YES	.	.	.	.	.	.
comp2086_c0	comp2086_c0_seq1	.	.	.	m.1062	2-646[+]	sp|Q6NY89|LSG1_DANRE^Q6NY89^Q:19-486,H:112-271^53.12%ID^E:4e-51^RecName: Full=Large subunit GTPase 1 homolog;^Eukaryota; Metazoa; Chordata; Craniata; Vertebrata; Euteleostomi; Actinopterygii; Neopterygii; Teleostei; Ostariophysi; Cypriniformes; Cyprinidae; Danio	.	.	.	.	COG1161^Required for a late step of 50S ribosomal subunit assembly. Has GTPase activity (By similarity)	GO:0015030^cellular_component^Cajal body`GO:0005829^cellular_component^cytosol`GO:0005783^cellular_component^endoplasmic reticulum`GO:0005525^molecular_function^GTP binding`GO:0003924^molecular_function^GTPase activity`GO:0006184^biological_process^GTP catabolic process`GO:0051168^biological_process^nuclear export`GO:0015031^biological_process^protein transport`GO:0042254^biological_process^ribos…	.	.	.
comp2088_c0	comp2088_c0_seq1	.	.	.	.	.	.	.	.	.	.	.	.	.	.	.
comp2091_c0	comp2091_c0_seq1	.	.	.	.	.	.	.	.	.	.	.	.	.	.	.
comp2093_c0	comp2093_c0_seq1	.	.	.	.	.	.	.	.	.	.	.	.	.	.	.
comp2096_c0	comp2096_c0_seq1	.	.	.	.	.	.	.	.	.	.	.	.	.	.	.
comp2096_c0	comp2096_c0_seq2	.	.	.	.	.	.	.	.	.	.	.	.	.	.	.
comp2097_c0	comp2097_c0_seq1	.	.	.	m.1063	2-742[-]	.	.	PF00161.14^RIP^Ribosome inactivating protein^47-235^E:6.7e-08	.	.	.	.	GO:0030598^molecular_function^rRNA N-glycosylase activity`GO:0017148^biological_process^negative regulation of translation	.	.
comp2098_c0	comp2098_c0_seq1	.	.	.	.	.	.	.	.	.	.	.	.	.	.	.
comp2100_c0	comp2100_c0_seq1	.	.	.	.	.	.	.	.	.	.	.	.	.	.	.
comp2101_c0	comp2101_c0_seq1	.	.	.	.	.	.	.	.	.	.	.	.	.	.	.
comp2102_c0	comp2102_c0_seq1	.	.	.	.	.	.	.	.	.	.	.	.	.	.	.
comp2107_c0	comp2107_c0_seq1	.	.	.	m.1064	2-346[-]	sp|Q6AVI0|RSLE2_ORYSJ^Q6AVI0^Q:1-345,H:71-182^80.87%ID^E:2e-58^.^.	.	PF02892.10^zf-BED^BED zinc finger^1-48^E:4.6e-10`PF13894.1^zf-C2H2_4^C2H2-type zinc finger^20-46^E:0.074	.	.	.	.	GO:0003677^molecular_function^DNA binding	.	.
comp2108_c0	comp2108_c0_seq1	.	.	.	.	.	.	.	.	.	.	.	.	.	.	.
comp2109_c0	comp2109_c0_seq1	.	.	.	.	.	.	.	.	.	.	.	.	.	.	.
comp2110_c0	comp2110_c0_seq1	.	.	.	.	.	.	.	.	.	.	.	.	.	.	.
comp2111_c0	comp2111_c0_seq1	.	.	.	.	.	.	.	.	.	.	.	.	.	.	.
comp2112_c0	comp2112_c0_seq1	.	.	.	.	.	.	.	.	.	.	.	.	.	.	.
comp2113_c0	comp2113_c0_seq1	.	.	.	.	.	.	.	.	.	.	.	.	.	.	.
comp2114_c0	comp2114_c0_seq1	.	.	.	m.1065	2-364[+]	sp|P0DH62|Y4407_SELML^P0DH62^Q:70-300,H:2-78^46.75%ID^E:3e-16^RecName: Full=Inactive protein kinase SELMODRAFT_444075;^Eukaryota; Viridiplantae; Streptophyta; Embryophyta; Tracheophyta; Lycopodiophyta; Isoetopsida; Selaginellales; Selaginellaceae; Selaginella	.	.	.	.	.	GO:0005524^molecular_function^ATP binding`GO:0004672^molecular_function^protein kinase activity	.	.	.
comp2115_c0	comp2115_c0_seq1	.	.	.	m.1066	1-309[-]	.	.	.	.	.	.	.	.	.	.
comp2117_c0	comp2117_c0_seq1	.	.	.	m.1070	274-1296[-]	sp|Q8GYL3|ULP1A_ARATH^Q8GYL3^Q:310-1020,H:267-502^57.98%ID^E:6e-90^RecName: Full=Ubiquitin-like-specific protease 1A;^Eukaryota; Viridiplantae; Streptophyta; Embryophyta; Tracheophyta; Spermatophyta; Magnoliophyta; eudicotyledons; Gunneridae; Pentapetalae; rosids; malvids; Brassicales; Brassicaceae; Camelineae; Arabidopsis	.	PF02902.14^Peptidase_C48^Ulp1 protease family, C-terminal catalytic domain^154-334^E:2.4e-41	.	.	COG5160^SUMO1 sentrin specific peptidase	GO:0009506^cellular_component^plasmodesma`GO:0016929^molecular_function^SUMO-specific protease activity`GO:0016926^biological_process^protein desumoylation	GO:0008234^molecular_function^cysteine-type peptidase activity`GO:0006508^biological_process^proteolysis	.	.
comp2118_c0	comp2118_c0_seq1	.	.	.	.	.	.	.	.	.	.	.	.	.	.	.
comp2119_c0	comp2119_c0_seq1	.	.	.	.	.	.	.	.	.	.	.	.	.	.	.
comp2120_c0	comp2120_c0_seq1	.	.	.	.	.	.	.	.	.	.	.	.	.	.	.
comp2123_c0	comp2123_c0_seq1	.	.	.	.	.	.	.	.	.	.	.	.	.	.	.
comp2126_c0	comp2126_c0_seq1	.	.	.	.	.	.	.	.	.	.	.	.	.	.	.
comp2127_c0	comp2127_c0_seq1	.	.	.	.	.	.	.	.	.	.	.	.	.	.	.
comp2127_c0	comp2127_c0_seq2	.	.	.	.	.	.	.	.	.	.	.	.	.	.	.
comp2128_c0	comp2128_c0_seq2	.	.	.	.	.	.	.	.	.	.	.	.	.	.	.
comp2131_c0	comp2131_c0_seq1	.	.	.	.	.	.	.	.	.	.	.	.	.	.	.
comp2132_c0	comp2132_c0_seq1	.	.	.	.	.	.	.	.	.	.	.	.	.	.	.
comp2133_c0	comp2133_c0_seq1	.	.	.	.	.	.	.	.	.	.	.	.	.	.	.
comp2137_c0	comp2137_c0_seq1	.	.	.	.	.	.	.	.	.	.	.	.	.	.	.
comp2138_c0	comp2138_c0_seq1	.	.	.	.	.	.	.	.	.	.	.	.	.	.	.
comp2139_c0	comp2139_c0_seq1	.	.	.	m.1073	3-317[+]	.	.	.	.	.	.	.	.	.	.
comp2140_c0	comp2140_c0_seq1	.	.	.	.	.	.	.	.	.	.	.	.	.	.	.
comp2141_c0	comp2141_c0_seq1	.	.	.	.	.	.	.	.	.	.	.	.	.	.	.
comp2141_c0	comp2141_c0_seq2	.	.	.	.	.	.	.	.	.	.	.	.	.	.	.
comp2143_c0	comp2143_c0_seq1	.	.	.	.	.	.	.	.	.	.	.	.	.	.	.
comp2145_c0	comp2145_c0_seq1	.	.	.	m.1075	61-426[-]	.	.	.	.	.	.	.	.	.	.
comp2145_c0	comp2145_c0_seq2	.	.	.	m.1076	3-911[-]	.	.	.	.	.	.	.	.	.	.
comp2146_c0	comp2146_c0_seq1	.	.	.	.	.	.	.	.	.	.	.	.	.	.	.
comp2148_c0	comp2148_c0_seq1	.	.	.	m.1078	3-578[+]	sp|P0C899|PP271_ARATH^P0C899^Q:1-555,H:442-626^68.11%ID^E:4e-86^RecName: Full=Putative pentatricopeptide repeat-containing protein At3g49142;^Eukaryota; Viridiplantae; Streptophyta; Embryophyta; Tracheophyta; Spermatophyta; Magnoliophyta; eudicotyledons; Gunneridae; Pentapetalae; rosids; malvids; Brassicales; Brassicaceae; Camelineae; Arabidopsis	.	PF01535.15^PPR^PPR repeat^7-31^E:0.053	.	.	.	.	.	.	.
comp2154_c0	comp2154_c0_seq1	.	.	.	.	.	.	.	.	.	.	.	.	.	.	.
comp2160_c0	comp2160_c0_seq1	.	.	.	.	.	.	.	.	.	.	.	.	.	.	.
comp2161_c0	comp2161_c0_seq1	.	.	.	m.1079	3-362[-]	sp|Q9LXD9|PME51_ARATH^Q9LXD9^Q:175-360,H:242-300^49.21%ID^E:6e-12^RecName: Full=Probable pectinesterase/pectinesterase inhibitor 51;^Eukaryota; Viridiplantae; Streptophyta; Embryophyta; Tracheophyta; Spermatophyta; Magnoliophyta; eudicotyledons; Gunneridae; Pentapetalae; rosids; malvids; Brassicales; Brassicaceae; Camelineae; Arabidopsis	.	PF01095.14^Pectinesterase^Pectinesterase^70-119^E:1.2e-11	.	.	COG4677^pectinesterase	GO:0005618^cellular_component^cell wall`GO:0005576^cellular_component^extracellular region`GO:0045330^molecular_function^aspartyl esterase activity`GO:0004857^molecular_function^enzyme inhibitor activity`GO:0030599^molecular_function^pectinesterase activity`GO:0042545^biological_process^cell wall modification`GO:0045490^biological_process^pectin catabolic process	GO:0030599^molecular_function^pectinesterase activity`GO:0042545^biological_process^cell wall modification`GO:0005618^cellular_component^cell wall	.	.
comp2162_c0	comp2162_c0_seq1	.	.	.	.	.	.	.	.	.	.	.	.	.	.	.
comp2164_c0	comp2164_c0_seq1	.	.	.	.	.	.	.	.	.	.	.	.	.	.	.
comp2164_c0	comp2164_c0_seq2	.	.	.	.	.	.	.	.	.	.	.	.	.	.	.
comp2166_c0	comp2166_c0_seq1	.	.	.	m.1081	86-493[-]	sp|P14350|POL_FOAMV^P14350^Q:22-390,H:736-850^26.56%ID^E:2e-06^RecName: Full=Pro-Pol polyprotein;^Viruses; Retro-transcribing viruses; Retroviridae; Spumaretrovirinae; Spumavirus	.	.	.	.	.	GO:0030430^cellular_component^host cell cytoplasm`GO:0042025^cellular_component^host cell nucleus`GO:0005622^cellular_component^intracellular`GO:0019012^cellular_component^virion`GO:0004190^molecular_function^aspartic-type endopeptidase activity`GO:0003887^molecular_function^DNA-directed DNA polymerase activity`GO:0046872^molecular_function^metal ion binding`GO:0003723^molecular_function^RNA bind…	.	.	.
comp2168_c0	comp2168_c0_seq1	.	.	.	.	.	.	.	.	.	.	.	.	.	.	.
comp2169_c0	comp2169_c0_seq1	.	.	.	.	.	.	.	.	.	.	.	.	.	.	.
comp2169_c0	comp2169_c0_seq2	.	.	.	.	.	.	.	.	.	.	.	.	.	.	.
comp2170_c0	comp2170_c0_seq1	.	.	.	.	.	.	.	.	.	.	.	.	.	.	.
comp2171_c0	comp2171_c0_seq1	.	.	.	.	.	.	.	.	.	.	.	.	.	.	.
comp2172_c0	comp2172_c0_seq1	.	.	.	.	.	.	.	.	.	.	.	.	.	.	.
comp2172_c0	comp2172_c0_seq2	.	.	.	m.1082	317-703[-]	.	.	.	.	ExpAA=62.80^PredHel=3^Topology=i7-29o33-52i87-109o	.	.	.	.	.
comp2173_c0	comp2173_c0_seq1	.	.	.	.	.	.	.	.	.	.	.	.	.	.	.
comp2174_c0	comp2174_c0_seq1	.	.	.	.	.	.	.	.	.	.	.	.	.	.	.
comp2176_c0	comp2176_c0_seq1	.	.	.	m.1083	2-373[+]	sp|Q9SY66|FRS11_ARATH^Q9SY66^Q:1-279,H:571-665^57.89%ID^E:2e-27^RecName: Full=Protein FAR1-RELATED SEQUENCE 11;^Eukaryota; Viridiplantae; Streptophyta; Embryophyta; Tracheophyta; Spermatophyta; Magnoliophyta; eudicotyledons; Gunneridae; Pentapetalae; rosids; malvids; Brassicales; Brassicaceae; Camelineae; Arabidopsis	.	PF04434.12^SWIM^SWIM zinc finger^1-19^E:0.22	.	.	.	GO:0005634^cellular_component^nucleus`GO:0008270^molecular_function^zinc ion binding	GO:0008270^molecular_function^zinc ion binding	.	.
comp2177_c0	comp2177_c0_seq1	.	.	.	m.1084	1-330[+]	sp|Q9ZVQ6|P2B10_ARATH^Q9ZVQ6^Q:1-306,H:118-213^33.33%ID^E:2e-11^RecName: Full=F-box protein PP2-B10;^Eukaryota; Viridiplantae; Streptophyta; Embryophyta; Tracheophyta; Spermatophyta; Magnoliophyta; eudicotyledons; Gunneridae; Pentapetalae; rosids; malvids; Brassicales; Brassicaceae; Camelineae; Arabidopsis	.	PF14299.1^PP2^Phloem protein 2^1-93^E:2.6e-22	.	.	.	GO:0030246^molecular_function^carbohydrate binding`GO:0016567^biological_process^protein ubiquitination	.	.	.
comp2178_c0	comp2178_c0_seq1	.	.	.	.	.	.	.	.	.	.	.	.	.	.	.
comp2179_c0	comp2179_c0_seq1	.	.	.	.	.	.	.	.	.	.	.	.	.	.	.
comp2180_c0	comp2180_c0_seq1	.	.	.	.	.	.	.	.	.	.	.	.	.	.	.
comp2180_c0	comp2180_c0_seq2	.	.	.	.	.	.	.	.	.	.	.	.	.	.	.
comp2181_c0	comp2181_c0_seq1	.	.	.	.	.	.	.	.	.	.	.	.	.	.	.
comp2182_c0	comp2182_c0_seq1	.	.	.	.	.	.	.	.	.	.	.	.	.	.	.
comp2183_c0	comp2183_c0_seq1	.	.	.	.	.	.	.	.	.	.	.	.	.	.	.
comp2183_c0	comp2183_c0_seq2	.	.	.	.	.	.	.	.	.	.	.	.	.	.	.
comp2184_c0	comp2184_c0_seq1	.	.	.	.	.	.	.	.	.	.	.	.	.	.	.
comp2184_c0	comp2184_c0_seq2	.	.	.	.	.	.	.	.	.	.	.	.	.	.	.
comp2185_c0	comp2185_c0_seq1	.	.	.	.	.	.	.	.	.	.	.	.	.	.	.
comp2186_c0	comp2186_c0_seq1	.	.	.	m.1085	2-448[+]	.	.	PF10551.4^MULE^MULE transposase domain^5-43^E:5.1e-12`PF00872.13^Transposase_mut^Transposase, Mutator family^11-99^E:5.5e-06	.	.	.	.	GO:0003677^molecular_function^DNA binding`GO:0004803^molecular_function^transposase activity`GO:0006313^biological_process^transposition, DNA-mediated	.	.
comp2187_c0	comp2187_c0_seq1	.	.	.	.	.	.	.	.	.	.	.	.	.	.	.
comp2187_c0	comp2187_c0_seq2	.	.	.	.	.	.	.	.	.	.	.	.	.	.	.
comp2188_c0	comp2188_c0_seq1	.	.	.	.	.	.	.	.	.	.	.	.	.	.	.
comp2189_c0	comp2189_c0_seq1	.	.	.	m.1086	3-719[-]	sp|Q8L7V3|PMTQ_ARATH^Q8L7V3^Q:61-150,H:18-47^66.67%ID^E:1e-06^RecName: Full=Probable methyltransferase PMT26;^Eukaryota; Viridiplantae; Streptophyta; Embryophyta; Tracheophyta; Spermatophyta; Magnoliophyta; eudicotyledons; Gunneridae; Pentapetalae; rosids; malvids; Brassicales; Brassicaceae; Camelineae; Arabidopsis	.	.	.	ExpAA=21.73^PredHel=1^Topology=i20-42o	.	GO:0005768^cellular_component^endosome`GO:0005794^cellular_component^Golgi apparatus`GO:0000139^cellular_component^Golgi membrane`GO:0016021^cellular_component^integral component of membrane`GO:0005802^cellular_component^trans-Golgi network`GO:0008168^molecular_function^methyltransferase activity	.	.	.
comp2190_c0	comp2190_c0_seq1	.	.	.	.	.	.	.	.	.	.	.	.	.	.	.
comp2191_c0	comp2191_c0_seq1	.	.	.	.	.	.	.	.	.	.	.	.	.	.	.
comp2192_c0	comp2192_c0_seq1	.	.	.	.	.	.	.	.	.	.	.	.	.	.	.
comp2193_c0	comp2193_c0_seq1	.	.	.	.	.	.	.	.	.	.	.	.	.	.	.
comp2194_c0	comp2194_c0_seq1	.	.	.	m.1089	193-534[+]	.	.	.	.	.	.	.	.	.	.
comp2196_c0	comp2196_c0_seq1	.	.	.	m.1091	3-392[-]	sp|B9DHD7|VAP22_ARATH^B9DHD7^Q:100-387,H:5-100^62.5%ID^E:2e-36^RecName: Full=Vesicle-associated protein 2-2;^Eukaryota; Viridiplantae; Streptophyta; Embryophyta; Tracheophyta; Spermatophyta; Magnoliophyta; eudicotyledons; Gunneridae; Pentapetalae; rosids; malvids; Brassicales; Brassicaceae; Camelineae; Arabidopsis	.	PF00635.21^Motile_Sperm^MSP (Major sperm protein) domain^35-129^E:1.1e-28	.	.	COG5066^(Vesicle-associated membrane protein)-associated protein	GO:0005789^cellular_component^endoplasmic reticulum membrane`GO:0016021^cellular_component^integral component of membrane`GO:0005886^cellular_component^plasma membrane`GO:0005198^molecular_function^structural molecule activity`GO:0046907^biological_process^intracellular transport`GO:0016032^biological_process^viral process	GO:0005198^molecular_function^structural molecule activity	.	.
comp2197_c0	comp2197_c0_seq1	.	.	.	m.1092	3-998[-]	sp|O00370|LORF2_HUMAN^O00370^Q:280-996,H:306-554^27.63%ID^E:2e-14^RecName: Full=LINE-1 retrotransposable element ORF2 protein;^Eukaryota; Metazoa; Chordata; Craniata; Vertebrata; Euteleostomi; Mammalia; Eutheria; Euarchontoglires; Primates; Haplorrhini; Catarrhini; Hominidae; Homo	.	.	.	.	.	GO:0046872^molecular_function^metal ion binding`GO:0003723^molecular_function^RNA binding`GO:0003964^molecular_function^RNA-directed DNA polymerase activity`GO:0009036^molecular_function^Type II site-specific deoxyribonuclease activity`GO:0000737^biological_process^DNA catabolic process, endonucleolytic`GO:0006310^biological_process^DNA recombination`GO:0090305^biological_process^nucleic acid pho…	.	.	.
comp2199_c0	comp2199_c0_seq1	.	.	.	.	.	.	.	.	.	.	.	.	.	.	.
comp2199_c0	comp2199_c0_seq2	.	.	.	m.1094	1-336[-]	.	.	.	.	.	.	.	.	.	.
comp2200_c0	comp2200_c0_seq1	.	.	.	.	.	.	.	.	.	.	.	.	.	.	.
comp2201_c0	comp2201_c0_seq1	.	.	.	.	.	.	.	.	.	.	.	.	.	.	.
comp2202_c0	comp2202_c0_seq1	.	.	.	.	.	.	.	.	.	.	.	.	.	.	.
comp2202_c0	comp2202_c0_seq2	.	.	.	.	.	.	.	.	.	.	.	.	.	.	.
comp2204_c0	comp2204_c0_seq1	.	.	.	.	.	.	.	.	.	.	.	.	.	.	.
comp2205_c0	comp2205_c0_seq1	.	.	.	.	.	.	.	.	.	.	.	.	.	.	.
comp2206_c0	comp2206_c0_seq1	.	.	.	.	.	.	.	.	.	.	.	.	.	.	.
comp2206_c0	comp2206_c0_seq2	.	.	.	.	.	.	.	.	.	.	.	.	.	.	.
comp2207_c0	comp2207_c0_seq1	.	.	.	.	.	.	.	.	.	.	.	.	.	.	.
comp2208_c0	comp2208_c0_seq1	.	.	.	m.1096	606-3017[-]	sp|Q05609|CTR1_ARATH^Q05609^Q:334-2406,H:161-820^58.87%ID^E:0^RecName: Full=Serine/threonine-protein kinase CTR1;^Eukaryota; Viridiplantae; Streptophyta; Embryophyta; Tracheophyta; Spermatophyta; Magnoliophyta; eudicotyledons; Gunneridae; Pentapetalae; rosids; malvids; Brassicales; Brassicaceae; Camelineae; Arabidopsis	.	PF14381.1^EDR1^Ethylene-responsive protein kinase Le-CTR1^175-380^E:7.6e-69`PF07714.12^Pkinase_Tyr^Protein tyrosine kinase^533-786^E:1.3e-71`PF00069.20^Pkinase^Protein kinase domain^534-785^E:1.2e-59	.	.	COG0515^Serine Threonine protein kinase	GO:0005789^cellular_component^endoplasmic reticulum membrane`GO:0005524^molecular_function^ATP binding`GO:0005515^molecular_function^protein binding`GO:0004674^molecular_function^protein serine/threonine kinase activity`GO:0004712^molecular_function^protein serine/threonine/tyrosine kinase activity`GO:0071281^biological_process^cellular response to iron ion`GO:0009873^biological_process^ethylene-…	GO:0004672^molecular_function^protein kinase activity`GO:0006468^biological_process^protein phosphorylation`GO:0005524^molecular_function^ATP binding	.	.
comp2208_c0	comp2208_c0_seq1	.	.	.	m.1097	2011-3018[-]	sp|Q05609|CTR1_ARATH^Q05609^Q:335-1006,H:161-368^43.81%ID^E:1e-40^RecName: Full=Serine/threonine-protein kinase CTR1;^Eukaryota; Viridiplantae; Streptophyta; Embryophyta; Tracheophyta; Spermatophyta; Magnoliophyta; eudicotyledons; Gunneridae; Pentapetalae; rosids; malvids; Brassicales; Brassicaceae; Camelineae; Arabidopsis	.	.	.	.	COG0515^Serine Threonine protein kinase	GO:0005789^cellular_component^endoplasmic reticulum membrane`GO:0005524^molecular_function^ATP binding`GO:0005515^molecular_function^protein binding`GO:0004674^molecular_function^protein serine/threonine kinase activity`GO:0004712^molecular_function^protein serine/threonine/tyrosine kinase activity`GO:0071281^biological_process^cellular response to iron ion`GO:0009873^biological_process^ethylene-…	.	.	.
comp2208_c0	comp2208_c0_seq2	.	.	.	m.1102	1909-2916[-]	sp|Q05609|CTR1_ARATH^Q05609^Q:335-1006,H:161-368^43.81%ID^E:1e-40^RecName: Full=Serine/threonine-protein kinase CTR1;^Eukaryota; Viridiplantae; Streptophyta; Embryophyta; Tracheophyta; Spermatophyta; Magnoliophyta; eudicotyledons; Gunneridae; Pentapetalae; rosids; malvids; Brassicales; Brassicaceae; Camelineae; Arabidopsis	.	.	.	.	COG0515^Serine Threonine protein kinase	GO:0005789^cellular_component^endoplasmic reticulum membrane`GO:0005524^molecular_function^ATP binding`GO:0005515^molecular_function^protein binding`GO:0004674^molecular_function^protein serine/threonine kinase activity`GO:0004712^molecular_function^protein serine/threonine/tyrosine kinase activity`GO:0071281^biological_process^cellular response to iron ion`GO:0009873^biological_process^ethylene-…	.	.	.
comp2208_c0	comp2208_c0_seq2	.	.	.	m.1101	504-2915[-]	sp|Q05609|CTR1_ARATH^Q05609^Q:334-2406,H:161-820^58.87%ID^E:0^RecName: Full=Serine/threonine-protein kinase CTR1;^Eukaryota; Viridiplantae; Streptophyta; Embryophyta; Tracheophyta; Spermatophyta; Magnoliophyta; eudicotyledons; Gunneridae; Pentapetalae; rosids; malvids; Brassicales; Brassicaceae; Camelineae; Arabidopsis	.	PF14381.1^EDR1^Ethylene-responsive protein kinase Le-CTR1^175-380^E:7.6e-69`PF07714.12^Pkinase_Tyr^Protein tyrosine kinase^533-786^E:1.3e-71`PF00069.20^Pkinase^Protein kinase domain^534-785^E:1.2e-59	.	.	COG0515^Serine Threonine protein kinase	GO:0005789^cellular_component^endoplasmic reticulum membrane`GO:0005524^molecular_function^ATP binding`GO:0005515^molecular_function^protein binding`GO:0004674^molecular_function^protein serine/threonine kinase activity`GO:0004712^molecular_function^protein serine/threonine/tyrosine kinase activity`GO:0071281^biological_process^cellular response to iron ion`GO:0009873^biological_process^ethylene-…	GO:0004672^molecular_function^protein kinase activity`GO:0006468^biological_process^protein phosphorylation`GO:0005524^molecular_function^ATP binding	.	.
comp2209_c0	comp2209_c0_seq1	.	.	.	m.1106	486-1160[-]	sp|A7SLC8|NAT9_NEMVE^A7SLC8^Q:118-615,H:10-172^56.02%ID^E:4e-57^RecName: Full=N-acetyltransferase 9-like protein;^Eukaryota; Metazoa; Cnidaria; Anthozoa; Hexacorallia; Actiniaria; Edwardsiidae; Nematostella	.	PF13302.1^Acetyltransf_3^Acetyltransferase (GNAT) domain^43-193^E:9.6e-26`PF13523.1^Acetyltransf_8^Acetyltransferase (GNAT) domain^51-195^E:1.8e-09`PF13420.1^Acetyltransf_4^Acetyltransferase (GNAT) domain^102-193^E:3.1e-10`PF00583.19^Acetyltransf_1^Acetyltransferase (GNAT) family^119-193^E:5e-06`PF08445.5^FR47^FR47-like protein^134-195^E:2.3e-05	.	.	.	GO:0008080^molecular_function^N-acetyltransferase activity	GO:0008080^molecular_function^N-acetyltransferase activity`GO:0016747^molecular_function^transferase activity, transferring acyl groups other than amino-acyl groups	.	.
comp2209_c0	comp2209_c0_seq2	.	.	.	m.1109	594-1268[-]	sp|A7SLC8|NAT9_NEMVE^A7SLC8^Q:118-615,H:10-172^56.02%ID^E:4e-57^RecName: Full=N-acetyltransferase 9-like protein;^Eukaryota; Metazoa; Cnidaria; Anthozoa; Hexacorallia; Actiniaria; Edwardsiidae; Nematostella	.	PF13302.1^Acetyltransf_3^Acetyltransferase (GNAT) domain^43-193^E:9.6e-26`PF13523.1^Acetyltransf_8^Acetyltransferase (GNAT) domain^51-195^E:1.8e-09`PF13420.1^Acetyltransf_4^Acetyltransferase (GNAT) domain^102-193^E:3.1e-10`PF00583.19^Acetyltransf_1^Acetyltransferase (GNAT) family^119-193^E:5e-06`PF08445.5^FR47^FR47-like protein^134-195^E:2.3e-05	.	.	.	GO:0008080^molecular_function^N-acetyltransferase activity	GO:0008080^molecular_function^N-acetyltransferase activity`GO:0016747^molecular_function^transferase activity, transferring acyl groups other than amino-acyl groups	.	.
comp2212_c0	comp2212_c0_seq1	.	.	.	m.1112	1-1734[+]	sp|Q9M667|RPP13_ARATH^Q9M667^Q:316-1728,H:56-508^27.76%ID^E:3e-31^RecName: Full=Disease resistance protein RPP13;^Eukaryota; Viridiplantae; Streptophyta; Embryophyta; Tracheophyta; Spermatophyta; Magnoliophyta; eudicotyledons; Gunneridae; Pentapetalae; rosids; malvids; Brassicales; Brassicaceae; Camelineae; Arabidopsis	.	PF00931.17^NB-ARC^NB-ARC domain^237-515^E:1.8e-45	.	.	KOG4658^resistance protein	GO:0005737^cellular_component^cytoplasm`GO:0005886^cellular_component^plasma membrane`GO:0043531^molecular_function^ADP binding`GO:0005524^molecular_function^ATP binding`GO:0009814^biological_process^defense response, incompatible interaction`GO:0009626^biological_process^plant-type hypersensitive response	GO:0043531^molecular_function^ADP binding	.	.
comp2213_c0	comp2213_c0_seq1	.	.	.	.	.	.	.	.	.	.	.	.	.	.	.
comp2213_c0	comp2213_c0_seq2	.	.	.	.	.	.	.	.	.	.	.	.	.	.	.
comp2215_c0	comp2215_c0_seq1	.	.	.	.	.	.	.	.	.	.	.	.	.	.	.
comp2216_c0	comp2216_c0_seq1	.	.	.	.	.	.	.	.	.	.	.	.	.	.	.
comp2216_c0	comp2216_c0_seq2	.	.	.	m.1118	3-311[+]	.	.	.	.	.	.	.	.	.	.
comp2217_c0	comp2217_c0_seq1	.	.	.	m.1119	101-2791[+]	.	.	PF07814.8^WAPL^Wings apart-like protein regulation of heterochromatin^110-437^E:2.1e-63	.	.	.	.	.	.	.
comp2220_c0	comp2220_c0_seq1	.	.	.	m.1122	517-1203[-]	sp|Q9LYU8|AK1_ARATH^Q9LYU8^Q:1-678,H:293-518^86.73%ID^E:3e-136^RecName: Full=Aspartokinase 1, chloroplastic;^Eukaryota; Viridiplantae; Streptophyta; Embryophyta; Tracheophyta; Spermatophyta; Magnoliophyta; eudicotyledons; Gunneridae; Pentapetalae; rosids; malvids; Brassicales; Brassicaceae; Camelineae; Arabidopsis	.	PF00696.23^AA_kinase^Amino acid kinase family^1-77^E:1.5e-20`PF01842.20^ACT^ACT domain^114-178^E:0.0002	.	.	COG0527^Aspartokinase	GO:0009570^cellular_component^chloroplast stroma`GO:0016597^molecular_function^amino acid binding`GO:0004072^molecular_function^aspartate kinase activity`GO:0005524^molecular_function^ATP binding`GO:0008652^biological_process^cellular amino acid biosynthetic process`GO:0009089^biological_process^lysine biosynthetic process via diaminopimelate`GO:0009088^biological_process^threonine biosynthetic p…	GO:0016597^molecular_function^amino acid binding`GO:0008152^biological_process^metabolic process	.	.
comp2220_c0	comp2220_c0_seq2	.	.	.	m.1124	245-1063[-]	sp|Q9LYU8|AK1_ARATH^Q9LYU8^Q:1-762,H:293-546^83.46%ID^E:2e-149^RecName: Full=Aspartokinase 1, chloroplastic;^Eukaryota; Viridiplantae; Streptophyta; Embryophyta; Tracheophyta; Spermatophyta; Magnoliophyta; eudicotyledons; Gunneridae; Pentapetalae; rosids; malvids; Brassicales; Brassicaceae; Camelineae; Arabidopsis	.	PF00696.23^AA_kinase^Amino acid kinase family^1-77^E:2e-20`PF01842.20^ACT^ACT domain^114-178^E:0.00027	.	.	COG0527^Aspartokinase	GO:0009570^cellular_component^chloroplast stroma`GO:0016597^molecular_function^amino acid binding`GO:0004072^molecular_function^aspartate kinase activity`GO:0005524^molecular_function^ATP binding`GO:0008652^biological_process^cellular amino acid biosynthetic process`GO:0009089^biological_process^lysine biosynthetic process via diaminopimelate`GO:0009088^biological_process^threonine biosynthetic p…	GO:0016597^molecular_function^amino acid binding`GO:0008152^biological_process^metabolic process	.	.
comp2223_c0	comp2223_c0_seq1	.	.	.	m.1126	2-346[-]	.	.	.	.	.	.	.	.	.	.
comp2224_c0	comp2224_c0_seq1	.	.	.	.	.	.	.	.	.	.	.	.	.	.	.
comp2226_c0	comp2226_c0_seq1	.	.	.	m.1128	714-1373[-]	.	.	PF12617.3^LdpA_C^Iron-Sulfur binding protein C terminal^13-210^E:2.3e-55	.	.	.	.	.	.	.
comp2226_c0	comp2226_c0_seq2	.	.	.	m.1129	714-1997[-]	.	.	PF12798.2^Fer4_3^4Fe-4S binding domain^191-204^E:0.019`PF12617.3^LdpA_C^Iron-Sulfur binding protein C terminal^221-418^E:1.7e-54	.	.	.	.	GO:0051536^molecular_function^iron-sulfur cluster binding	.	.
comp2227_c0	comp2227_c0_seq1	.	.	.	m.1130	579-3923[-]	sp|Q9H6S0|YTDC2_HUMAN^Q9H6S0^Q:4-3105,H:78-1174^34.71%ID^E:0^RecName: Full=Probable ATP-dependent RNA helicase YTHDC2;^Eukaryota; Metazoa; Chordata; Craniata; Vertebrata; Euteleostomi; Mammalia; Eutheria; Euarchontoglires; Primates; Haplorrhini; Catarrhini; Hominidae; Homo	.	PF00270.24^DEAD^DEAD/DEAH box helicase^138-301^E:1.5e-07`PF00271.26^Helicase_C^Helicase conserved C-terminal domain^530-620^E:6.5e-12`PF04408.18^HA2^Helicase associated domain (HA2)^684-777^E:5.9e-18`PF07717.11^OB_NTP_bind^Oligonucleotide/oligosaccharide-binding (OB)-fold^816-933^E:1.2e-08	.	.	COG1643^helicase	GO:0005524^molecular_function^ATP binding`GO:0008026^molecular_function^ATP-dependent helicase activity`GO:0044822^molecular_function^poly(A) RNA binding`GO:0005515^molecular_function^protein binding	GO:0003676^molecular_function^nucleic acid binding`GO:0005524^molecular_function^ATP binding`GO:0004386^molecular_function^helicase activity	.	.
comp2228_c0	comp2228_c0_seq1	.	.	.	m.1132	186-1088[-]	sp|Q8GYX9|WDL1_ARATH^Q8GYX9^Q:571-825,H:114-201^53.41%ID^E:5e-19^RecName: Full=Protein WVD2-like 1;^Eukaryota; Viridiplantae; Streptophyta; Embryophyta; Tracheophyta; Spermatophyta; Magnoliophyta; eudicotyledons; Gunneridae; Pentapetalae; rosids; malvids; Brassicales; Brassicaceae; Camelineae; Arabidopsis	.	PF06886.6^TPX2^Targeting protein for Xklp2 (TPX2)^202-258^E:1.7e-19	.	.	.	GO:0005737^cellular_component^cytoplasm`GO:0005874^cellular_component^microtubule	.	.	.
comp2228_c0	comp2228_c0_seq2	.	.	.	m.1135	41-1204[-]	sp|Q8GYX9|WDL1_ARATH^Q8GYX9^Q:571-855,H:114-211^55.1%ID^E:3e-16^RecName: Full=Protein WVD2-like 1;^Eukaryota; Viridiplantae; Streptophyta; Embryophyta; Tracheophyta; Spermatophyta; Magnoliophyta; eudicotyledons; Gunneridae; Pentapetalae; rosids; malvids; Brassicales; Brassicaceae; Camelineae; Arabidopsis	.	PF06886.6^TPX2^Targeting protein for Xklp2 (TPX2)^202-258^E:2.5e-19	.	.	.	GO:0005737^cellular_component^cytoplasm`GO:0005874^cellular_component^microtubule	.	.	.
comp2229_c0	comp2229_c0_seq1	.	.	.	m.1139	140-871[+]	sp|Q93ZH2|NFYA3_ARATH^Q93ZH2^Q:274-579,H:135-236^63.46%ID^E:2e-30^RecName: Full=Nuclear transcription factor Y subunit A-3;^Eukaryota; Viridiplantae; Streptophyta; Embryophyta; Tracheophyta; Spermatophyta; Magnoliophyta; eudicotyledons; Gunneridae; Pentapetalae; rosids; malvids; Brassicales; Brassicaceae; Camelineae; Arabidopsis	.	PF02045.10^CBFB_NFYA^CCAAT-binding transcription factor (CBF-B/NF-YA) subunit B^135-191^E:3.3e-31	.	.	COG5224^nuclear transcription factor Y	GO:0016602^cellular_component^CCAAT-binding factor complex`GO:0003677^molecular_function^DNA binding`GO:0003700^molecular_function^sequence-specific DNA binding transcription factor activity`GO:0006351^biological_process^transcription, DNA-templated	GO:0003700^molecular_function^sequence-specific DNA binding transcription factor activity`GO:0006355^biological_process^regulation of transcription, DNA-templated	.	.
comp2230_c0	comp2230_c0_seq1	.	.	.	m.1143	245-688[-]	.	.	.	.	.	.	.	.	.	.
comp2230_c0	comp2230_c0_seq2	.	.	.	m.1146	245-751[-]	.	.	.	.	.	.	.	.	.	.
comp2231_c0	comp2231_c0_seq1	.	.	.	.	.	.	.	.	.	.	.	.	.	.	.
comp2234_c0	comp2234_c0_seq1	.	.	.	m.1150	259-1278[-]	sp|Q9LEB4|RBP45_NICPL^Q9LEB4^Q:1-951,H:93-405^58.31%ID^E:3e-108^RecName: Full=Polyadenylate-binding protein RBP45;^Eukaryota; Viridiplantae; Streptophyta; Embryophyta; Tracheophyta; Spermatophyta; Magnoliophyta; eudicotyledons; Gunneridae; Pentapetalae; asterids; lamiids; Solanales; Solanaceae; Nicotianoideae; Nicotianeae; Nicotiana	.	PF00076.17^RRM_1^RNA recognition motif. (a.k.a. RRM, RBD, or RNP domain)^3-59^E:4.5e-08`PF14259.1^RRM_6^RNA recognition motif (a.k.a. RRM, RBD, or RNP domain)^3-58^E:5.5e-07`PF00076.17^RRM_1^RNA recognition motif. (a.k.a. RRM, RBD, or RNP domain)^88-157^E:1.4e-16`PF14259.1^RRM_6^RNA recognition motif (a.k.a. RRM, RBD, or RNP domain)^88-157^E:7.5e-08`PF00076.17^RRM_1^RNA recognition motif. (a.k.a.…	.	.	.	GO:0005634^cellular_component^nucleus`GO:0000166^molecular_function^nucleotide binding`GO:0008143^molecular_function^poly(A) binding`GO:0006397^biological_process^mRNA processing	GO:0003676^molecular_function^nucleic acid binding	.	.
comp2235_c0	comp2235_c0_seq1	.	.	.	m.1151	105-737[+]	sp|Q7XAK4|GID2_ORYSJ^Q7XAK4^Q:1-561,H:1-193^74.74%ID^E:1e-59^RecName: Full=F-box protein GID2;^Eukaryota; Viridiplantae; Streptophyta; Embryophyta; Tracheophyta; Spermatophyta; Magnoliophyta; Liliopsida; Poales; Poaceae; BEP clade; Ehrhartoideae; Oryzeae; Oryza	.	PF00646.28^F-box^F-box domain^68-108^E:2.3e-06`PF12937.2^F-box-like^F-box-like^75-112^E:5e-06	.	.	.	GO:0005634^cellular_component^nucleus`GO:0019005^cellular_component^SCF ubiquitin ligase complex`GO:0009740^biological_process^gibberellic acid mediated signaling pathway`GO:0016567^biological_process^protein ubiquitination`GO:0010265^biological_process^SCF complex assembly`GO:0031146^biological_process^SCF-dependent proteasomal ubiquitin-dependent protein catabolic process	GO:0005515^molecular_function^protein binding	.	.
comp2235_c0	comp2235_c0_seq2	.	.	.	m.1154	105-737[+]	sp|Q7XAK4|GID2_ORYSJ^Q7XAK4^Q:1-561,H:1-193^74.74%ID^E:1e-59^RecName: Full=F-box protein GID2;^Eukaryota; Viridiplantae; Streptophyta; Embryophyta; Tracheophyta; Spermatophyta; Magnoliophyta; Liliopsida; Poales; Poaceae; BEP clade; Ehrhartoideae; Oryzeae; Oryza	.	PF00646.28^F-box^F-box domain^68-108^E:2.3e-06`PF12937.2^F-box-like^F-box-like^75-112^E:5e-06	.	.	.	GO:0005634^cellular_component^nucleus`GO:0019005^cellular_component^SCF ubiquitin ligase complex`GO:0009740^biological_process^gibberellic acid mediated signaling pathway`GO:0016567^biological_process^protein ubiquitination`GO:0010265^biological_process^SCF complex assembly`GO:0031146^biological_process^SCF-dependent proteasomal ubiquitin-dependent protein catabolic process	GO:0005515^molecular_function^protein binding	.	.
comp2236_c0	comp2236_c0_seq1	.	.	.	m.1158	1-1122[+]	sp|Q6ICY4|MTPC2_ARATH^Q6ICY4^Q:322-1113,H:128-391^76.89%ID^E:6e-132^RecName: Full=Metal tolerance protein C2;^Eukaryota; Viridiplantae; Streptophyta; Embryophyta; Tracheophyta; Spermatophyta; Magnoliophyta; eudicotyledons; Gunneridae; Pentapetalae; rosids; malvids; Brassicales; Brassicaceae; Camelineae; Arabidopsis	.	PF01545.16^Cation_efflux^Cation efflux family^96-369^E:1.5e-45	.	ExpAA=122.06^PredHel=6^Topology=i94-114o124-146i159-181o196-215i235-257o267-284i	COG1230^cation diffusion facilitator family transporter	GO:0016021^cellular_component^integral component of membrane`GO:0005774^cellular_component^vacuolar membrane`GO:0008324^molecular_function^cation transmembrane transporter activity`GO:0009624^biological_process^response to nematode	GO:0008324^molecular_function^cation transmembrane transporter activity`GO:0006812^biological_process^cation transport`GO:0055085^biological_process^transmembrane transport`GO:0016021^cellular_component^integral component of membrane	.	.
comp2237_c0	comp2237_c0_seq1	.	.	.	.	.	.	.	.	.	.	.	.	.	.	.
comp2238_c0	comp2238_c0_seq1	.	.	.	.	.	.	.	.	.	.	.	.	.	.	.
comp2238_c0	comp2238_c0_seq2	.	.	.	.	.	.	.	.	.	.	.	.	.	.	.
comp2241_c0	comp2241_c0_seq1	.	.	.	.	.	.	.	.	.	.	.	.	.	.	.
comp2244_c0	comp2244_c0_seq1	.	.	.	m.1162	3-3548[+]	sp|Q9STE5|R13L2_ARATH^Q9STE5^Q:805-2610,H:27-617^24.96%ID^E:7e-32^RecName: Full=Putative disease resistance RPP13-like protein 2;^Eukaryota; Viridiplantae; Streptophyta; Embryophyta; Tracheophyta; Spermatophyta; Magnoliophyta; eudicotyledons; Gunneridae; Pentapetalae; rosids; malvids; Brassicales; Brassicaceae; Camelineae; Arabidopsis	.	PF00931.17^NB-ARC^NB-ARC domain^419-698^E:8.5e-50	.	.	.	GO:0043531^molecular_function^ADP binding`GO:0005524^molecular_function^ATP binding`GO:0005515^molecular_function^protein binding`GO:0006952^biological_process^defense response	GO:0043531^molecular_function^ADP binding	.	.
comp2244_c0	comp2244_c0_seq2	.	.	.	m.1165	3-3548[+]	sp|Q9STE5|R13L2_ARATH^Q9STE5^Q:805-2610,H:27-617^24.96%ID^E:7e-32^RecName: Full=Putative disease resistance RPP13-like protein 2;^Eukaryota; Viridiplantae; Streptophyta; Embryophyta; Tracheophyta; Spermatophyta; Magnoliophyta; eudicotyledons; Gunneridae; Pentapetalae; rosids; malvids; Brassicales; Brassicaceae; Camelineae; Arabidopsis	.	PF00931.17^NB-ARC^NB-ARC domain^419-698^E:8.5e-50	.	.	.	GO:0043531^molecular_function^ADP binding`GO:0005524^molecular_function^ATP binding`GO:0005515^molecular_function^protein binding`GO:0006952^biological_process^defense response	GO:0043531^molecular_function^ADP binding	.	.
comp2245_c0	comp2245_c0_seq1	.	.	.	.	.	.	.	.	.	.	.	.	.	.	.
comp2246_c0	comp2246_c0_seq1	.	.	.	m.1168	1425-1844[+]	.	.	.	.	.	.	.	.	.	.
comp2246_c0	comp2246_c0_seq2	.	.	.	m.1169	179-1396[+]	.	.	PF05705.9^DUF829^Eukaryotic protein of unknown function (DUF829)^26-104^E:6.4e-08`PF05705.9^DUF829^Eukaryotic protein of unknown function (DUF829)^132-372^E:3.3e-36	.	.	.	.	.	.	.
comp2247_c0	comp2247_c0_seq1	.	.	.	m.1171	1-1797[+]	sp|Q9P4S5|CCA1_CANGA^Q9P4S5^Q:235-1734,H:15-518^34.03%ID^E:4e-82^RecName: Full=CCA tRNA nucleotidyltransferase, mitochondrial;^Eukaryota; Fungi; Dikarya; Ascomycota; Saccharomycotina; Saccharomycetes; Saccharomycetales; Saccharomycetaceae; Nakaseomyces; mitosporic Nakaseomyces	.	PF01743.15^PolyA_pol^Poly A polymerase head domain^106-242^E:1.7e-28	sigP:1^10^0.467^YES	.	.	GO:0005759^cellular_component^mitochondrial matrix`GO:0005634^cellular_component^nucleus`GO:0005524^molecular_function^ATP binding`GO:0052929^molecular_function^ATP:3'-cytidine-cytidine-tRNA adenylyltransferase activity`GO:0052928^molecular_function^CTP:3'-cytidine-tRNA cytidylyltransferase activity`GO:0052927^molecular_function^CTP:tRNA cytidylyltransferase activity`GO:0003723^molecular_function…	GO:0003723^molecular_function^RNA binding`GO:0016779^molecular_function^nucleotidyltransferase activity`GO:0006396^biological_process^RNA processing	.	.
comp2247_c0	comp2247_c0_seq1	.	.	.	m.1173	1593-1931[+]	sp|Q9Y7U9|CCA2_SCHPO^Q9Y7U9^Q:2-154,H:430-479^41.18%ID^E:3e-07^RecName: Full=Putative CCA tRNA nucleotidyltransferase 2;^Eukaryota; Fungi; Dikarya; Ascomycota; Taphrinomycotina; Schizosaccharomycetes; Schizosaccharomycetales; Schizosaccharomycetaceae; Schizosaccharomyces	.	.	.	.	COG0617^Catalyzes the addition and repair of the essential 3'- terminal CCA sequence in tRNAs without using a nucleic acid template. Adds these three nucleotides in the order of C, C, and A to the tRNA nucleotide-73, using CTP and ATP as substrates and producing inorganic pyrophosphate	GO:0005829^cellular_component^cytosol`GO:0005739^cellular_component^mitochondrion`GO:0005524^molecular_function^ATP binding`GO:0052929^molecular_function^ATP:3'-cytidine-cytidine-tRNA adenylyltransferase activity`GO:0052928^molecular_function^CTP:3'-cytidine-tRNA cytidylyltransferase activity`GO:0052927^molecular_function^CTP:tRNA cytidylyltransferase activity`GO:0003723^molecular_function^RNA bi…	.	.	.
comp2249_c0	comp2249_c0_seq1	.	.	.	m.1175	1-810[-]	sp|Q9LYU8|AK1_ARATH^Q9LYU8^Q:25-810,H:4-255^53.85%ID^E:2e-78^RecName: Full=Aspartokinase 1, chloroplastic;^Eukaryota; Viridiplantae; Streptophyta; Embryophyta; Tracheophyta; Spermatophyta; Magnoliophyta; eudicotyledons; Gunneridae; Pentapetalae; rosids; malvids; Brassicales; Brassicaceae; Camelineae; Arabidopsis	.	PF00696.23^AA_kinase^Amino acid kinase family^103-246^E:5e-13	.	.	COG0527^Aspartokinase	GO:0009570^cellular_component^chloroplast stroma`GO:0016597^molecular_function^amino acid binding`GO:0004072^molecular_function^aspartate kinase activity`GO:0005524^molecular_function^ATP binding`GO:0008652^biological_process^cellular amino acid biosynthetic process`GO:0009089^biological_process^lysine biosynthetic process via diaminopimelate`GO:0009088^biological_process^threonine biosynthetic p…	.	.	.
comp2250_c0	comp2250_c0_seq1	.	.	.	m.1176	407-5839[-]	sp|Q67W65|TAF1_ORYSJ^Q67W65^Q:82-5370,H:28-1790^77.48%ID^E:0^RecName: Full=Transcription initiation factor TFIID subunit 1;^Eukaryota; Viridiplantae; Streptophyta; Embryophyta; Tracheophyta; Spermatophyta; Magnoliophyta; Liliopsida; Poales; Poaceae; BEP clade; Ehrhartoideae; Oryzeae; Oryza	.	PF09247.6^TBP-binding^TATA box-binding protein binding^20-75^E:5.9e-14`PF00240.18^ubiquitin^Ubiquitin family^650-715^E:1.8e-06`PF12157.3^DUF3591^Protein of unknown function (DUF3591)^730-1127^E:1.8e-79`PF00439.20^Bromodomain^Bromodomain^1701-1776^E:5.6e-18	.	.	COG5076^bromodomain	GO:0005634^cellular_component^nucleus`GO:0003676^molecular_function^nucleic acid binding`GO:0008270^molecular_function^zinc ion binding`GO:0016568^biological_process^chromatin modification`GO:0006355^biological_process^regulation of transcription, DNA-templated`GO:0006351^biological_process^transcription, DNA-templated	GO:0005515^molecular_function^protein binding	.	.
comp2251_c0	comp2251_c0_seq1	.	.	.	m.1180	824-1618[+]	sp|Q8RWR2|LRP1B_ARATH^Q8RWR2^Q:292-558,H:348-434^41.3%ID^E:6e-14^RecName: Full=La-related protein 1B;^Eukaryota; Viridiplantae; Streptophyta; Embryophyta; Tracheophyta; Spermatophyta; Magnoliophyta; eudicotyledons; Gunneridae; Pentapetalae; rosids; malvids; Brassicales; Brassicaceae; Camelineae; Arabidopsis	.	PF05383.12^La^La domain^98-151^E:1e-11	.	.	COG5193^La ribonucleoprotein domain family member	GO:0005737^cellular_component^cytoplasm`GO:0005844^cellular_component^polysome`GO:0003723^molecular_function^RNA binding`GO:0010150^biological_process^leaf senescence	.	.	.
comp2251_c0	comp2251_c0_seq1	.	.	.	m.1179	1-1035[+]	.	.	.	.	.	.	.	.	.	.
comp2251_c0	comp2251_c0_seq2	.	.	.	m.1185	1-1524[+]	sp|Q8RWR2|LRP1B_ARATH^Q8RWR2^Q:991-1287,H:338-434^43.14%ID^E:2e-18^RecName: Full=La-related protein 1B;^Eukaryota; Viridiplantae; Streptophyta; Embryophyta; Tracheophyta; Spermatophyta; Magnoliophyta; eudicotyledons; Gunneridae; Pentapetalae; rosids; malvids; Brassicales; Brassicaceae; Camelineae; Arabidopsis	.	PF05383.12^La^La domain^332-394^E:4.4e-19	.	.	COG5193^La ribonucleoprotein domain family member	GO:0005737^cellular_component^cytoplasm`GO:0005844^cellular_component^polysome`GO:0003723^molecular_function^RNA binding`GO:0010150^biological_process^leaf senescence	.	.	.
comp2252_c0	comp2252_c0_seq1	.	.	.	m.1190	317-3349[-]	sp|Q39214|RPM1_ARATH^Q39214^Q:433-2736,H:169-882^25.25%ID^E:3e-39^RecName: Full=Disease resistance protein RPM1;^Eukaryota; Viridiplantae; Streptophyta; Embryophyta; Tracheophyta; Spermatophyta; Magnoliophyta; eudicotyledons; Gunneridae; Pentapetalae; rosids; malvids; Brassicales; Brassicaceae; Camelineae; Arabidopsis	.	PF00931.17^NB-ARC^NB-ARC domain^170-458^E:8.3e-37`PF05729.7^NACHT^NACHT domain^175-335^E:6.4e-05`PF13504.1^LRR_7^Leucine rich repeat^572-582^E:47`PF12799.2^LRR_4^Leucine Rich repeats (2 copies)^598-636^E:2.2e-09`PF00560.28^LRR_1^Leucine Rich Repeat^598-618^E:1.2`PF13504.1^LRR_7^Leucine rich repeat^598-612^E:180`PF12799.2^LRR_4^Leucine Rich repeats (2 copies)^620-653^E:8.6e-07`PF13504.1^LRR_7^Leuc…	.	.	COG4886^leucine Rich Repeat	GO:0012505^cellular_component^endomembrane system`GO:0005886^cellular_component^plasma membrane`GO:0043531^molecular_function^ADP binding`GO:0005524^molecular_function^ATP binding`GO:0000166^molecular_function^nucleotide binding`GO:0005515^molecular_function^protein binding`GO:0009626^biological_process^plant-type hypersensitive response	GO:0043531^molecular_function^ADP binding`GO:0005515^molecular_function^protein binding	.	.
comp2254_c0	comp2254_c0_seq1	.	.	.	m.1192	1-369[-]	sp|Q8BIQ5|CSTF2_MOUSE^Q8BIQ5^Q:31-282,H:16-99^72.62%ID^E:4e-34^RecName: Full=Cleavage stimulation factor subunit 2;^Eukaryota; Metazoa; Chordata; Craniata; Vertebrata; Euteleostomi; Mammalia; Eutheria; Euarchontoglires; Glires; Rodentia; Sciurognathi; Muroidea; Muridae; Murinae; Mus; Mus	.	PF00076.17^RRM_1^RNA recognition motif. (a.k.a. RRM, RBD, or RNP domain)^13-83^E:4.2e-24`PF14259.1^RRM_6^RNA recognition motif (a.k.a. RRM, RBD, or RNP domain)^13-83^E:3.7e-13`PF13893.1^RRM_5^RNA recognition motif. (a.k.a. RRM, RBD, or RNP domain)^27-87^E:1.9e-07	.	.	COG0724^Rna-binding protein	GO:0071920^cellular_component^cleavage body`GO:0005847^cellular_component^mRNA cleavage and polyadenylation specificity factor complex`GO:0000166^molecular_function^nucleotide binding`GO:0003723^molecular_function^RNA binding`GO:0006397^biological_process^mRNA processing	GO:0003676^molecular_function^nucleic acid binding	.	.
comp2254_c0	comp2254_c0_seq2	.	.	.	m.1193	366-1826[-]	sp|Q8HXM1|CSTF2_BOVIN^Q8HXM1^Q:31-684,H:16-186^38.53%ID^E:7e-37^RecName: Full=Cleavage stimulation factor subunit 2;^Eukaryota; Metazoa; Chordata; Craniata; Vertebrata; Euteleostomi; Mammalia; Eutheria; Laurasiatheria; Cetartiodactyla; Ruminantia; Pecora; Bovidae; Bovinae; Bos	.	PF00076.17^RRM_1^RNA recognition motif. (a.k.a. RRM, RBD, or RNP domain)^13-83^E:6.5e-23`PF14259.1^RRM_6^RNA recognition motif (a.k.a. RRM, RBD, or RNP domain)^13-83^E:5.7e-12`PF13893.1^RRM_5^RNA recognition motif. (a.k.a. RRM, RBD, or RNP domain)^27-87^E:2.4e-06`PF14327.1^CSTF2_hinge^Hinge domain of cleavage stimulation factor subunit 2^162-232^E:3.8e-21`PF14304.1^CSTF_C^Transcription terminatio…	.	.	COG0724^Rna-binding protein	GO:0071920^cellular_component^cleavage body`GO:0005847^cellular_component^mRNA cleavage and polyadenylation specificity factor complex`GO:0000166^molecular_function^nucleotide binding`GO:0003723^molecular_function^RNA binding`GO:0006397^biological_process^mRNA processing	GO:0003676^molecular_function^nucleic acid binding	.	.
comp2255_c0	comp2255_c0_seq1	.	.	.	m.1194	239-3658[-]	.	.	PF10377.4^ATG11^Autophagy-related protein 11^1003-1133^E:5e-19	.	.	.	.	.	.	.
comp2255_c0	comp2255_c0_seq2	.	.	.	.	.	.	.	.	.	.	.	.	.	.	.
comp2256_c0	comp2256_c0_seq1	.	.	.	.	.	.	.	.	.	.	.	.	.	.	.
comp2256_c0	comp2256_c0_seq2	.	.	.	.	.	.	.	.	.	.	.	.	.	.	.
comp2257_c0	comp2257_c0_seq1	.	.	.	m.1201	267-1022[-]	.	.	.	.	.	.	.	.	.	.
comp2258_c0	comp2258_c0_seq1	.	.	.	.	.	.	.	.	.	.	.	.	.	.	.
comp2259_c0	comp2259_c0_seq1	.	.	.	m.1203	333-1421[-]	.	.	PF09713.5^A_thal_3526^Plant protein 1589 of unknown function (A_thal_3526)^83-136^E:4.7e-24	.	.	.	.	.	.	.
comp2259_c0	comp2259_c0_seq2	.	.	.	m.1204	363-1514[-]	.	.	PF09713.5^A_thal_3526^Plant protein 1589 of unknown function (A_thal_3526)^83-136^E:5.1e-24	.	.	.	.	.	.	.
comp2260_c0	comp2260_c0_seq1	.	.	.	m.1207	1-318[+]	.	.	.	.	.	.	.	.	.	.
comp2260_c0	comp2260_c0_seq1	.	.	.	m.1205	2-2761[+]	sp|Q93YS6|GTE9_ARATH^Q93YS6^Q:949-2757,H:138-688^42.72%ID^E:3e-71^RecName: Full=Transcription factor GTE9;^Eukaryota; Viridiplantae; Streptophyta; Embryophyta; Tracheophyta; Spermatophyta; Magnoliophyta; eudicotyledons; Gunneridae; Pentapetalae; rosids; malvids; Brassicales; Brassicaceae; Camelineae; Arabidopsis	.	PF00439.20^Bromodomain^Bromodomain^320-399^E:2.4e-20	.	.	COG5076^bromodomain	GO:0005634^cellular_component^nucleus`GO:0005515^molecular_function^protein binding`GO:0006355^biological_process^regulation of transcription, DNA-templated`GO:0006351^biological_process^transcription, DNA-templated	GO:0005515^molecular_function^protein binding	.	.
comp2261_c0	comp2261_c0_seq1	.	.	.	m.1208	142-1788[-]	sp|P29054|TF2B_XENLA^P29054^Q:484-1083,H:115-312^34.5%ID^E:3e-29^RecName: Full=Transcription initiation factor IIB;^Eukaryota; Metazoa; Chordata; Craniata; Vertebrata; Euteleostomi; Amphibia; Batrachia; Anura; Pipoidea; Pipidae; Xenopodinae; Xenopus; Xenopus	.	PF00382.14^TFIIB^Transcription factor TFIIB repeat^170-238^E:2.7e-08`PF00382.14^TFIIB^Transcription factor TFIIB repeat^264-334^E:2.5e-12	.	.	.	GO:0005634^cellular_component^nucleus`GO:0008270^molecular_function^zinc ion binding`GO:0006352^biological_process^DNA-templated transcription, initiation`GO:0006355^biological_process^regulation of transcription, DNA-templated	GO:0017025^molecular_function^TBP-class protein binding	.	.
comp2261_c0	comp2261_c0_seq2	.	.	.	m.1213	142-999[-]	sp|P29054|TF2B_XENLA^P29054^Q:1-294,H:215-312^38.78%ID^E:2e-14^RecName: Full=Transcription initiation factor IIB;^Eukaryota; Metazoa; Chordata; Craniata; Vertebrata; Euteleostomi; Amphibia; Batrachia; Anura; Pipoidea; Pipidae; Xenopodinae; Xenopus; Xenopus	.	PF00382.14^TFIIB^Transcription factor TFIIB repeat^1-71^E:8.9e-13	.	.	.	GO:0005634^cellular_component^nucleus`GO:0008270^molecular_function^zinc ion binding`GO:0006352^biological_process^DNA-templated transcription, initiation`GO:0006355^biological_process^regulation of transcription, DNA-templated	GO:0017025^molecular_function^TBP-class protein binding	.	.
comp2262_c0	comp2262_c0_seq1	.	.	.	m.1217	3-488[+]	sp|Q03211|PEXLP_TOBAC^Q03211^Q:100-381,H:291-382^38.3%ID^E:6e-09^RecName: Full=Pistil-specific extensin-like protein;^Eukaryota; Viridiplantae; Streptophyta; Embryophyta; Tracheophyta; Spermatophyta; Magnoliophyta; eudicotyledons; Gunneridae; Pentapetalae; asterids; lamiids; Solanales; Solanaceae; Nicotianoideae; Nicotianeae; Nicotiana	.	PF01190.12^Pollen_Ole_e_I^Pollen proteins Ole e I like^34-120^E:3.9e-15	sigP:1^18^0.806^YES	.	.	GO:0005199^molecular_function^structural constituent of cell wall	.	.	.
comp2263_c0	comp2263_c0_seq1	.	.	.	.	.	.	.	.	.	.	.	.	.	.	.
comp2266_c0	comp2266_c0_seq1	.	.	.	.	.	.	.	.	.	.	.	.	.	.	.
comp2266_c0	comp2266_c0_seq2	.	.	.	.	.	.	.	.	.	.	.	.	.	.	.
comp2267_c0	comp2267_c0_seq1	.	.	.	m.1220	257-1030[-]	sp|P93411|CCC11_ORYSJ^P93411^Q:1-771,H:1-257^91.44%ID^E:5e-173^RecName: Full=Cyclin-C1-1;^Eukaryota; Viridiplantae; Streptophyta; Embryophyta; Tracheophyta; Spermatophyta; Magnoliophyta; Liliopsida; Poales; Poaceae; BEP clade; Ehrhartoideae; Oryzeae; Oryza	.	PF00134.18^Cyclin_N^Cyclin, N-terminal domain^35-143^E:8.2e-22	.	ExpAA=18.74^PredHel=1^Topology=i180-199o	COG5333^Component of the SRB8-11 complex. The SRB8-11 complex is a regulatory module of the Mediator complex which is itself involved in regulation of basal and activated RNA polymerase II- dependent transcription. The SRB8-11 complex may be involved in the transcriptional repression of a subset of genes regulated by Mediator. It may inhibit the association of the Mediator complex with RNA polyme…	GO:0016591^cellular_component^DNA-directed RNA polymerase II, holoenzyme`GO:0007049^biological_process^cell cycle`GO:0051301^biological_process^cell division`GO:0000079^biological_process^regulation of cyclin-dependent protein serine/threonine kinase activity`GO:0006355^biological_process^regulation of transcription, DNA-templated	.	.	.
comp2267_c0	comp2267_c0_seq2	.	.	.	.	.	.	.	.	.	.	.	.	.	.	.
comp2268_c0	comp2268_c0_seq1	.	.	.	m.1222	260-1387[-]	sp|Q9SJW6|ARC1B_ARATH^Q9SJW6^Q:1-1107,H:1-369^71.77%ID^E:0^RecName: Full=Actin-related protein 2/3 complex subunit 1B;^Eukaryota; Viridiplantae; Streptophyta; Embryophyta; Tracheophyta; Spermatophyta; Magnoliophyta; eudicotyledons; Gunneridae; Pentapetalae; rosids; malvids; Brassicales; Brassicaceae; Camelineae; Arabidopsis	.	PF00400.27^WD40^WD domain, G-beta repeat^44-81^E:0.0046`PF00400.27^WD40^WD domain, G-beta repeat^137-172^E:3.5e-08	.	.	COG2319^repeat-containing protein	GO:0005885^cellular_component^Arp2/3 protein complex`GO:0005737^cellular_component^cytoplasm`GO:0005634^cellular_component^nucleus`GO:0007015^biological_process^actin filament organization`GO:0030833^biological_process^regulation of actin filament polymerization	GO:0005515^molecular_function^protein binding	.	.
comp2269_c0	comp2269_c0_seq1	.	.	.	m.1223	2-649[+]	sp|Q9CAD5|YODA_ARATH^Q9CAD5^Q:1-303,H:560-658^58.25%ID^E:5e-33^RecName: Full=Mitogen-activated protein kinase kinase kinase YODA;^Eukaryota; Viridiplantae; Streptophyta; Embryophyta; Tracheophyta; Spermatophyta; Magnoliophyta; eudicotyledons; Gunneridae; Pentapetalae; rosids; malvids; Brassicales; Brassicaceae; Camelineae; Arabidopsis	.	PF00069.20^Pkinase^Protein kinase domain^2-99^E:2e-20`PF07714.12^Pkinase_Tyr^Protein tyrosine kinase^5-94^E:2.1e-12	.	.	.	GO:0005524^molecular_function^ATP binding`GO:0004709^molecular_function^MAP kinase kinase kinase activity`GO:0005515^molecular_function^protein binding`GO:0010229^biological_process^inflorescence development`GO:0040008^biological_process^regulation of growth`GO:0010103^biological_process^stomatal complex morphogenesis`GO:0010098^biological_process^suspensor development	GO:0004672^molecular_function^protein kinase activity`GO:0005524^molecular_function^ATP binding`GO:0006468^biological_process^protein phosphorylation	.	.
comp2270_c0	comp2270_c0_seq1	.	.	.	m.1225	151-3477[-]	sp|Q8L785|SYGM2_ARATH^Q8L785^Q:334-3324,H:73-1067^69.01%ID^E:0^RecName: Full=Glycine--tRNA ligase 2, chloroplastic/mitochondrial;^Eukaryota; Viridiplantae; Streptophyta; Embryophyta; Tracheophyta; Spermatophyta; Magnoliophyta; eudicotyledons; Gunneridae; Pentapetalae; rosids; malvids; Brassicales; Brassicaceae; Camelineae; Arabidopsis	.	PF02091.10^tRNA-synt_2e^Glycyl-tRNA synthetase alpha subunit^112-395^E:4.1e-144`PF02092.12^tRNA_synt_2f^Glycyl-tRNA synthetase beta subunit^426-972^E:1e-178	sigP:1^21^0.628^YES	.	COG0751^Glycyl-tRNA synthetase beta subunit	GO:0009507^cellular_component^chloroplast`GO:0009570^cellular_component^chloroplast stroma`GO:0005739^cellular_component^mitochondrion`GO:0005524^molecular_function^ATP binding`GO:0004820^molecular_function^glycine-tRNA ligase activity`GO:0046983^molecular_function^protein dimerization activity`GO:0009793^biological_process^embryo development ending in seed dormancy`GO:0006426^biological_process^…	GO:0000166^molecular_function^nucleotide binding`GO:0004820^molecular_function^glycine-tRNA ligase activity`GO:0005524^molecular_function^ATP binding`GO:0006426^biological_process^glycyl-tRNA aminoacylation`GO:0005737^cellular_component^cytoplasm	.	.
comp2270_c0	comp2270_c0_seq2	.	.	.	m.1228	2647-3489[-]	sp|Q8L785|SYGM2_ARATH^Q8L785^Q:334-834,H:73-239^91.02%ID^E:5e-104^RecName: Full=Glycine--tRNA ligase 2, chloroplastic/mitochondrial;^Eukaryota; Viridiplantae; Streptophyta; Embryophyta; Tracheophyta; Spermatophyta; Magnoliophyta; eudicotyledons; Gunneridae; Pentapetalae; rosids; malvids; Brassicales; Brassicaceae; Camelineae; Arabidopsis	.	PF02091.10^tRNA-synt_2e^Glycyl-tRNA synthetase alpha subunit^112-278^E:3.4e-95	sigP:1^21^0.628^YES	.	COG0751^Glycyl-tRNA synthetase beta subunit	GO:0009507^cellular_component^chloroplast`GO:0009570^cellular_component^chloroplast stroma`GO:0005739^cellular_component^mitochondrion`GO:0005524^molecular_function^ATP binding`GO:0004820^molecular_function^glycine-tRNA ligase activity`GO:0046983^molecular_function^protein dimerization activity`GO:0009793^biological_process^embryo development ending in seed dormancy`GO:0006426^biological_process^…	GO:0000166^molecular_function^nucleotide binding`GO:0004820^molecular_function^glycine-tRNA ligase activity`GO:0005524^molecular_function^ATP binding`GO:0006426^biological_process^glycyl-tRNA aminoacylation`GO:0005737^cellular_component^cytoplasm	.	.
comp2270_c0	comp2270_c0_seq2	.	.	.	m.1227	151-2565[-]	sp|Q8L785|SYGM2_ARATH^Q8L785^Q:1-2412,H:266-1067^63.93%ID^E:0^RecName: Full=Glycine--tRNA ligase 2, chloroplastic/mitochondrial;^Eukaryota; Viridiplantae; Streptophyta; Embryophyta; Tracheophyta; Spermatophyta; Magnoliophyta; eudicotyledons; Gunneridae; Pentapetalae; rosids; malvids; Brassicales; Brassicaceae; Camelineae; Arabidopsis	.	PF02091.10^tRNA-synt_2e^Glycyl-tRNA synthetase alpha subunit^1-91^E:2.9e-31`PF02092.12^tRNA_synt_2f^Glycyl-tRNA synthetase beta subunit^122-668^E:4.2e-179	.	.	COG0751^Glycyl-tRNA synthetase beta subunit	GO:0009507^cellular_component^chloroplast`GO:0009570^cellular_component^chloroplast stroma`GO:0005739^cellular_component^mitochondrion`GO:0005524^molecular_function^ATP binding`GO:0004820^molecular_function^glycine-tRNA ligase activity`GO:0046983^molecular_function^protein dimerization activity`GO:0009793^biological_process^embryo development ending in seed dormancy`GO:0006426^biological_process^…	GO:0000166^molecular_function^nucleotide binding`GO:0004820^molecular_function^glycine-tRNA ligase activity`GO:0005524^molecular_function^ATP binding`GO:0006426^biological_process^glycyl-tRNA aminoacylation`GO:0005737^cellular_component^cytoplasm	.	.
comp2271_c0	comp2271_c0_seq1	.	.	.	.	.	.	.	.	.	.	.	.	.	.	.
comp2272_c0	comp2272_c0_seq1	.	.	.	m.1230	15-1094[+]	.	.	.	.	.	.	.	.	.	.
comp2273_c0	comp2273_c0_seq1	.	.	.	m.1233	221-874[+]	sp|Q2QXC6|WNK9_ORYSJ^Q2QXC6^Q:1-651,H:70-285^75.58%ID^E:2e-118^RecName: Full=Probable serine/threonine-protein kinase WNK9;^Eukaryota; Viridiplantae; Streptophyta; Embryophyta; Tracheophyta; Spermatophyta; Magnoliophyta; Liliopsida; Poales; Poaceae; BEP clade; Ehrhartoideae; Oryzeae; Oryza	.	PF07714.12^Pkinase_Tyr^Protein tyrosine kinase^7-215^E:7.5e-38`PF00069.20^Pkinase^Protein kinase domain^10-216^E:2e-46	.	.	COG0515^Serine Threonine protein kinase	GO:0005524^molecular_function^ATP binding`GO:0004674^molecular_function^protein serine/threonine kinase activity	GO:0004672^molecular_function^protein kinase activity`GO:0006468^biological_process^protein phosphorylation`GO:0005524^molecular_function^ATP binding	.	.
comp2273_c0	comp2273_c0_seq2	.	.	.	m.1234	1-912[+]	sp|Q2QXC6|WNK9_ORYSJ^Q2QXC6^Q:136-909,H:29-285^78.29%ID^E:6e-148^RecName: Full=Probable serine/threonine-protein kinase WNK9;^Eukaryota; Viridiplantae; Streptophyta; Embryophyta; Tracheophyta; Spermatophyta; Magnoliophyta; Liliopsida; Poales; Poaceae; BEP clade; Ehrhartoideae; Oryzeae; Oryza	.	PF00069.20^Pkinase^Protein kinase domain^51-302^E:1.2e-51`PF07714.12^Pkinase_Tyr^Protein tyrosine kinase^51-301^E:1.2e-38	.	.	COG0515^Serine Threonine protein kinase	GO:0005524^molecular_function^ATP binding`GO:0004674^molecular_function^protein serine/threonine kinase activity	GO:0004672^molecular_function^protein kinase activity`GO:0005524^molecular_function^ATP binding`GO:0006468^biological_process^protein phosphorylation	.	.
comp2274_c0	comp2274_c0_seq1	.	.	.	.	.	.	.	.	.	.	.	.	.	.	.
comp2274_c0	comp2274_c0_seq2	.	.	.	.	.	.	.	.	.	.	.	.	.	.	.
comp2277_c0	comp2277_c0_seq1	.	.	.	.	.	.	.	.	.	.	.	.	.	.	.
comp2277_c0	comp2277_c0_seq3	.	.	.	m.1237	3-620[+]	sp|O49840|APK2B_ARATH^O49840^Q:1-615,H:186-394^69.86%ID^E:7e-100^RecName: Full=Protein kinase 2B, chloroplastic;^Eukaryota; Viridiplantae; Streptophyta; Embryophyta; Tracheophyta; Spermatophyta; Magnoliophyta; eudicotyledons; Gunneridae; Pentapetalae; rosids; malvids; Brassicales; Brassicaceae; Camelineae; Arabidopsis	.	PF07714.12^Pkinase_Tyr^Protein tyrosine kinase^7-178^E:2.6e-24`PF00069.20^Pkinase^Protein kinase domain^11-177^E:9e-29	.	.	COG0515^Serine Threonine protein kinase	GO:0005737^cellular_component^cytoplasm`GO:0005634^cellular_component^nucleus`GO:0005886^cellular_component^plasma membrane`GO:0009536^cellular_component^plastid`GO:0005524^molecular_function^ATP binding`GO:0004674^molecular_function^protein serine/threonine kinase activity	GO:0004672^molecular_function^protein kinase activity`GO:0006468^biological_process^protein phosphorylation`GO:0005524^molecular_function^ATP binding	.	.
comp2278_c0	comp2278_c0_seq1	.	.	.	.	.	.	.	.	.	.	.	.	.	.	.
comp2279_c0	comp2279_c0_seq1	.	.	.	m.1238	123-956[-]	sp|Q5Z5Q3|C3H43_ORYSJ^Q5Z5Q3^Q:310-816,H:532-708^29.41%ID^E:1e-08^RecName: Full=Zinc finger CCCH domain-containing protein 43;^Eukaryota; Viridiplantae; Streptophyta; Embryophyta; Tracheophyta; Spermatophyta; Magnoliophyta; Liliopsida; Poales; Poaceae; BEP clade; Ehrhartoideae; Oryzeae; Oryza	.	PF12776.2^Myb_DNA-bind_3^Myb/SANT-like DNA-binding domain^11-104^E:3e-25	.	.	.	GO:0003677^molecular_function^DNA binding`GO:0046872^molecular_function^metal ion binding`GO:0003723^molecular_function^RNA binding	.	.	.
comp2279_c0	comp2279_c0_seq2	.	.	.	m.1241	123-1175[-]	sp|Q5Z5Q3|C3H43_ORYSJ^Q5Z5Q3^Q:529-1035,H:532-708^29.41%ID^E:3e-08^RecName: Full=Zinc finger CCCH domain-containing protein 43;^Eukaryota; Viridiplantae; Streptophyta; Embryophyta; Tracheophyta; Spermatophyta; Magnoliophyta; Liliopsida; Poales; Poaceae; BEP clade; Ehrhartoideae; Oryzeae; Oryza	.	PF12776.2^Myb_DNA-bind_3^Myb/SANT-like DNA-binding domain^84-177^E:4.8e-25	.	.	.	GO:0003677^molecular_function^DNA binding`GO:0046872^molecular_function^metal ion binding`GO:0003723^molecular_function^RNA binding	.	.	.
comp2280_c0	comp2280_c0_seq1	.	.	.	m.1244	241-765[+]	.	.	.	.	.	.	.	.	.	.
comp2281_c0	comp2281_c0_seq1	.	.	.	m.1247	90-431[+]	.	.	.	.	.	.	.	.	.	.
comp2281_c0	comp2281_c0_seq1	.	.	.	m.1245	335-829[+]	.	.	.	.	.	.	.	.	.	.
comp2282_c0	comp2282_c0_seq1	.	.	.	.	.	.	.	.	.	.	.	.	.	.	.
comp2282_c0	comp2282_c0_seq2	.	.	.	.	.	.	.	.	.	.	.	.	.	.	.
comp2284_c0	comp2284_c0_seq1	.	.	.	.	.	.	.	.	.	.	.	.	.	.	.
comp2285_c0	comp2285_c0_seq1	.	.	.	m.1255	348-863[-]	.	.	.	.	.	.	.	.	.	.
comp2286_c0	comp2286_c0_seq1	.	.	.	m.1256	848-1276[+]	.	.	.	.	ExpAA=33.71^PredHel=1^Topology=o115-137i	.	.	.	.	.
comp2286_c0	comp2286_c0_seq2	.	.	.	m.1257	1043-1471[+]	.	.	.	.	ExpAA=33.71^PredHel=1^Topology=o115-137i	.	.	.	.	.
comp2287_c0	comp2287_c0_seq1	.	.	.	m.1258	323-1879[-]	sp|Q9M7Z1|ODB2_ARATH^Q9M7Z1^Q:229-1554,H:56-483^60.41%ID^E:3e-178^RecName: Full=Lipoamide acyltransferase component of branched-chain alpha-keto acid dehydrogenase complex, mitochondrial;^Eukaryota; Viridiplantae; Streptophyta; Embryophyta; Tracheophyta; Spermatophyta; Magnoliophyta; eudicotyledons; Gunneridae; Pentapetalae; rosids; malvids; Brassicales; Brassicaceae; Camelineae; Arabidopsis	.	PF00364.17^Biotin_lipoyl^Biotin-requiring enzyme^102-174^E:1.9e-18`PF02817.12^E3_binding^e3 binding domain^215-248^E:7.6e-12`PF00198.18^2-oxoacid_dh^2-oxoacid dehydrogenases acyltransferase (catalytic domain)^286-515^E:5.4e-74	.	.	.	GO:0005759^cellular_component^mitochondrial matrix`GO:0005739^cellular_component^mitochondrion`GO:0016407^molecular_function^acetyltransferase activity`GO:0004147^molecular_function^dihydrolipoamide branched chain acyltransferase activity`GO:0043754^molecular_function^dihydrolipoyllysine-residue (2-methylpropanoyl)transferase activity`GO:0008270^molecular_function^zinc ion binding`GO:0043617^biol…	GO:0016746^molecular_function^transferase activity, transferring acyl groups`GO:0008152^biological_process^metabolic process	.	.
comp2287_c0	comp2287_c0_seq2	.	.	.	m.1261	221-1777[-]	sp|Q9M7Z1|ODB2_ARATH^Q9M7Z1^Q:229-1554,H:56-483^60.41%ID^E:3e-178^RecName: Full=Lipoamide acyltransferase component of branched-chain alpha-keto acid dehydrogenase complex, mitochondrial;^Eukaryota; Viridiplantae; Streptophyta; Embryophyta; Tracheophyta; Spermatophyta; Magnoliophyta; eudicotyledons; Gunneridae; Pentapetalae; rosids; malvids; Brassicales; Brassicaceae; Camelineae; Arabidopsis	.	PF00364.17^Biotin_lipoyl^Biotin-requiring enzyme^102-174^E:1.9e-18`PF02817.12^E3_binding^e3 binding domain^215-248^E:7.6e-12`PF00198.18^2-oxoacid_dh^2-oxoacid dehydrogenases acyltransferase (catalytic domain)^286-515^E:5.4e-74	.	.	.	GO:0005759^cellular_component^mitochondrial matrix`GO:0005739^cellular_component^mitochondrion`GO:0016407^molecular_function^acetyltransferase activity`GO:0004147^molecular_function^dihydrolipoamide branched chain acyltransferase activity`GO:0043754^molecular_function^dihydrolipoyllysine-residue (2-methylpropanoyl)transferase activity`GO:0008270^molecular_function^zinc ion binding`GO:0043617^biol…	GO:0016746^molecular_function^transferase activity, transferring acyl groups`GO:0008152^biological_process^metabolic process	.	.
comp2288_c0	comp2288_c0_seq1	.	.	.	.	.	.	.	.	.	.	.	.	.	.	.
comp2290_c0	comp2290_c0_seq1	.	.	.	m.1264	510-8657[-]	.	.	.	.	.	.	.	.	.	.
comp2292_c0	comp2292_c0_seq1	.	.	.	m.1268	637-1026[-]	sp|Q8H859|CADH1_ORYSJ^Q8H859^Q:390-208,H:294-354^86.89%ID^E:4e-30^RecName: Full=Probable cinnamyl alcohol dehydrogenase 1;^Eukaryota; Viridiplantae; Streptophyta; Embryophyta; Tracheophyta; Spermatophyta; Magnoliophyta; Liliopsida; Poales; Poaceae; BEP clade; Ehrhartoideae; Oryzeae; Oryza	.	.	.	.	COG1064^alcohol dehydrogenase	GO:0045551^molecular_function^cinnamyl-alcohol dehydrogenase activity`GO:0052747^molecular_function^sinapyl alcohol dehydrogenase activity`GO:0008270^molecular_function^zinc ion binding`GO:0009809^biological_process^lignin biosynthetic process	.	.	.
comp2292_c0	comp2292_c0_seq1	.	.	.	m.1267	1-822[+]	sp|Q8H859|CADH1_ORYSJ^Q8H859^Q:1-819,H:82-354^84.98%ID^E:5e-157^RecName: Full=Probable cinnamyl alcohol dehydrogenase 1;^Eukaryota; Viridiplantae; Streptophyta; Embryophyta; Tracheophyta; Spermatophyta; Magnoliophyta; Liliopsida; Poales; Poaceae; BEP clade; Ehrhartoideae; Oryzeae; Oryza	.	PF08240.7^ADH_N^Alcohol dehydrogenase GroES-like domain^1-68^E:2.1e-08`PF00107.21^ADH_zinc_N^Zinc-binding dehydrogenase^110-232^E:3.9e-18	.	.	COG1064^alcohol dehydrogenase	GO:0045551^molecular_function^cinnamyl-alcohol dehydrogenase activity`GO:0052747^molecular_function^sinapyl alcohol dehydrogenase activity`GO:0008270^molecular_function^zinc ion binding`GO:0009809^biological_process^lignin biosynthetic process	GO:0016491^molecular_function^oxidoreductase activity`GO:0055114^biological_process^oxidation-reduction process`GO:0008270^molecular_function^zinc ion binding	.	.
comp2294_c0	comp2294_c0_seq1	.	.	.	m.1269	1140-2729[-]	sp|Q949T8|ASHR3_ARATH^Q949T8^Q:985-1575,H:20-222^36.54%ID^E:1e-34^RecName: Full=Histone-lysine N-methyltransferase ASHR3;^Eukaryota; Viridiplantae; Streptophyta; Embryophyta; Tracheophyta; Spermatophyta; Magnoliophyta; eudicotyledons; Gunneridae; Pentapetalae; rosids; malvids; Brassicales; Brassicaceae; Camelineae; Arabidopsis	.	.	.	.	COG2940^Histone-lysine N-methyltransferase	GO:0000785^cellular_component^chromatin`GO:0005634^cellular_component^nucleus`GO:0008168^molecular_function^methyltransferase activity`GO:0008270^molecular_function^zinc ion binding`GO:0016568^biological_process^chromatin modification`GO:0007275^biological_process^multicellular organismal development	.	.	.
comp2294_c0	comp2294_c0_seq1	.	.	.	m.1270	129-875[-]	sp|Q949T8|ASHR3_ARATH^Q949T8^Q:1-504,H:305-472^70.83%ID^E:2e-81^RecName: Full=Histone-lysine N-methyltransferase ASHR3;^Eukaryota; Viridiplantae; Streptophyta; Embryophyta; Tracheophyta; Spermatophyta; Magnoliophyta; eudicotyledons; Gunneridae; Pentapetalae; rosids; malvids; Brassicales; Brassicaceae; Camelineae; Arabidopsis	.	PF00856.23^SET^SET domain^33-138^E:6.8e-26	.	.	COG2940^Histone-lysine N-methyltransferase	GO:0000785^cellular_component^chromatin`GO:0005634^cellular_component^nucleus`GO:0008168^molecular_function^methyltransferase activity`GO:0008270^molecular_function^zinc ion binding`GO:0016568^biological_process^chromatin modification`GO:0007275^biological_process^multicellular organismal development	GO:0005515^molecular_function^protein binding	.	.
comp2294_c0	comp2294_c0_seq2	.	.	.	m.1274	129-2705[-]	sp|Q949T8|ASHR3_ARATH^Q949T8^Q:985-2334,H:20-472^50.98%ID^E:1e-154^RecName: Full=Histone-lysine N-methyltransferase ASHR3;^Eukaryota; Viridiplantae; Streptophyta; Embryophyta; Tracheophyta; Spermatophyta; Magnoliophyta; eudicotyledons; Gunneridae; Pentapetalae; rosids; malvids; Brassicales; Brassicaceae; Camelineae; Arabidopsis	.	PF00856.23^SET^SET domain^643-748^E:5.8e-25	.	.	COG2940^Histone-lysine N-methyltransferase	GO:0000785^cellular_component^chromatin`GO:0005634^cellular_component^nucleus`GO:0008168^molecular_function^methyltransferase activity`GO:0008270^molecular_function^zinc ion binding`GO:0016568^biological_process^chromatin modification`GO:0007275^biological_process^multicellular organismal development	GO:0005515^molecular_function^protein binding	.	.
comp2295_c0	comp2295_c0_seq1	.	.	.	m.1281	373-696[+]	.	.	.	.	.	.	.	.	.	.
comp2295_c0	comp2295_c0_seq2	.	.	.	m.1285	373-696[+]	.	.	.	.	.	.	.	.	.	.
comp2296_c0	comp2296_c0_seq1	.	.	.	m.1286	366-899[+]	sp|Q54MV7|NDUAC_DICDI^Q54MV7^Q:31-219,H:27-88^40.91%ID^E:2e-06^RecName: Full=NADH dehydrogenase [ubiquinone] 1 alpha subcomplex subunit 12;^Eukaryota; Amoebozoa; Mycetozoa; Dictyosteliida; Dictyostelium	.	PF05071.11^NDUFA12^NADH ubiquinone oxidoreductase subunit NDUFA12^17-91^E:3.5e-14	.	.	COG3761^NADH ubiquinone oxidoreductase 17.2 kD subunit	GO:0005743^cellular_component^mitochondrial inner membrane`GO:0005739^cellular_component^mitochondrion`GO:0070469^cellular_component^respiratory chain`GO:0009055^molecular_function^electron carrier activity`GO:0008137^molecular_function^NADH dehydrogenase (ubiquinone) activity	.	.	.
comp2296_c0	comp2296_c0_seq2	.	.	.	m.1287	243-776[+]	sp|Q54MV7|NDUAC_DICDI^Q54MV7^Q:31-219,H:27-88^40.91%ID^E:2e-06^RecName: Full=NADH dehydrogenase [ubiquinone] 1 alpha subcomplex subunit 12;^Eukaryota; Amoebozoa; Mycetozoa; Dictyosteliida; Dictyostelium	.	PF05071.11^NDUFA12^NADH ubiquinone oxidoreductase subunit NDUFA12^17-91^E:3.5e-14	.	.	COG3761^NADH ubiquinone oxidoreductase 17.2 kD subunit	GO:0005743^cellular_component^mitochondrial inner membrane`GO:0005739^cellular_component^mitochondrion`GO:0070469^cellular_component^respiratory chain`GO:0009055^molecular_function^electron carrier activity`GO:0008137^molecular_function^NADH dehydrogenase (ubiquinone) activity	.	.	.
comp2297_c0	comp2297_c0_seq1	.	.	.	m.1289	102-815[-]	sp|Q39224|SRG1_ARATH^Q39224^Q:34-711,H:134-358^32.6%ID^E:9e-42^RecName: Full=Protein SRG1;^Eukaryota; Viridiplantae; Streptophyta; Embryophyta; Tracheophyta; Spermatophyta; Magnoliophyta; eudicotyledons; Gunneridae; Pentapetalae; rosids; malvids; Brassicales; Brassicaceae; Camelineae; Arabidopsis	.	PF03171.15^2OG-FeII_Oxy^2OG-Fe(II) oxygenase superfamily^93-186^E:1e-24	.	.	COG3491^2OGFe(II) oxygenase	GO:0046872^molecular_function^metal ion binding`GO:0016682^molecular_function^oxidoreductase activity, acting on diphenols and related substances as donors, oxygen as acceptor`GO:0016706^molecular_function^oxidoreductase activity, acting on paired donors, with incorporation or reduction of molecular oxygen, 2-oxoglutarate as one donor, and incorporation of one atom each of oxygen into both donors…	GO:0016491^molecular_function^oxidoreductase activity`GO:0016706^molecular_function^oxidoreductase activity, acting on paired donors, with incorporation or reduction of molecular oxygen, 2-oxoglutarate as one donor, and incorporation of one atom each of oxygen into both donors`GO:0055114^biological_process^oxidation-reduction process	.	.
comp2297_c0	comp2297_c0_seq2	.	.	.	m.1290	102-815[-]	sp|Q39224|SRG1_ARATH^Q39224^Q:34-711,H:134-358^32.6%ID^E:9e-42^RecName: Full=Protein SRG1;^Eukaryota; Viridiplantae; Streptophyta; Embryophyta; Tracheophyta; Spermatophyta; Magnoliophyta; eudicotyledons; Gunneridae; Pentapetalae; rosids; malvids; Brassicales; Brassicaceae; Camelineae; Arabidopsis	.	PF03171.15^2OG-FeII_Oxy^2OG-Fe(II) oxygenase superfamily^93-186^E:1e-24	.	.	COG3491^2OGFe(II) oxygenase	GO:0046872^molecular_function^metal ion binding`GO:0016682^molecular_function^oxidoreductase activity, acting on diphenols and related substances as donors, oxygen as acceptor`GO:0016706^molecular_function^oxidoreductase activity, acting on paired donors, with incorporation or reduction of molecular oxygen, 2-oxoglutarate as one donor, and incorporation of one atom each of oxygen into both donors…	GO:0016491^molecular_function^oxidoreductase activity`GO:0016706^molecular_function^oxidoreductase activity, acting on paired donors, with incorporation or reduction of molecular oxygen, 2-oxoglutarate as one donor, and incorporation of one atom each of oxygen into both donors`GO:0055114^biological_process^oxidation-reduction process	.	.
comp2298_c0	comp2298_c0_seq1	.	.	.	m.1291	2373-3095[+]	.	.	.	.	.	.	.	.	.	.
comp2299_c0	comp2299_c0_seq1	.	.	.	m.1292	439-1455[-]	.	.	.	.	.	.	.	.	.	.
comp2300_c0	comp2300_c0_seq1	.	.	.	.	.	.	.	.	.	.	.	.	.	.	.
comp2301_c0	comp2301_c0_seq1	.	.	.	m.1295	214-1380[-]	sp|Q94BT2|AIR12_ARATH^Q94BT2^Q:115-540,H:40-183^39.31%ID^E:8e-17^RecName: Full=Auxin-induced in root cultures protein 12;^Eukaryota; Viridiplantae; Streptophyta; Embryophyta; Tracheophyta; Spermatophyta; Magnoliophyta; eudicotyledons; Gunneridae; Pentapetalae; rosids; malvids; Brassicales; Brassicaceae; Camelineae; Arabidopsis	.	PF04526.8^DUF568^Protein of unknown function (DUF568)^88-187^E:4.4e-29`PF03188.11^Cytochrom_B561^Eukaryotic cytochrome b561^206-330^E:1.1e-05	sigP:1^25^0.94^YES	ExpAA=128.38^PredHel=6^Topology=i13-35o208-230i239-261o276-295i307-329o344-366i	.	GO:0031225^cellular_component^anchored component of membrane`GO:0005886^cellular_component^plasma membrane`GO:0009734^biological_process^auxin-activated signaling pathway	GO:0016021^cellular_component^integral component of membrane	.	.
comp2303_c0	comp2303_c0_seq1	.	.	.	m.1300	193-615[-]	.	.	.	.	ExpAA=19.98^PredHel=1^Topology=i98-120o	.	.	.	.	.
comp2304_c0	comp2304_c0_seq1	.	.	.	.	.	.	.	.	.	.	.	.	.	.	.
comp2305_c0	comp2305_c0_seq1	.	.	.	.	.	.	.	.	.	.	.	.	.	.	.
comp2305_c0	comp2305_c0_seq2	.	.	.	.	.	.	.	.	.	.	.	.	.	.	.
comp2306_c0	comp2306_c0_seq1	.	.	.	m.1305	332-853[-]	sp|Q9FHW2|SWC6_ARATH^Q9FHW2^Q:97-519,H:29-171^69.23%ID^E:4e-56^RecName: Full=SWR1 complex subunit 6;^Eukaryota; Viridiplantae; Streptophyta; Embryophyta; Tracheophyta; Spermatophyta; Magnoliophyta; eudicotyledons; Gunneridae; Pentapetalae; rosids; malvids; Brassicales; Brassicaceae; Camelineae; Arabidopsis	.	PF04438.11^zf-HIT^HIT zinc finger^132-160^E:4e-08	.	.	.	GO:0016607^cellular_component^nuclear speck`GO:0005634^cellular_component^nucleus`GO:0042802^molecular_function^identical protein binding`GO:0046872^molecular_function^metal ion binding`GO:0005515^molecular_function^protein binding`GO:0030154^biological_process^cell differentiation`GO:0042742^biological_process^defense response to bacterium`GO:0009908^biological_process^flower development`GO:0048…	.	.	.
comp2306_c0	comp2306_c0_seq1	.	.	.	m.1306	926-1318[+]	.	.	.	.	ExpAA=20.93^PredHel=1^Topology=i21-38o	.	.	.	.	.
comp2307_c0	comp2307_c0_seq1	.	.	.	.	.	.	.	.	.	.	.	.	.	.	.
comp2307_c0	comp2307_c0_seq2	.	.	.	.	.	.	.	.	.	.	.	.	.	.	.
comp2309_c0	comp2309_c0_seq1	.	.	.	m.1308	2-547[+]	sp|A2Z9Q7|MAD56_ORYSI^A2Z9Q7^Q:1-534,H:43-229^63.1%ID^E:6e-52^RecName: Full=MADS-box transcription factor 56;^Eukaryota; Viridiplantae; Streptophyta; Embryophyta; Tracheophyta; Spermatophyta; Magnoliophyta; Liliopsida; Poales; Poaceae; BEP clade; Ehrhartoideae; Oryzeae; Oryza	.	PF01486.12^K-box^K-box region^36-128^E:4.3e-19	.	.	KOG0014^Transcription factor	GO:0005634^cellular_component^nucleus`GO:0003677^molecular_function^DNA binding`GO:0003700^molecular_function^sequence-specific DNA binding transcription factor activity`GO:0009838^biological_process^abscission`GO:0080187^biological_process^floral organ senescence`GO:0010150^biological_process^leaf senescence`GO:0010077^biological_process^maintenance of inflorescence meristem identity`GO:0009911^…	GO:0003700^molecular_function^sequence-specific DNA binding transcription factor activity`GO:0006355^biological_process^regulation of transcription, DNA-templated`GO:0005634^cellular_component^nucleus	.	.
comp2310_c0	comp2310_c0_seq1	.	.	.	m.1309	3-1619[+]	sp|Q9FZ70|FDL1_ARATH^Q9FZ70^Q:247-597,H:6-116^29.06%ID^E:1e-06^RecName: Full=F-box/FBD/LRR-repeat protein At1g13570;^Eukaryota; Viridiplantae; Streptophyta; Embryophyta; Tracheophyta; Spermatophyta; Magnoliophyta; eudicotyledons; Gunneridae; Pentapetalae; rosids; malvids; Brassicales; Brassicaceae; Camelineae; Arabidopsis	.	PF00646.28^F-box^F-box domain^88-122^E:0.00079`PF08387.5^FBD^FBD^422-469^E:1.7e-10	.	.	.	.	GO:0005515^molecular_function^protein binding	.	.
comp2311_c0	comp2311_c0_seq1	.	.	.	m.1312	2-757[+]	sp|Q7LBC6|KDM3B_HUMAN^Q7LBC6^Q:190-636,H:1607-1752^32.89%ID^E:9e-20^RecName: Full=Lysine-specific demethylase 3B;^Eukaryota; Metazoa; Chordata; Craniata; Vertebrata; Euteleostomi; Mammalia; Eutheria; Euarchontoglires; Primates; Haplorrhini; Catarrhini; Hominidae; Homo	.	PF02373.17^JmjC^JmjC domain, hydroxylase^89-164^E:1.5e-09	.	.	.	GO:0005634^cellular_component^nucleus`GO:0051213^molecular_function^dioxygenase activity`GO:0046872^molecular_function^metal ion binding`GO:0016568^biological_process^chromatin modification`GO:0006355^biological_process^regulation of transcription, DNA-templated`GO:0006351^biological_process^transcription, DNA-templated	.	.	.
comp2312_c0	comp2312_c0_seq1	.	.	.	m.1313	1-1392[+]	sp|Q9LK94|MDAR2_ARATH^Q9LK94^Q:1-1356,H:31-482^61.56%ID^E:1e-179^RecName: Full=Probable monodehydroascorbate reductase, cytoplasmic isoform 2;^Eukaryota; Viridiplantae; Streptophyta; Embryophyta; Tracheophyta; Spermatophyta; Magnoliophyta; eudicotyledons; Gunneridae; Pentapetalae; rosids; malvids; Brassicales; Brassicaceae; Camelineae; Arabidopsis	.	PF07992.9^Pyr_redox_2^Pyridine nucleotide-disulphide oxidoreductase^5-124^E:3.9e-06`PF00070.22^Pyr_redox^Pyridine nucleotide-disulphide oxidoreductase^135-215^E:1.1e-15`PF07992.9^Pyr_redox_2^Pyridine nucleotide-disulphide oxidoreductase^210-270^E:3.6e-08	.	ExpAA=25.17^PredHel=1^Topology=o431-453i	COG0446^pyridine nucleotide-disulfide oxidoreductase	GO:0009941^cellular_component^chloroplast envelope`GO:0005778^cellular_component^peroxisomal membrane`GO:0050660^molecular_function^flavin adenine dinucleotide binding`GO:0016656^molecular_function^monodehydroascorbate reductase (NADH) activity`GO:0042744^biological_process^hydrogen peroxide catabolic process	GO:0016491^molecular_function^oxidoreductase activity`GO:0055114^biological_process^oxidation-reduction process`GO:0050660^molecular_function^flavin adenine dinucleotide binding	.	.
comp2315_c0	comp2315_c0_seq1	.	.	.	m.1317	1-507[-]	.	.	.	.	ExpAA=21.59^PredHel=1^Topology=i136-158o	.	.	.	.	.
comp2316_c0	comp2316_c0_seq1	.	.	.	m.1318	193-717[-]	.	.	.	.	.	.	.	.	.	.
comp2316_c0	comp2316_c0_seq2	.	.	.	m.1319	193-1755[-]	.	.	.	.	.	.	.	.	.	.
comp2317_c0	comp2317_c0_seq1	.	.	.	m.1320	251-2044[-]	sp|Q05865|FOLC_BACSU^Q05865^Q:367-1410,H:37-358^33.71%ID^E:8e-46^RecName: Full=Folylpolyglutamate synthase;^Bacteria; Firmicutes; Bacilli; Bacillales; Bacillaceae; Bacillus	.	PF08245.7^Mur_ligase_M^Mur ligase middle domain^132-376^E:1.6e-10	.	.	COG0285^Folylpolyglutamate synthase	GO:0005524^molecular_function^ATP binding`GO:0004326^molecular_function^tetrahydrofolylpolyglutamate synthase activity`GO:0006730^biological_process^one-carbon metabolic process	GO:0005524^molecular_function^ATP binding`GO:0009058^biological_process^biosynthetic process	.	.
comp2318_c0	comp2318_c0_seq1	.	.	.	.	.	.	.	.	.	.	.	.	.	.	.
comp2320_c0	comp2320_c0_seq1	.	.	.	.	.	.	.	.	.	.	.	.	.	.	.
[truncated: 53,868 more rows]
