# Supplementary material for: Comparative transcriptome analysis within the Lolium/Festuca species complex reveals high sequence conservation
Source: BMC Genomics. 2015 Mar 28;16(1):249. doi: 10.1186/s12864-015-1447-y (PMC4389671; doi:10.1186/s12864-015-1447-y)
Supplement: Additional file 4 — Table S4. Trinotate annotation report for L. temulentum. [file 12864_2015_1447_MOESM4_ESM.xlsx]

## Sheet: Additional Table 4 Trinotate_L
#gene_id	transcript_id	sprot_Top_BLASTX_hit	TrEMBL_Top_BLASTX_hit	RNAMMER	prot_id	prot_coords	sprot_Top_BLASTP_hit	TrEMBL_Top_BLASTP_hit	Pfam	SignalP	TmHMM	eggnog	gene_ontology_blast	gene_ontology_pfam	transcript	peptide
comp0_c0	comp0_c0_seq1	.	.	.	.	.	.	.	.	.	.	.	.	.	.	.
comp0_c0	comp0_c0_seq2	.	.	.	.	.	.	.	.	.	.	.	.	.	.	.
comp1_c0	comp1_c0_seq1	.	.	.	.	.	.	.	.	.	.	.	.	.	.	.
comp2_c0	comp2_c0_seq1	.	.	.	.	.	.	.	.	.	.	.	.	.	.	.
comp2_c0	comp2_c0_seq2	.	.	.	.	.	.	.	.	.	.	.	.	.	.	.
comp3_c0	comp3_c0_seq1	.	.	.	.	.	.	.	.	.	.	.	.	.	.	.
comp4_c0	comp4_c0_seq1	.	.	.	.	.	.	.	.	.	.	.	.	.	.	.
comp4_c0	comp4_c0_seq2	.	.	.	.	.	.	.	.	.	.	.	.	.	.	.
comp5_c0	comp5_c0_seq1	.	.	.	.	.	.	.	.	.	.	.	.	.	.	.
comp6_c0	comp6_c0_seq1	.	.	.	.	.	.	.	.	.	.	.	.	.	.	.
comp6_c0	comp6_c0_seq2	.	.	.	.	.	.	.	.	.	.	.	.	.	.	.
comp7_c0	comp7_c0_seq1	.	.	.	.	.	.	.	.	.	.	.	.	.	.	.
comp7_c0	comp7_c0_seq2	.	.	.	.	.	.	.	.	.	.	.	.	.	.	.
comp10_c0	comp10_c0_seq1	.	.	.	.	.	.	.	.	.	.	.	.	.	.	.
comp11_c0	comp11_c0_seq1	.	.	.	.	.	.	.	.	.	.	.	.	.	.	.
comp11_c0	comp11_c0_seq2	.	.	.	.	.	.	.	.	.	.	.	.	.	.	.
comp12_c0	comp12_c0_seq1	.	.	.	.	.	.	.	.	.	.	.	.	.	.	.
comp12_c0	comp12_c0_seq2	.	.	.	.	.	.	.	.	.	.	.	.	.	.	.
comp14_c0	comp14_c0_seq1	.	.	.	.	.	.	.	.	.	.	.	.	.	.	.
comp14_c0	comp14_c0_seq2	.	.	.	.	.	.	.	.	.	.	.	.	.	.	.
comp15_c0	comp15_c0_seq1	.	.	.	.	.	.	.	.	.	.	.	.	.	.	.
comp16_c0	comp16_c0_seq1	.	.	.	.	.	.	.	.	.	.	.	.	.	.	.
comp16_c0	comp16_c0_seq2	.	.	.	.	.	.	.	.	.	.	.	.	.	.	.
comp17_c0	comp17_c0_seq1	.	.	.	.	.	.	.	.	.	.	.	.	.	.	.
comp17_c0	comp17_c0_seq2	.	.	.	m.10	2-409[+]	.	.	.	.	.	.	.	.	.	.
comp19_c0	comp19_c0_seq1	.	.	.	.	.	.	.	.	.	.	.	.	.	.	.
comp20_c0	comp20_c0_seq1	.	.	.	.	.	.	.	.	.	.	.	.	.	.	.
comp20_c0	comp20_c0_seq2	.	.	.	.	.	.	.	.	.	.	.	.	.	.	.
comp21_c0	comp21_c0_seq1	.	.	.	m.11	1-768[-]	sp|Q76C99|RF1_ORYSI^Q76C99^Q:1-768,H:363-616^49.22%ID^E:2e-77^RecName: Full=Protein Rf1, mitochondrial;^Eukaryota; Viridiplantae; Streptophyta; Embryophyta; Tracheophyta; Spermatophyta; Magnoliophyta; Liliopsida; Poales; Poaceae; BEP clade; Ehrhartoideae; Oryzeae; Oryza`sp|Q76C99|RF1_ORYSI^Q76C99^Q:4-756,H:189-437^32.67%ID^E:1e-40^RecName: Full=Protein Rf1, mitochondrial;^Eukaryota; Viridiplantae…	.	PF12854.2^PPR_1^PPR repeat^3-36^E:4.2e-08`PF13041.1^PPR_2^PPR repeat family^7-57^E:1e-16`PF01535.15^PPR^PPR repeat^11-38^E:1.5e-06`PF13812.1^PPR_3^Pentatricopeptide repeat domain^11-43^E:9e-06`PF12854.2^PPR_1^PPR repeat^39-71^E:2.1e-14`PF13041.1^PPR_2^PPR repeat family^43-91^E:3.2e-17`PF13812.1^PPR_3^Pentatricopeptide repeat domain^45-78^E:2.1e-05`PF01535.15^PPR^PPR repeat^46-76^E:1.6e-08`PF12854…	.	.	KOG4197^Pentatricopeptide repeat-containing protein	GO:0005739^cellular_component^mitochondrion	.	.	.
comp22_c0	comp22_c0_seq1	.	.	.	.	.	.	.	.	.	.	.	.	.	.	.
comp25_c0	comp25_c0_seq1	.	.	.	m.12	49-564[-]	.	.	.	.	.	.	.	.	.	.
comp25_c0	comp25_c0_seq2	.	.	.	m.13	49-660[-]	.	.	.	.	.	.	.	.	.	.
comp26_c0	comp26_c0_seq1	.	.	.	.	.	.	.	.	.	.	.	.	.	.	.
comp26_c0	comp26_c0_seq2	.	.	.	.	.	.	.	.	.	.	.	.	.	.	.
comp28_c0	comp28_c0_seq1	.	.	.	m.14	2-1471[-]	sp|Q38834|R13L4_ARATH^Q38834^Q:106-1470,H:28-486^31%ID^E:2e-50^RecName: Full=Disease resistance RPP13-like protein 4;^Eukaryota; Viridiplantae; Streptophyta; Embryophyta; Tracheophyta; Spermatophyta; Magnoliophyta; eudicotyledons; Gunneridae; Pentapetalae; rosids; malvids; Brassicales; Brassicaceae; Camelineae; Arabidopsis	.	PF00931.17^NB-ARC^NB-ARC domain^176-455^E:3e-64`PF13401.1^AAA_22^AAA domain^194-279^E:4.5e-07	.	.	.	GO:0043531^molecular_function^ADP binding`GO:0005524^molecular_function^ATP binding`GO:0006952^biological_process^defense response	GO:0043531^molecular_function^ADP binding	.	.
comp30_c0	comp30_c0_seq1	.	.	.	m.17	3-1019[+]	sp|Q9LJF8|FBL47_ARATH^Q9LJF8^Q:265-846,H:14-194^32.14%ID^E:9e-13^RecName: Full=F-box/LRR-repeat protein At3g26922;^Eukaryota; Viridiplantae; Streptophyta; Embryophyta; Tracheophyta; Spermatophyta; Magnoliophyta; eudicotyledons; Gunneridae; Pentapetalae; rosids; malvids; Brassicales; Brassicaceae; Camelineae; Arabidopsis	.	PF00646.28^F-box^F-box domain^90-122^E:5.7e-07	.	.	.	.	GO:0005515^molecular_function^protein binding	.	.
comp33_c0	comp33_c0_seq1	.	.	.	m.19	3-677[+]	.	.	PF00098.18^zf-CCHC^Zinc knuckle^183-199^E:2.9e-06`PF14392.1^zf-CCHC_4^Zinc knuckle^183-199^E:62`PF00098.18^zf-CCHC^Zinc knuckle^202-217^E:6.1e-06`PF14392.1^zf-CCHC_4^Zinc knuckle^203-217^E:0.041`PF13696.1^zf-CCHC_2^Zinc knuckle^203-217^E:0.07	.	.	.	.	GO:0003676^molecular_function^nucleic acid binding`GO:0008270^molecular_function^zinc ion binding	.	.
comp34_c0	comp34_c0_seq1	.	.	.	.	.	.	.	.	.	.	.	.	.	.	.
comp35_c0	comp35_c0_seq1	.	.	.	m.20	118-1548[+]	.	.	.	.	.	.	.	.	.	.
comp35_c0	comp35_c0_seq2	.	.	.	m.22	3-1511[+]	.	.	.	.	.	.	.	.	.	.
comp36_c0	comp36_c0_seq1	.	.	.	.	.	.	.	.	.	.	.	.	.	.	.
comp38_c0	comp38_c0_seq1	.	.	.	m.24	1852-2223[+]	.	.	PF13966.1^zf-RVT^zinc-binding in reverse transcriptase^25-101^E:9.9e-20	.	.	.	.	.	.	.
comp40_c0	comp40_c0_seq1	.	.	.	m.25	351-2936[-]	sp|Q8RWZ5|SD25_ARATH^Q8RWZ5^Q:376-2583,H:80-821^35.17%ID^E:5e-129^RecName: Full=G-type lectin S-receptor-like serine/threonine-protein kinase SD2-5;^Eukaryota; Viridiplantae; Streptophyta; Embryophyta; Tracheophyta; Spermatophyta; Magnoliophyta; eudicotyledons; Gunneridae; Pentapetalae; rosids; malvids; Brassicales; Brassicaceae; Camelineae; Arabidopsis	.	PF01453.19^B_lectin^D-mannose binding lectin^126-226^E:3.3e-24`PF00954.15^S_locus_glycop^S-locus glycoprotein family^293-353^E:0.00012`PF08276.6^PAN_2^PAN-like domain^389-448^E:4.8e-07`PF14295.1^PAN_4^PAN domain^404-442^E:0.034`PF07714.12^Pkinase_Tyr^Protein tyrosine kinase^552-818^E:4e-45`PF00069.20^Pkinase^Protein kinase domain^553-816^E:2.2e-50	.	ExpAA=68.33^PredHel=3^Topology=i13-35o88-110i492-514o	COG0515^Serine Threonine protein kinase	GO:0016021^cellular_component^integral component of membrane`GO:0005886^cellular_component^plasma membrane`GO:0005524^molecular_function^ATP binding`GO:0005516^molecular_function^calmodulin binding`GO:0004672^molecular_function^protein kinase activity`GO:0004674^molecular_function^protein serine/threonine kinase activity`GO:0031625^molecular_function^ubiquitin protein ligase binding`GO:0046777^bi…	GO:0048544^biological_process^recognition of pollen`GO:0004672^molecular_function^protein kinase activity`GO:0006468^biological_process^protein phosphorylation`GO:0005524^molecular_function^ATP binding	.	.
comp40_c0	comp40_c0_seq2	.	.	.	m.26	351-2879[-]	sp|Q8RWZ5|SD25_ARATH^Q8RWZ5^Q:319-2526,H:80-821^34.91%ID^E:5e-129^RecName: Full=G-type lectin S-receptor-like serine/threonine-protein kinase SD2-5;^Eukaryota; Viridiplantae; Streptophyta; Embryophyta; Tracheophyta; Spermatophyta; Magnoliophyta; eudicotyledons; Gunneridae; Pentapetalae; rosids; malvids; Brassicales; Brassicaceae; Camelineae; Arabidopsis	.	PF01453.19^B_lectin^D-mannose binding lectin^107-207^E:3.2e-24`PF00954.15^S_locus_glycop^S-locus glycoprotein family^274-334^E:0.00011`PF08276.6^PAN_2^PAN-like domain^370-429^E:4.7e-07`PF14295.1^PAN_4^PAN domain^385-423^E:0.033`PF07714.12^Pkinase_Tyr^Protein tyrosine kinase^533-799^E:3.8e-45`PF00069.20^Pkinase^Protein kinase domain^534-797^E:2.1e-50	sigP:1^21^0.828^YES	ExpAA=63.93^PredHel=3^Topology=i2-24o69-91i473-495o	COG0515^Serine Threonine protein kinase	GO:0016021^cellular_component^integral component of membrane`GO:0005886^cellular_component^plasma membrane`GO:0005524^molecular_function^ATP binding`GO:0005516^molecular_function^calmodulin binding`GO:0004672^molecular_function^protein kinase activity`GO:0004674^molecular_function^protein serine/threonine kinase activity`GO:0031625^molecular_function^ubiquitin protein ligase binding`GO:0046777^bi…	GO:0048544^biological_process^recognition of pollen`GO:0004672^molecular_function^protein kinase activity`GO:0006468^biological_process^protein phosphorylation`GO:0005524^molecular_function^ATP binding	.	.
comp41_c0	comp41_c0_seq1	.	.	.	.	.	.	.	.	.	.	.	.	.	.	.
comp42_c0	comp42_c0_seq1	.	.	.	.	.	.	.	.	.	.	.	.	.	.	.
comp42_c0	comp42_c0_seq2	.	.	.	.	.	.	.	.	.	.	.	.	.	.	.
comp43_c0	comp43_c0_seq2	.	.	.	.	.	.	.	.	.	.	.	.	.	.	.
comp44_c0	comp44_c0_seq1	.	.	.	.	.	.	.	.	.	.	.	.	.	.	.
comp44_c0	comp44_c0_seq2	.	.	.	.	.	.	.	.	.	.	.	.	.	.	.
comp45_c0	comp45_c0_seq1	.	.	.	.	.	.	.	.	.	.	.	.	.	.	.
comp46_c0	comp46_c0_seq1	.	.	.	.	.	.	.	.	.	.	.	.	.	.	.
comp47_c0	comp47_c0_seq1	.	.	.	.	.	.	.	.	.	.	.	.	.	.	.
comp51_c0	comp51_c0_seq1	.	.	.	.	.	.	.	.	.	.	.	.	.	.	.
comp51_c0	comp51_c0_seq2	.	.	.	.	.	.	.	.	.	.	.	.	.	.	.
comp52_c0	comp52_c0_seq1	.	.	.	.	.	.	.	.	.	.	.	.	.	.	.
comp54_c0	comp54_c0_seq2	.	.	.	.	.	.	.	.	.	.	.	.	.	.	.
comp57_c0	comp57_c0_seq1	.	.	.	.	.	.	.	.	.	.	.	.	.	.	.
comp58_c0	comp58_c0_seq1	.	.	.	m.27	392-829[+]	.	.	.	.	.	.	.	.	.	.
comp58_c0	comp58_c0_seq2	.	.	.	m.28	296-733[+]	.	.	.	.	.	.	.	.	.	.
comp59_c0	comp59_c0_seq1	.	.	.	m.29	1-429[+]	.	.	.	.	.	.	.	.	.	.
comp59_c0	comp59_c0_seq2	.	.	.	m.30	1-1371[+]	sp|Q9SZD1|TCX5_ARATH^Q9SZD1^Q:160-1308,H:118-523^41.4%ID^E:2e-76^RecName: Full=Protein tesmin/TSO1-like CXC 5;^Eukaryota; Viridiplantae; Streptophyta; Embryophyta; Tracheophyta; Spermatophyta; Magnoliophyta; eudicotyledons; Gunneridae; Pentapetalae; rosids; malvids; Brassicales; Brassicaceae; Camelineae; Arabidopsis	.	PF03638.10^CXC^Tesmin/TSO1-like CXC domain^67-105^E:8.1e-12`PF03638.10^CXC^Tesmin/TSO1-like CXC domain^149-188^E:3.4e-13	.	.	.	GO:0005634^cellular_component^nucleus`GO:0046872^molecular_function^metal ion binding`GO:0003700^molecular_function^sequence-specific DNA binding transcription factor activity`GO:0007275^biological_process^multicellular organismal development`GO:0006355^biological_process^regulation of transcription, DNA-templated	.	.	.
comp60_c0	comp60_c0_seq1	.	.	.	.	.	.	.	.	.	.	.	.	.	.	.
comp61_c0	comp61_c0_seq1	.	.	.	.	.	.	.	.	.	.	.	.	.	.	.
comp61_c0	comp61_c0_seq2	.	.	.	.	.	.	.	.	.	.	.	.	.	.	.
comp62_c0	comp62_c0_seq1	.	.	.	.	.	.	.	.	.	.	.	.	.	.	.
comp62_c0	comp62_c0_seq2	.	.	.	m.35	3-368[+]	.	.	.	.	.	.	.	.	.	.
comp63_c0	comp63_c0_seq1	.	.	.	.	.	.	.	.	.	.	.	.	.	.	.
comp63_c0	comp63_c0_seq2	.	.	.	.	.	.	.	.	.	.	.	.	.	.	.
comp64_c0	comp64_c0_seq1	.	.	.	.	.	.	.	.	.	.	.	.	.	.	.
comp65_c0	comp65_c0_seq1	.	.	.	.	.	.	.	.	.	.	.	.	.	.	.
comp65_c0	comp65_c0_seq2	.	.	.	.	.	.	.	.	.	.	.	.	.	.	.
comp69_c0	comp69_c0_seq1	.	.	.	m.38	319-621[-]	sp|Q9M1V1|SOT6_ARATH^Q9M1V1^Q:4-288,H:233-329^41.24%ID^E:1e-24^RecName: Full=Cytosolic sulfotransferase 6;^Eukaryota; Viridiplantae; Streptophyta; Embryophyta; Tracheophyta; Spermatophyta; Magnoliophyta; eudicotyledons; Gunneridae; Pentapetalae; rosids; malvids; Brassicales; Brassicaceae; Camelineae; Arabidopsis	.	PF00685.22^Sulfotransfer_1^Sulfotransferase domain^2-93^E:6e-17	.	.	.	GO:0005737^cellular_component^cytoplasm`GO:0008146^molecular_function^sulfotransferase activity	GO:0008146^molecular_function^sulfotransferase activity	.	.
comp69_c0	comp69_c0_seq2	.	.	.	.	.	.	.	.	.	.	.	.	.	.	.
comp70_c0	comp70_c0_seq1	.	.	.	.	.	.	.	.	.	.	.	.	.	.	.
comp71_c0	comp71_c0_seq1	.	.	.	.	.	.	.	.	.	.	.	.	.	.	.
comp72_c0	comp72_c0_seq1	.	.	.	m.42	3-1688[-]	sp|O49397|ARR10_ARATH^O49397^Q:1-1086,H:21-343^39.73%ID^E:2e-68^RecName: Full=Two-component response regulator ARR10;^Eukaryota; Viridiplantae; Streptophyta; Embryophyta; Tracheophyta; Spermatophyta; Magnoliophyta; eudicotyledons; Gunneridae; Pentapetalae; rosids; malvids; Brassicales; Brassicaceae; Camelineae; Arabidopsis	.	PF00072.19^Response_reg^Response regulator receiver domain^2-108^E:2.4e-20`PF00249.26^Myb_DNA-binding^Myb-like DNA-binding domain^177-227^E:3.9e-08	.	.	COG2204^two component, sigma54 specific, transcriptional regulator, Fis family	GO:0005634^cellular_component^nucleus`GO:0003682^molecular_function^chromatin binding`GO:0003677^molecular_function^DNA binding`GO:0000156^molecular_function^phosphorelay response regulator activity`GO:0003700^molecular_function^sequence-specific DNA binding transcription factor activity`GO:0071368^biological_process^cellular response to cytokinin stimulus`GO:0009736^biological_process^cytokinin-…	GO:0000156^molecular_function^phosphorelay response regulator activity`GO:0000160^biological_process^phosphorelay signal transduction system`GO:0003682^molecular_function^chromatin binding	.	.
comp73_c0	comp73_c0_seq1	.	.	.	.	.	.	.	.	.	.	.	.	.	.	.
comp74_c0	comp74_c0_seq1	.	.	.	.	.	.	.	.	.	.	.	.	.	.	.
comp75_c0	comp75_c0_seq1	.	.	.	m.44	1-933[+]	sp|A2ZMR9|PCF8_ORYSI^A2ZMR9^Q:142-930,H:34-297^62.32%ID^E:3e-75^RecName: Full=Transcription factor PCF8;^Eukaryota; Viridiplantae; Streptophyta; Embryophyta; Tracheophyta; Spermatophyta; Magnoliophyta; Liliopsida; Poales; Poaceae; BEP clade; Ehrhartoideae; Oryzeae; Oryza	.	PF03634.8^TCP^TCP family transcription factor^57-173^E:2.3e-30	.	.	.	GO:0005634^cellular_component^nucleus`GO:0003677^molecular_function^DNA binding`GO:0007275^biological_process^multicellular organismal development`GO:0006355^biological_process^regulation of transcription, DNA-templated`GO:0006351^biological_process^transcription, DNA-templated	.	.	.
comp76_c0	comp76_c0_seq1	.	.	.	.	.	.	.	.	.	.	.	.	.	.	.
comp77_c0	comp77_c0_seq1	.	.	.	m.47	926-1879[-]	.	.	PF14291.1^DUF4371^Domain of unknown function (DUF4371)^148-313^E:2.4e-59	.	.	.	.	.	.	.
comp77_c0	comp77_c0_seq1	.	.	.	m.48	372-800[-]	.	.	.	.	.	.	.	.	.	.
comp78_c0	comp78_c0_seq1	.	.	.	.	.	.	.	.	.	.	.	.	.	.	.
comp79_c0	comp79_c0_seq1	.	.	.	m.51	657-1010[-]	.	.	.	.	.	.	.	.	.	.
comp79_c0	comp79_c0_seq2	.	.	.	m.53	727-1080[-]	.	.	.	.	.	.	.	.	.	.
comp80_c0	comp80_c0_seq2	.	.	.	.	.	.	.	.	.	.	.	.	.	.	.
comp81_c0	comp81_c0_seq1	.	.	.	m.57	240-1058[-]	sp|Q9SCT4|IMK2_ARATH^Q9SCT4^Q:1-810,H:547-808^37.27%ID^E:3e-48^RecName: Full=Probably inactive leucine-rich repeat receptor-like protein kinase IMK2;^Eukaryota; Viridiplantae; Streptophyta; Embryophyta; Tracheophyta; Spermatophyta; Magnoliophyta; eudicotyledons; Gunneridae; Pentapetalae; rosids; malvids; Brassicales; Brassicaceae; Camelineae; Arabidopsis	.	PF07714.12^Pkinase_Tyr^Protein tyrosine kinase^32-267^E:2.2e-24`PF00069.20^Pkinase^Protein kinase domain^37-266^E:8e-28	.	.	COG0515^Serine Threonine protein kinase	GO:0005618^cellular_component^cell wall`GO:0016021^cellular_component^integral component of membrane`GO:0009505^cellular_component^plant-type cell wall`GO:0005886^cellular_component^plasma membrane`GO:0009506^cellular_component^plasmodesma`GO:0005524^molecular_function^ATP binding`GO:0004672^molecular_function^protein kinase activity	GO:0004672^molecular_function^protein kinase activity`GO:0006468^biological_process^protein phosphorylation`GO:0005524^molecular_function^ATP binding	.	.
comp81_c0	comp81_c0_seq2	.	.	.	m.60	2-541[-]	sp|P33543|TMKL1_ARATH^P33543^Q:1-540,H:383-563^40.11%ID^E:4e-34^RecName: Full=Putative kinase-like protein TMKL1;^Eukaryota; Viridiplantae; Streptophyta; Embryophyta; Tracheophyta; Spermatophyta; Magnoliophyta; eudicotyledons; Gunneridae; Pentapetalae; rosids; malvids; Brassicales; Brassicaceae; Camelineae; Arabidopsis	.	PF00069.20^Pkinase^Protein kinase domain^5-180^E:4.8e-22`PF07714.12^Pkinase_Tyr^Protein tyrosine kinase^32-180^E:2.2e-22	.	.	COG0515^Serine Threonine protein kinase	GO:0016021^cellular_component^integral component of membrane`GO:0005886^cellular_component^plasma membrane`GO:0009506^cellular_component^plasmodesma`GO:0005524^molecular_function^ATP binding`GO:0004672^molecular_function^protein kinase activity	GO:0004672^molecular_function^protein kinase activity`GO:0005524^molecular_function^ATP binding`GO:0006468^biological_process^protein phosphorylation	.	.
comp82_c0	comp82_c0_seq1	.	.	.	.	.	.	.	.	.	.	.	.	.	.	.
comp83_c0	comp83_c0_seq1	.	.	.	.	.	.	.	.	.	.	.	.	.	.	.
comp84_c0	comp84_c0_seq1	.	.	.	.	.	.	.	.	.	.	.	.	.	.	.
comp84_c0	comp84_c0_seq2	.	.	.	.	.	.	.	.	.	.	.	.	.	.	.
comp86_c0	comp86_c0_seq1	.	.	.	.	.	.	.	.	.	.	.	.	.	.	.
comp87_c0	comp87_c0_seq1	.	.	.	.	.	.	.	.	.	.	.	.	.	.	.
comp89_c0	comp89_c0_seq1	.	.	.	.	.	.	.	.	.	.	.	.	.	.	.
comp91_c0	comp91_c0_seq1	.	.	.	.	.	.	.	.	.	.	.	.	.	.	.
comp92_c0	comp92_c0_seq1	.	.	.	m.62	2-1294[-]	sp|Q9SND9|Y3028_ARATH^Q9SND9^Q:10-1260,H:1-412^32.78%ID^E:3e-65^RecName: Full=Uncharacterized acetyltransferase At3g50280;^Eukaryota; Viridiplantae; Streptophyta; Embryophyta; Tracheophyta; Spermatophyta; Magnoliophyta; eudicotyledons; Gunneridae; Pentapetalae; rosids; malvids; Brassicales; Brassicaceae; Camelineae; Arabidopsis	.	PF02458.10^Transferase^Transferase family^7-430^E:1.1e-58	.	.	.	GO:0016747^molecular_function^transferase activity, transferring acyl groups other than amino-acyl groups	GO:0016747^molecular_function^transferase activity, transferring acyl groups other than amino-acyl groups	.	.
comp92_c0	comp92_c0_seq2	.	.	.	m.67	2-670[-]	sp|Q9SND9|Y3028_ARATH^Q9SND9^Q:10-669,H:1-208^36.32%ID^E:2e-36^RecName: Full=Uncharacterized acetyltransferase At3g50280;^Eukaryota; Viridiplantae; Streptophyta; Embryophyta; Tracheophyta; Spermatophyta; Magnoliophyta; eudicotyledons; Gunneridae; Pentapetalae; rosids; malvids; Brassicales; Brassicaceae; Camelineae; Arabidopsis	.	PF02458.10^Transferase^Transferase family^7-195^E:3.9e-26	.	.	.	GO:0016747^molecular_function^transferase activity, transferring acyl groups other than amino-acyl groups	GO:0016747^molecular_function^transferase activity, transferring acyl groups other than amino-acyl groups	.	.
comp92_c0	comp92_c0_seq2	.	.	.	m.68	2-484[+]	sp|Q9SND9|Y3028_ARATH^Q9SND9^Q:483-1,H:61-208^36.42%ID^E:7e-25^RecName: Full=Uncharacterized acetyltransferase At3g50280;^Eukaryota; Viridiplantae; Streptophyta; Embryophyta; Tracheophyta; Spermatophyta; Magnoliophyta; eudicotyledons; Gunneridae; Pentapetalae; rosids; malvids; Brassicales; Brassicaceae; Camelineae; Arabidopsis	.	.	.	.	.	GO:0016747^molecular_function^transferase activity, transferring acyl groups other than amino-acyl groups	.	.	.
comp94_c0	comp94_c0_seq1	.	.	.	m.69	1-435[-]	sp|Q9FZ95|PUP3_ARATH^Q9FZ95^Q:124-435,H:6-112^40.19%ID^E:4e-25^RecName: Full=Purine permease 3;^Eukaryota; Viridiplantae; Streptophyta; Embryophyta; Tracheophyta; Spermatophyta; Magnoliophyta; eudicotyledons; Gunneridae; Pentapetalae; rosids; malvids; Brassicales; Brassicaceae; Camelineae; Arabidopsis	.	.	.	ExpAA=65.02^PredHel=3^Topology=i43-65o75-94i115-137o	.	GO:0016021^cellular_component^integral component of membrane`GO:0016020^cellular_component^membrane`GO:0005345^molecular_function^purine nucleobase transmembrane transporter activity`GO:0006863^biological_process^purine nucleobase transport	.	.	.
comp94_c0	comp94_c0_seq2	.	.	.	m.70	1-306[-]	sp|Q9FZ95|PUP3_ARATH^Q9FZ95^Q:1-306,H:5-109^48.57%ID^E:1e-22^RecName: Full=Purine permease 3;^Eukaryota; Viridiplantae; Streptophyta; Embryophyta; Tracheophyta; Spermatophyta; Magnoliophyta; eudicotyledons; Gunneridae; Pentapetalae; rosids; malvids; Brassicales; Brassicaceae; Camelineae; Arabidopsis	.	.	.	ExpAA=61.76^PredHel=3^Topology=i2-24o39-56i63-85o	.	GO:0016021^cellular_component^integral component of membrane`GO:0016020^cellular_component^membrane`GO:0005345^molecular_function^purine nucleobase transmembrane transporter activity`GO:0006863^biological_process^purine nucleobase transport	.	.	.
comp95_c0	comp95_c0_seq1	.	.	.	m.71	2-1423[+]	.	.	.	.	.	.	.	.	.	.
comp95_c0	comp95_c0_seq2	.	.	.	m.72	2-1423[+]	.	.	.	.	.	.	.	.	.	.
comp96_c0	comp96_c0_seq1	.	.	.	.	.	.	.	.	.	.	.	.	.	.	.
comp96_c0	comp96_c0_seq2	.	.	.	m.73	3-509[+]	.	.	.	.	.	.	.	.	.	.
comp97_c0	comp97_c0_seq1	.	.	.	.	.	.	.	.	.	.	.	.	.	.	.
comp98_c0	comp98_c0_seq1	.	.	.	.	.	.	.	.	.	.	.	.	.	.	.
comp98_c0	comp98_c0_seq2	.	.	.	m.74	2-379[+]	.	.	PF00385.19^Chromo^Chromo (CHRromatin Organisation MOdifier) domain^72-122^E:2.2e-09	.	.	.	.	.	.	.
comp99_c0	comp99_c0_seq1	.	.	.	.	.	.	.	.	.	.	.	.	.	.	.
comp100_c0	comp100_c0_seq1	.	.	.	m.76	3-800[+]	.	.	.	.	.	.	.	.	.	.
comp101_c0	comp101_c0_seq1	.	.	.	m.77	1-915[+]	.	.	PF10561.4^UPF0565^Uncharacterised protein family UPF0565^29-156^E:3.2e-06`PF10561.4^UPF0565^Uncharacterised protein family UPF0565^154-300^E:6e-24	.	.	.	.	.	.	.
comp103_c0	comp103_c0_seq1	.	.	.	m.80	61-588[-]	sp|B6SJQ0|CNR13_MAIZE^B6SJQ0^Q:4-411,H:4-139^41.18%ID^E:3e-30^RecName: Full=Cell number regulator 13;^Eukaryota; Viridiplantae; Streptophyta; Embryophyta; Tracheophyta; Spermatophyta; Magnoliophyta; Liliopsida; Poales; Poaceae; PACMAD clade; Panicoideae; Andropogoneae; Zea	.	.	.	.	.	GO:0005887^cellular_component^integral component of plasma membrane`GO:0070509^biological_process^calcium ion import`GO:0033500^biological_process^carbohydrate homeostasis`GO:0007638^biological_process^mechanosensory behavior`GO:0007231^biological_process^osmosensory signaling pathway`GO:0048528^biological_process^post-embryonic root development	.	.	.
comp104_c0	comp104_c0_seq1	.	.	.	.	.	.	.	.	.	.	.	.	.	.	.
comp105_c0	comp105_c0_seq1	.	.	.	.	.	.	.	.	.	.	.	.	.	.	.
comp105_c0	comp105_c0_seq2	.	.	.	m.81	3-386[-]	.	.	.	.	.	.	.	.	.	.
comp106_c0	comp106_c0_seq1	.	.	.	.	.	.	.	.	.	.	.	.	.	.	.
comp107_c0	comp107_c0_seq1	.	.	.	.	.	.	.	.	.	.	.	.	.	.	.
comp108_c0	comp108_c0_seq1	.	.	.	m.83	3-605[-]	sp|P93531|C71D7_SOLCH^P93531^Q:115-516,H:41-175^48.89%ID^E:2e-31^RecName: Full=Cytochrome P450 71D7;^Eukaryota; Viridiplantae; Streptophyta; Embryophyta; Tracheophyta; Spermatophyta; Magnoliophyta; eudicotyledons; Gunneridae; Pentapetalae; asterids; lamiids; Solanales; Solanaceae; Solanoideae; Solaneae; Solanum	.	PF00067.17^p450^Cytochrome P450^30-199^E:9.9e-27	sigP:1^20^0.606^YES	.	.	GO:0020037^molecular_function^heme binding`GO:0005506^molecular_function^iron ion binding`GO:0004497^molecular_function^monooxygenase activity`GO:0016705^molecular_function^oxidoreductase activity, acting on paired donors, with incorporation or reduction of molecular oxygen	GO:0005506^molecular_function^iron ion binding`GO:0016705^molecular_function^oxidoreductase activity, acting on paired donors, with incorporation or reduction of molecular oxygen`GO:0020037^molecular_function^heme binding`GO:0055114^biological_process^oxidation-reduction process	.	.
comp108_c0	comp108_c0_seq2	.	.	.	m.85	107-1627[-]	sp|P93531|C71D7_SOLCH^P93531^Q:64-1491,H:21-498^42.38%ID^E:6e-139^RecName: Full=Cytochrome P450 71D7;^Eukaryota; Viridiplantae; Streptophyta; Embryophyta; Tracheophyta; Spermatophyta; Magnoliophyta; eudicotyledons; Gunneridae; Pentapetalae; asterids; lamiids; Solanales; Solanaceae; Solanoideae; Solaneae; Solanum	.	PF00067.17^p450^Cytochrome P450^33-480^E:3.4e-99	sigP:1^26^0.648^YES	.	.	GO:0020037^molecular_function^heme binding`GO:0005506^molecular_function^iron ion binding`GO:0004497^molecular_function^monooxygenase activity`GO:0016705^molecular_function^oxidoreductase activity, acting on paired donors, with incorporation or reduction of molecular oxygen	GO:0005506^molecular_function^iron ion binding`GO:0016705^molecular_function^oxidoreductase activity, acting on paired donors, with incorporation or reduction of molecular oxygen`GO:0020037^molecular_function^heme binding`GO:0055114^biological_process^oxidation-reduction process	.	.
comp109_c0	comp109_c0_seq1	.	.	.	.	.	.	.	.	.	.	.	.	.	.	.
comp110_c0	comp110_c0_seq1	.	.	.	.	.	.	.	.	.	.	.	.	.	.	.
comp112_c0	comp112_c0_seq1	.	.	.	.	.	.	.	.	.	.	.	.	.	.	.
comp114_c0	comp114_c0_seq1	.	.	.	.	.	.	.	.	.	.	.	.	.	.	.
comp115_c0	comp115_c0_seq1	.	.	.	.	.	.	.	.	.	.	.	.	.	.	.
comp116_c0	comp116_c0_seq1	.	.	.	m.92	1-507[-]	.	.	.	.	ExpAA=64.16^PredHel=3^Topology=o36-58i96-118o146-168i	.	.	.	.	.
comp116_c0	comp116_c0_seq2	.	.	.	m.94	1-975[-]	.	.	.	.	ExpAA=146.49^PredHel=6^Topology=i35-57o158-180i193-215o219-241i254-276o281-303i	.	.	.	.	.
comp117_c0	comp117_c0_seq1	.	.	.	.	.	.	.	.	.	.	.	.	.	.	.
comp119_c0	comp119_c0_seq1	.	.	.	m.95	2-916[+]	sp|Q9SZL8|FRS5_ARATH^Q9SZL8^Q:1-885,H:395-698^25.33%ID^E:4e-31^RecName: Full=Protein FAR1-RELATED SEQUENCE 5;^Eukaryota; Viridiplantae; Streptophyta; Embryophyta; Tracheophyta; Spermatophyta; Magnoliophyta; eudicotyledons; Gunneridae; Pentapetalae; rosids; malvids; Brassicales; Brassicaceae; Camelineae; Arabidopsis	.	PF04434.12^SWIM^SWIM zinc finger^187-209^E:0.00021	.	.	.	GO:0005634^cellular_component^nucleus`GO:0008270^molecular_function^zinc ion binding	GO:0008270^molecular_function^zinc ion binding	.	.
comp120_c0	comp120_c0_seq1	.	.	.	.	.	.	.	.	.	.	.	.	.	.	.
comp120_c0	comp120_c0_seq2	.	.	.	m.96	2-481[-]	.	.	.	.	.	.	.	.	.	.
comp121_c0	comp121_c0_seq1	.	.	.	m.97	2-406[-]	.	.	.	.	.	.	.	.	.	.
comp121_c0	comp121_c0_seq2	.	.	.	.	.	.	.	.	.	.	.	.	.	.	.
comp122_c0	comp122_c0_seq1	.	.	.	.	.	.	.	.	.	.	.	.	.	.	.
comp122_c0	comp122_c0_seq2	.	.	.	.	.	.	.	.	.	.	.	.	.	.	.
comp123_c0	comp123_c0_seq1	.	.	.	m.102	1-1362[+]	sp|Q9STM3|REF6_ARATH^Q9STM3^Q:937-1344,H:1195-1349^39.35%ID^E:2e-33^RecName: Full=Lysine-specific demethylase REF6;^Eukaryota; Viridiplantae; Streptophyta; Embryophyta; Tracheophyta; Spermatophyta; Magnoliophyta; eudicotyledons; Gunneridae; Pentapetalae; rosids; malvids; Brassicales; Brassicaceae; Camelineae; Arabidopsis	.	PF00096.21^zf-C2H2^Zinc finger, C2H2 type^342-367^E:0.035`PF13894.1^zf-C2H2_4^C2H2-type zinc finger^366-390^E:1.4`PF13465.1^zf-H2C2_2^Zinc-finger double domain^382-407^E:0.00021`PF13465.1^zf-H2C2_2^Zinc-finger double domain^412-438^E:0.0001	.	.	.	GO:0005634^cellular_component^nucleus`GO:0051213^molecular_function^dioxygenase activity`GO:0046872^molecular_function^metal ion binding`GO:0003676^molecular_function^nucleic acid binding`GO:0033169^biological_process^histone H3-K9 demethylation`GO:0048366^biological_process^leaf development`GO:0035067^biological_process^negative regulation of histone acetylation`GO:0006355^biological_process^reg…	GO:0046872^molecular_function^metal ion binding	.	.
comp123_c0	comp123_c0_seq2	.	.	.	m.103	3-1463[+]	.	.	.	.	.	.	.	.	.	.
comp125_c0	comp125_c0_seq1	.	.	.	.	.	.	.	.	.	.	.	.	.	.	.
comp126_c0	comp126_c0_seq1	.	.	.	.	.	.	.	.	.	.	.	.	.	.	.
comp126_c0	comp126_c0_seq2	.	.	.	.	.	.	.	.	.	.	.	.	.	.	.
comp127_c0	comp127_c0_seq1	.	.	.	m.106	43-744[-]	.	.	.	.	.	.	.	.	.	.
comp127_c0	comp127_c0_seq2	.	.	.	m.109	900-1604[-]	.	.	.	.	.	.	.	.	.	.
comp127_c0	comp127_c0_seq2	.	.	.	m.112	3-341[-]	.	.	PF03081.10^Exo70^Exo70 exocyst complex subunit^1-112^E:2.8e-17	.	.	.	.	GO:0006887^biological_process^exocytosis`GO:0000145^cellular_component^exocyst	.	.
comp130_c0	comp130_c0_seq1	.	.	.	.	.	.	.	.	.	.	.	.	.	.	.
comp130_c0	comp130_c0_seq2	.	.	.	.	.	.	.	.	.	.	.	.	.	.	.
comp131_c0	comp131_c0_seq1	.	.	.	.	.	.	.	.	.	.	.	.	.	.	.
comp132_c0	comp132_c0_seq1	.	.	.	m.113	1-1323[+]	sp|Q9SZL8|FRS5_ARATH^Q9SZL8^Q:1-1104,H:270-638^38.38%ID^E:1e-82^RecName: Full=Protein FAR1-RELATED SEQUENCE 5;^Eukaryota; Viridiplantae; Streptophyta; Embryophyta; Tracheophyta; Spermatophyta; Magnoliophyta; eudicotyledons; Gunneridae; Pentapetalae; rosids; malvids; Brassicales; Brassicaceae; Camelineae; Arabidopsis	.	PF10551.4^MULE^MULE transposase domain^45-116^E:1.1e-16`PF04434.12^SWIM^SWIM zinc finger^316-343^E:1.6e-08	.	.	.	GO:0005634^cellular_component^nucleus`GO:0008270^molecular_function^zinc ion binding	GO:0008270^molecular_function^zinc ion binding	.	.
comp133_c0	comp133_c0_seq1	.	.	.	.	.	.	.	.	.	.	.	.	.	.	.
comp134_c0	comp134_c0_seq1	.	.	.	m.116	1-495[-]	.	.	.	.	.	.	.	.	.	.
comp135_c0	comp135_c0_seq1	.	.	.	m.117	2-379[+]	sp|Q10QF2|HOX12_ORYSJ^Q10QF2^Q:1-369,H:106-238^56.39%ID^E:2e-36^RecName: Full=Homeobox-leucine zipper protein HOX12;^Eukaryota; Viridiplantae; Streptophyta; Embryophyta; Tracheophyta; Spermatophyta; Magnoliophyta; Liliopsida; Poales; Poaceae; BEP clade; Ehrhartoideae; Oryzeae; Oryza	.	.	.	.	.	GO:0005634^cellular_component^nucleus`GO:0003700^molecular_function^sequence-specific DNA binding transcription factor activity`GO:0000976^molecular_function^transcription regulatory region sequence-specific DNA binding`GO:0006351^biological_process^transcription, DNA-templated	.	.	.
comp135_c0	comp135_c0_seq2	.	.	.	m.119	2-394[+]	sp|A2XDK5|HOX12_ORYSI^A2XDK5^Q:1-384,H:106-238^60.9%ID^E:1e-28^RecName: Full=Homeobox-leucine zipper protein HOX12;^Eukaryota; Viridiplantae; Streptophyta; Embryophyta; Tracheophyta; Spermatophyta; Magnoliophyta; Liliopsida; Poales; Poaceae; BEP clade; Ehrhartoideae; Oryzeae; Oryza	.	.	.	.	.	GO:0005634^cellular_component^nucleus`GO:0003700^molecular_function^sequence-specific DNA binding transcription factor activity`GO:0000976^molecular_function^transcription regulatory region sequence-specific DNA binding`GO:0006351^biological_process^transcription, DNA-templated	.	.	.
comp136_c0	comp136_c0_seq1	.	.	.	.	.	.	.	.	.	.	.	.	.	.	.
comp136_c0	comp136_c0_seq2	.	.	.	.	.	.	.	.	.	.	.	.	.	.	.
comp137_c0	comp137_c0_seq1	.	.	.	.	.	.	.	.	.	.	.	.	.	.	.
comp138_c0	comp138_c0_seq1	.	.	.	.	.	.	.	.	.	.	.	.	.	.	.
comp138_c0	comp138_c0_seq2	.	.	.	m.122	260-1159[-]	sp|Q9LYU3|EF113_ARATH^Q9LYU3^Q:274-651,H:35-152^58.59%ID^E:1e-29^RecName: Full=Ethylene-responsive transcription factor ERF113;^Eukaryota; Viridiplantae; Streptophyta; Embryophyta; Tracheophyta; Spermatophyta; Magnoliophyta; eudicotyledons; Gunneridae; Pentapetalae; rosids; malvids; Brassicales; Brassicaceae; Camelineae; Arabidopsis	.	PF00847.15^AP2^AP2 domain^95-144^E:8.3e-18	.	.	.	GO:0005634^cellular_component^nucleus`GO:0003677^molecular_function^DNA binding`GO:0003700^molecular_function^sequence-specific DNA binding transcription factor activity`GO:0071497^biological_process^cellular response to freezing`GO:0009873^biological_process^ethylene-activated signaling pathway`GO:0045893^biological_process^positive regulation of transcription, DNA-templated`GO:0009737^biologica…	GO:0003700^molecular_function^sequence-specific DNA binding transcription factor activity`GO:0006355^biological_process^regulation of transcription, DNA-templated	.	.
comp140_c0	comp140_c0_seq1	.	.	.	.	.	.	.	.	.	.	.	.	.	.	.
comp140_c0	comp140_c0_seq2	.	.	.	.	.	.	.	.	.	.	.	.	.	.	.
comp142_c0	comp142_c0_seq1	.	.	.	m.129	3-1202[+]	.	.	PF00646.28^F-box^F-box domain^25-65^E:4.1e-05`PF12937.2^F-box-like^F-box-like^27-62^E:1.5e-05	.	.	.	.	GO:0005515^molecular_function^protein binding	.	.
comp143_c0	comp143_c0_seq1	.	.	.	.	.	.	.	.	.	.	.	.	.	.	.
comp143_c0	comp143_c0_seq2	.	.	.	.	.	.	.	.	.	.	.	.	.	.	.
comp144_c0	comp144_c0_seq1	.	.	.	.	.	.	.	.	.	.	.	.	.	.	.
comp144_c0	comp144_c0_seq2	.	.	.	.	.	.	.	.	.	.	.	.	.	.	.
comp145_c0	comp145_c0_seq1	.	.	.	.	.	.	.	.	.	.	.	.	.	.	.
comp146_c0	comp146_c0_seq1	.	.	.	.	.	.	.	.	.	.	.	.	.	.	.
comp147_c0	comp147_c0_seq1	.	.	.	m.132	664-1038[-]	.	.	PF00078.22^RVT_1^Reverse transcriptase (RNA-dependent DNA polymerase)^1-120^E:1.3e-12	.	.	.	.	.	.	.
comp147_c0	comp147_c0_seq1	.	.	.	m.131	1-585[-]	sp|P93295|M310_ARATH^P93295^Q:46-471,H:2-144^40.56%ID^E:1e-36^RecName: Full=Uncharacterized mitochondrial protein AtMg00310;^Eukaryota; Viridiplantae; Streptophyta; Embryophyta; Tracheophyta; Spermatophyta; Magnoliophyta; eudicotyledons; Gunneridae; Pentapetalae; rosids; malvids; Brassicales; Brassicaceae; Camelineae; Arabidopsis	.	.	.	.	KOG1075^Retrotransposon protein	GO:0005739^cellular_component^mitochondrion	.	.	.
comp147_c0	comp147_c0_seq2	.	.	.	m.134	573-947[-]	.	.	PF00078.22^RVT_1^Reverse transcriptase (RNA-dependent DNA polymerase)^1-120^E:1.3e-12	.	.	.	.	.	.	.
comp147_c0	comp147_c0_seq2	.	.	.	m.133	66-494[-]	sp|P93295|M310_ARATH^P93295^Q:46-420,H:2-127^41.27%ID^E:4e-32^RecName: Full=Uncharacterized mitochondrial protein AtMg00310;^Eukaryota; Viridiplantae; Streptophyta; Embryophyta; Tracheophyta; Spermatophyta; Magnoliophyta; eudicotyledons; Gunneridae; Pentapetalae; rosids; malvids; Brassicales; Brassicaceae; Camelineae; Arabidopsis	.	.	.	.	KOG1075^Retrotransposon protein	GO:0005739^cellular_component^mitochondrion	.	.	.
comp148_c0	comp148_c0_seq1	.	.	.	.	.	.	.	.	.	.	.	.	.	.	.
comp150_c0	comp150_c0_seq1	.	.	.	.	.	.	.	.	.	.	.	.	.	.	.
comp150_c0	comp150_c0_seq2	.	.	.	.	.	.	.	.	.	.	.	.	.	.	.
comp151_c0	comp151_c0_seq1	.	.	.	.	.	.	.	.	.	.	.	.	.	.	.
comp152_c0	comp152_c0_seq1	.	.	.	m.135	1-825[-]	sp|Q6F2Z1|STT3A_ORYSJ^Q6F2Z1^Q:1-825,H:58-332^93.82%ID^E:3e-159^RecName: Full=Dolichyl-diphosphooligosaccharide--protein glycosyltransferase subunit STT3A;^Eukaryota; Viridiplantae; Streptophyta; Embryophyta; Tracheophyta; Spermatophyta; Magnoliophyta; Liliopsida; Poales; Poaceae; BEP clade; Ehrhartoideae; Oryzeae; Oryza	.	PF02516.9^STT3^Oligosaccharyl transferase STT3 subunit^1-256^E:3.1e-57	.	ExpAA=173.87^PredHel=8^Topology=o30-52i59-81o91-113i120-142o157-179i186-208o218-235i248-270o	COG1287^Oligosaccharyl transferase, STT3 subunit	GO:0005789^cellular_component^endoplasmic reticulum membrane`GO:0016021^cellular_component^integral component of membrane`GO:0005886^cellular_component^plasma membrane`GO:0004576^molecular_function^oligosaccharyl transferase activity`GO:0006486^biological_process^protein glycosylation`GO:0047484^biological_process^regulation of response to osmotic stress`GO:0009651^biological_process^response to …	GO:0004576^molecular_function^oligosaccharyl transferase activity`GO:0006486^biological_process^protein glycosylation`GO:0016020^cellular_component^membrane	.	.
comp154_c0	comp154_c0_seq1	.	.	.	m.136	200-1900[-]	sp|Q4R5D4|ASND1_MACFA^Q4R5D4^Q:7-1614,H:62-612^34.23%ID^E:2e-94^RecName: Full=Asparagine synthetase domain-containing protein 1;^Eukaryota; Metazoa; Chordata; Craniata; Vertebrata; Euteleostomi; Mammalia; Eutheria; Euarchontoglires; Primates; Haplorrhini; Catarrhini; Cercopithecidae; Cercopithecinae; Macaca	.	PF13537.1^GATase_7^Glutamine amidotransferase domain^3-118^E:1.3e-09`PF00733.16^Asn_synthase^Asparagine synthase^286-527^E:1.3e-44	.	.	.	GO:0004066^molecular_function^asparagine synthase (glutamine-hydrolyzing) activity`GO:0006529^biological_process^asparagine biosynthetic process`GO:0006541^biological_process^glutamine metabolic process	GO:0008152^biological_process^metabolic process`GO:0004066^molecular_function^asparagine synthase (glutamine-hydrolyzing) activity`GO:0006529^biological_process^asparagine biosynthetic process	.	.
comp157_c0	comp157_c0_seq1	.	.	.	m.139	98-1033[-]	sp|F4JN26|MLH3_ARATH^F4JN26^Q:106-912,H:745-1031^36.42%ID^E:2e-45^RecName: Full=DNA mismatch repair protein MLH3;^Eukaryota; Viridiplantae; Streptophyta; Embryophyta; Tracheophyta; Spermatophyta; Magnoliophyta; eudicotyledons; Gunneridae; Pentapetalae; rosids; malvids; Brassicales; Brassicaceae; Camelineae; Arabidopsis	.	PF08676.6^MutL_C^MutL C terminal dimerisation domain^195-277^E:6.3e-09	.	.	COG0323^This protein is involved in the repair of mismatches in DNA. It is required for dam-dependent methyl-directed DNA mismatch repair. May act as a molecular matchmaker , a protein that promotes the formation of a stable complex between two or more DNA-binding proteins in an ATP-dependent manner without itself being part of a final effector complex (By similarity)	GO:0032390^cellular_component^MutLbeta complex`GO:0005524^molecular_function^ATP binding`GO:0030983^molecular_function^mismatched DNA binding`GO:0006298^biological_process^mismatch repair`GO:0007131^biological_process^reciprocal meiotic recombination	GO:0005524^molecular_function^ATP binding`GO:0006298^biological_process^mismatch repair	.	.
comp157_c0	comp157_c0_seq2	.	.	.	m.140	1-966[-]	sp|F4JN26|MLH3_ARATH^F4JN26^Q:37-966,H:720-1049^36.52%ID^E:8e-54^RecName: Full=DNA mismatch repair protein MLH3;^Eukaryota; Viridiplantae; Streptophyta; Embryophyta; Tracheophyta; Spermatophyta; Magnoliophyta; eudicotyledons; Gunneridae; Pentapetalae; rosids; malvids; Brassicales; Brassicaceae; Camelineae; Arabidopsis	.	PF08676.6^MutL_C^MutL C terminal dimerisation domain^195-277^E:6.3e-09	.	.	COG0323^This protein is involved in the repair of mismatches in DNA. It is required for dam-dependent methyl-directed DNA mismatch repair. May act as a molecular matchmaker , a protein that promotes the formation of a stable complex between two or more DNA-binding proteins in an ATP-dependent manner without itself being part of a final effector complex (By similarity)	GO:0032390^cellular_component^MutLbeta complex`GO:0005524^molecular_function^ATP binding`GO:0030983^molecular_function^mismatched DNA binding`GO:0006298^biological_process^mismatch repair`GO:0007131^biological_process^reciprocal meiotic recombination	GO:0005524^molecular_function^ATP binding`GO:0006298^biological_process^mismatch repair	.	.
comp160_c0	comp160_c0_seq1	.	.	.	.	.	.	.	.	.	.	.	.	.	.	.
comp162_c0	comp162_c0_seq1	.	.	.	.	.	.	.	.	.	.	.	.	.	.	.
comp165_c0	comp165_c0_seq1	.	.	.	.	.	.	.	.	.	.	.	.	.	.	.
comp166_c0	comp166_c0_seq1	.	.	.	.	.	.	.	.	.	.	.	.	.	.	.
comp168_c0	comp168_c0_seq1	.	.	.	.	.	.	.	.	.	.	.	.	.	.	.
comp169_c0	comp169_c0_seq1	.	.	.	.	.	.	.	.	.	.	.	.	.	.	.
comp170_c0	comp170_c0_seq1	.	.	.	.	.	.	.	.	.	.	.	.	.	.	.
comp171_c0	comp171_c0_seq1	.	.	.	m.143	1-366[+]	.	.	PF08387.5^FBD^FBD^53-95^E:6.9e-07	.	.	.	.	.	.	.
comp173_c0	comp173_c0_seq1	.	.	.	.	.	.	.	.	.	.	.	.	.	.	.
comp174_c0	comp174_c0_seq1	.	.	.	.	.	.	.	.	.	.	.	.	.	.	.
comp176_c0	comp176_c0_seq1	.	.	.	.	.	.	.	.	.	.	.	.	.	.	.
comp176_c0	comp176_c0_seq2	.	.	.	.	.	.	.	.	.	.	.	.	.	.	.
comp180_c0	comp180_c0_seq1	.	.	.	.	.	.	.	.	.	.	.	.	.	.	.
comp181_c0	comp181_c0_seq1	.	.	.	.	.	.	.	.	.	.	.	.	.	.	.
comp181_c0	comp181_c0_seq2	.	.	.	m.144	142-831[-]	sp|Q75WV3|TPP1_ORYSJ^Q75WV3^Q:1-684,H:142-370^72.49%ID^E:5e-118^RecName: Full=Probable trehalose-phosphate phosphatase 1;^Eukaryota; Viridiplantae; Streptophyta; Embryophyta; Tracheophyta; Spermatophyta; Magnoliophyta; Liliopsida; Poales; Poaceae; BEP clade; Ehrhartoideae; Oryzeae; Oryza	.	PF02358.11^Trehalose_PPase^Trehalose-phosphatase^1-211^E:8.2e-56	.	.	COG1877^synthase	GO:0004805^molecular_function^trehalose-phosphatase activity`GO:0016311^biological_process^dephosphorylation`GO:0009409^biological_process^response to cold`GO:0009651^biological_process^response to salt stress`GO:0005992^biological_process^trehalose biosynthetic process	GO:0003824^molecular_function^catalytic activity`GO:0005992^biological_process^trehalose biosynthetic process	.	.
comp182_c0	comp182_c0_seq1	.	.	.	m.145	2-1162[+]	sp|O65258|BAM2_ARATH^O65258^Q:1-1152,H:147-530^77.6%ID^E:0^RecName: Full=Beta-amylase 2, chloroplastic;^Eukaryota; Viridiplantae; Streptophyta; Embryophyta; Tracheophyta; Spermatophyta; Magnoliophyta; eudicotyledons; Gunneridae; Pentapetalae; rosids; malvids; Brassicales; Brassicaceae; Camelineae; Arabidopsis	.	PF01373.12^Glyco_hydro_14^Glycosyl hydrolase family 14^2-371^E:4.6e-98	.	.	.	GO:0009507^cellular_component^chloroplast`GO:0009570^cellular_component^chloroplast stroma`GO:0016161^molecular_function^beta-amylase activity`GO:0000272^biological_process^polysaccharide catabolic process	GO:0016161^molecular_function^beta-amylase activity`GO:0000272^biological_process^polysaccharide catabolic process	.	.
comp183_c0	comp183_c0_seq1	.	.	.	.	.	.	.	.	.	.	.	.	.	.	.
comp183_c0	comp183_c0_seq2	.	.	.	m.147	1-393[-]	sp|Q8BPT6|IMP2L_MOUSE^Q8BPT6^Q:58-393,H:25-136^37.17%ID^E:2e-17^RecName: Full=Mitochondrial inner membrane protease subunit 2;^Eukaryota; Metazoa; Chordata; Craniata; Vertebrata; Euteleostomi; Mammalia; Eutheria; Euarchontoglires; Glires; Rodentia; Sciurognathi; Muroidea; Muridae; Murinae; Mus; Mus	.	PF00717.18^Peptidase_S24^Peptidase S24-like^35-102^E:1.3e-12	.	.	COG0681^Signal peptidase i	GO:0016021^cellular_component^integral component of membrane`GO:0005743^cellular_component^mitochondrial inner membrane`GO:0042720^cellular_component^mitochondrial inner membrane peptidase complex`GO:0005739^cellular_component^mitochondrion`GO:0005634^cellular_component^nucleus`GO:0008233^molecular_function^peptidase activity`GO:0008236^molecular_function^serine-type peptidase activity`GO:0001541…	.	.	.
comp184_c0	comp184_c0_seq1	.	.	.	.	.	.	.	.	.	.	.	.	.	.	.
comp185_c0	comp185_c0_seq1	.	.	.	.	.	.	.	.	.	.	.	.	.	.	.
comp187_c0	comp187_c0_seq1	.	.	.	m.149	491-964[-]	sp|B0G143|UCPB_DICDI^B0G143^Q:19-471,H:55-203^36.36%ID^E:6e-27^RecName: Full=Mitochondrial substrate carrier family protein ucpB;^Eukaryota; Amoebozoa; Mycetozoa; Dictyosteliida; Dictyostelium`sp|B0G143|UCPB_DICDI^B0G143^Q:160-459,H:6-106^28.57%ID^E:3e-06^RecName: Full=Mitochondrial substrate carrier family protein ucpB;^Eukaryota; Amoebozoa; Mycetozoa; Dictyosteliida; Dictyostelium	.	PF00153.22^Mito_carr^Mitochondrial carrier protein^4-45^E:3.3e-06`PF00153.22^Mito_carr^Mitochondrial carrier protein^53-139^E:1.7e-20	.	.	.	GO:0016021^cellular_component^integral component of membrane`GO:0005743^cellular_component^mitochondrial inner membrane`GO:0006839^biological_process^mitochondrial transport	.	.	.
comp187_c0	comp187_c0_seq2	.	.	.	m.152	261-983[-]	sp|B0G143|UCPB_DICDI^B0G143^Q:19-720,H:55-294^37.92%ID^E:6e-53^RecName: Full=Mitochondrial substrate carrier family protein ucpB;^Eukaryota; Amoebozoa; Mycetozoa; Dictyosteliida; Dictyostelium`sp|B0G143|UCPB_DICDI^B0G143^Q:160-705,H:6-188^27.81%ID^E:8e-15^RecName: Full=Mitochondrial substrate carrier family protein ucpB;^Eukaryota; Amoebozoa; Mycetozoa; Dictyosteliida; Dictyostelium	.	PF00153.22^Mito_carr^Mitochondrial carrier protein^4-45^E:6.9e-06`PF00153.22^Mito_carr^Mitochondrial carrier protein^53-139^E:4.8e-20`PF00153.22^Mito_carr^Mitochondrial carrier protein^145-235^E:1.6e-20	.	.	.	GO:0016021^cellular_component^integral component of membrane`GO:0005743^cellular_component^mitochondrial inner membrane`GO:0006839^biological_process^mitochondrial transport	.	.	.
comp188_c0	comp188_c0_seq1	.	.	.	.	.	.	.	.	.	.	.	.	.	.	.
comp188_c0	comp188_c0_seq2	.	.	.	.	.	.	.	.	.	.	.	.	.	.	.
comp190_c0	comp190_c0_seq1	.	.	.	.	.	.	.	.	.	.	.	.	.	.	.
comp192_c0	comp192_c0_seq1	.	.	.	.	.	.	.	.	.	.	.	.	.	.	.
comp193_c0	comp193_c0_seq1	.	.	.	.	.	.	.	.	.	.	.	.	.	.	.
comp194_c0	comp194_c0_seq1	.	.	.	.	.	.	.	.	.	.	.	.	.	.	.
comp195_c0	comp195_c0_seq1	.	.	.	.	.	.	.	.	.	.	.	.	.	.	.
comp196_c0	comp196_c0_seq1	.	.	.	.	.	.	.	.	.	.	.	.	.	.	.
comp196_c0	comp196_c0_seq2	.	.	.	m.157	2-463[+]	.	.	.	.	.	.	.	.	.	.
comp197_c0	comp197_c0_seq1	.	.	.	.	.	.	.	.	.	.	.	.	.	.	.
comp199_c0	comp199_c0_seq1	.	.	.	m.158	320-868[+]	.	.	.	.	.	.	.	.	.	.
comp200_c0	comp200_c0_seq1	.	.	.	.	.	.	.	.	.	.	.	.	.	.	.
comp200_c0	comp200_c0_seq2	.	.	.	.	.	.	.	.	.	.	.	.	.	.	.
comp201_c0	comp201_c0_seq1	.	.	.	m.159	3-356[+]	.	.	.	.	.	.	.	.	.	.
comp201_c0	comp201_c0_seq2	.	.	.	.	.	.	.	.	.	.	.	.	.	.	.
comp202_c0	comp202_c0_seq1	.	.	.	.	.	.	.	.	.	.	.	.	.	.	.
comp203_c0	comp203_c0_seq1	.	.	.	.	.	.	.	.	.	.	.	.	.	.	.
comp205_c0	comp205_c0_seq1	.	.	.	.	.	.	.	.	.	.	.	.	.	.	.
comp209_c0	comp209_c0_seq1	.	.	.	.	.	.	.	.	.	.	.	.	.	.	.
comp210_c0	comp210_c0_seq1	.	.	.	m.162	1-393[-]	sp|Q0DBL6|HFC2B_ORYSJ^Q0DBL6^Q:1-363,H:62-189^79.69%ID^E:3e-55^RecName: Full=Heat stress transcription factor C-2b;^Eukaryota; Viridiplantae; Streptophyta; Embryophyta; Tracheophyta; Spermatophyta; Magnoliophyta; Liliopsida; Poales; Poaceae; BEP clade; Ehrhartoideae; Oryzeae; Oryza	.	PF00447.12^HSF_DNA-bind^HSF-type DNA-binding^1-41^E:1.2e-10	.	.	COG5169^Transcription factor	GO:0005634^cellular_component^nucleus`GO:0043565^molecular_function^sequence-specific DNA binding`GO:0003700^molecular_function^sequence-specific DNA binding transcription factor activity`GO:0006950^biological_process^response to stress`GO:0006351^biological_process^transcription, DNA-templated	GO:0003700^molecular_function^sequence-specific DNA binding transcription factor activity`GO:0043565^molecular_function^sequence-specific DNA binding`GO:0006355^biological_process^regulation of transcription, DNA-templated`GO:0005634^cellular_component^nucleus	.	.
comp211_c0	comp211_c0_seq1	.	.	.	.	.	.	.	.	.	.	.	.	.	.	.
comp212_c0	comp212_c0_seq1	.	.	.	m.165	3-371[-]	sp|Q8L6Y4|EMF2_ARATH^Q8L6Y4^Q:49-369,H:42-148^51.4%ID^E:8e-27^RecName: Full=Polycomb group protein EMBRYONIC FLOWER 2;^Eukaryota; Viridiplantae; Streptophyta; Embryophyta; Tracheophyta; Spermatophyta; Magnoliophyta; eudicotyledons; Gunneridae; Pentapetalae; rosids; malvids; Brassicales; Brassicaceae; Camelineae; Arabidopsis	.	.	.	.	.	GO:0005634^cellular_component^nucleus`GO:0003677^molecular_function^DNA binding`GO:0046872^molecular_function^metal ion binding`GO:0005515^molecular_function^protein binding`GO:0003700^molecular_function^sequence-specific DNA binding transcription factor activity`GO:0030154^biological_process^cell differentiation`GO:0009908^biological_process^flower development`GO:0009910^biological_process^negat…	.	.	.
comp214_c0	comp214_c0_seq1	.	.	.	.	.	.	.	.	.	.	.	.	.	.	.
comp216_c0	comp216_c0_seq1	.	.	.	.	.	.	.	.	.	.	.	.	.	.	.
comp217_c0	comp217_c0_seq1	.	.	.	.	.	.	.	.	.	.	.	.	.	.	.
comp218_c0	comp218_c0_seq1	.	.	.	.	.	.	.	.	.	.	.	.	.	.	.
comp219_c0	comp219_c0_seq1	.	.	.	.	.	.	.	.	.	.	.	.	.	.	.
comp219_c0	comp219_c0_seq2	.	.	.	.	.	.	.	.	.	.	.	.	.	.	.
comp220_c0	comp220_c0_seq1	.	.	.	.	.	.	.	.	.	.	.	.	.	.	.
comp221_c0	comp221_c0_seq1	.	.	.	.	.	.	.	.	.	.	.	.	.	.	.
comp222_c0	comp222_c0_seq1	.	.	.	.	.	.	.	.	.	.	.	.	.	.	.
comp223_c0	comp223_c0_seq1	.	.	.	m.167	39-557[+]	sp|Q8LPL2|PTR32_ARATH^Q8LPL2^Q:13-501,H:13-176^52.44%ID^E:1e-49^RecName: Full=Protein NRT1/ PTR FAMILY 1.1;^Eukaryota; Viridiplantae; Streptophyta; Embryophyta; Tracheophyta; Spermatophyta; Magnoliophyta; eudicotyledons; Gunneridae; Pentapetalae; rosids; malvids; Brassicales; Brassicaceae; Camelineae; Arabidopsis	.	PF00854.16^PTR2^POT family^87-166^E:6.4e-16	.	ExpAA=64.66^PredHel=3^Topology=i58-80o90-112i133-155o	COG3104^transporter	GO:0016021^cellular_component^integral component of membrane`GO:0005886^cellular_component^plasma membrane`GO:0005215^molecular_function^transporter activity	GO:0005215^molecular_function^transporter activity`GO:0006810^biological_process^transport`GO:0016020^cellular_component^membrane	.	.
comp223_c0	comp223_c0_seq2	.	.	.	.	.	.	.	.	.	.	.	.	.	.	.
comp224_c0	comp224_c0_seq1	.	.	.	.	.	.	.	.	.	.	.	.	.	.	.
comp225_c0	comp225_c0_seq1	.	.	.	.	.	.	.	.	.	.	.	.	.	.	.
comp226_c0	comp226_c0_seq1	.	.	.	.	.	.	.	.	.	.	.	.	.	.	.
comp227_c0	comp227_c0_seq1	.	.	.	.	.	.	.	.	.	.	.	.	.	.	.
comp228_c0	comp228_c0_seq1	.	.	.	.	.	.	.	.	.	.	.	.	.	.	.
comp229_c0	comp229_c0_seq1	.	.	.	m.168	3-1208[+]	sp|Q9SY66|FRS11_ARATH^Q9SY66^Q:4-1134,H:293-665^62.17%ID^E:2e-166^RecName: Full=Protein FAR1-RELATED SEQUENCE 11;^Eukaryota; Viridiplantae; Streptophyta; Embryophyta; Tracheophyta; Spermatophyta; Magnoliophyta; eudicotyledons; Gunneridae; Pentapetalae; rosids; malvids; Brassicales; Brassicaceae; Camelineae; Arabidopsis	.	PF10551.4^MULE^MULE transposase domain^5-79^E:7.9e-13`PF04434.12^SWIM^SWIM zinc finger^271-299^E:6.8e-08	.	.	.	GO:0005634^cellular_component^nucleus`GO:0008270^molecular_function^zinc ion binding	GO:0008270^molecular_function^zinc ion binding	.	.
comp229_c0	comp229_c0_seq2	.	.	.	m.169	131-1279[+]	sp|Q9SY66|FRS11_ARATH^Q9SY66^Q:7-1077,H:307-665^59.89%ID^E:1e-145^RecName: Full=Protein FAR1-RELATED SEQUENCE 11;^Eukaryota; Viridiplantae; Streptophyta; Embryophyta; Tracheophyta; Spermatophyta; Magnoliophyta; eudicotyledons; Gunneridae; Pentapetalae; rosids; malvids; Brassicales; Brassicaceae; Camelineae; Arabidopsis	.	PF10551.4^MULE^MULE transposase domain^17-60^E:2.2e-05`PF04434.12^SWIM^SWIM zinc finger^252-280^E:6.4e-08	.	.	.	GO:0005634^cellular_component^nucleus`GO:0008270^molecular_function^zinc ion binding	GO:0008270^molecular_function^zinc ion binding	.	.
comp230_c0	comp230_c0_seq1	.	.	.	.	.	.	.	.	.	.	.	.	.	.	.
comp232_c0	comp232_c0_seq1	.	.	.	m.170	44-502[-]	.	.	.	.	.	.	.	.	.	.
comp233_c0	comp233_c0_seq1	.	.	.	.	.	.	.	.	.	.	.	.	.	.	.
comp234_c0	comp234_c0_seq1	.	.	.	.	.	.	.	.	.	.	.	.	.	.	.
comp236_c0	comp236_c0_seq1	.	.	.	.	.	.	.	.	.	.	.	.	.	.	.
comp238_c0	comp238_c0_seq1	.	.	.	.	.	.	.	.	.	.	.	.	.	.	.
comp239_c0	comp239_c0_seq1	.	.	.	.	.	.	.	.	.	.	.	.	.	.	.
comp240_c0	comp240_c0_seq1	.	.	.	.	.	.	.	.	.	.	.	.	.	.	.
comp241_c0	comp241_c0_seq1	.	.	.	.	.	.	.	.	.	.	.	.	.	.	.
comp242_c0	comp242_c0_seq1	.	.	.	m.173	249-650[+]	.	.	.	.	.	.	.	.	.	.
comp244_c0	comp244_c0_seq1	.	.	.	.	.	.	.	.	.	.	.	.	.	.	.
comp247_c0	comp247_c0_seq1	.	.	.	.	.	.	.	.	.	.	.	.	.	.	.
comp247_c0	comp247_c0_seq2	.	.	.	.	.	.	.	.	.	.	.	.	.	.	.
comp248_c0	comp248_c0_seq1	.	.	.	.	.	.	.	.	.	.	.	.	.	.	.
comp249_c0	comp249_c0_seq1	.	.	.	m.174	1-384[-]	.	.	PF01442.13^Apolipoprotein^Apolipoprotein A1/A4/E domain^11-48^E:0.064	.	ExpAA=41.69^PredHel=2^Topology=i60-77o87-109i	.	.	GO:0008289^molecular_function^lipid binding`GO:0006869^biological_process^lipid transport`GO:0042157^biological_process^lipoprotein metabolic process`GO:0005576^cellular_component^extracellular region	.	.
comp249_c0	comp249_c0_seq2	.	.	.	m.176	220-741[-]	sp|Q641M3|TMM18_DANRE^Q641M3^Q:136-399,H:24-111^38.64%ID^E:1e-13^RecName: Full=Transmembrane protein 18;^Eukaryota; Metazoa; Chordata; Craniata; Vertebrata; Euteleostomi; Actinopterygii; Neopterygii; Teleostei; Ostariophysi; Cypriniformes; Cyprinidae; Danio	.	PF01442.13^Apolipoprotein^Apolipoprotein A1/A4/E domain^11-48^E:0.12	.	ExpAA=65.34^PredHel=3^Topology=o56-78i85-107o127-149i	.	GO:0016021^cellular_component^integral component of membrane`GO:0031965^cellular_component^nuclear membrane`GO:0003677^molecular_function^DNA binding	GO:0008289^molecular_function^lipid binding`GO:0006869^biological_process^lipid transport`GO:0042157^biological_process^lipoprotein metabolic process`GO:0005576^cellular_component^extracellular region	.	.
comp250_c0	comp250_c0_seq1	.	.	.	m.181	2-304[+]	.	.	.	.	.	.	.	.	.	.
comp251_c0	comp251_c0_seq1	.	.	.	m.182	364-684[+]	.	.	PF04452.9^Methyltrans_RNA^RNA methyltransferase^2-92^E:1.6e-17	.	.	.	.	GO:0008168^molecular_function^methyltransferase activity`GO:0006364^biological_process^rRNA processing	.	.
comp252_c0	comp252_c0_seq1	.	.	.	.	.	.	.	.	.	.	.	.	.	.	.
comp253_c0	comp253_c0_seq1	.	.	.	.	.	.	.	.	.	.	.	.	.	.	.
comp256_c0	comp256_c0_seq1	.	.	.	.	.	.	.	.	.	.	.	.	.	.	.
comp257_c0	comp257_c0_seq1	.	.	.	.	.	.	.	.	.	.	.	.	.	.	.
comp259_c0	comp259_c0_seq1	.	.	.	.	.	.	.	.	.	.	.	.	.	.	.
comp260_c0	comp260_c0_seq1	.	.	.	m.185	3-449[+]	.	.	.	.	.	.	.	.	.	.
comp261_c0	comp261_c0_seq1	.	.	.	m.187	606-914[+]	.	.	PF00400.27^WD40^WD domain, G-beta repeat^27-49^E:0.00054	.	.	.	.	GO:0005515^molecular_function^protein binding	.	.
comp261_c0	comp261_c0_seq1	.	.	.	m.186	2-697[+]	sp|Q32KQ2|WDR53_BOVIN^Q32KQ2^Q:16-450,H:67-209^37.67%ID^E:4e-25^RecName: Full=WD repeat-containing protein 53;^Eukaryota; Metazoa; Chordata; Craniata; Vertebrata; Euteleostomi; Mammalia; Eutheria; Laurasiatheria; Cetartiodactyla; Ruminantia; Pecora; Bovidae; Bovinae; Bos	.	PF00400.27^WD40^WD domain, G-beta repeat^73-106^E:0.0011	.	.	COG2319^repeat-containing protein	.	GO:0005515^molecular_function^protein binding	.	.
comp261_c0	comp261_c0_seq2	.	.	.	m.188	2-925[+]	sp|Q32KQ2|WDR53_BOVIN^Q32KQ2^Q:16-918,H:67-355^26.49%ID^E:2e-28^RecName: Full=WD repeat-containing protein 53;^Eukaryota; Metazoa; Chordata; Craniata; Vertebrata; Euteleostomi; Mammalia; Eutheria; Laurasiatheria; Cetartiodactyla; Ruminantia; Pecora; Bovidae; Bovinae; Bos	.	PF00400.27^WD40^WD domain, G-beta repeat^73-106^E:0.0016`PF00400.27^WD40^WD domain, G-beta repeat^217-254^E:9e-10	.	.	COG2319^repeat-containing protein	.	GO:0005515^molecular_function^protein binding	.	.
comp263_c0	comp263_c0_seq1	.	.	.	.	.	.	.	.	.	.	.	.	.	.	.
comp263_c0	comp263_c0_seq2	.	.	.	.	.	.	.	.	.	.	.	.	.	.	.
comp266_c0	comp266_c0_seq1	.	.	.	.	.	.	.	.	.	.	.	.	.	.	.
comp267_c0	comp267_c0_seq1	.	.	.	.	.	.	.	.	.	.	.	.	.	.	.
comp268_c0	comp268_c0_seq1	.	.	.	.	.	.	.	.	.	.	.	.	.	.	.
comp268_c0	comp268_c0_seq2	.	.	.	.	.	.	.	.	.	.	.	.	.	.	.
comp270_c0	comp270_c0_seq1	.	.	.	.	.	.	.	.	.	.	.	.	.	.	.
comp271_c0	comp271_c0_seq1	.	.	.	m.193	148-450[-]	sp|Q76C99|RF1_ORYSI^Q76C99^Q:7-285,H:695-787^51.06%ID^E:6e-21^RecName: Full=Protein Rf1, mitochondrial;^Eukaryota; Viridiplantae; Streptophyta; Embryophyta; Tracheophyta; Spermatophyta; Magnoliophyta; Liliopsida; Poales; Poaceae; BEP clade; Ehrhartoideae; Oryzeae; Oryza	.	PF01535.15^PPR^PPR repeat^4-25^E:0.0037	.	.	KOG4197^Pentatricopeptide repeat-containing protein	GO:0005739^cellular_component^mitochondrion	.	.	.
comp273_c0	comp273_c0_seq1	.	.	.	.	.	.	.	.	.	.	.	.	.	.	.
comp274_c0	comp274_c0_seq1	.	.	.	.	.	.	.	.	.	.	.	.	.	.	.
comp277_c0	comp277_c0_seq1	.	.	.	.	.	.	.	.	.	.	.	.	.	.	.
comp277_c0	comp277_c0_seq2	.	.	.	.	.	.	.	.	.	.	.	.	.	.	.
comp279_c0	comp279_c0_seq1	.	.	.	.	.	.	.	.	.	.	.	.	.	.	.
comp280_c0	comp280_c0_seq1	.	.	.	.	.	.	.	.	.	.	.	.	.	.	.
comp281_c0	comp281_c0_seq1	.	.	.	.	.	.	.	.	.	.	.	.	.	.	.
comp284_c0	comp284_c0_seq1	.	.	.	.	.	.	.	.	.	.	.	.	.	.	.
comp285_c0	comp285_c0_seq1	.	.	.	.	.	.	.	.	.	.	.	.	.	.	.
comp287_c0	comp287_c0_seq1	.	.	.	.	.	.	.	.	.	.	.	.	.	.	.
comp287_c0	comp287_c0_seq2	.	.	.	.	.	.	.	.	.	.	.	.	.	.	.
comp289_c0	comp289_c0_seq1	.	.	.	.	.	.	.	.	.	.	.	.	.	.	.
comp290_c0	comp290_c0_seq1	.	.	.	.	.	.	.	.	.	.	.	.	.	.	.
comp290_c0	comp290_c0_seq2	.	.	.	.	.	.	.	.	.	.	.	.	.	.	.
comp291_c0	comp291_c0_seq1	.	.	.	.	.	.	.	.	.	.	.	.	.	.	.
comp291_c0	comp291_c0_seq2	.	.	.	.	.	.	.	.	.	.	.	.	.	.	.
comp294_c0	comp294_c0_seq1	.	.	.	.	.	.	.	.	.	.	.	.	.	.	.
comp294_c0	comp294_c0_seq2	.	.	.	.	.	.	.	.	.	.	.	.	.	.	.
comp295_c0	comp295_c0_seq1	.	.	.	.	.	.	.	.	.	.	.	.	.	.	.
comp295_c0	comp295_c0_seq2	.	.	.	m.200	1-363[-]	sp|Q9M8J5|M2K8_ARATH^Q9M8J5^Q:148-363,H:48-120^42.47%ID^E:2e-09^RecName: Full=Mitogen-activated protein kinase kinase 8;^Eukaryota; Viridiplantae; Streptophyta; Embryophyta; Tracheophyta; Spermatophyta; Magnoliophyta; eudicotyledons; Gunneridae; Pentapetalae; rosids; malvids; Brassicales; Brassicaceae; Camelineae; Arabidopsis	.	PF00069.20^Pkinase^Protein kinase domain^57-115^E:1.3e-06	.	.	COG0515^Serine Threonine protein kinase	GO:0005524^molecular_function^ATP binding`GO:0004708^molecular_function^MAP kinase kinase activity`GO:0004674^molecular_function^protein serine/threonine kinase activity`GO:0000187^biological_process^activation of MAPK activity`GO:0000165^biological_process^MAPK cascade	GO:0004672^molecular_function^protein kinase activity`GO:0005524^molecular_function^ATP binding`GO:0006468^biological_process^protein phosphorylation	.	.
comp296_c0	comp296_c0_seq1	.	.	.	.	.	.	.	.	.	.	.	.	.	.	.
comp298_c0	comp298_c0_seq1	.	.	.	.	.	.	.	.	.	.	.	.	.	.	.
comp298_c0	comp298_c0_seq2	.	.	.	.	.	.	.	.	.	.	.	.	.	.	.
comp301_c0	comp301_c0_seq1	.	.	.	m.201	1-426[+]	.	.	.	.	.	.	.	.	.	.
comp302_c0	comp302_c0_seq1	.	.	.	.	.	.	.	.	.	.	.	.	.	.	.
comp303_c0	comp303_c0_seq1	.	.	.	.	.	.	.	.	.	.	.	.	.	.	.
comp305_c0	comp305_c0_seq1	.	.	.	.	.	.	.	.	.	.	.	.	.	.	.
comp305_c0	comp305_c0_seq2	.	.	.	.	.	.	.	.	.	.	.	.	.	.	.
comp306_c0	comp306_c0_seq1	.	.	.	m.204	1-309[-]	.	.	.	.	.	.	.	.	.	.
comp308_c0	comp308_c0_seq1	.	.	.	.	.	.	.	.	.	.	.	.	.	.	.
comp309_c0	comp309_c0_seq1	.	.	.	.	.	.	.	.	.	.	.	.	.	.	.
comp310_c0	comp310_c0_seq1	.	.	.	.	.	.	.	.	.	.	.	.	.	.	.
comp310_c0	comp310_c0_seq2	.	.	.	.	.	.	.	.	.	.	.	.	.	.	.
comp313_c0	comp313_c0_seq1	.	.	.	.	.	.	.	.	.	.	.	.	.	.	.
comp315_c0	comp315_c0_seq1	.	.	.	.	.	.	.	.	.	.	.	.	.	.	.
comp319_c0	comp319_c0_seq1	.	.	.	.	.	.	.	.	.	.	.	.	.	.	.
comp319_c0	comp319_c0_seq2	.	.	.	.	.	.	.	.	.	.	.	.	.	.	.
comp320_c0	comp320_c0_seq1	.	.	.	.	.	.	.	.	.	.	.	.	.	.	.
comp321_c0	comp321_c0_seq1	.	.	.	.	.	.	.	.	.	.	.	.	.	.	.
comp321_c0	comp321_c0_seq2	.	.	.	.	.	.	.	.	.	.	.	.	.	.	.
comp322_c0	comp322_c0_seq1	.	.	.	.	.	.	.	.	.	.	.	.	.	.	.
comp325_c0	comp325_c0_seq1	.	.	.	.	.	.	.	.	.	.	.	.	.	.	.
comp325_c0	comp325_c0_seq2	.	.	.	m.210	68-649[+]	.	.	.	.	.	.	.	.	.	.
comp326_c0	comp326_c0_seq1	.	.	.	.	.	.	.	.	.	.	.	.	.	.	.
comp327_c0	comp327_c0_seq1	.	.	.	.	.	.	.	.	.	.	.	.	.	.	.
comp327_c0	comp327_c0_seq2	.	.	.	.	.	.	.	.	.	.	.	.	.	.	.
comp328_c0	comp328_c0_seq1	.	.	.	.	.	.	.	.	.	.	.	.	.	.	.
comp331_c0	comp331_c0_seq1	.	.	.	m.213	388-744[-]	.	.	.	.	.	.	.	.	.	.
comp332_c0	comp332_c0_seq1	.	.	.	.	.	.	.	.	.	.	.	.	.	.	.
comp332_c0	comp332_c0_seq2	.	.	.	m.214	2-442[-]	sp|O13983|HRQ1_SCHPO^O13983^Q:1-441,H:453-594^37.16%ID^E:2e-24^RecName: Full=Putative ATP-dependent helicase hrq1;^Eukaryota; Fungi; Dikarya; Ascomycota; Taphrinomycotina; Schizosaccharomycetes; Schizosaccharomycetales; Schizosaccharomycetaceae; Schizosaccharomyces	.	.	.	.	COG1205^DEAD DEAH box helicase	GO:0005634^cellular_component^nucleus`GO:0035861^cellular_component^site of double-strand break`GO:0005524^molecular_function^ATP binding`GO:0043140^molecular_function^ATP-dependent 3'-5' DNA helicase activity`GO:0000405^molecular_function^bubble DNA binding`GO:0032508^biological_process^DNA duplex unwinding`GO:0006289^biological_process^nucleotide-excision repair`GO:1901255^biological_process^nu…	.	.	.
comp334_c0	comp334_c0_seq1	.	.	.	.	.	.	.	.	.	.	.	.	.	.	.
comp335_c0	comp335_c0_seq1	.	.	.	.	.	.	.	.	.	.	.	.	.	.	.
comp337_c0	comp337_c0_seq1	.	.	.	m.215	1-303[+]	.	.	.	sigP:1^21^0.566^YES	.	.	.	.	.	.
comp338_c0	comp338_c0_seq1	.	.	.	.	.	.	.	.	.	.	.	.	.	.	.
comp338_c0	comp338_c0_seq2	.	.	.	.	.	.	.	.	.	.	.	.	.	.	.
comp339_c0	comp339_c0_seq1	.	.	.	m.216	3-707[-]	.	.	.	.	.	.	.	.	.	.
comp339_c0	comp339_c0_seq2	.	.	.	m.217	3-557[-]	.	.	.	.	.	.	.	.	.	.
comp341_c0	comp341_c0_seq1	.	.	.	m.218	44-952[+]	.	.	PF02037.22^SAP^SAP domain^13-42^E:5.3e-10	.	.	.	.	GO:0003676^molecular_function^nucleic acid binding	.	.
comp342_c0	comp342_c0_seq1	.	.	.	.	.	.	.	.	.	.	.	.	.	.	.
comp342_c0	comp342_c0_seq2	.	.	.	.	.	.	.	.	.	.	.	.	.	.	.
comp344_c0	comp344_c0_seq1	.	.	.	.	.	.	.	.	.	.	.	.	.	.	.
comp345_c0	comp345_c0_seq1	.	.	.	.	.	.	.	.	.	.	.	.	.	.	.
comp346_c0	comp346_c0_seq1	.	.	.	m.220	2-466[-]	.	.	PF11926.3^DUF3444^Domain of unknown function (DUF3444)^56-155^E:1.8e-29	.	.	.	.	.	.	.
comp348_c0	comp348_c0_seq1	.	.	.	.	.	.	.	.	.	.	.	.	.	.	.
comp348_c0	comp348_c0_seq2	.	.	.	.	.	.	.	.	.	.	.	.	.	.	.
comp349_c0	comp349_c0_seq1	.	.	.	.	.	.	.	.	.	.	.	.	.	.	.
comp351_c0	comp351_c0_seq1	.	.	.	m.224	3-389[-]	.	.	.	.	.	.	.	.	.	.
comp351_c0	comp351_c0_seq2	.	.	.	m.229	2-355[-]	.	.	.	.	.	.	.	.	.	.
comp352_c0	comp352_c0_seq1	.	.	.	.	.	.	.	.	.	.	.	.	.	.	.
comp355_c0	comp355_c0_seq1	.	.	.	.	.	.	.	.	.	.	.	.	.	.	.
comp356_c0	comp356_c0_seq1	.	.	.	.	.	.	.	.	.	.	.	.	.	.	.
comp357_c0	comp357_c0_seq1	.	.	.	.	.	.	.	.	.	.	.	.	.	.	.
comp359_c0	comp359_c0_seq1	.	.	.	.	.	.	.	.	.	.	.	.	.	.	.
comp359_c0	comp359_c0_seq2	.	.	.	.	.	.	.	.	.	.	.	.	.	.	.
comp360_c0	comp360_c0_seq1	.	.	.	m.238	1-1599[-]	sp|Q9LZQ1|TBL6_ARATH^Q9LZQ1^Q:640-1599,H:138-457^64.69%ID^E:1e-156^RecName: Full=Protein trichome birefringence-like 6;^Eukaryota; Viridiplantae; Streptophyta; Embryophyta; Tracheophyta; Spermatophyta; Magnoliophyta; eudicotyledons; Gunneridae; Pentapetalae; rosids; malvids; Brassicales; Brassicaceae; Camelineae; Arabidopsis	.	PF14416.1^PMR5N^PMR5 N terminal Domain^214-265^E:3.9e-22`PF13839.1^PC-Esterase^GDSL/SGNH-like Acyl-Esterase family found in Pmr5 and Cas1p^266-533^E:1.4e-66	.	.	.	GO:0016021^cellular_component^integral component of membrane	.	.	.
comp360_c0	comp360_c0_seq2	.	.	.	m.239	605-1648[-]	sp|Q9LZQ1|TBL6_ARATH^Q9LZQ1^Q:640-996,H:138-256^62.18%ID^E:5e-52^RecName: Full=Protein trichome birefringence-like 6;^Eukaryota; Viridiplantae; Streptophyta; Embryophyta; Tracheophyta; Spermatophyta; Magnoliophyta; eudicotyledons; Gunneridae; Pentapetalae; rosids; malvids; Brassicales; Brassicaceae; Camelineae; Arabidopsis	.	PF14416.1^PMR5N^PMR5 N terminal Domain^214-265^E:2.1e-22`PF13839.1^PC-Esterase^GDSL/SGNH-like Acyl-Esterase family found in Pmr5 and Cas1p^266-331^E:1.1e-16	.	.	.	GO:0016021^cellular_component^integral component of membrane	.	.	.
comp361_c0	comp361_c0_seq1	.	.	.	.	.	.	.	.	.	.	.	.	.	.	.
comp361_c0	comp361_c0_seq2	.	.	.	.	.	.	.	.	.	.	.	.	.	.	.
comp362_c0	comp362_c0_seq1	.	.	.	m.240	162-1529[-]	.	.	.	.	.	.	.	.	.	.
comp363_c0	comp363_c0_seq1	.	.	.	.	.	.	.	.	.	.	.	.	.	.	.
comp364_c0	comp364_c0_seq1	.	.	.	.	.	.	.	.	.	.	.	.	.	.	.
comp365_c0	comp365_c0_seq1	.	.	.	.	.	.	.	.	.	.	.	.	.	.	.
comp366_c0	comp366_c0_seq1	.	.	.	.	.	.	.	.	.	.	.	.	.	.	.
comp367_c0	comp367_c0_seq1	.	.	.	.	.	.	.	.	.	.	.	.	.	.	.
comp369_c0	comp369_c0_seq1	.	.	.	.	.	.	.	.	.	.	.	.	.	.	.
comp376_c0	comp376_c0_seq1	.	.	.	.	.	.	.	.	.	.	.	.	.	.	.
comp378_c0	comp378_c0_seq1	.	.	.	.	.	.	.	.	.	.	.	.	.	.	.
comp379_c0	comp379_c0_seq1	.	.	.	.	.	.	.	.	.	.	.	.	.	.	.
comp380_c0	comp380_c0_seq1	.	.	.	m.242	388-741[-]	sp|P0C2F6|RNHX1_ARATH^P0C2F6^Q:291-4,H:9-103^33.33%ID^E:1e-09^RecName: Full=Putative ribonuclease H protein At1g65750;^Eukaryota; Viridiplantae; Streptophyta; Embryophyta; Tracheophyta; Spermatophyta; Magnoliophyta; eudicotyledons; Gunneridae; Pentapetalae; rosids; malvids; Brassicales; Brassicaceae; Camelineae; Arabidopsis	.	.	.	.	.	GO:0046872^molecular_function^metal ion binding`GO:0003676^molecular_function^nucleic acid binding`GO:0004523^molecular_function^RNA-DNA hybrid ribonuclease activity	.	.	.
comp381_c0	comp381_c0_seq1	.	.	.	.	.	.	.	.	.	.	.	.	.	.	.
comp382_c0	comp382_c0_seq1	.	.	.	.	.	.	.	.	.	.	.	.	.	.	.
comp383_c0	comp383_c0_seq1	.	.	.	.	.	.	.	.	.	.	.	.	.	.	.
comp385_c0	comp385_c0_seq1	.	.	.	.	.	.	.	.	.	.	.	.	.	.	.
comp387_c0	comp387_c0_seq1	.	.	.	.	.	.	.	.	.	.	.	.	.	.	.
comp388_c0	comp388_c0_seq1	.	.	.	.	.	.	.	.	.	.	.	.	.	.	.
comp389_c0	comp389_c0_seq1	.	.	.	.	.	.	.	.	.	.	.	.	.	.	.
comp390_c0	comp390_c0_seq1	.	.	.	.	.	.	.	.	.	.	.	.	.	.	.
comp391_c0	comp391_c0_seq1	.	.	.	.	.	.	.	.	.	.	.	.	.	.	.
comp391_c0	comp391_c0_seq2	.	.	.	.	.	.	.	.	.	.	.	.	.	.	.
comp393_c0	comp393_c0_seq1	.	.	.	.	.	.	.	.	.	.	.	.	.	.	.
comp394_c0	comp394_c0_seq1	.	.	.	.	.	.	.	.	.	.	.	.	.	.	.
comp394_c0	comp394_c0_seq2	.	.	.	.	.	.	.	.	.	.	.	.	.	.	.
comp395_c0	comp395_c0_seq1	.	.	.	.	.	.	.	.	.	.	.	.	.	.	.
comp395_c0	comp395_c0_seq2	.	.	.	.	.	.	.	.	.	.	.	.	.	.	.
comp399_c0	comp399_c0_seq1	.	.	.	.	.	.	.	.	.	.	.	.	.	.	.
comp400_c0	comp400_c0_seq1	.	.	.	m.245	3-425[-]	.	.	.	.	.	.	.	.	.	.
comp401_c0	comp401_c0_seq1	.	.	.	.	.	.	.	.	.	.	.	.	.	.	.
comp401_c0	comp401_c0_seq2	.	.	.	.	.	.	.	.	.	.	.	.	.	.	.
comp402_c0	comp402_c0_seq1	.	.	.	m.246	83-445[+]	.	.	.	.	ExpAA=28.42^PredHel=1^Topology=i60-82o	.	.	.	.	.
comp403_c0	comp403_c0_seq1	.	.	.	.	.	.	.	.	.	.	.	.	.	.	.
comp404_c0	comp404_c0_seq1	.	.	.	.	.	.	.	.	.	.	.	.	.	.	.
comp405_c0	comp405_c0_seq1	.	.	.	.	.	.	.	.	.	.	.	.	.	.	.
comp405_c0	comp405_c0_seq2	.	.	.	.	.	.	.	.	.	.	.	.	.	.	.
comp406_c0	comp406_c0_seq1	.	.	.	.	.	.	.	.	.	.	.	.	.	.	.
comp409_c0	comp409_c0_seq1	.	.	.	.	.	.	.	.	.	.	.	.	.	.	.
comp412_c0	comp412_c0_seq1	.	.	.	m.249	2-556[+]	.	.	.	.	.	.	.	.	.	.
comp413_c0	comp413_c0_seq1	.	.	.	.	.	.	.	.	.	.	.	.	.	.	.
comp414_c0	comp414_c0_seq1	.	.	.	.	.	.	.	.	.	.	.	.	.	.	.
comp415_c0	comp415_c0_seq1	.	.	.	.	.	.	.	.	.	.	.	.	.	.	.
comp418_c0	comp418_c0_seq1	.	.	.	.	.	.	.	.	.	.	.	.	.	.	.
comp419_c0	comp419_c0_seq1	.	.	.	.	.	.	.	.	.	.	.	.	.	.	.
comp420_c0	comp420_c0_seq1	.	.	.	.	.	.	.	.	.	.	.	.	.	.	.
comp421_c0	comp421_c0_seq1	.	.	.	m.250	2-337[+]	.	.	.	sigP:1^21^0.564^YES	ExpAA=45.94^PredHel=2^Topology=o15-37i44-66o	.	.	.	.	.
comp422_c0	comp422_c0_seq1	.	.	.	m.251	3-581[+]	.	.	.	.	.	.	.	.	.	.
comp423_c0	comp423_c0_seq1	.	.	.	.	.	.	.	.	.	.	.	.	.	.	.
comp425_c0	comp425_c0_seq1	.	.	.	.	.	.	.	.	.	.	.	.	.	.	.
comp426_c0	comp426_c0_seq1	.	.	.	.	.	.	.	.	.	.	.	.	.	.	.
comp428_c0	comp428_c0_seq1	.	.	.	.	.	.	.	.	.	.	.	.	.	.	.
comp429_c0	comp429_c0_seq1	.	.	.	.	.	.	.	.	.	.	.	.	.	.	.
comp432_c0	comp432_c0_seq1	.	.	.	.	.	.	.	.	.	.	.	.	.	.	.
comp435_c0	comp435_c0_seq1	.	.	.	.	.	.	.	.	.	.	.	.	.	.	.
comp436_c0	comp436_c0_seq1	.	.	.	.	.	.	.	.	.	.	.	.	.	.	.
comp436_c0	comp436_c0_seq2	.	.	.	.	.	.	.	.	.	.	.	.	.	.	.
comp437_c0	comp437_c0_seq1	.	.	.	.	.	.	.	.	.	.	.	.	.	.	.
comp437_c0	comp437_c0_seq2	.	.	.	.	.	.	.	.	.	.	.	.	.	.	.
comp438_c0	comp438_c0_seq1	.	.	.	m.257	376-1155[-]	sp|Q9CAZ0|SKI24_ARATH^Q9CAZ0^Q:64-726,H:1-218^45.25%ID^E:4e-37^RecName: Full=F-box protein SKIP24;^Eukaryota; Viridiplantae; Streptophyta; Embryophyta; Tracheophyta; Spermatophyta; Magnoliophyta; eudicotyledons; Gunneridae; Pentapetalae; rosids; malvids; Brassicales; Brassicaceae; Camelineae; Arabidopsis	.	PF12937.2^F-box-like^F-box-like^25-73^E:1e-05	.	.	.	GO:0016567^biological_process^protein ubiquitination	GO:0005515^molecular_function^protein binding	.	.
comp438_c0	comp438_c0_seq2	.	.	.	.	.	.	.	.	.	.	.	.	.	.	.
comp439_c0	comp439_c0_seq1	.	.	.	m.259	203-808[-]	sp|P69646|RR4_LOLPR^P69646^Q:1-603,H:1-201^100%ID^E:6e-144^RecName: Full=30S ribosomal protein S4, chloroplastic;^Eukaryota; Viridiplantae; Streptophyta; Embryophyta; Tracheophyta; Spermatophyta; Magnoliophyta; Liliopsida; Poales; Poaceae; BEP clade; Pooideae; Poeae; Loliinae; Lolium	.	PF00163.14^Ribosomal_S4^Ribosomal protein S4/S9 N-terminal domain^2-88^E:9.1e-27`PF01479.20^S4^S4 domain^89-136^E:4.6e-21	.	.	.	GO:0009507^cellular_component^chloroplast`GO:0015935^cellular_component^small ribosomal subunit`GO:0019843^molecular_function^rRNA binding`GO:0003735^molecular_function^structural constituent of ribosome`GO:0006412^biological_process^translation	GO:0019843^molecular_function^rRNA binding`GO:0005622^cellular_component^intracellular`GO:0003723^molecular_function^RNA binding	.	.
comp440_c0	comp440_c0_seq1	.	.	.	m.261	3-353[-]	.	.	.	.	.	.	.	.	.	.
comp440_c0	comp440_c0_seq2	.	.	.	m.265	3-383[-]	.	.	.	.	.	.	.	.	.	.
comp441_c0	comp441_c0_seq2	.	.	.	.	.	.	.	.	.	.	.	.	.	.	.
comp444_c0	comp444_c0_seq1	.	.	.	.	.	.	.	.	.	.	.	.	.	.	.
comp445_c0	comp445_c0_seq1	.	.	.	.	.	.	.	.	.	.	.	.	.	.	.
comp447_c0	comp447_c0_seq1	.	.	.	m.270	2-664[+]	.	.	.	.	.	.	.	.	.	.
comp448_c0	comp448_c0_seq1	.	.	.	m.273	1-993[+]	sp|P23799|ESAG8_TRYBB^P23799^Q:304-939,H:306-506^28.3%ID^E:4e-12^RecName: Full=Putative adenylate cyclase regulatory protein;^Eukaryota; Euglenozoa; Kinetoplastida; Trypanosomatidae; Trypanosoma`sp|P23799|ESAG8_TRYBB^P23799^Q:352-888,H:389-587^25.74%ID^E:9e-06^RecName: Full=Putative adenylate cyclase regulatory protein;^Eukaryota; Euglenozoa; Kinetoplastida; Trypanosomatidae; Trypanosoma	.	PF13504.1^LRR_7^Leucine rich repeat^18-27^E:14000`PF13504.1^LRR_7^Leucine rich repeat^65-82^E:1500`PF13504.1^LRR_7^Leucine rich repeat^102-109^E:14000`PF13504.1^LRR_7^Leucine rich repeat^122-138^E:780`PF13504.1^LRR_7^Leucine rich repeat^150-162^E:1000`PF13504.1^LRR_7^Leucine rich repeat^172-188^E:3800`PF13504.1^LRR_7^Leucine rich repeat^194-205^E:7.9`PF13504.1^LRR_7^Leucine rich repeat^217-233^E:…	.	.	.	GO:0003677^molecular_function^DNA binding`GO:0008270^molecular_function^zinc ion binding`GO:0006171^biological_process^cAMP biosynthetic process	GO:0005515^molecular_function^protein binding	.	.
comp448_c0	comp448_c0_seq1	.	.	.	m.274	859-1203[-]	.	.	.	.	.	.	.	.	.	.
comp450_c0	comp450_c0_seq1	.	.	.	.	.	.	.	.	.	.	.	.	.	.	.
comp453_c0	comp453_c0_seq1	.	.	.	.	.	.	.	.	.	.	.	.	.	.	.
comp454_c0	comp454_c0_seq1	.	.	.	.	.	.	.	.	.	.	.	.	.	.	.
comp455_c0	comp455_c0_seq1	.	.	.	.	.	.	.	.	.	.	.	.	.	.	.
comp456_c0	comp456_c0_seq1	.	.	.	.	.	.	.	.	.	.	.	.	.	.	.
comp458_c0	comp458_c0_seq1	.	.	.	.	.	.	.	.	.	.	.	.	.	.	.
comp458_c0	comp458_c0_seq2	.	.	.	.	.	.	.	.	.	.	.	.	.	.	.
comp461_c0	comp461_c0_seq1	.	.	.	.	.	.	.	.	.	.	.	.	.	.	.
comp462_c0	comp462_c0_seq1	.	.	.	.	.	.	.	.	.	.	.	.	.	.	.
comp465_c0	comp465_c0_seq1	.	.	.	.	.	.	.	.	.	.	.	.	.	.	.
comp467_c0	comp467_c0_seq1	.	.	.	m.275	41-388[-]	.	.	.	.	ExpAA=20.70^PredHel=1^Topology=o10-32i	.	.	.	.	.
comp469_c0	comp469_c0_seq1	.	.	.	m.276	242-544[-]	.	.	.	.	.	.	.	.	.	.
comp471_c0	comp471_c0_seq1	.	.	.	.	.	.	.	.	.	.	.	.	.	.	.
comp472_c0	comp472_c0_seq1	.	.	.	.	.	.	.	.	.	.	.	.	.	.	.
comp473_c0	comp473_c0_seq1	.	.	.	.	.	.	.	.	.	.	.	.	.	.	.
comp474_c0	comp474_c0_seq1	.	.	.	.	.	.	.	.	.	.	.	.	.	.	.
comp476_c0	comp476_c0_seq1	.	.	.	.	.	.	.	.	.	.	.	.	.	.	.
comp482_c0	comp482_c0_seq1	.	.	.	m.277	3-341[-]	.	.	.	.	.	.	.	.	.	.
comp483_c0	comp483_c0_seq1	.	.	.	m.278	3-977[-]	.	.	.	.	.	.	.	.	.	.
comp483_c0	comp483_c0_seq2	.	.	.	m.280	3-1064[-]	.	.	.	.	.	.	.	.	.	.
comp484_c0	comp484_c0_seq1	.	.	.	.	.	.	.	.	.	.	.	.	.	.	.
comp485_c0	comp485_c0_seq1	.	.	.	m.282	1-822[-]	sp|A2RUV5|HFM1_XENTR^A2RUV5^Q:106-822,H:133-367^45.71%ID^E:3e-52^RecName: Full=Probable ATP-dependent DNA helicase HFM1;^Eukaryota; Metazoa; Chordata; Craniata; Vertebrata; Euteleostomi; Amphibia; Batrachia; Anura; Pipoidea; Pipidae; Xenopodinae; Xenopus; Silurana	.	PF00270.24^DEAD^DEAD/DEAH box helicase^55-241^E:1.9e-23`PF04851.10^ResIII^Type III restriction enzyme, res subunit^69-205^E:5e-07	.	.	.	GO:0005524^molecular_function^ATP binding`GO:0008026^molecular_function^ATP-dependent helicase activity`GO:0003676^molecular_function^nucleic acid binding	GO:0003676^molecular_function^nucleic acid binding`GO:0005524^molecular_function^ATP binding`GO:0003677^molecular_function^DNA binding`GO:0016787^molecular_function^hydrolase activity	.	.
comp487_c0	comp487_c0_seq1	.	.	.	m.284	2-568[-]	sp|A8Y9G2|RPOC2_LOLPR^A8Y9G2^Q:1-567,H:1135-1323^99.47%ID^E:1e-123^RecName: Full=DNA-directed RNA polymerase subunit beta'';^Eukaryota; Viridiplantae; Streptophyta; Embryophyta; Tracheophyta; Spermatophyta; Magnoliophyta; Liliopsida; Poales; Poaceae; BEP clade; Pooideae; Poeae; Loliinae; Lolium	.	.	.	.	.	GO:0009507^cellular_component^chloroplast`GO:0003677^molecular_function^DNA binding`GO:0003899^molecular_function^DNA-directed RNA polymerase activity`GO:0006351^biological_process^transcription, DNA-templated	.	.	.
comp488_c0	comp488_c0_seq1	.	.	.	m.285	34-342[-]	.	.	.	.	.	.	.	.	.	.
comp488_c0	comp488_c0_seq2	.	.	.	m.286	34-462[-]	.	.	.	.	.	.	.	.	.	.
comp489_c0	comp489_c0_seq1	.	.	.	.	.	.	.	.	.	.	.	.	.	.	.
comp490_c0	comp490_c0_seq1	.	.	.	m.288	2-616[+]	sp|Q96DC9|OTUB2_HUMAN^Q96DC9^Q:1-582,H:30-215^25.77%ID^E:2e-15^RecName: Full=Ubiquitin thioesterase OTUB2;^Eukaryota; Metazoa; Chordata; Craniata; Vertebrata; Euteleostomi; Mammalia; Eutheria; Euarchontoglires; Primates; Haplorrhini; Catarrhini; Hominidae; Homo	.	PF10275.4^Peptidase_C65^Peptidase C65 Otubain^1-178^E:3.4e-28	.	.	.	GO:0005634^cellular_component^nucleus`GO:0008242^molecular_function^omega peptidase activity`GO:0004843^molecular_function^ubiquitin-specific protease activity`GO:0006520^biological_process^cellular amino acid metabolic process`GO:0016579^biological_process^protein deubiquitination`GO:0035871^biological_process^protein K11-linked deubiquitination`GO:0071108^biological_process^protein K48-linked d…	.	.	.
comp490_c0	comp490_c0_seq2	.	.	.	.	.	.	.	.	.	.	.	.	.	.	.
comp492_c0	comp492_c0_seq1	.	.	.	.	.	.	.	.	.	.	.	.	.	.	.
comp494_c0	comp494_c0_seq1	.	.	.	.	.	.	.	.	.	.	.	.	.	.	.
comp495_c0	comp495_c0_seq1	.	.	.	.	.	.	.	.	.	.	.	.	.	.	.
comp496_c0	comp496_c0_seq1	.	.	.	.	.	.	.	.	.	.	.	.	.	.	.
comp496_c0	comp496_c0_seq2	.	.	.	.	.	.	.	.	.	.	.	.	.	.	.
comp498_c0	comp498_c0_seq1	.	.	.	.	.	.	.	.	.	.	.	.	.	.	.
comp499_c0	comp499_c0_seq1	.	.	.	.	.	.	.	.	.	.	.	.	.	.	.
comp499_c0	comp499_c0_seq2	.	.	.	.	.	.	.	.	.	.	.	.	.	.	.
comp500_c0	comp500_c0_seq1	.	.	.	m.291	2-622[+]	sp|Q339D2|P2C71_ORYSJ^Q339D2^Q:16-618,H:261-461^82.09%ID^E:6e-117^RecName: Full=Probable protein phosphatase 2C 71;^Eukaryota; Viridiplantae; Streptophyta; Embryophyta; Tracheophyta; Spermatophyta; Magnoliophyta; Liliopsida; Poales; Poaceae; BEP clade; Ehrhartoideae; Oryzeae; Oryza	.	PF07228.7^SpoIIE^Stage II sporulation protein E (SpoIIE)^26-202^E:1.7e-10`PF13672.1^PP2C_2^Protein phosphatase 2C^44-162^E:2.1e-08	.	.	COG0631^Phosphatase	GO:0046872^molecular_function^metal ion binding`GO:0004721^molecular_function^phosphoprotein phosphatase activity	GO:0003824^molecular_function^catalytic activity	.	.
comp501_c0	comp501_c0_seq1	.	.	.	m.292	2-469[+]	sp|Q9CWY3|SETD6_MOUSE^Q9CWY3^Q:16-450,H:47-197^30.32%ID^E:1e-06^RecName: Full=N-lysine methyltransferase SETD6;^Eukaryota; Metazoa; Chordata; Craniata; Vertebrata; Euteleostomi; Mammalia; Eutheria; Euarchontoglires; Glires; Rodentia; Sciurognathi; Muroidea; Muridae; Murinae; Mus; Mus	.	.	.	.	.	GO:0005634^cellular_component^nucleus`GO:0016279^molecular_function^protein-lysine N-methyltransferase activity`GO:0032088^biological_process^negative regulation of NF-kappaB transcription factor activity`GO:0018026^biological_process^peptidyl-lysine monomethylation`GO:0050727^biological_process^regulation of inflammatory response	.	.	.
comp504_c0	comp504_c0_seq1	.	.	.	.	.	.	.	.	.	.	.	.	.	.	.
comp505_c0	comp505_c0_seq1	.	.	.	.	.	.	.	.	.	.	.	.	.	.	.
comp506_c0	comp506_c0_seq1	.	.	.	.	.	.	.	.	.	.	.	.	.	.	.
comp507_c0	comp507_c0_seq1	.	.	.	m.294	1-615[+]	.	.	.	.	.	.	.	.	.	.
comp507_c0	comp507_c0_seq2	.	.	.	m.297	3-587[-]	.	.	.	.	ExpAA=44.53^PredHel=2^Topology=i131-153o158-180i	.	.	.	.	.
comp510_c0	comp510_c0_seq1	.	.	.	.	.	.	.	.	.	.	.	.	.	.	.
comp511_c0	comp511_c0_seq1	.	.	.	m.299	2-835[+]	sp|Q0DBU5|RH31_ORYSJ^Q0DBU5^Q:1-831,H:111-387^96.39%ID^E:0^RecName: Full=DEAD-box ATP-dependent RNA helicase 31;^Eukaryota; Viridiplantae; Streptophyta; Embryophyta; Tracheophyta; Spermatophyta; Magnoliophyta; Liliopsida; Poales; Poaceae; BEP clade; Ehrhartoideae; Oryzeae; Oryza	.	PF00270.24^DEAD^DEAD/DEAH box helicase^1-171^E:3.3e-43`PF04851.10^ResIII^Type III restriction enzyme, res subunit^7-166^E:2.7e-07	.	.	COG0513^atp-dependent rna helicase	GO:0005524^molecular_function^ATP binding`GO:0008026^molecular_function^ATP-dependent helicase activity`GO:0003723^molecular_function^RNA binding	GO:0003676^molecular_function^nucleic acid binding`GO:0005524^molecular_function^ATP binding`GO:0003677^molecular_function^DNA binding`GO:0016787^molecular_function^hydrolase activity	.	.
comp514_c0	comp514_c0_seq1	.	.	.	.	.	.	.	.	.	.	.	.	.	.	.
comp516_c0	comp516_c0_seq1	.	.	.	.	.	.	.	.	.	.	.	.	.	.	.
comp518_c0	comp518_c0_seq1	.	.	.	m.302	87-542[+]	sp|Q8GUM3|AAP5_ARATH^Q8GUM3^Q:453-79,H:347-476^63.08%ID^E:2e-40^RecName: Full=Amino acid permease 5;^Eukaryota; Viridiplantae; Streptophyta; Embryophyta; Tracheophyta; Spermatophyta; Magnoliophyta; eudicotyledons; Gunneridae; Pentapetalae; rosids; malvids; Brassicales; Brassicaceae; Camelineae; Arabidopsis	.	.	.	.	.	GO:0016021^cellular_component^integral component of membrane`GO:0005886^cellular_component^plasma membrane`GO:0015171^molecular_function^amino acid transmembrane transporter activity`GO:0015174^molecular_function^basic amino acid transmembrane transporter activity`GO:0015293^molecular_function^symporter activity`GO:0003333^biological_process^amino acid transmembrane transport`GO:0015809^biologica…	.	.	.
comp521_c0	comp521_c0_seq1	.	.	.	.	.	.	.	.	.	.	.	.	.	.	.
comp522_c0	comp522_c0_seq1	.	.	.	.	.	.	.	.	.	.	.	.	.	.	.
comp524_c0	comp524_c0_seq1	.	.	.	.	.	.	.	.	.	.	.	.	.	.	.
comp525_c0	comp525_c0_seq1	.	.	.	.	.	.	.	.	.	.	.	.	.	.	.
comp526_c0	comp526_c0_seq1	.	.	.	m.305	256-672[+]	.	.	.	.	.	.	.	.	.	.
comp527_c0	comp527_c0_seq1	.	.	.	.	.	.	.	.	.	.	.	.	.	.	.
comp528_c0	comp528_c0_seq1	.	.	.	.	.	.	.	.	.	.	.	.	.	.	.
comp529_c0	comp529_c0_seq1	.	.	.	m.307	1-1404[+]	sp|Q5U2W5|TBL3_RAT^Q5U2W5^Q:1-1401,H:74-522^38.87%ID^E:5e-99^RecName: Full=Transducin beta-like protein 3;^Eukaryota; Metazoa; Chordata; Craniata; Vertebrata; Euteleostomi; Mammalia; Eutheria; Euarchontoglires; Glires; Rodentia; Sciurognathi; Muroidea; Muridae; Murinae; Rattus`sp|Q5U2W5|TBL3_RAT^Q5U2W5^Q:7-1356,H:163-633^21.58%ID^E:1e-13^RecName: Full=Transducin beta-like protein 3;^Eukaryota; Me…	.	PF00400.27^WD40^WD domain, G-beta repeat^26-63^E:7.9e-10`PF00400.27^WD40^WD domain, G-beta repeat^68-107^E:5.8e-09`PF00400.27^WD40^WD domain, G-beta repeat^112-149^E:9.9e-10`PF00400.27^WD40^WD domain, G-beta repeat^317-357^E:2e-07`PF00400.27^WD40^WD domain, G-beta repeat^362-399^E:3.3e-09`PF00400.27^WD40^WD domain, G-beta repeat^427-452^E:0.0023	.	.	COG2319^repeat-containing protein	GO:0005730^cellular_component^nucleolus`GO:0032040^cellular_component^small-subunit processome`GO:0006364^biological_process^rRNA processing	GO:0005515^molecular_function^protein binding	.	.
comp531_c0	comp531_c0_seq1	.	.	.	.	.	.	.	.	.	.	.	.	.	.	.
comp532_c0	comp532_c0_seq1	.	.	.	.	.	.	.	.	.	.	.	.	.	.	.
comp536_c0	comp536_c0_seq1	.	.	.	.	.	.	.	.	.	.	.	.	.	.	.
comp537_c0	comp537_c0_seq1	.	.	.	.	.	.	.	.	.	.	.	.	.	.	.
comp537_c0	comp537_c0_seq2	.	.	.	.	.	.	.	.	.	.	.	.	.	.	.
comp538_c0	comp538_c0_seq1	.	.	.	.	.	.	.	.	.	.	.	.	.	.	.
comp540_c0	comp540_c0_seq1	.	.	.	.	.	.	.	.	.	.	.	.	.	.	.
comp542_c0	comp542_c0_seq1	.	.	.	.	.	.	.	.	.	.	.	.	.	.	.
comp545_c0	comp545_c0_seq1	.	.	.	.	.	.	.	.	.	.	.	.	.	.	.
comp546_c0	comp546_c0_seq1	.	.	.	m.311	2-472[+]	sp|P10978|POLX_TOBAC^P10978^Q:22-462,H:1084-1229^51.02%ID^E:2e-40^RecName: Full=Retrovirus-related Pol polyprotein from transposon TNT 1-94;^Eukaryota; Viridiplantae; Streptophyta; Embryophyta; Tracheophyta; Spermatophyta; Magnoliophyta; eudicotyledons; Gunneridae; Pentapetalae; asterids; lamiids; Solanales; Solanaceae; Nicotianoideae; Nicotianeae; Nicotiana	.	.	.	.	.	GO:0004190^molecular_function^aspartic-type endopeptidase activity`GO:0004519^molecular_function^endonuclease activity`GO:0003676^molecular_function^nucleic acid binding`GO:0003964^molecular_function^RNA-directed DNA polymerase activity`GO:0008270^molecular_function^zinc ion binding`GO:0015074^biological_process^DNA integration	.	.	.
comp547_c0	comp547_c0_seq1	.	.	.	.	.	.	.	.	.	.	.	.	.	.	.
comp549_c0	comp549_c0_seq1	.	.	.	.	.	.	.	.	.	.	.	.	.	.	.
comp552_c0	comp552_c0_seq1	.	.	.	.	.	.	.	.	.	.	.	.	.	.	.
comp553_c0	comp553_c0_seq1	.	.	.	.	.	.	.	.	.	.	.	.	.	.	.
comp554_c0	comp554_c0_seq1	.	.	.	.	.	.	.	.	.	.	.	.	.	.	.
comp555_c0	comp555_c0_seq1	.	.	.	.	.	.	.	.	.	.	.	.	.	.	.
comp557_c0	comp557_c0_seq1	.	.	.	.	.	.	.	.	.	.	.	.	.	.	.
comp558_c0	comp558_c0_seq1	.	.	.	.	.	.	.	.	.	.	.	.	.	.	.
comp559_c0	comp559_c0_seq1	.	.	.	.	.	.	.	.	.	.	.	.	.	.	.
comp561_c0	comp561_c0_seq1	.	.	.	.	.	.	.	.	.	.	.	.	.	.	.
comp562_c0	comp562_c0_seq1	.	.	.	.	.	.	.	.	.	.	.	.	.	.	.
comp563_c0	comp563_c0_seq1	.	.	.	m.313	1-786[+]	sp|Q4V7N2|NSUN2_XENLA^Q4V7N2^Q:88-777,H:404-602^27.27%ID^E:4e-15^RecName: Full=tRNA (cytosine(34)-C(5))-methyltransferase;^Eukaryota; Metazoa; Chordata; Craniata; Vertebrata; Euteleostomi; Amphibia; Batrachia; Anura; Pipoidea; Pipidae; Xenopodinae; Xenopus; Xenopus	.	.	.	.	.	GO:0005737^cellular_component^cytoplasm`GO:0005730^cellular_component^nucleolus`GO:0016428^molecular_function^tRNA (cytosine-5-)-methyltransferase activity`GO:0000049^molecular_function^tRNA binding	.	.	.
comp567_c0	comp567_c0_seq1	.	.	.	.	.	.	.	.	.	.	.	.	.	.	.
comp568_c0	comp568_c0_seq1	.	.	.	m.315	1490-2011[-]	sp|O04251|Y4211_ARATH^O04251^Q:124-519,H:10-138^30.83%ID^E:9e-11^RecName: Full=BRCT domain-containing protein At4g02110;^Eukaryota; Viridiplantae; Streptophyta; Embryophyta; Tracheophyta; Spermatophyta; Magnoliophyta; eudicotyledons; Gunneridae; Pentapetalae; rosids; malvids; Brassicales; Brassicaceae; Camelineae; Arabidopsis	.	PF00533.21^BRCT^BRCA1 C Terminus (BRCT) domain^41-120^E:3.8e-05	.	.	KOG1929^Topoisomerase (DNA) II binding protein 1	.	.	.	.
comp568_c0	comp568_c0_seq1	.	.	.	m.314	236-1459[-]	.	.	.	.	.	.	.	.	.	.
comp569_c0	comp569_c0_seq1	.	.	.	m.318	3-1079[+]	sp|Q99315|YG31B_YEAST^Q99315^Q:634-1068,H:560-708^41.06%ID^E:2e-28^RecName: Full=Transposon Ty3-G Gag-Pol polyprotein;^Eukaryota; Fungi; Dikarya; Ascomycota; Saccharomycotina; Saccharomycetes; Saccharomycetales; Saccharomycetaceae; Saccharomyces	.	PF08284.6^RVP_2^Retroviral aspartyl protease^47-137^E:2e-11`PF13650.1^Asp_protease_2^Aspartyl protease^52-130^E:1.9e-05`PF00078.22^RVT_1^Reverse transcriptase (RNA-dependent DNA polymerase)^287-356^E:4.3e-05	.	.	COG2801^Retrotransposon protein	GO:0005737^cellular_component^cytoplasm`GO:0005634^cellular_component^nucleus`GO:0000943^cellular_component^retrotransposon nucleocapsid`GO:0004190^molecular_function^aspartic-type endopeptidase activity`GO:0005524^molecular_function^ATP binding`GO:0003677^molecular_function^DNA binding`GO:0003887^molecular_function^DNA-directed DNA polymerase activity`GO:0008233^molecular_function^peptidase acti…	.	.	.
comp570_c0	comp570_c0_seq1	.	.	.	.	.	.	.	.	.	.	.	.	.	.	.
comp571_c0	comp571_c0_seq1	.	.	.	.	.	.	.	.	.	.	.	.	.	.	.
comp573_c0	comp573_c0_seq1	.	.	.	.	.	.	.	.	.	.	.	.	.	.	.
comp574_c0	comp574_c0_seq1	.	.	.	.	.	.	.	.	.	.	.	.	.	.	.
comp575_c0	comp575_c0_seq1	.	.	.	.	.	.	.	.	.	.	.	.	.	.	.
comp576_c0	comp576_c0_seq1	.	.	.	.	.	.	.	.	.	.	.	.	.	.	.
comp578_c0	comp578_c0_seq1	.	.	.	m.320	1-411[+]	.	.	.	.	.	.	.	.	.	.
comp579_c0	comp579_c0_seq1	.	.	.	.	.	.	.	.	.	.	.	.	.	.	.
comp579_c0	comp579_c0_seq2	.	.	.	.	.	.	.	.	.	.	.	.	.	.	.
comp580_c0	comp580_c0_seq1	.	.	.	.	.	.	.	.	.	.	.	.	.	.	.
comp581_c0	comp581_c0_seq1	.	.	.	m.325	2-445[-]	sp|Q9SV07|ASAT1_ARATH^Q9SV07^Q:70-444,H:56-192^35.25%ID^E:2e-12^RecName: Full=Acyl-CoA--sterol O-acyltransferase 1;^Eukaryota; Viridiplantae; Streptophyta; Embryophyta; Tracheophyta; Spermatophyta; Magnoliophyta; eudicotyledons; Gunneridae; Pentapetalae; rosids; malvids; Brassicales; Brassicaceae; Camelineae; Arabidopsis	.	.	.	ExpAA=79.51^PredHel=3^Topology=o20-42i76-95o110-132i	NOG122950^	GO:0016021^cellular_component^integral component of membrane`GO:0005515^molecular_function^protein binding`GO:0016746^molecular_function^transferase activity, transferring acyl groups`GO:0016127^biological_process^sterol catabolic process`GO:0034434^biological_process^sterol esterification	.	.	.
comp582_c0	comp582_c0_seq1	.	.	.	m.326	2-760[+]	sp|Q8R116|NOTUM_MOUSE^Q8R116^Q:1-573,H:211-396^26.79%ID^E:1e-07^RecName: Full=Protein notum homolog;^Eukaryota; Metazoa; Chordata; Craniata; Vertebrata; Euteleostomi; Mammalia; Eutheria; Euarchontoglires; Glires; Rodentia; Sciurognathi; Muroidea; Muridae; Murinae; Mus; Mus	.	PF03283.8^PAE^Pectinacetylesterase^1-230^E:3.3e-83	.	.	.	GO:0005576^cellular_component^extracellular region`GO:0016787^molecular_function^hydrolase activity	.	.	.
comp585_c0	comp585_c0_seq1	.	.	.	.	.	.	.	.	.	.	.	.	.	.	.
comp588_c0	comp588_c0_seq1	.	.	.	m.327	2-562[+]	sp|Q9LHY9|Y6112_ORYSJ^Q9LHY9^Q:157-555,H:36-173^52.17%ID^E:7e-38^RecName: Full=B3 domain-containing protein Os06g0112300;^Eukaryota; Viridiplantae; Streptophyta; Embryophyta; Tracheophyta; Spermatophyta; Magnoliophyta; Liliopsida; Poales; Poaceae; BEP clade; Ehrhartoideae; Oryzeae; Oryza	.	PF02362.16^B3^B3 DNA binding domain^72-165^E:2.3e-13	.	.	.	GO:0005634^cellular_component^nucleus`GO:0003677^molecular_function^DNA binding`GO:0006355^biological_process^regulation of transcription, DNA-templated`GO:0006351^biological_process^transcription, DNA-templated	GO:0003677^molecular_function^DNA binding	.	.
comp589_c0	comp589_c0_seq1	.	.	.	m.328	139-480[+]	.	.	.	.	.	.	.	.	.	.
comp592_c0	comp592_c0_seq1	.	.	.	.	.	.	.	.	.	.	.	.	.	.	.
comp594_c0	comp594_c0_seq1	.	.	.	m.330	3-638[-]	.	.	PF05175.9^MTS^Methyltransferase small domain^81-160^E:6.3e-06`PF12847.2^Methyltransf_18^Methyltransferase domain^86-165^E:9.3e-08	.	.	.	.	GO:0008168^molecular_function^methyltransferase activity	.	.
comp595_c0	comp595_c0_seq1	.	.	.	.	.	.	.	.	.	.	.	.	.	.	.
comp596_c0	comp596_c0_seq1	.	.	.	m.332	3-425[+]	.	.	.	sigP:1^20^0.645^YES	.	.	.	.	.	.
comp597_c0	comp597_c0_seq1	.	.	.	.	.	.	.	.	.	.	.	.	.	.	.
comp601_c0	comp601_c0_seq1	.	.	.	.	.	.	.	.	.	.	.	.	.	.	.
comp605_c0	comp605_c0_seq1	.	.	.	.	.	.	.	.	.	.	.	.	.	.	.
comp607_c0	comp607_c0_seq1	.	.	.	.	.	.	.	.	.	.	.	.	.	.	.
comp609_c0	comp609_c0_seq1	.	.	.	.	.	.	.	.	.	.	.	.	.	.	.
comp610_c0	comp610_c0_seq1	.	.	.	m.334	3-1448[-]	sp|Q9FH80|BAM8_ARATH^Q9FH80^Q:1-1446,H:139-611^57.02%ID^E:0^RecName: Full=Beta-amylase 8;^Eukaryota; Viridiplantae; Streptophyta; Embryophyta; Tracheophyta; Spermatophyta; Magnoliophyta; eudicotyledons; Gunneridae; Pentapetalae; rosids; malvids; Brassicales; Brassicaceae; Camelineae; Arabidopsis	.	PF05687.8^DUF822^Plant protein of unknown function (DUF822)^1-90^E:1.6e-08`PF01373.12^Glyco_hydro_14^Glycosyl hydrolase family 14^143-481^E:5.4e-75	.	.	.	GO:0005737^cellular_component^cytoplasm`GO:0005634^cellular_component^nucleus`GO:0016161^molecular_function^beta-amylase activity`GO:0003700^molecular_function^sequence-specific DNA binding transcription factor activity`GO:0000272^biological_process^polysaccharide catabolic process`GO:0048831^biological_process^regulation of shoot system development`GO:0006355^biological_process^regulation of tra…	GO:0016161^molecular_function^beta-amylase activity`GO:0000272^biological_process^polysaccharide catabolic process	.	.
comp611_c0	comp611_c0_seq1	.	.	.	.	.	.	.	.	.	.	.	.	.	.	.
comp612_c0	comp612_c0_seq1	.	.	.	.	.	.	.	.	.	.	.	.	.	.	.
comp614_c0	comp614_c0_seq1	.	.	.	m.336	1108-1488[-]	.	.	.	.	.	.	.	.	.	.
comp615_c0	comp615_c0_seq1	.	.	.	.	.	.	.	.	.	.	.	.	.	.	.
comp617_c0	comp617_c0_seq1	.	.	.	.	.	.	.	.	.	.	.	.	.	.	.
comp622_c0	comp622_c0_seq1	.	.	.	.	.	.	.	.	.	.	.	.	.	.	.
comp623_c0	comp623_c0_seq1	.	.	.	m.339	338-658[+]	.	.	.	.	.	.	.	.	.	.
comp623_c0	comp623_c0_seq2	.	.	.	m.340	102-422[+]	.	.	.	.	.	.	.	.	.	.
comp624_c0	comp624_c0_seq1	.	.	.	.	.	.	.	.	.	.	.	.	.	.	.
comp625_c0	comp625_c0_seq1	.	.	.	.	.	.	.	.	.	.	.	.	.	.	.
comp625_c0	comp625_c0_seq2	.	.	.	.	.	.	.	.	.	.	.	.	.	.	.
comp627_c0	comp627_c0_seq1	.	.	.	.	.	.	.	.	.	.	.	.	.	.	.
comp628_c0	comp628_c0_seq1	.	.	.	.	.	.	.	.	.	.	.	.	.	.	.
comp633_c0	comp633_c0_seq1	.	.	.	.	.	.	.	.	.	.	.	.	.	.	.
comp633_c0	comp633_c0_seq2	.	.	.	.	.	.	.	.	.	.	.	.	.	.	.
comp634_c0	comp634_c0_seq1	.	.	.	.	.	.	.	.	.	.	.	.	.	.	.
comp635_c0	comp635_c0_seq1	.	.	.	m.343	443-889[-]	sp|F9W301|KPSS1_ORYSJ^F9W301^Q:282-410,H:2-44^60.47%ID^E:2e-09^RecName: Full=Kinesin-1-like protein PSS1;^Eukaryota; Viridiplantae; Streptophyta; Embryophyta; Tracheophyta; Spermatophyta; Magnoliophyta; Liliopsida; Poales; Poaceae; BEP clade; Ehrhartoideae; Oryzeae; Oryza	.	.	.	.	.	GO:0005737^cellular_component^cytoplasm`GO:0005871^cellular_component^kinesin complex`GO:0005874^cellular_component^microtubule`GO:0005524^molecular_function^ATP binding`GO:0003777^molecular_function^microtubule motor activity`GO:0007018^biological_process^microtubule-based movement	.	.	.
comp636_c0	comp636_c0_seq1	.	.	.	m.344	2-340[-]	sp|Q9FJB5|RP8L3_ARATH^Q9FJB5^Q:4-276,H:809-899^30.77%ID^E:1e-08^RecName: Full=Disease resistance RPP8-like protein 3;^Eukaryota; Viridiplantae; Streptophyta; Embryophyta; Tracheophyta; Spermatophyta; Magnoliophyta; eudicotyledons; Gunneridae; Pentapetalae; rosids; malvids; Brassicales; Brassicaceae; Camelineae; Arabidopsis	.	.	.	.	KOG4658^resistance protein	GO:0005886^cellular_component^plasma membrane`GO:0043531^molecular_function^ADP binding`GO:0005524^molecular_function^ATP binding`GO:0006952^biological_process^defense response	.	.	.
comp637_c0	comp637_c0_seq1	.	.	.	.	.	.	.	.	.	.	.	.	.	.	.
comp639_c0	comp639_c0_seq1	.	.	.	.	.	.	.	.	.	.	.	.	.	.	.
comp641_c0	comp641_c0_seq1	.	.	.	m.347	77-1141[-]	sp|Q6IWL4|TRAF6_DANRE^Q6IWL4^Q:388-1038,H:99-369^24.73%ID^E:3e-10^RecName: Full=TNF receptor-associated factor 6;^Eukaryota; Metazoa; Chordata; Craniata; Vertebrata; Euteleostomi; Actinopterygii; Neopterygii; Teleostei; Ostariophysi; Cypriniformes; Cyprinidae; Danio	.	PF02176.13^zf-TRAF^TRAF-type zinc finger^208-266^E:3.9e-11	.	.	.	GO:0005737^cellular_component^cytoplasm`GO:0004842^molecular_function^ubiquitin-protein transferase activity`GO:0008270^molecular_function^zinc ion binding`GO:0045087^biological_process^innate immune response`GO:0045893^biological_process^positive regulation of transcription, DNA-templated`GO:0070534^biological_process^protein K63-linked ubiquitination`GO:0042981^biological_process^regulation of …	.	.	.
comp641_c0	comp641_c0_seq2	.	.	.	m.348	149-1213[-]	sp|Q6IWL4|TRAF6_DANRE^Q6IWL4^Q:388-1038,H:99-369^24.73%ID^E:3e-10^RecName: Full=TNF receptor-associated factor 6;^Eukaryota; Metazoa; Chordata; Craniata; Vertebrata; Euteleostomi; Actinopterygii; Neopterygii; Teleostei; Ostariophysi; Cypriniformes; Cyprinidae; Danio	.	PF02176.13^zf-TRAF^TRAF-type zinc finger^208-266^E:3.9e-11	.	.	.	GO:0005737^cellular_component^cytoplasm`GO:0004842^molecular_function^ubiquitin-protein transferase activity`GO:0008270^molecular_function^zinc ion binding`GO:0045087^biological_process^innate immune response`GO:0045893^biological_process^positive regulation of transcription, DNA-templated`GO:0070534^biological_process^protein K63-linked ubiquitination`GO:0042981^biological_process^regulation of …	.	.	.
comp643_c0	comp643_c0_seq1	.	.	.	.	.	.	.	.	.	.	.	.	.	.	.
comp646_c0	comp646_c0_seq1	.	.	.	.	.	.	.	.	.	.	.	.	.	.	.
comp647_c0	comp647_c0_seq1	.	.	.	.	.	.	.	.	.	.	.	.	.	.	.
comp648_c0	comp648_c0_seq1	.	.	.	.	.	.	.	.	.	.	.	.	.	.	.
comp649_c0	comp649_c0_seq1	.	.	.	.	.	.	.	.	.	.	.	.	.	.	.
comp649_c0	comp649_c0_seq2	.	.	.	.	.	.	.	.	.	.	.	.	.	.	.
comp651_c0	comp651_c0_seq1	.	.	.	.	.	.	.	.	.	.	.	.	.	.	.
comp652_c0	comp652_c0_seq1	.	.	.	.	.	.	.	.	.	.	.	.	.	.	.
comp653_c0	comp653_c0_seq1	.	.	.	.	.	.	.	.	.	.	.	.	.	.	.
comp655_c0	comp655_c0_seq1	.	.	.	.	.	.	.	.	.	.	.	.	.	.	.
comp656_c0	comp656_c0_seq1	.	.	.	.	.	.	.	.	.	.	.	.	.	.	.
comp657_c0	comp657_c0_seq1	.	.	.	.	.	.	.	.	.	.	.	.	.	.	.
comp658_c0	comp658_c0_seq1	.	.	.	.	.	.	.	.	.	.	.	.	.	.	.
comp659_c0	comp659_c0_seq1	.	.	.	.	.	.	.	.	.	.	.	.	.	.	.
comp660_c0	comp660_c0_seq1	.	.	.	.	.	.	.	.	.	.	.	.	.	.	.
comp661_c0	comp661_c0_seq1	.	.	.	.	.	.	.	.	.	.	.	.	.	.	.
comp662_c0	comp662_c0_seq1	.	.	.	.	.	.	.	.	.	.	.	.	.	.	.
comp668_c0	comp668_c0_seq1	.	.	.	.	.	.	.	.	.	.	.	.	.	.	.
comp669_c0	comp669_c0_seq1	.	.	.	m.351	151-747[-]	.	.	.	.	.	.	.	.	.	.
comp670_c0	comp670_c0_seq1	.	.	.	.	.	.	.	.	.	.	.	.	.	.	.
comp671_c0	comp671_c0_seq1	.	.	.	.	.	.	.	.	.	.	.	.	.	.	.
comp673_c0	comp673_c0_seq1	.	.	.	.	.	.	.	.	.	.	.	.	.	.	.
comp673_c0	comp673_c0_seq2	.	.	.	.	.	.	.	.	.	.	.	.	.	.	.
comp675_c0	comp675_c0_seq1	.	.	.	.	.	.	.	.	.	.	.	.	.	.	.
comp675_c0	comp675_c0_seq2	.	.	.	.	.	.	.	.	.	.	.	.	.	.	.
comp676_c0	comp676_c0_seq1	.	.	.	m.352	3-374[+]	.	.	.	.	ExpAA=22.07^PredHel=1^Topology=i12-34o	.	.	.	.	.
comp676_c0	comp676_c0_seq2	.	.	.	.	.	.	.	.	.	.	.	.	.	.	.
comp677_c0	comp677_c0_seq1	.	.	.	.	.	.	.	.	.	.	.	.	.	.	.
comp679_c0	comp679_c0_seq1	.	.	.	.	.	.	.	.	.	.	.	.	.	.	.
comp682_c0	comp682_c0_seq1	.	.	.	.	.	.	.	.	.	.	.	.	.	.	.
comp683_c0	comp683_c0_seq1	.	.	.	m.354	1-336[-]	sp|Q6AWY1|GRF8_ORYSJ^Q6AWY1^Q:1-324,H:115-222^83.33%ID^E:3e-59^RecName: Full=Growth-regulating factor 8;^Eukaryota; Viridiplantae; Streptophyta; Embryophyta; Tracheophyta; Spermatophyta; Magnoliophyta; Liliopsida; Poales; Poaceae; BEP clade; Ehrhartoideae; Oryzeae; Oryza	.	PF08880.6^QLQ^QLQ^1-28^E:1.1e-10`PF08879.5^WRC^WRC^45-88^E:1.7e-20	.	.	.	GO:0005634^cellular_component^nucleus`GO:0005524^molecular_function^ATP binding`GO:0016818^molecular_function^hydrolase activity, acting on acid anhydrides, in phosphorus-containing anhydrides`GO:0006355^biological_process^regulation of transcription, DNA-templated`GO:0006351^biological_process^transcription, DNA-templated	GO:0005524^molecular_function^ATP binding`GO:0016818^molecular_function^hydrolase activity, acting on acid anhydrides, in phosphorus-containing anhydrides`GO:0006355^biological_process^regulation of transcription, DNA-templated`GO:0005634^cellular_component^nucleus	.	.
comp684_c0	comp684_c0_seq1	.	.	.	.	.	.	.	.	.	.	.	.	.	.	.
comp687_c0	comp687_c0_seq1	.	.	.	m.356	40-345[+]	.	.	.	.	.	.	.	.	.	.
comp687_c0	comp687_c0_seq2	.	.	.	m.357	2-1228[+]	sp|P56960|EXOSX_MOUSE^P56960^Q:220-1119,H:303-574^40.67%ID^E:2e-56^RecName: Full=Exosome component 10;^Eukaryota; Metazoa; Chordata; Craniata; Vertebrata; Euteleostomi; Mammalia; Eutheria; Euarchontoglires; Glires; Rodentia; Sciurognathi; Muroidea; Muridae; Murinae; Mus; Mus	.	PF01612.15^DNA_pol_A_exo1^3'-5' exonuclease^60-227^E:1e-47`PF00570.18^HRDC^HRDC domain^293-338^E:4.9e-07	.	.	COG0349^Exonuclease involved in the 3' processing of various precursor tRNAs. Initiates hydrolysis at the 3'-terminus of an RNA molecule and releases 5'-mononucleotides (By similarity)	GO:0005737^cellular_component^cytoplasm`GO:0000178^cellular_component^exosome (RNase complex)`GO:0000176^cellular_component^nuclear exosome (RNase complex)`GO:0005730^cellular_component^nucleolus`GO:0035327^cellular_component^transcriptionally active chromatin`GO:0008408^molecular_function^3'-5' exonuclease activity`GO:0004532^molecular_function^exoribonuclease activity`GO:0000166^molecular_funct…	GO:0003676^molecular_function^nucleic acid binding`GO:0008408^molecular_function^3'-5' exonuclease activity`GO:0006139^biological_process^nucleobase-containing compound metabolic process`GO:0005622^cellular_component^intracellular	.	.
comp688_c0	comp688_c0_seq1	.	.	.	.	.	.	.	.	.	.	.	.	.	.	.
comp688_c0	comp688_c0_seq2	.	.	.	.	.	.	.	.	.	.	.	.	.	.	.
comp690_c0	comp690_c0_seq1	.	.	.	.	.	.	.	.	.	.	.	.	.	.	.
comp691_c0	comp691_c0_seq1	.	.	.	.	.	.	.	.	.	.	.	.	.	.	.
comp692_c0	comp692_c0_seq1	.	.	.	m.358	904-1386[+]	.	.	PF10551.4^MULE^MULE transposase domain^1-68^E:1.2e-18`PF00872.13^Transposase_mut^Transposase, Mutator family^5-146^E:7.8e-11	.	.	.	.	GO:0003677^molecular_function^DNA binding`GO:0004803^molecular_function^transposase activity`GO:0006313^biological_process^transposition, DNA-mediated	.	.
comp692_c0	comp692_c0_seq1	.	.	.	m.359	2-352[+]	.	.	PF03108.10^DBD_Tnp_Mut^MuDR family transposase^35-101^E:1.9e-17	.	.	.	.	.	.	.
comp692_c0	comp692_c0_seq1	.	.	.	m.360	539-871[+]	.	.	.	.	ExpAA=17.65^PredHel=1^Topology=i77-99o	.	.	.	.	.
comp692_c0	comp692_c0_seq2	.	.	.	m.362	455-787[+]	.	.	.	.	ExpAA=17.65^PredHel=1^Topology=i77-99o	.	.	.	.	.
comp692_c0	comp692_c0_seq2	.	.	.	m.363	2-316[+]	.	.	PF03108.10^DBD_Tnp_Mut^MuDR family transposase^35-101^E:1e-17	.	.	.	.	.	.	.
comp692_c0	comp692_c0_seq2	.	.	.	m.361	820-1302[+]	.	.	PF10551.4^MULE^MULE transposase domain^1-68^E:1.2e-18`PF00872.13^Transposase_mut^Transposase, Mutator family^5-146^E:7.8e-11	.	.	.	.	GO:0003677^molecular_function^DNA binding`GO:0004803^molecular_function^transposase activity`GO:0006313^biological_process^transposition, DNA-mediated	.	.
comp693_c0	comp693_c0_seq1	.	.	.	.	.	.	.	.	.	.	.	.	.	.	.
comp695_c0	comp695_c0_seq1	.	.	.	.	.	.	.	.	.	.	.	.	.	.	.
comp696_c0	comp696_c0_seq1	.	.	.	.	.	.	.	.	.	.	.	.	.	.	.
comp697_c0	comp697_c0_seq1	.	.	.	m.364	1-408[-]	.	.	.	.	.	.	.	.	.	.
comp698_c0	comp698_c0_seq1	.	.	.	.	.	.	.	.	.	.	.	.	.	.	.
comp699_c0	comp699_c0_seq1	.	.	.	.	.	.	.	.	.	.	.	.	.	.	.
comp703_c0	comp703_c0_seq1	.	.	.	.	.	.	.	.	.	.	.	.	.	.	.
comp705_c0	comp705_c0_seq1	.	.	.	m.367	35-1480[+]	sp|Q6PFW1|VIP1_HUMAN^Q6PFW1^Q:1-1203,H:584-913^34.8%ID^E:3e-42^RecName: Full=Inositol hexakisphosphate and diphosphoinositol-pentakisphosphate kinase 1;^Eukaryota; Metazoa; Chordata; Craniata; Vertebrata; Euteleostomi; Mammalia; Eutheria; Euarchontoglires; Primates; Haplorrhini; Catarrhini; Hominidae; Homo	.	PF00328.17^His_Phos_2^Histidine phosphatase superfamily (branch 2)^1-398^E:7e-55	.	.	.	GO:0005829^cellular_component^cytosol`GO:0005886^cellular_component^plasma membrane`GO:0003993^molecular_function^acid phosphatase activity`GO:0005524^molecular_function^ATP binding`GO:0033857^molecular_function^diphosphoinositol-pentakisphosphate kinase activity`GO:0052723^molecular_function^inositol hexakisphosphate 1-kinase activity`GO:0052724^molecular_function^inositol hexakisphosphate 3-kin…	GO:0003993^molecular_function^acid phosphatase activity	.	.
comp705_c0	comp705_c0_seq2	.	.	.	m.368	35-1537[+]	sp|Q6PFW1|VIP1_HUMAN^Q6PFW1^Q:1-1200,H:584-912^34.89%ID^E:7e-42^RecName: Full=Inositol hexakisphosphate and diphosphoinositol-pentakisphosphate kinase 1;^Eukaryota; Metazoa; Chordata; Craniata; Vertebrata; Euteleostomi; Mammalia; Eutheria; Euarchontoglires; Primates; Haplorrhini; Catarrhini; Hominidae; Homo	.	PF00328.17^His_Phos_2^Histidine phosphatase superfamily (branch 2)^1-398^E:8e-55	.	.	.	GO:0005829^cellular_component^cytosol`GO:0005886^cellular_component^plasma membrane`GO:0003993^molecular_function^acid phosphatase activity`GO:0005524^molecular_function^ATP binding`GO:0033857^molecular_function^diphosphoinositol-pentakisphosphate kinase activity`GO:0052723^molecular_function^inositol hexakisphosphate 1-kinase activity`GO:0052724^molecular_function^inositol hexakisphosphate 3-kin…	GO:0003993^molecular_function^acid phosphatase activity	.	.
comp706_c0	comp706_c0_seq1	.	.	.	m.369	1-1041[+]	sp|Q8S9K3|VAR3_ARATH^Q8S9K3^Q:346-756,H:271-428^37.97%ID^E:6e-23^RecName: Full=Zinc finger protein VAR3, chloroplastic;^Eukaryota; Viridiplantae; Streptophyta; Embryophyta; Tracheophyta; Spermatophyta; Magnoliophyta; eudicotyledons; Gunneridae; Pentapetalae; rosids; malvids; Brassicales; Brassicaceae; Camelineae; Arabidopsis	.	PF00641.13^zf-RanBP^Zn-finger in Ran binding protein and others^82-106^E:0.00012`PF00641.13^zf-RanBP^Zn-finger in Ran binding protein and others^123-149^E:1.7e-08`PF00641.13^zf-RanBP^Zn-finger in Ran binding protein and others^156-181^E:9.8e-05	.	.	.	GO:0009507^cellular_component^chloroplast`GO:0009570^cellular_component^chloroplast stroma`GO:0005515^molecular_function^protein binding`GO:0008270^molecular_function^zinc ion binding`GO:0009658^biological_process^chloroplast organization	GO:0008270^molecular_function^zinc ion binding	.	.
comp708_c0	comp708_c0_seq1	.	.	.	.	.	.	.	.	.	.	.	.	.	.	.
comp709_c0	comp709_c0_seq1	.	.	.	.	.	.	.	.	.	.	.	.	.	.	.
comp710_c0	comp710_c0_seq1	.	.	.	.	.	.	.	.	.	.	.	.	.	.	.
comp711_c0	comp711_c0_seq1	.	.	.	m.372	3-908[+]	sp|Q9ZUM9|ASHR2_ARATH^Q9ZUM9^Q:34-852,H:115-391^44.71%ID^E:3e-69^RecName: Full=Histone-lysine N-methyltransferase ASHR2;^Eukaryota; Viridiplantae; Streptophyta; Embryophyta; Tracheophyta; Spermatophyta; Magnoliophyta; eudicotyledons; Gunneridae; Pentapetalae; rosids; malvids; Brassicales; Brassicaceae; Camelineae; Arabidopsis	.	PF00856.23^SET^SET domain^116-161^E:4.1e-05	.	.	.	GO:0005694^cellular_component^chromosome`GO:0005634^cellular_component^nucleus`GO:0018024^molecular_function^histone-lysine N-methyltransferase activity	GO:0005515^molecular_function^protein binding	.	.
comp712_c0	comp712_c0_seq2	.	.	.	m.376	92-448[-]	sp|Q9M8J9|BPM2_ARATH^Q9M8J9^Q:1-351,H:256-377^49.18%ID^E:2e-29^RecName: Full=BTB/POZ and MATH domain-containing protein 2;^Eukaryota; Viridiplantae; Streptophyta; Embryophyta; Tracheophyta; Spermatophyta; Magnoliophyta; eudicotyledons; Gunneridae; Pentapetalae; rosids; malvids; Brassicales; Brassicaceae; Camelineae; Arabidopsis	.	PF00651.26^BTB^BTB/POZ domain^1-51^E:3.6e-05	.	.	.	GO:0005634^cellular_component^nucleus`GO:0005515^molecular_function^protein binding`GO:0071472^biological_process^cellular response to salt stress`GO:0042631^biological_process^cellular response to water deprivation`GO:0016567^biological_process^protein ubiquitination`GO:0006970^biological_process^response to osmotic stress	GO:0005515^molecular_function^protein binding	.	.
comp714_c0	comp714_c0_seq1	.	.	.	.	.	.	.	.	.	.	.	.	.	.	.
comp715_c0	comp715_c0_seq1	.	.	.	.	.	.	.	.	.	.	.	.	.	.	.
comp716_c0	comp716_c0_seq1	.	.	.	.	.	.	.	.	.	.	.	.	.	.	.
comp717_c0	comp717_c0_seq1	.	.	.	.	.	.	.	.	.	.	.	.	.	.	.
comp718_c0	comp718_c0_seq1	.	.	.	.	.	.	.	.	.	.	.	.	.	.	.
comp718_c0	comp718_c0_seq2	.	.	.	.	.	.	.	.	.	.	.	.	.	.	.
comp719_c0	comp719_c0_seq1	.	.	.	.	.	.	.	.	.	.	.	.	.	.	.
comp720_c0	comp720_c0_seq1	.	.	.	.	.	.	.	.	.	.	.	.	.	.	.
comp724_c0	comp724_c0_seq1	.	.	.	.	.	.	.	.	.	.	.	.	.	.	.
comp725_c0	comp725_c0_seq1	.	.	.	.	.	.	.	.	.	.	.	.	.	.	.
comp733_c0	comp733_c0_seq1	.	.	.	.	.	.	.	.	.	.	.	.	.	.	.
comp734_c0	comp734_c0_seq1	.	.	.	.	.	.	.	.	.	.	.	.	.	.	.
comp735_c0	comp735_c0_seq1	.	.	.	.	.	.	.	.	.	.	.	.	.	.	.
comp736_c0	comp736_c0_seq1	.	.	.	m.378	23-343[-]	.	.	.	sigP:1^29^0.682^YES	.	.	.	.	.	.
comp737_c0	comp737_c0_seq1	.	.	.	.	.	.	.	.	.	.	.	.	.	.	.
comp740_c0	comp740_c0_seq1	.	.	.	.	.	.	.	.	.	.	.	.	.	.	.
comp741_c0	comp741_c0_seq1	.	.	.	.	.	.	.	.	.	.	.	.	.	.	.
comp743_c0	comp743_c0_seq1	.	.	.	.	.	.	.	.	.	.	.	.	.	.	.
comp746_c0	comp746_c0_seq1	.	.	.	.	.	.	.	.	.	.	.	.	.	.	.
comp748_c0	comp748_c0_seq1	.	.	.	m.380	69-401[-]	.	.	.	.	ExpAA=43.51^PredHel=2^Topology=i7-29o76-98i	.	.	.	.	.
comp749_c0	comp749_c0_seq1	.	.	.	.	.	.	.	.	.	.	.	.	.	.	.
comp755_c0	comp755_c0_seq1	.	.	.	.	.	.	.	.	.	.	.	.	.	.	.
comp755_c0	comp755_c0_seq2	.	.	.	.	.	.	.	.	.	.	.	.	.	.	.
comp759_c0	comp759_c0_seq1	.	.	.	.	.	.	.	.	.	.	.	.	.	.	.
comp759_c0	comp759_c0_seq2	.	.	.	.	.	.	.	.	.	.	.	.	.	.	.
comp760_c0	comp760_c0_seq1	.	.	.	.	.	.	.	.	.	.	.	.	.	.	.
comp760_c0	comp760_c0_seq2	.	.	.	.	.	.	.	.	.	.	.	.	.	.	.
comp763_c0	comp763_c0_seq1	.	.	.	.	.	.	.	.	.	.	.	.	.	.	.
comp764_c0	comp764_c0_seq1	.	.	.	.	.	.	.	.	.	.	.	.	.	.	.
comp765_c0	comp765_c0_seq1	.	.	.	.	.	.	.	.	.	.	.	.	.	.	.
comp766_c0	comp766_c0_seq1	.	.	.	.	.	.	.	.	.	.	.	.	.	.	.
comp768_c0	comp768_c0_seq1	.	.	.	.	.	.	.	.	.	.	.	.	.	.	.
comp770_c0	comp770_c0_seq1	.	.	.	.	.	.	.	.	.	.	.	.	.	.	.
comp771_c0	comp771_c0_seq1	.	.	.	.	.	.	.	.	.	.	.	.	.	.	.
comp772_c0	comp772_c0_seq1	.	.	.	.	.	.	.	.	.	.	.	.	.	.	.
comp774_c0	comp774_c0_seq1	.	.	.	.	.	.	.	.	.	.	.	.	.	.	.
comp774_c0	comp774_c0_seq2	.	.	.	.	.	.	.	.	.	.	.	.	.	.	.
comp775_c0	comp775_c0_seq1	.	.	.	.	.	.	.	.	.	.	.	.	.	.	.
comp777_c0	comp777_c0_seq1	.	.	.	.	.	.	.	.	.	.	.	.	.	.	.
comp777_c0	comp777_c0_seq2	.	.	.	.	.	.	.	.	.	.	.	.	.	.	.
comp779_c0	comp779_c0_seq1	.	.	.	.	.	.	.	.	.	.	.	.	.	.	.
comp779_c0	comp779_c0_seq2	.	.	.	.	.	.	.	.	.	.	.	.	.	.	.
comp782_c0	comp782_c0_seq1	.	.	.	.	.	.	.	.	.	.	.	.	.	.	.
comp786_c0	comp786_c0_seq1	.	.	.	.	.	.	.	.	.	.	.	.	.	.	.
comp786_c0	comp786_c0_seq2	.	.	.	.	.	.	.	.	.	.	.	.	.	.	.
comp787_c0	comp787_c0_seq1	.	.	.	.	.	.	.	.	.	.	.	.	.	.	.
comp788_c0	comp788_c0_seq1	.	.	.	.	.	.	.	.	.	.	.	.	.	.	.
comp789_c0	comp789_c0_seq1	.	.	.	.	.	.	.	.	.	.	.	.	.	.	.
comp790_c0	comp790_c0_seq1	.	.	.	m.385	7-351[-]	.	.	.	.	.	.	.	.	.	.
comp793_c0	comp793_c0_seq1	.	.	.	.	.	.	.	.	.	.	.	.	.	.	.
comp794_c0	comp794_c0_seq1	.	.	.	.	.	.	.	.	.	.	.	.	.	.	.
comp795_c0	comp795_c0_seq2	.	.	.	.	.	.	.	.	.	.	.	.	.	.	.
comp796_c0	comp796_c0_seq1	.	.	.	.	.	.	.	.	.	.	.	.	.	.	.
comp799_c0	comp799_c0_seq1	.	.	.	m.388	2-307[+]	sp|Q9FWX8|AB12B_ARATH^Q9FWX8^Q:1-303,H:401-501^73.27%ID^E:2e-42^RecName: Full=ABC transporter B family member 12;^Eukaryota; Viridiplantae; Streptophyta; Embryophyta; Tracheophyta; Spermatophyta; Magnoliophyta; eudicotyledons; Gunneridae; Pentapetalae; rosids; malvids; Brassicales; Brassicaceae; Camelineae; Arabidopsis`sp|Q9FWX8|AB12B_ARATH^Q9FWX8^Q:1-303,H:1060-1163^53.85%ID^E:1e-28^RecName: Ful…	.	PF00005.22^ABC_tran^ABC transporter^10-88^E:1.7e-08	.	.	COG1132^(ABC) transporter	GO:0016021^cellular_component^integral component of membrane`GO:0005524^molecular_function^ATP binding`GO:0042626^molecular_function^ATPase activity, coupled to transmembrane movement of substances	GO:0005524^molecular_function^ATP binding`GO:0016887^molecular_function^ATPase activity	.	.
comp799_c0	comp799_c0_seq2	.	.	.	m.390	2-307[+]	sp|Q9FWX8|AB12B_ARATH^Q9FWX8^Q:1-303,H:401-501^73.27%ID^E:2e-42^RecName: Full=ABC transporter B family member 12;^Eukaryota; Viridiplantae; Streptophyta; Embryophyta; Tracheophyta; Spermatophyta; Magnoliophyta; eudicotyledons; Gunneridae; Pentapetalae; rosids; malvids; Brassicales; Brassicaceae; Camelineae; Arabidopsis`sp|Q9FWX8|AB12B_ARATH^Q9FWX8^Q:1-303,H:1060-1163^53.85%ID^E:1e-28^RecName: Ful…	.	PF00005.22^ABC_tran^ABC transporter^10-88^E:1.7e-08	.	.	COG1132^(ABC) transporter	GO:0016021^cellular_component^integral component of membrane`GO:0005524^molecular_function^ATP binding`GO:0042626^molecular_function^ATPase activity, coupled to transmembrane movement of substances	GO:0005524^molecular_function^ATP binding`GO:0016887^molecular_function^ATPase activity	.	.
comp799_c0	comp799_c0_seq2	.	.	.	m.389	458-1036[+]	sp|O80725|AB4B_ARATH^O80725^Q:1-477,H:569-735^42.35%ID^E:3e-26^RecName: Full=ABC transporter B family member 4;^Eukaryota; Viridiplantae; Streptophyta; Embryophyta; Tracheophyta; Spermatophyta; Magnoliophyta; eudicotyledons; Gunneridae; Pentapetalae; rosids; malvids; Brassicales; Brassicaceae; Camelineae; Arabidopsis`sp|O80725|AB4B_ARATH^O80725^Q:1-162,H:1228-1281^55.56%ID^E:4e-11^RecName: Full=A…	.	.	.	.	COG1132^(ABC) transporter	GO:0016021^cellular_component^integral component of membrane`GO:0016020^cellular_component^membrane`GO:0005886^cellular_component^plasma membrane`GO:0009506^cellular_component^plasmodesma`GO:0005524^molecular_function^ATP binding`GO:0010329^molecular_function^auxin efflux transmembrane transporter activity`GO:0010328^molecular_function^auxin influx transmembrane transporter activity`GO:0008559^mo…	.	.	.
comp801_c0	comp801_c0_seq1	.	.	.	.	.	.	.	.	.	.	.	.	.	.	.
comp801_c0	comp801_c0_seq2	.	.	.	.	.	.	.	.	.	.	.	.	.	.	.
comp802_c0	comp802_c0_seq1	.	.	.	.	.	.	.	.	.	.	.	.	.	.	.
comp803_c0	comp803_c0_seq1	.	.	.	.	.	.	.	.	.	.	.	.	.	.	.
comp805_c0	comp805_c0_seq1	.	.	.	m.394	3-551[-]	.	.	.	.	ExpAA=23.80^PredHel=1^Topology=i2-24o	.	.	.	.	.
comp806_c0	comp806_c0_seq1	.	.	.	.	.	.	.	.	.	.	.	.	.	.	.
comp807_c0	comp807_c0_seq1	.	.	.	m.395	64-369[-]	.	.	.	.	.	.	.	.	.	.
comp811_c0	comp811_c0_seq1	.	.	.	.	.	.	.	.	.	.	.	.	.	.	.
comp811_c0	comp811_c0_seq2	.	.	.	.	.	.	.	.	.	.	.	.	.	.	.
comp812_c0	comp812_c0_seq1	.	.	.	.	.	.	.	.	.	.	.	.	.	.	.
comp813_c0	comp813_c0_seq1	.	.	.	.	.	.	.	.	.	.	.	.	.	.	.
comp814_c0	comp814_c0_seq1	.	.	.	m.396	2-1594[+]	sp|P0DI16|DRL44_ARATH^P0DI16^Q:883-1572,H:190-396^27.2%ID^E:3e-13^RecName: Full=Probable disease resistance protein RDL5;^Eukaryota; Viridiplantae; Streptophyta; Embryophyta; Tracheophyta; Spermatophyta; Magnoliophyta; eudicotyledons; Gunneridae; Pentapetalae; rosids; malvids; Brassicales; Brassicaceae; Camelineae; Arabidopsis	.	PF00931.17^NB-ARC^NB-ARC domain^288-521^E:9.7e-18	.	.	.	GO:0043531^molecular_function^ADP binding`GO:0005524^molecular_function^ATP binding`GO:0006952^biological_process^defense response	GO:0043531^molecular_function^ADP binding	.	.
comp815_c0	comp815_c0_seq1	.	.	.	.	.	.	.	.	.	.	.	.	.	.	.
comp817_c0	comp817_c0_seq1	.	.	.	.	.	.	.	.	.	.	.	.	.	.	.
comp818_c0	comp818_c0_seq1	.	.	.	.	.	.	.	.	.	.	.	.	.	.	.
comp819_c0	comp819_c0_seq1	.	.	.	.	.	.	.	.	.	.	.	.	.	.	.
comp820_c0	comp820_c0_seq1	.	.	.	.	.	.	.	.	.	.	.	.	.	.	.
comp822_c0	comp822_c0_seq1	.	.	.	.	.	.	.	.	.	.	.	.	.	.	.
comp822_c0	comp822_c0_seq2	.	.	.	.	.	.	.	.	.	.	.	.	.	.	.
comp823_c0	comp823_c0_seq1	.	.	.	m.400	3-527[+]	.	.	.	.	.	.	.	.	.	.
comp824_c0	comp824_c0_seq1	.	.	.	m.401	103-507[+]	.	.	.	.	.	.	.	.	.	.
comp826_c0	comp826_c0_seq1	.	.	.	.	.	.	.	.	.	.	.	.	.	.	.
comp827_c0	comp827_c0_seq1	.	.	.	.	.	.	.	.	.	.	.	.	.	.	.
comp827_c0	comp827_c0_seq2	.	.	.	.	.	.	.	.	.	.	.	.	.	.	.
comp828_c0	comp828_c0_seq1	.	.	.	.	.	.	.	.	.	.	.	.	.	.	.
comp831_c0	comp831_c0_seq1	.	.	.	.	.	.	.	.	.	.	.	.	.	.	.
comp832_c0	comp832_c0_seq1	.	.	.	.	.	.	.	.	.	.	.	.	.	.	.
comp834_c0	comp834_c0_seq1	.	.	.	.	.	.	.	.	.	.	.	.	.	.	.
comp834_c0	comp834_c0_seq2	.	.	.	.	.	.	.	.	.	.	.	.	.	.	.
comp835_c0	comp835_c0_seq1	.	.	.	.	.	.	.	.	.	.	.	.	.	.	.
comp836_c0	comp836_c0_seq1	.	.	.	.	.	.	.	.	.	.	.	.	.	.	.
comp837_c0	comp837_c0_seq1	.	.	.	.	.	.	.	.	.	.	.	.	.	.	.
comp839_c0	comp839_c0_seq1	.	.	.	m.402	3-707[+]	.	.	.	.	.	.	.	.	.	.
comp840_c0	comp840_c0_seq1	.	.	.	.	.	.	.	.	.	.	.	.	.	.	.
comp841_c0	comp841_c0_seq1	.	.	.	.	.	.	.	.	.	.	.	.	.	.	.
comp843_c0	comp843_c0_seq1	.	.	.	.	.	.	.	.	.	.	.	.	.	.	.
comp844_c0	comp844_c0_seq1	.	.	.	.	.	.	.	.	.	.	.	.	.	.	.
comp847_c0	comp847_c0_seq1	.	.	.	.	.	.	.	.	.	.	.	.	.	.	.
comp848_c0	comp848_c0_seq1	.	.	.	.	.	.	.	.	.	.	.	.	.	.	.
comp848_c0	comp848_c0_seq2	.	.	.	.	.	.	.	.	.	.	.	.	.	.	.
comp849_c0	comp849_c0_seq1	.	.	.	.	.	.	.	.	.	.	.	.	.	.	.
comp850_c0	comp850_c0_seq1	.	.	.	.	.	.	.	.	.	.	.	.	.	.	.
comp851_c0	comp851_c0_seq1	.	.	.	.	.	.	.	.	.	.	.	.	.	.	.
comp851_c0	comp851_c0_seq2	.	.	.	.	.	.	.	.	.	.	.	.	.	.	.
comp853_c0	comp853_c0_seq1	.	.	.	.	.	.	.	.	.	.	.	.	.	.	.
comp854_c0	comp854_c0_seq1	.	.	.	.	.	.	.	.	.	.	.	.	.	.	.
comp855_c0	comp855_c0_seq1	.	.	.	.	.	.	.	.	.	.	.	.	.	.	.
comp855_c0	comp855_c0_seq2	.	.	.	.	.	.	.	.	.	.	.	.	.	.	.
comp857_c0	comp857_c0_seq1	.	.	.	.	.	.	.	.	.	.	.	.	.	.	.
comp858_c0	comp858_c0_seq1	.	.	.	.	.	.	.	.	.	.	.	.	.	.	.
comp859_c0	comp859_c0_seq1	.	.	.	.	.	.	.	.	.	.	.	.	.	.	.
comp862_c0	comp862_c0_seq1	.	.	.	.	.	.	.	.	.	.	.	.	.	.	.
comp863_c0	comp863_c0_seq1	.	.	.	.	.	.	.	.	.	.	.	.	.	.	.
comp864_c0	comp864_c0_seq1	.	.	.	.	.	.	.	.	.	.	.	.	.	.	.
comp865_c0	comp865_c0_seq1	.	.	.	.	.	.	.	.	.	.	.	.	.	.	.
comp869_c0	comp869_c0_seq1	.	.	.	.	.	.	.	.	.	.	.	.	.	.	.
comp870_c0	comp870_c0_seq1	.	.	.	.	.	.	.	.	.	.	.	.	.	.	.
comp871_c0	comp871_c0_seq1	.	.	.	.	.	.	.	.	.	.	.	.	.	.	.
comp871_c0	comp871_c0_seq2	.	.	.	.	.	.	.	.	.	.	.	.	.	.	.
comp872_c0	comp872_c0_seq1	.	.	.	.	.	.	.	.	.	.	.	.	.	.	.
comp872_c0	comp872_c0_seq2	.	.	.	.	.	.	.	.	.	.	.	.	.	.	.
comp874_c0	comp874_c0_seq1	.	.	.	.	.	.	.	.	.	.	.	.	.	.	.
comp874_c0	comp874_c0_seq2	.	.	.	.	.	.	.	.	.	.	.	.	.	.	.
comp875_c0	comp875_c0_seq1	.	.	.	.	.	.	.	.	.	.	.	.	.	.	.
comp876_c0	comp876_c0_seq1	.	.	.	m.409	1-747[+]	sp|Q43070|GALE1_PEA^Q43070^Q:1-720,H:84-323^76.25%ID^E:1e-140^RecName: Full=UDP-glucose 4-epimerase;^Eukaryota; Viridiplantae; Streptophyta; Embryophyta; Tracheophyta; Spermatophyta; Magnoliophyta; eudicotyledons; Gunneridae; Pentapetalae; rosids; fabids; Fabales; Fabaceae; Papilionoideae; Fabeae; Pisum	.	PF01370.16^Epimerase^NAD dependent epimerase/dehydratase family^1-176^E:6.8e-38`PF01073.14^3Beta_HSD^3-beta hydroxysteroid dehydrogenase/isomerase family^1-83^E:6.6e-06`PF04321.12^RmlD_sub_bind^RmlD substrate binding domain^1-89^E:5.8e-06`PF07993.7^NAD_binding_4^Male sterility protein^1-91^E:2.9e-05`PF13950.1^Epimerase_Csub^UDP-glucose 4-epimerase C-term subunit^202-240^E:2.6e-12	.	.	.	GO:0050662^molecular_function^coenzyme binding`GO:0003978^molecular_function^UDP-glucose 4-epimerase activity`GO:0044237^biological_process^cellular metabolic process`GO:0006012^biological_process^galactose metabolic process	GO:0003824^molecular_function^catalytic activity`GO:0050662^molecular_function^coenzyme binding`GO:0044237^biological_process^cellular metabolic process`GO:0003854^molecular_function^3-beta-hydroxy-delta5-steroid dehydrogenase activity`GO:0016616^molecular_function^oxidoreductase activity, acting on the CH-OH group of donors, NAD or NADP as acceptor`GO:0006694^biological_process^steroid biosynthe…	.	.
comp876_c0	comp876_c0_seq2	.	.	.	m.412	1-816[+]	sp|Q652A8|UGE3_ORYSJ^Q652A8^Q:1-807,H:104-372^78.81%ID^E:1e-159^RecName: Full=UDP-glucose 4-epimerase 3;^Eukaryota; Viridiplantae; Streptophyta; Embryophyta; Tracheophyta; Spermatophyta; Magnoliophyta; Liliopsida; Poales; Poaceae; BEP clade; Ehrhartoideae; Oryzeae; Oryza	.	PF01370.16^Epimerase^NAD dependent epimerase/dehydratase family^1-176^E:9e-38`PF01073.14^3Beta_HSD^3-beta hydroxysteroid dehydrogenase/isomerase family^1-83^E:7.8e-06`PF04321.12^RmlD_sub_bind^RmlD substrate binding domain^1-89^E:7e-06`PF07993.7^NAD_binding_4^Male sterility protein^1-91^E:3.5e-05`PF13950.1^Epimerase_Csub^UDP-glucose 4-epimerase C-term subunit^202-263^E:3.5e-28	.	.	COG1087^udp-glucose 4-epimerase	GO:0005829^cellular_component^cytosol`GO:0005886^cellular_component^plasma membrane`GO:0050662^molecular_function^coenzyme binding`GO:0003978^molecular_function^UDP-glucose 4-epimerase activity`GO:0044237^biological_process^cellular metabolic process`GO:0006012^biological_process^galactose metabolic process`GO:0009555^biological_process^pollen development	GO:0003824^molecular_function^catalytic activity`GO:0050662^molecular_function^coenzyme binding`GO:0044237^biological_process^cellular metabolic process`GO:0003854^molecular_function^3-beta-hydroxy-delta5-steroid dehydrogenase activity`GO:0016616^molecular_function^oxidoreductase activity, acting on the CH-OH group of donors, NAD or NADP as acceptor`GO:0006694^biological_process^steroid biosynthe…	.	.
comp877_c0	comp877_c0_seq1	.	.	.	.	.	.	.	.	.	.	.	.	.	.	.
comp879_c0	comp879_c0_seq1	.	.	.	.	.	.	.	.	.	.	.	.	.	.	.
comp880_c0	comp880_c0_seq1	.	.	.	.	.	.	.	.	.	.	.	.	.	.	.
comp880_c0	comp880_c0_seq2	.	.	.	.	.	.	.	.	.	.	.	.	.	.	.
comp881_c0	comp881_c0_seq1	.	.	.	.	.	.	.	.	.	.	.	.	.	.	.
comp882_c0	comp882_c0_seq1	.	.	.	.	.	.	.	.	.	.	.	.	.	.	.
comp883_c0	comp883_c0_seq1	.	.	.	.	.	.	.	.	.	.	.	.	.	.	.
comp883_c0	comp883_c0_seq2	.	.	.	.	.	.	.	.	.	.	.	.	.	.	.
comp884_c0	comp884_c0_seq1	.	.	.	.	.	.	.	.	.	.	.	.	.	.	.
comp884_c0	comp884_c0_seq2	.	.	.	.	.	.	.	.	.	.	.	.	.	.	.
comp885_c0	comp885_c0_seq1	.	.	.	.	.	.	.	.	.	.	.	.	.	.	.
comp887_c0	comp887_c0_seq1	.	.	.	.	.	.	.	.	.	.	.	.	.	.	.
comp887_c0	comp887_c0_seq2	.	.	.	.	.	.	.	.	.	.	.	.	.	.	.
comp888_c0	comp888_c0_seq1	.	.	.	m.418	917-1474[-]	.	.	PF02485.16^Branch^Core-2/I-Branching enzyme^80-173^E:1.5e-27	.	ExpAA=22.40^PredHel=1^Topology=i13-35o	.	.	GO:0008375^molecular_function^acetylglucosaminyltransferase activity`GO:0016020^cellular_component^membrane	.	.
comp888_c0	comp888_c0_seq1	.	.	.	m.421	1-309[+]	.	.	.	.	.	.	.	.	.	.
comp888_c0	comp888_c0_seq1	.	.	.	m.417	292-1002[-]	.	.	PF02485.16^Branch^Core-2/I-Branching enzyme^20-188^E:3e-45	.	.	.	.	GO:0008375^molecular_function^acetylglucosaminyltransferase activity`GO:0016020^cellular_component^membrane	.	.
comp888_c0	comp888_c0_seq2	.	.	.	m.425	1-309[+]	.	.	.	.	.	.	.	.	.	.
comp888_c0	comp888_c0_seq2	.	.	.	m.422	292-1455[-]	.	.	PF02485.16^Branch^Core-2/I-Branching enzyme^80-339^E:3.6e-78	.	ExpAA=22.41^PredHel=1^Topology=i13-35o	.	.	GO:0008375^molecular_function^acetylglucosaminyltransferase activity`GO:0016020^cellular_component^membrane	.	.
comp891_c0	comp891_c0_seq1	.	.	.	.	.	.	.	.	.	.	.	.	.	.	.
comp893_c0	comp893_c0_seq1	.	.	.	m.426	73-384[+]	.	.	.	.	.	.	.	.	.	.
comp893_c0	comp893_c0_seq2	.	.	.	.	.	.	.	.	.	.	.	.	.	.	.
comp894_c0	comp894_c0_seq1	.	.	.	.	.	.	.	.	.	.	.	.	.	.	.
comp899_c0	comp899_c0_seq1	.	.	.	.	.	.	.	.	.	.	.	.	.	.	.
comp901_c0	comp901_c0_seq1	.	.	.	.	.	.	.	.	.	.	.	.	.	.	.
comp902_c0	comp902_c0_seq1	.	.	.	.	.	.	.	.	.	.	.	.	.	.	.
comp904_c0	comp904_c0_seq1	.	.	.	.	.	.	.	.	.	.	.	.	.	.	.
comp907_c0	comp907_c0_seq1	.	.	.	.	.	.	.	.	.	.	.	.	.	.	.
comp907_c0	comp907_c0_seq2	.	.	.	.	.	.	.	.	.	.	.	.	.	.	.
comp910_c0	comp910_c0_seq1	.	.	.	m.428	1-312[-]	sp|O81920|IF6_BETVU^O81920^Q:184-285,H:3-36^73.53%ID^E:5e-09^RecName: Full=Eukaryotic translation initiation factor 6;^Eukaryota; Viridiplantae; Streptophyta; Embryophyta; Tracheophyta; Spermatophyta; Magnoliophyta; eudicotyledons; Gunneridae; Pentapetalae; Caryophyllales; Amaranthaceae; Beta	.	.	.	.	.	GO:0005737^cellular_component^cytoplasm`GO:0005730^cellular_component^nucleolus`GO:0043022^molecular_function^ribosome binding`GO:0003743^molecular_function^translation initiation factor activity`GO:0042256^biological_process^mature ribosome assembly	.	.	.
comp911_c0	comp911_c0_seq1	.	.	.	.	.	.	.	.	.	.	.	.	.	.	.
comp912_c0	comp912_c0_seq1	.	.	.	.	.	.	.	.	.	.	.	.	.	.	.
comp912_c0	comp912_c0_seq2	.	.	.	.	.	.	.	.	.	.	.	.	.	.	.
comp913_c0	comp913_c0_seq1	.	.	.	.	.	.	.	.	.	.	.	.	.	.	.
comp914_c0	comp914_c0_seq1	.	.	.	.	.	.	.	.	.	.	.	.	.	.	.
comp915_c0	comp915_c0_seq1	.	.	.	.	.	.	.	.	.	.	.	.	.	.	.
comp916_c0	comp916_c0_seq1	.	.	.	.	.	.	.	.	.	.	.	.	.	.	.
comp918_c0	comp918_c0_seq1	.	.	.	m.429	1-369[+]	sp|P17801|KPRO_MAIZE^P17801^Q:4-366,H:673-797^46.4%ID^E:4e-27^RecName: Full=Putative receptor protein kinase ZmPK1;^Eukaryota; Viridiplantae; Streptophyta; Embryophyta; Tracheophyta; Spermatophyta; Magnoliophyta; Liliopsida; Poales; Poaceae; PACMAD clade; Panicoideae; Andropogoneae; Zea	.	PF00069.20^Pkinase^Protein kinase domain^2-67^E:1.8e-14`PF07714.12^Pkinase_Tyr^Protein tyrosine kinase^2-64^E:3.2e-11	.	.	.	GO:0016021^cellular_component^integral component of membrane`GO:0005524^molecular_function^ATP binding`GO:0004674^molecular_function^protein serine/threonine kinase activity`GO:0048544^biological_process^recognition of pollen	GO:0004672^molecular_function^protein kinase activity`GO:0005524^molecular_function^ATP binding`GO:0006468^biological_process^protein phosphorylation	.	.
comp920_c0	comp920_c0_seq1	.	.	.	.	.	.	.	.	.	.	.	.	.	.	.
comp921_c0	comp921_c0_seq1	.	.	.	m.430	3-332[+]	.	.	.	.	.	.	.	.	.	.
comp921_c0	comp921_c0_seq2	.	.	.	.	.	.	.	.	.	.	.	.	.	.	.
comp923_c0	comp923_c0_seq1	.	.	.	.	.	.	.	.	.	.	.	.	.	.	.
comp924_c0	comp924_c0_seq1	.	.	.	.	.	.	.	.	.	.	.	.	.	.	.
comp924_c0	comp924_c0_seq2	.	.	.	.	.	.	.	.	.	.	.	.	.	.	.
comp925_c0	comp925_c0_seq1	.	.	.	.	.	.	.	.	.	.	.	.	.	.	.
comp926_c0	comp926_c0_seq1	.	.	.	.	.	.	.	.	.	.	.	.	.	.	.
comp928_c0	comp928_c0_seq1	.	.	.	.	.	.	.	.	.	.	.	.	.	.	.
comp929_c0	comp929_c0_seq1	.	.	.	.	.	.	.	.	.	.	.	.	.	.	.
comp930_c0	comp930_c0_seq1	.	.	.	m.431	3-419[+]	.	.	.	.	.	.	.	.	.	.
comp932_c0	comp932_c0_seq1	.	.	.	.	.	.	.	.	.	.	.	.	.	.	.
comp933_c0	comp933_c0_seq1	.	.	.	.	.	.	.	.	.	.	.	.	.	.	.
comp934_c0	comp934_c0_seq1	.	.	.	m.434	10-381[+]	.	.	.	.	.	.	.	.	.	.
comp935_c0	comp935_c0_seq1	.	.	.	m.435	47-460[+]	sp|Q8GSN8|3MAT_DAHPI^Q8GSN8^Q:79-408,H:26-138^38.94%ID^E:5e-13^RecName: Full=Malonyl-coenzyme A:anthocyanin 3-O-glucoside-6''-O-malonyltransferase;^Eukaryota; Viridiplantae; Streptophyta; Embryophyta; Tracheophyta; Spermatophyta; Magnoliophyta; eudicotyledons; Gunneridae; Pentapetalae; asterids; campanulids; Asterales; Asteraceae; Asteroideae; Heliantheae alliance; Coreopsideae; Dahlia	.	PF02458.10^Transferase^Transferase family^8-130^E:1.7e-15	.	.	.	GO:0033809^molecular_function^anthocyanin 6''-O-malonyltransferase activity`GO:0009698^biological_process^phenylpropanoid metabolic process	GO:0016747^molecular_function^transferase activity, transferring acyl groups other than amino-acyl groups	.	.
comp936_c0	comp936_c0_seq1	.	.	.	.	.	.	.	.	.	.	.	.	.	.	.
comp937_c0	comp937_c0_seq1	.	.	.	.	.	.	.	.	.	.	.	.	.	.	.
comp938_c0	comp938_c0_seq1	.	.	.	.	.	.	.	.	.	.	.	.	.	.	.
comp939_c0	comp939_c0_seq1	.	.	.	.	.	.	.	.	.	.	.	.	.	.	.
comp939_c0	comp939_c0_seq2	.	.	.	.	.	.	.	.	.	.	.	.	.	.	.
comp942_c0	comp942_c0_seq1	.	.	.	.	.	.	.	.	.	.	.	.	.	.	.
comp943_c0	comp943_c0_seq1	.	.	.	.	.	.	.	.	.	.	.	.	.	.	.
comp944_c0	comp944_c0_seq1	.	.	.	.	.	.	.	.	.	.	.	.	.	.	.
comp944_c0	comp944_c0_seq2	.	.	.	.	.	.	.	.	.	.	.	.	.	.	.
comp946_c0	comp946_c0_seq1	.	.	.	.	.	.	.	.	.	.	.	.	.	.	.
comp947_c0	comp947_c0_seq1	.	.	.	m.436	3-422[-]	.	.	.	.	.	.	.	.	.	.
comp948_c0	comp948_c0_seq1	.	.	.	.	.	.	.	.	.	.	.	.	.	.	.
comp948_c0	comp948_c0_seq2	.	.	.	.	.	.	.	.	.	.	.	.	.	.	.
comp953_c0	comp953_c0_seq1	.	.	.	.	.	.	.	.	.	.	.	.	.	.	.
comp956_c0	comp956_c0_seq1	.	.	.	m.437	287-643[-]	.	.	.	.	.	.	.	.	.	.
comp958_c0	comp958_c0_seq1	.	.	.	m.438	479-1207[-]	.	.	.	.	.	.	.	.	.	.
comp958_c0	comp958_c0_seq2	.	.	.	m.439	395-1123[-]	.	.	.	.	.	.	.	.	.	.
comp960_c0	comp960_c0_seq1	.	.	.	.	.	.	.	.	.	.	.	.	.	.	.
comp961_c0	comp961_c0_seq1	.	.	.	.	.	.	.	.	.	.	.	.	.	.	.
comp962_c0	comp962_c0_seq1	.	.	.	.	.	.	.	.	.	.	.	.	.	.	.
comp962_c0	comp962_c0_seq2	.	.	.	.	.	.	.	.	.	.	.	.	.	.	.
comp965_c0	comp965_c0_seq1	.	.	.	.	.	.	.	.	.	.	.	.	.	.	.
comp966_c0	comp966_c0_seq1	.	.	.	.	.	.	.	.	.	.	.	.	.	.	.
comp967_c0	comp967_c0_seq1	.	.	.	.	.	.	.	.	.	.	.	.	.	.	.
comp973_c0	comp973_c0_seq1	.	.	.	.	.	.	.	.	.	.	.	.	.	.	.
comp974_c0	comp974_c0_seq1	.	.	.	.	.	.	.	.	.	.	.	.	.	.	.
comp975_c0	comp975_c0_seq1	.	.	.	.	.	.	.	.	.	.	.	.	.	.	.
comp977_c0	comp977_c0_seq1	.	.	.	.	.	.	.	.	.	.	.	.	.	.	.
comp977_c0	comp977_c0_seq2	.	.	.	.	.	.	.	.	.	.	.	.	.	.	.
comp978_c0	comp978_c0_seq1	.	.	.	.	.	.	.	.	.	.	.	.	.	.	.
comp980_c0	comp980_c0_seq1	.	.	.	.	.	.	.	.	.	.	.	.	.	.	.
comp981_c0	comp981_c0_seq1	.	.	.	.	.	.	.	.	.	.	.	.	.	.	.
comp982_c0	comp982_c0_seq1	.	.	.	.	.	.	.	.	.	.	.	.	.	.	.
comp984_c0	comp984_c0_seq1	.	.	.	.	.	.	.	.	.	.	.	.	.	.	.
comp985_c0	comp985_c0_seq1	.	.	.	.	.	.	.	.	.	.	.	.	.	.	.
comp986_c0	comp986_c0_seq1	.	.	.	.	.	.	.	.	.	.	.	.	.	.	.
comp988_c0	comp988_c0_seq1	.	.	.	.	.	.	.	.	.	.	.	.	.	.	.
comp989_c0	comp989_c0_seq1	.	.	.	m.440	220-576[+]	sp|Q9FN94|RLK7_ARATH^Q9FN94^Q:97-258,H:552-605^51.85%ID^E:2e-12^RecName: Full=Receptor-like protein kinase At5g59670;^Eukaryota; Viridiplantae; Streptophyta; Embryophyta; Tracheophyta; Spermatophyta; Magnoliophyta; eudicotyledons; Gunneridae; Pentapetalae; rosids; malvids; Brassicales; Brassicaceae; Camelineae; Arabidopsis	.	.	.	.	COG0515^Serine Threonine protein kinase	GO:0016021^cellular_component^integral component of membrane`GO:0005886^cellular_component^plasma membrane`GO:0005524^molecular_function^ATP binding`GO:0004674^molecular_function^protein serine/threonine kinase activity`GO:0004714^molecular_function^transmembrane receptor protein tyrosine kinase activity	.	.	.
comp990_c0	comp990_c0_seq1	.	.	.	.	.	.	.	.	.	.	.	.	.	.	.
comp991_c0	comp991_c0_seq1	.	.	.	.	.	.	.	.	.	.	.	.	.	.	.
comp994_c0	comp994_c0_seq1	.	.	.	m.441	2-586[-]	sp|O80338|EF101_ARATH^O80338^Q:259-552,H:48-149^47.06%ID^E:4e-17^RecName: Full=Ethylene-responsive transcription factor 2;^Eukaryota; Viridiplantae; Streptophyta; Embryophyta; Tracheophyta; Spermatophyta; Magnoliophyta; eudicotyledons; Gunneridae; Pentapetalae; rosids; malvids; Brassicales; Brassicaceae; Camelineae; Arabidopsis	.	PF00847.15^AP2^AP2 domain^151-195^E:1.3e-16	.	.	.	GO:0005634^cellular_component^nucleus`GO:0003677^molecular_function^DNA binding`GO:0003700^molecular_function^sequence-specific DNA binding transcription factor activity`GO:0009873^biological_process^ethylene-activated signaling pathway`GO:0009864^biological_process^induced systemic resistance, jasmonic acid mediated signaling pathway`GO:0045893^biological_process^positive regulation of transcrip…	GO:0003700^molecular_function^sequence-specific DNA binding transcription factor activity`GO:0006355^biological_process^regulation of transcription, DNA-templated	.	.
comp995_c0	comp995_c0_seq1	.	.	.	m.445	70-744[-]	.	.	PF03168.8^LEA_2^Late embryogenesis abundant protein^105-206^E:1.2e-05	.	ExpAA=25.96^PredHel=1^Topology=i47-69o	.	.	.	.	.
comp996_c0	comp996_c0_seq1	.	.	.	.	.	.	.	.	.	.	.	.	.	.	.
comp997_c0	comp997_c0_seq1	.	.	.	m.446	1-441[-]	sp|Q9ZQR5|TBL13_ARATH^Q9ZQR5^Q:34-441,H:61-194^66.18%ID^E:2e-60^RecName: Full=Protein trichome birefringence-like 13;^Eukaryota; Viridiplantae; Streptophyta; Embryophyta; Tracheophyta; Spermatophyta; Magnoliophyta; eudicotyledons; Gunneridae; Pentapetalae; rosids; malvids; Brassicales; Brassicaceae; Camelineae; Arabidopsis	.	PF14416.1^PMR5N^PMR5 N terminal Domain^11-67^E:2.7e-14`PF13839.1^PC-Esterase^GDSL/SGNH-like Acyl-Esterase family found in Pmr5 and Cas1p^69-142^E:4.5e-15	.	.	.	GO:0005794^cellular_component^Golgi apparatus`GO:0016021^cellular_component^integral component of membrane	.	.	.
comp1002_c0	comp1002_c0_seq1	.	.	.	.	.	.	.	.	.	.	.	.	.	.	.
comp1002_c0	comp1002_c0_seq2	.	.	.	.	.	.	.	.	.	.	.	.	.	.	.
comp1004_c0	comp1004_c0_seq1	.	.	.	.	.	.	.	.	.	.	.	.	.	.	.
comp1005_c0	comp1005_c0_seq1	.	.	.	.	.	.	.	.	.	.	.	.	.	.	.
comp1006_c0	comp1006_c0_seq1	.	.	.	m.447	1-342[+]	.	.	.	.	.	.	.	.	.	.
comp1009_c0	comp1009_c0_seq1	.	.	.	.	.	.	.	.	.	.	.	.	.	.	.
comp1012_c0	comp1012_c0_seq1	.	.	.	.	.	.	.	.	.	.	.	.	.	.	.
comp1014_c0	comp1014_c0_seq1	.	.	.	.	.	.	.	.	.	.	.	.	.	.	.
comp1015_c0	comp1015_c0_seq1	.	.	.	.	.	.	.	.	.	.	.	.	.	.	.
comp1015_c0	comp1015_c0_seq2	.	.	.	.	.	.	.	.	.	.	.	.	.	.	.
comp1016_c0	comp1016_c0_seq1	.	.	.	.	.	.	.	.	.	.	.	.	.	.	.
comp1017_c0	comp1017_c0_seq1	.	.	.	.	.	.	.	.	.	.	.	.	.	.	.
comp1017_c0	comp1017_c0_seq2	.	.	.	.	.	.	.	.	.	.	.	.	.	.	.
comp1019_c0	comp1019_c0_seq1	.	.	.	.	.	.	.	.	.	.	.	.	.	.	.
comp1022_c0	comp1022_c0_seq1	.	.	.	m.451	3-569[-]	.	.	PF03108.10^DBD_Tnp_Mut^MuDR family transposase^140-186^E:1.4e-13	.	.	.	.	.	.	.
comp1024_c0	comp1024_c0_seq1	.	.	.	m.453	2-361[+]	sp|Q9M817|PTR6_ARATH^Q9M817^Q:1-288,H:473-568^51.04%ID^E:8e-17^RecName: Full=Protein NRT1/ PTR FAMILY 1.2;^Eukaryota; Viridiplantae; Streptophyta; Embryophyta; Tracheophyta; Spermatophyta; Magnoliophyta; eudicotyledons; Gunneridae; Pentapetalae; rosids; malvids; Brassicales; Brassicaceae; Camelineae; Arabidopsis	.	.	.	ExpAA=45.66^PredHel=2^Topology=o24-46i71-93o	COG3104^transporter	GO:0016021^cellular_component^integral component of membrane`GO:0005886^cellular_component^plasma membrane`GO:0005215^molecular_function^transporter activity	.	.	.
comp1026_c0	comp1026_c0_seq1	.	.	.	m.454	3-473[-]	sp|P17801|KPRO_MAIZE^P17801^Q:1-417,H:284-429^36.3%ID^E:7e-29^RecName: Full=Putative receptor protein kinase ZmPK1;^Eukaryota; Viridiplantae; Streptophyta; Embryophyta; Tracheophyta; Spermatophyta; Magnoliophyta; Liliopsida; Poales; Poaceae; PACMAD clade; Panicoideae; Andropogoneae; Zea	.	PF14295.1^PAN_4^PAN domain^74-110^E:0.016`PF08276.6^PAN_2^PAN-like domain^78-111^E:3.3e-05	.	.	.	GO:0016021^cellular_component^integral component of membrane`GO:0005524^molecular_function^ATP binding`GO:0004674^molecular_function^protein serine/threonine kinase activity`GO:0048544^biological_process^recognition of pollen	.	.	.
comp1026_c0	comp1026_c0_seq2	.	.	.	.	.	.	.	.	.	.	.	.	.	.	.
comp1028_c0	comp1028_c0_seq1	.	.	.	m.456	1-702[-]	sp|Q9C7S5|PSYR1_ARATH^Q9C7S5^Q:1-702,H:434-675^45.87%ID^E:2e-59^RecName: Full=Tyrosine-sulfated glycopeptide receptor 1;^Eukaryota; Viridiplantae; Streptophyta; Embryophyta; Tracheophyta; Spermatophyta; Magnoliophyta; eudicotyledons; Gunneridae; Pentapetalae; rosids; malvids; Brassicales; Brassicaceae; Camelineae; Arabidopsis`sp|Q9C7S5|PSYR1_ARATH^Q9C7S5^Q:13-702,H:243-464^32.91%ID^E:8e-19^RecNam…	.	PF13504.1^LRR_7^Leucine rich repeat^5-14^E:1100`PF13855.1^LRR_8^Leucine rich repeat^35-95^E:1.1e-07`PF13504.1^LRR_7^Leucine rich repeat^36-47^E:49`PF13855.1^LRR_8^Leucine rich repeat^60-110^E:1.9e-06`PF12799.2^LRR_4^Leucine Rich repeats (2 copies)^60-96^E:8.2e-08`PF00560.28^LRR_1^Leucine Rich Repeat^60-82^E:0.041`PF13504.1^LRR_7^Leucine rich repeat^60-72^E:6.4`PF13516.1^LRR_6^Leucine Rich repeat^…	.	.	COG0515^Serine Threonine protein kinase	GO:0016021^cellular_component^integral component of membrane`GO:0005886^cellular_component^plasma membrane`GO:0005524^molecular_function^ATP binding`GO:0001653^molecular_function^peptide receptor activity`GO:0004674^molecular_function^protein serine/threonine kinase activity`GO:0004888^molecular_function^transmembrane signaling receptor activity`GO:0031347^biological_process^regulation of defense…	GO:0005515^molecular_function^protein binding	.	.
comp1028_c0	comp1028_c0_seq2	.	.	.	m.457	1-420[-]	sp|Q9C7S5|PSYR1_ARATH^Q9C7S5^Q:1-420,H:531-675^43.45%ID^E:3e-27^RecName: Full=Tyrosine-sulfated glycopeptide receptor 1;^Eukaryota; Viridiplantae; Streptophyta; Embryophyta; Tracheophyta; Spermatophyta; Magnoliophyta; eudicotyledons; Gunneridae; Pentapetalae; rosids; malvids; Brassicales; Brassicaceae; Camelineae; Arabidopsis`sp|Q9C7S5|PSYR1_ARATH^Q9C7S5^Q:148-408,H:299-386^39.33%ID^E:7e-08^RecNa…	.	PF13855.1^LRR_8^Leucine rich repeat^49-106^E:2.5e-07`PF00560.28^LRR_1^Leucine Rich Repeat^49-68^E:0.12`PF13504.1^LRR_7^Leucine rich repeat^49-59^E:8.1`PF13516.1^LRR_6^Leucine Rich repeat^50-67^E:0.95`PF13855.1^LRR_8^Leucine rich repeat^72-130^E:2.6e-07`PF00560.28^LRR_1^Leucine Rich Repeat^72-92^E:0.31`PF13516.1^LRR_6^Leucine Rich repeat^72-91^E:0.052`PF13504.1^LRR_7^Leucine rich repeat^72-87^E:15…	.	.	COG0515^Serine Threonine protein kinase	GO:0016021^cellular_component^integral component of membrane`GO:0005886^cellular_component^plasma membrane`GO:0005524^molecular_function^ATP binding`GO:0001653^molecular_function^peptide receptor activity`GO:0004674^molecular_function^protein serine/threonine kinase activity`GO:0004888^molecular_function^transmembrane signaling receptor activity`GO:0031347^biological_process^regulation of defense…	GO:0005515^molecular_function^protein binding	.	.
comp1029_c0	comp1029_c0_seq1	.	.	.	.	.	.	.	.	.	.	.	.	.	.	.
comp1030_c0	comp1030_c0_seq1	.	.	.	.	.	.	.	.	.	.	.	.	.	.	.
comp1032_c0	comp1032_c0_seq1	.	.	.	.	.	.	.	.	.	.	.	.	.	.	.
comp1032_c0	comp1032_c0_seq2	.	.	.	.	.	.	.	.	.	.	.	.	.	.	.
comp1033_c0	comp1033_c0_seq1	.	.	.	.	.	.	.	.	.	.	.	.	.	.	.
comp1034_c0	comp1034_c0_seq1	.	.	.	.	.	.	.	.	.	.	.	.	.	.	.
comp1035_c0	comp1035_c0_seq1	.	.	.	m.458	3-311[+]	.	.	.	.	.	.	.	.	.	.
comp1035_c0	comp1035_c0_seq2	.	.	.	.	.	.	.	.	.	.	.	.	.	.	.
comp1036_c0	comp1036_c0_seq1	.	.	.	m.459	2-307[+]	.	.	.	.	.	.	.	.	.	.
comp1037_c0	comp1037_c0_seq1	.	.	.	m.461	2-448[-]	.	.	.	.	.	.	.	.	.	.
comp1038_c0	comp1038_c0_seq1	.	.	.	.	.	.	.	.	.	.	.	.	.	.	.
comp1039_c0	comp1039_c0_seq1	.	.	.	.	.	.	.	.	.	.	.	.	.	.	.
comp1041_c0	comp1041_c0_seq1	.	.	.	.	.	.	.	.	.	.	.	.	.	.	.
comp1041_c0	comp1041_c0_seq2	.	.	.	.	.	.	.	.	.	.	.	.	.	.	.
comp1042_c0	comp1042_c0_seq1	.	.	.	.	.	.	.	.	.	.	.	.	.	.	.
comp1044_c0	comp1044_c0_seq1	.	.	.	.	.	.	.	.	.	.	.	.	.	.	.
comp1048_c0	comp1048_c0_seq1	.	.	.	.	.	.	.	.	.	.	.	.	.	.	.
comp1049_c0	comp1049_c0_seq1	.	.	.	.	.	.	.	.	.	.	.	.	.	.	.
comp1049_c0	comp1049_c0_seq2	.	.	.	.	.	.	.	.	.	.	.	.	.	.	.
comp1050_c0	comp1050_c0_seq1	.	.	.	m.462	2-328[+]	.	.	.	.	.	.	.	.	.	.
comp1050_c0	comp1050_c0_seq2	.	.	.	.	.	.	.	.	.	.	.	.	.	.	.
comp1051_c0	comp1051_c0_seq1	.	.	.	.	.	.	.	.	.	.	.	.	.	.	.
comp1052_c0	comp1052_c0_seq1	.	.	.	m.463	1-396[-]	sp|O82796|SERB_ARATH^O82796^Q:1-396,H:121-252^70.45%ID^E:3e-60^RecName: Full=Phosphoserine phosphatase, chloroplastic;^Eukaryota; Viridiplantae; Streptophyta; Embryophyta; Tracheophyta; Spermatophyta; Magnoliophyta; eudicotyledons; Gunneridae; Pentapetalae; rosids; malvids; Brassicales; Brassicaceae; Camelineae; Arabidopsis	.	PF12710.2^HAD^haloacid dehalogenase-like hydrolase^31-132^E:5.9e-12	.	.	COG0560^phosphoserine phosphatase	GO:0009507^cellular_component^chloroplast`GO:0005509^molecular_function^calcium ion binding`GO:0000287^molecular_function^magnesium ion binding`GO:0004647^molecular_function^phosphoserine phosphatase activity`GO:0016311^biological_process^dephosphorylation`GO:0009790^biological_process^embryo development`GO:0006564^biological_process^L-serine biosynthetic process`GO:0006563^biological_process^L-s…	.	.	.
comp1054_c0	comp1054_c0_seq1	.	.	.	.	.	.	.	.	.	.	.	.	.	.	.
comp1055_c0	comp1055_c0_seq1	.	.	.	.	.	.	.	.	.	.	.	.	.	.	.
comp1057_c0	comp1057_c0_seq1	.	.	.	.	.	.	.	.	.	.	.	.	.	.	.
comp1059_c0	comp1059_c0_seq1	.	.	.	m.464	2-382[+]	sp|Q962R1|RS18_SPOFR^Q962R1^Q:7-378,H:1-124^92.74%ID^E:3e-81^RecName: Full=40S ribosomal protein S18;^Eukaryota; Metazoa; Ecdysozoa; Arthropoda; Hexapoda; Insecta; Pterygota; Neoptera; Endopterygota; Lepidoptera; Glossata; Ditrysia; Noctuoidea; Noctuidae; Amphipyrinae; Spodoptera	.	PF00416.17^Ribosomal_S13^Ribosomal protein S13/S18^16-126^E:1.1e-28	.	.	.	GO:0005840^cellular_component^ribosome`GO:0019843^molecular_function^rRNA binding`GO:0003735^molecular_function^structural constituent of ribosome`GO:0006412^biological_process^translation	GO:0003723^molecular_function^RNA binding`GO:0003735^molecular_function^structural constituent of ribosome`GO:0006412^biological_process^translation`GO:0005622^cellular_component^intracellular`GO:0005840^cellular_component^ribosome	.	.
comp1060_c0	comp1060_c0_seq1	.	.	.	.	.	.	.	.	.	.	.	.	.	.	.
comp1061_c0	comp1061_c0_seq1	.	.	.	.	.	.	.	.	.	.	.	.	.	.	.
comp1061_c0	comp1061_c0_seq2	.	.	.	.	.	.	.	.	.	.	.	.	.	.	.
comp1062_c0	comp1062_c0_seq1	.	.	.	.	.	.	.	.	.	.	.	.	.	.	.
comp1063_c0	comp1063_c0_seq1	.	.	.	m.465	1-336[-]	.	.	.	.	.	.	.	.	.	.
comp1066_c0	comp1066_c0_seq1	.	.	.	m.466	1-552[-]	.	.	PF13966.1^zf-RVT^zinc-binding in reverse transcriptase^27-111^E:1.1e-19	.	.	.	.	.	.	.
comp1068_c0	comp1068_c0_seq1	.	.	.	.	.	.	.	.	.	.	.	.	.	.	.
comp1071_c0	comp1071_c0_seq1	.	.	.	.	.	.	.	.	.	.	.	.	.	.	.
comp1072_c0	comp1072_c0_seq1	.	.	.	.	.	.	.	.	.	.	.	.	.	.	.
comp1075_c0	comp1075_c0_seq1	.	.	.	.	.	.	.	.	.	.	.	.	.	.	.
comp1077_c0	comp1077_c0_seq1	.	.	.	.	.	.	.	.	.	.	.	.	.	.	.
comp1077_c0	comp1077_c0_seq2	.	.	.	m.470	1-315[-]	.	.	.	.	.	.	.	.	.	.
comp1081_c0	comp1081_c0_seq1	.	.	.	.	.	.	.	.	.	.	.	.	.	.	.
comp1083_c0	comp1083_c0_seq1	.	.	.	.	.	.	.	.	.	.	.	.	.	.	.
comp1084_c0	comp1084_c0_seq1	.	.	.	.	.	.	.	.	.	.	.	.	.	.	.
comp1088_c0	comp1088_c0_seq1	.	.	.	.	.	.	.	.	.	.	.	.	.	.	.
comp1088_c0	comp1088_c0_seq2	.	.	.	.	.	.	.	.	.	.	.	.	.	.	.
comp1089_c0	comp1089_c0_seq1	.	.	.	.	.	.	.	.	.	.	.	.	.	.	.
comp1089_c0	comp1089_c0_seq2	.	.	.	m.471	3-389[+]	.	.	.	.	ExpAA=44.41^PredHel=2^Topology=o10-29i97-119o	.	.	.	.	.
comp1090_c0	comp1090_c0_seq1	.	.	.	m.473	397-951[-]	sp|Q9SJJ7|ATL57_ARATH^Q9SJJ7^Q:103-384,H:90-182^39.18%ID^E:1e-13^RecName: Full=RING-H2 finger protein ATL57;^Eukaryota; Viridiplantae; Streptophyta; Embryophyta; Tracheophyta; Spermatophyta; Magnoliophyta; eudicotyledons; Gunneridae; Pentapetalae; rosids; malvids; Brassicales; Brassicaceae; Camelineae; Arabidopsis	.	PF12861.2^zf-Apc11^Anaphase-promoting complex subunit 11 RING-H2 finger^83-130^E:2.1e-06`PF13920.1^zf-C3HC4_3^Zinc finger, C3HC4 type (RING finger)^83-131^E:1.2e-06`PF13923.1^zf-C3HC4_2^Zinc finger, C3HC4 type (RING finger)^84-128^E:8.3e-13`PF12678.2^zf-rbx1^RING-H2 zinc finger^84-128^E:3.4e-11`PF13639.1^zf-RING_2^Ring finger domain^85-129^E:1.1e-16`PF00097.20^zf-C3HC4^Zinc finger, C3HC4 type (RI…	.	ExpAA=22.05^PredHel=1^Topology=o10-32i	.	GO:0016021^cellular_component^integral component of membrane`GO:0008270^molecular_function^zinc ion binding`GO:0016567^biological_process^protein ubiquitination	GO:0004842^molecular_function^ubiquitin-protein transferase activity`GO:0005680^cellular_component^anaphase-promoting complex`GO:0008270^molecular_function^zinc ion binding`GO:0005515^molecular_function^protein binding`GO:0046872^molecular_function^metal ion binding	.	.
comp1090_c0	comp1090_c0_seq1	.	.	.	m.472	385-951[+]	sp|Q9SJJ7|ATL57_ARATH^Q9SJJ7^Q:465-184,H:90-182^39.18%ID^E:1e-13^RecName: Full=RING-H2 finger protein ATL57;^Eukaryota; Viridiplantae; Streptophyta; Embryophyta; Tracheophyta; Spermatophyta; Magnoliophyta; eudicotyledons; Gunneridae; Pentapetalae; rosids; malvids; Brassicales; Brassicaceae; Camelineae; Arabidopsis	.	.	.	.	.	GO:0016021^cellular_component^integral component of membrane`GO:0008270^molecular_function^zinc ion binding`GO:0016567^biological_process^protein ubiquitination	.	.	.
comp1094_c0	comp1094_c0_seq1	.	.	.	.	.	.	.	.	.	.	.	.	.	.	.
comp1095_c0	comp1095_c0_seq1	.	.	.	.	.	.	.	.	.	.	.	.	.	.	.
comp1095_c0	comp1095_c0_seq2	.	.	.	.	.	.	.	.	.	.	.	.	.	.	.
comp1101_c0	comp1101_c0_seq1	.	.	.	.	.	.	.	.	.	.	.	.	.	.	.
comp1101_c0	comp1101_c0_seq2	.	.	.	.	.	.	.	.	.	.	.	.	.	.	.
comp1102_c0	comp1102_c0_seq1	.	.	.	.	.	.	.	.	.	.	.	.	.	.	.
comp1105_c0	comp1105_c0_seq1	.	.	.	m.477	1-330[+]	.	.	.	.	.	.	.	.	.	.
comp1106_c0	comp1106_c0_seq1	.	.	.	.	.	.	.	.	.	.	.	.	.	.	.
comp1108_c0	comp1108_c0_seq1	.	.	.	m.478	2-322[+]	.	.	.	.	ExpAA=19.13^PredHel=1^Topology=o83-105i	.	.	.	.	.
comp1108_c0	comp1108_c0_seq2	.	.	.	.	.	.	.	.	.	.	.	.	.	.	.
comp1109_c0	comp1109_c0_seq1	.	.	.	.	.	.	.	.	.	.	.	.	.	.	.
comp1111_c0	comp1111_c0_seq1	.	.	.	.	.	.	.	.	.	.	.	.	.	.	.
comp1112_c0	comp1112_c0_seq1	.	.	.	.	.	.	.	.	.	.	.	.	.	.	.
comp1112_c0	comp1112_c0_seq2	.	.	.	.	.	.	.	.	.	.	.	.	.	.	.
comp1120_c0	comp1120_c0_seq1	.	.	.	.	.	.	.	.	.	.	.	.	.	.	.
comp1124_c0	comp1124_c0_seq1	.	.	.	m.479	33-617[-]	sp|A2XI04|6PGL1_ORYSI^A2XI04^Q:64-582,H:122-296^84%ID^E:2e-101^RecName: Full=Probable 6-phosphogluconolactonase 1;^Eukaryota; Viridiplantae; Streptophyta; Embryophyta; Tracheophyta; Spermatophyta; Magnoliophyta; Liliopsida; Poales; Poaceae; BEP clade; Ehrhartoideae; Oryzeae; Oryza	.	PF01182.15^Glucosamine_iso^Glucosamine-6-phosphate isomerases/6-phosphogluconolactonase^25-145^E:2.9e-35	.	.	COG0363^Catalyzes the reversible isomerization-deamination of glucosamine 6-phosphate (GlcN6P) to form fructose 6-phosphate (Fru6P) and ammonium ion (By similarity)	GO:0017057^molecular_function^6-phosphogluconolactonase activity`GO:0006098^biological_process^pentose-phosphate shunt	GO:0005975^biological_process^carbohydrate metabolic process	.	.
comp1124_c0	comp1124_c0_seq2	.	.	.	m.480	33-761[-]	sp|A2XI04|6PGL1_ORYSI^A2XI04^Q:1-726,H:53-296^84.43%ID^E:9e-151^RecName: Full=Probable 6-phosphogluconolactonase 1;^Eukaryota; Viridiplantae; Streptophyta; Embryophyta; Tracheophyta; Spermatophyta; Magnoliophyta; Liliopsida; Poales; Poaceae; BEP clade; Ehrhartoideae; Oryzeae; Oryza	.	PF01182.15^Glucosamine_iso^Glucosamine-6-phosphate isomerases/6-phosphogluconolactonase^6-193^E:5.6e-58	.	.	COG0363^Catalyzes the reversible isomerization-deamination of glucosamine 6-phosphate (GlcN6P) to form fructose 6-phosphate (Fru6P) and ammonium ion (By similarity)	GO:0017057^molecular_function^6-phosphogluconolactonase activity`GO:0006098^biological_process^pentose-phosphate shunt	GO:0005975^biological_process^carbohydrate metabolic process	.	.
comp1126_c0	comp1126_c0_seq1	.	.	.	.	.	.	.	.	.	.	.	.	.	.	.
comp1127_c0	comp1127_c0_seq1	.	.	.	m.481	1-513[+]	sp|P04146|COPIA_DROME^P04146^Q:7-498,H:1218-1384^37.72%ID^E:1e-30^RecName: Full=Copia protein;^Eukaryota; Metazoa; Ecdysozoa; Arthropoda; Hexapoda; Insecta; Pterygota; Neoptera; Endopterygota; Diptera; Brachycera; Muscomorpha; Ephydroidea; Drosophilidae; Drosophila; Sophophora	.	.	.	.	.	GO:0004190^molecular_function^aspartic-type endopeptidase activity`GO:0005524^molecular_function^ATP binding`GO:0003676^molecular_function^nucleic acid binding`GO:0008270^molecular_function^zinc ion binding`GO:0015074^biological_process^DNA integration	.	.	.
comp1129_c0	comp1129_c0_seq1	.	.	.	m.482	1-1275[+]	sp|P97929|BRCA2_MOUSE^P97929^Q:1-675,H:2690-2930^29.32%ID^E:7e-16^RecName: Full=Breast cancer type 2 susceptibility protein homolog;^Eukaryota; Metazoa; Chordata; Craniata; Vertebrata; Euteleostomi; Mammalia; Eutheria; Euarchontoglires; Glires; Rodentia; Sciurognathi; Muroidea; Muridae; Murinae; Mus; Mus	.	.	.	.	.	GO:0033593^cellular_component^BRCA2-MAGE-D1 complex`GO:0005813^cellular_component^centrosome`GO:0005737^cellular_component^cytoplasm`GO:0005654^cellular_component^nucleoplasm`GO:0005634^cellular_component^nucleus`GO:0030141^cellular_component^secretory granule`GO:0043015^molecular_function^gamma-tubulin binding`GO:0010484^molecular_function^H3 histone acetyltransferase activity`GO:0010485^molecul…	.	.	.
comp1129_c0	comp1129_c0_seq2	.	.	.	m.484	1-1275[+]	sp|P97929|BRCA2_MOUSE^P97929^Q:1-675,H:2690-2930^29.32%ID^E:7e-16^RecName: Full=Breast cancer type 2 susceptibility protein homolog;^Eukaryota; Metazoa; Chordata; Craniata; Vertebrata; Euteleostomi; Mammalia; Eutheria; Euarchontoglires; Glires; Rodentia; Sciurognathi; Muroidea; Muridae; Murinae; Mus; Mus	.	.	.	.	.	GO:0033593^cellular_component^BRCA2-MAGE-D1 complex`GO:0005813^cellular_component^centrosome`GO:0005737^cellular_component^cytoplasm`GO:0005654^cellular_component^nucleoplasm`GO:0005634^cellular_component^nucleus`GO:0030141^cellular_component^secretory granule`GO:0043015^molecular_function^gamma-tubulin binding`GO:0010484^molecular_function^H3 histone acetyltransferase activity`GO:0010485^molecul…	.	.	.
comp1130_c0	comp1130_c0_seq1	.	.	.	.	.	.	.	.	.	.	.	.	.	.	.
comp1133_c0	comp1133_c0_seq1	.	.	.	.	.	.	.	.	.	.	.	.	.	.	.
comp1133_c0	comp1133_c0_seq2	.	.	.	.	.	.	.	.	.	.	.	.	.	.	.
comp1134_c0	comp1134_c0_seq1	.	.	.	.	.	.	.	.	.	.	.	.	.	.	.
comp1136_c0	comp1136_c0_seq1	.	.	.	m.486	799-1110[-]	.	.	.	.	ExpAA=44.73^PredHel=2^Topology=o5-27i47-69o	.	.	.	.	.
comp1137_c0	comp1137_c0_seq1	.	.	.	.	.	.	.	.	.	.	.	.	.	.	.
comp1138_c0	comp1138_c0_seq1	.	.	.	m.487	136-471[-]	sp|P10978|POLX_TOBAC^P10978^Q:1-333,H:499-609^51.35%ID^E:4e-31^RecName: Full=Retrovirus-related Pol polyprotein from transposon TNT 1-94;^Eukaryota; Viridiplantae; Streptophyta; Embryophyta; Tracheophyta; Spermatophyta; Magnoliophyta; eudicotyledons; Gunneridae; Pentapetalae; asterids; lamiids; Solanales; Solanaceae; Nicotianoideae; Nicotianeae; Nicotiana	.	PF00665.21^rve^Integrase core domain^3-94^E:3.1e-28	.	.	.	GO:0004190^molecular_function^aspartic-type endopeptidase activity`GO:0004519^molecular_function^endonuclease activity`GO:0003676^molecular_function^nucleic acid binding`GO:0003964^molecular_function^RNA-directed DNA polymerase activity`GO:0008270^molecular_function^zinc ion binding`GO:0015074^biological_process^DNA integration	GO:0015074^biological_process^DNA integration	.	.
comp1140_c0	comp1140_c0_seq1	.	.	.	m.489	8-439[-]	.	.	.	.	.	.	.	.	.	.
comp1141_c0	comp1141_c0_seq1	.	.	.	.	.	.	.	.	.	.	.	.	.	.	.
comp1142_c0	comp1142_c0_seq1	.	.	.	.	.	.	.	.	.	.	.	.	.	.	.
comp1146_c0	comp1146_c0_seq1	.	.	.	.	.	.	.	.	.	.	.	.	.	.	.
comp1149_c0	comp1149_c0_seq1	.	.	.	.	.	.	.	.	.	.	.	.	.	.	.
comp1152_c0	comp1152_c0_seq1	.	.	.	.	.	.	.	.	.	.	.	.	.	.	.
comp1153_c0	comp1153_c0_seq1	.	.	.	.	.	.	.	.	.	.	.	.	.	.	.
comp1154_c0	comp1154_c0_seq1	.	.	.	.	.	.	.	.	.	.	.	.	.	.	.
comp1156_c0	comp1156_c0_seq1	.	.	.	.	.	.	.	.	.	.	.	.	.	.	.
comp1158_c0	comp1158_c0_seq1	.	.	.	.	.	.	.	.	.	.	.	.	.	.	.
comp1159_c0	comp1159_c0_seq1	.	.	.	.	.	.	.	.	.	.	.	.	.	.	.
comp1161_c0	comp1161_c0_seq1	.	.	.	.	.	.	.	.	.	.	.	.	.	.	.
comp1162_c0	comp1162_c0_seq1	.	.	.	.	.	.	.	.	.	.	.	.	.	.	.
comp1162_c0	comp1162_c0_seq2	.	.	.	.	.	.	.	.	.	.	.	.	.	.	.
comp1163_c0	comp1163_c0_seq1	.	.	.	.	.	.	.	.	.	.	.	.	.	.	.
comp1165_c0	comp1165_c0_seq1	.	.	.	.	.	.	.	.	.	.	.	.	.	.	.
comp1166_c0	comp1166_c0_seq1	.	.	.	.	.	.	.	.	.	.	.	.	.	.	.
comp1167_c0	comp1167_c0_seq1	.	.	.	.	.	.	.	.	.	.	.	.	.	.	.
comp1167_c0	comp1167_c0_seq2	.	.	.	.	.	.	.	.	.	.	.	.	.	.	.
comp1168_c0	comp1168_c0_seq1	.	.	.	.	.	.	.	.	.	.	.	.	.	.	.
comp1169_c0	comp1169_c0_seq1	.	.	.	m.495	89-745[-]	sp|B4FAP1|CSPL4_MAIZE^B4FAP1^Q:61-654,H:7-220^66.82%ID^E:4e-90^RecName: Full=CASP-like protein 4;^Eukaryota; Viridiplantae; Streptophyta; Embryophyta; Tracheophyta; Spermatophyta; Magnoliophyta; Liliopsida; Poales; Poaceae; PACMAD clade; Panicoideae; Andropogoneae; Zea	.	PF04535.7^DUF588^Domain of unknown function (DUF588)^52-198^E:1.1e-37	.	ExpAA=87.44^PredHel=4^Topology=i57-76o106-128i135-157o187-209i	.	GO:0016021^cellular_component^integral component of membrane`GO:0005886^cellular_component^plasma membrane	.	.	.
comp1169_c0	comp1169_c0_seq2	.	.	.	m.496	141-470[-]	sp|B4FAP1|CSPL4_MAIZE^B4FAP1^Q:61-327,H:7-111^57.14%ID^E:7e-29^RecName: Full=CASP-like protein 4;^Eukaryota; Viridiplantae; Streptophyta; Embryophyta; Tracheophyta; Spermatophyta; Magnoliophyta; Liliopsida; Poales; Poaceae; PACMAD clade; Panicoideae; Andropogoneae; Zea	.	PF04535.7^DUF588^Domain of unknown function (DUF588)^52-109^E:3.2e-09	.	ExpAA=20.02^PredHel=1^Topology=i57-76o	.	GO:0016021^cellular_component^integral component of membrane`GO:0005886^cellular_component^plasma membrane	.	.	.
comp1172_c0	comp1172_c0_seq1	.	.	.	.	.	.	.	.	.	.	.	.	.	.	.
comp1173_c0	comp1173_c0_seq1	.	.	.	.	.	.	.	.	.	.	.	.	.	.	.
comp1175_c0	comp1175_c0_seq1	.	.	.	m.497	142-510[+]	.	.	.	.	.	.	.	.	.	.
comp1175_c0	comp1175_c0_seq2	.	.	.	.	.	.	.	.	.	.	.	.	.	.	.
comp1176_c0	comp1176_c0_seq1	.	.	.	.	.	.	.	.	.	.	.	.	.	.	.
comp1176_c0	comp1176_c0_seq2	.	.	.	.	.	.	.	.	.	.	.	.	.	.	.
comp1177_c0	comp1177_c0_seq1	.	.	.	.	.	.	.	.	.	.	.	.	.	.	.
comp1178_c0	comp1178_c0_seq1	.	.	.	.	.	.	.	.	.	.	.	.	.	.	.
comp1179_c0	comp1179_c0_seq1	.	.	.	.	.	.	.	.	.	.	.	.	.	.	.
comp1179_c0	comp1179_c0_seq2	.	.	.	.	.	.	.	.	.	.	.	.	.	.	.
comp1183_c0	comp1183_c0_seq1	.	.	.	.	.	.	.	.	.	.	.	.	.	.	.
comp1183_c0	comp1183_c0_seq2	.	.	.	.	.	.	.	.	.	.	.	.	.	.	.
comp1185_c0	comp1185_c0_seq1	.	.	.	.	.	.	.	.	.	.	.	.	.	.	.
comp1186_c0	comp1186_c0_seq1	.	.	.	.	.	.	.	.	.	.	.	.	.	.	.
comp1187_c0	comp1187_c0_seq1	.	.	.	.	.	.	.	.	.	.	.	.	.	.	.
comp1190_c0	comp1190_c0_seq1	.	.	.	.	.	.	.	.	.	.	.	.	.	.	.
comp1191_c0	comp1191_c0_seq1	.	.	.	m.505	22-357[+]	.	.	.	.	ExpAA=18.25^PredHel=1^Topology=i21-43o	.	.	.	.	.
comp1192_c0	comp1192_c0_seq1	.	.	.	.	.	.	.	.	.	.	.	.	.	.	.
comp1193_c0	comp1193_c0_seq1	.	.	.	m.506	1-2790[+]	sp|Q9LNG5|PPP7L_ARATH^Q9LNG5^Q:1-1482,H:17-517^38.48%ID^E:2e-94^RecName: Full=Serine/threonine-protein phosphatase 7 long form homolog;^Eukaryota; Viridiplantae; Streptophyta; Embryophyta; Tracheophyta; Spermatophyta; Magnoliophyta; eudicotyledons; Gunneridae; Pentapetalae; rosids; malvids; Brassicales; Brassicaceae; Camelineae; Arabidopsis	.	PF10536.4^PMD^Plant mobile domain^53-408^E:1.7e-93	.	.	COG0639^serine threonine-protein phosphatase	GO:0046872^molecular_function^metal ion binding`GO:0004721^molecular_function^phosphoprotein phosphatase activity	.	.	.
comp1193_c0	comp1193_c0_seq2	.	.	.	m.507	73-1425[+]	.	.	.	.	.	.	.	.	.	.
comp1195_c0	comp1195_c0_seq1	.	.	.	.	.	.	.	.	.	.	.	.	.	.	.
comp1197_c0	comp1197_c0_seq1	.	.	.	.	.	.	.	.	.	.	.	.	.	.	.
comp1198_c0	comp1198_c0_seq1	.	.	.	.	.	.	.	.	.	.	.	.	.	.	.
comp1199_c0	comp1199_c0_seq1	.	.	.	.	.	.	.	.	.	.	.	.	.	.	.
comp1200_c0	comp1200_c0_seq1	.	.	.	.	.	.	.	.	.	.	.	.	.	.	.
comp1200_c0	comp1200_c0_seq2	.	.	.	.	.	.	.	.	.	.	.	.	.	.	.
comp1201_c0	comp1201_c0_seq2	.	.	.	.	.	.	.	.	.	.	.	.	.	.	.
comp1202_c0	comp1202_c0_seq1	.	.	.	.	.	.	.	.	.	.	.	.	.	.	.
comp1203_c0	comp1203_c0_seq1	.	.	.	.	.	.	.	.	.	.	.	.	.	.	.
comp1203_c0	comp1203_c0_seq2	.	.	.	.	.	.	.	.	.	.	.	.	.	.	.
comp1204_c0	comp1204_c0_seq1	.	.	.	.	.	.	.	.	.	.	.	.	.	.	.
comp1207_c0	comp1207_c0_seq1	.	.	.	.	.	.	.	.	.	.	.	.	.	.	.
comp1207_c0	comp1207_c0_seq2	.	.	.	.	.	.	.	.	.	.	.	.	.	.	.
comp1209_c0	comp1209_c0_seq1	.	.	.	.	.	.	.	.	.	.	.	.	.	.	.
comp1210_c0	comp1210_c0_seq1	.	.	.	.	.	.	.	.	.	.	.	.	.	.	.
comp1211_c0	comp1211_c0_seq2	.	.	.	.	.	.	.	.	.	.	.	.	.	.	.
comp1212_c0	comp1212_c0_seq1	.	.	.	m.509	3-698[-]	.	.	.	.	.	.	.	.	.	.
comp1213_c0	comp1213_c0_seq1	.	.	.	.	.	.	.	.	.	.	.	.	.	.	.
comp1213_c0	comp1213_c0_seq2	.	.	.	.	.	.	.	.	.	.	.	.	.	.	.
comp1217_c0	comp1217_c0_seq1	.	.	.	.	.	.	.	.	.	.	.	.	.	.	.
comp1217_c0	comp1217_c0_seq2	.	.	.	.	.	.	.	.	.	.	.	.	.	.	.
comp1221_c0	comp1221_c0_seq1	.	.	.	.	.	.	.	.	.	.	.	.	.	.	.
comp1224_c0	comp1224_c0_seq1	.	.	.	.	.	.	.	.	.	.	.	.	.	.	.
comp1225_c0	comp1225_c0_seq1	.	.	.	.	.	.	.	.	.	.	.	.	.	.	.
comp1227_c0	comp1227_c0_seq1	.	.	.	m.513	147-719[+]	.	.	.	.	.	.	.	.	.	.
comp1228_c0	comp1228_c0_seq1	.	.	.	.	.	.	.	.	.	.	.	.	.	.	.
comp1229_c0	comp1229_c0_seq1	.	.	.	.	.	.	.	.	.	.	.	.	.	.	.
comp1229_c0	comp1229_c0_seq2	.	.	.	.	.	.	.	.	.	.	.	.	.	.	.
comp1230_c0	comp1230_c0_seq1	.	.	.	m.515	118-1509[-]	sp|Q9M088|E135_ARATH^Q9M088^Q:1-1272,H:28-452^52.8%ID^E:3e-152^RecName: Full=Glucan endo-1,3-beta-glucosidase 5;^Eukaryota; Viridiplantae; Streptophyta; Embryophyta; Tracheophyta; Spermatophyta; Magnoliophyta; eudicotyledons; Gunneridae; Pentapetalae; rosids; malvids; Brassicales; Brassicaceae; Camelineae; Arabidopsis	.	PF00332.13^Glyco_hydro_17^Glycosyl hydrolases family 17^1-318^E:6.6e-72`PF07983.8^X8^X8 domain^339-407^E:2.9e-15	.	ExpAA=23.27^PredHel=1^Topology=o432-454i	.	GO:0031225^cellular_component^anchored component of membrane`GO:0046658^cellular_component^anchored component of plasma membrane`GO:0009505^cellular_component^plant-type cell wall`GO:0005886^cellular_component^plasma membrane`GO:0009506^cellular_component^plasmodesma`GO:0005773^cellular_component^vacuole`GO:0042973^molecular_function^glucan endo-1,3-beta-D-glucosidase activity`GO:0005975^biologic…	GO:0004553^molecular_function^hydrolase activity, hydrolyzing O-glycosyl compounds`GO:0005975^biological_process^carbohydrate metabolic process	.	.
comp1232_c0	comp1232_c0_seq1	.	.	.	.	.	.	.	.	.	.	.	.	.	.	.
comp1232_c0	comp1232_c0_seq2	.	.	.	.	.	.	.	.	.	.	.	.	.	.	.
comp1234_c0	comp1234_c0_seq1	.	.	.	.	.	.	.	.	.	.	.	.	.	.	.
comp1235_c0	comp1235_c0_seq1	.	.	.	.	.	.	.	.	.	.	.	.	.	.	.
comp1236_c0	comp1236_c0_seq1	.	.	.	.	.	.	.	.	.	.	.	.	.	.	.
comp1237_c0	comp1237_c0_seq1	.	.	.	.	.	.	.	.	.	.	.	.	.	.	.
comp1241_c0	comp1241_c0_seq1	.	.	.	.	.	.	.	.	.	.	.	.	.	.	.
comp1244_c0	comp1244_c0_seq1	.	.	.	.	.	.	.	.	.	.	.	.	.	.	.
comp1247_c0	comp1247_c0_seq1	.	.	.	.	.	.	.	.	.	.	.	.	.	.	.
comp1248_c0	comp1248_c0_seq1	.	.	.	.	.	.	.	.	.	.	.	.	.	.	.
comp1252_c0	comp1252_c0_seq1	.	.	.	.	.	.	.	.	.	.	.	.	.	.	.
comp1253_c0	comp1253_c0_seq2	.	.	.	.	.	.	.	.	.	.	.	.	.	.	.
comp1254_c0	comp1254_c0_seq1	.	.	.	.	.	.	.	.	.	.	.	.	.	.	.
comp1256_c0	comp1256_c0_seq1	.	.	.	.	.	.	.	.	.	.	.	.	.	.	.
comp1256_c0	comp1256_c0_seq2	.	.	.	.	.	.	.	.	.	.	.	.	.	.	.
comp1256_c0	comp1256_c0_seq3	.	.	.	.	.	.	.	.	.	.	.	.	.	.	.
comp1258_c0	comp1258_c0_seq1	.	.	.	.	.	.	.	.	.	.	.	.	.	.	.
comp1260_c0	comp1260_c0_seq1	.	.	.	.	.	.	.	.	.	.	.	.	.	.	.
comp1263_c0	comp1263_c0_seq1	.	.	.	.	.	.	.	.	.	.	.	.	.	.	.
comp1264_c0	comp1264_c0_seq1	.	.	.	.	.	.	.	.	.	.	.	.	.	.	.
comp1265_c0	comp1265_c0_seq1	.	.	.	.	.	.	.	.	.	.	.	.	.	.	.
comp1268_c0	comp1268_c0_seq1	.	.	.	.	.	.	.	.	.	.	.	.	.	.	.
comp1270_c0	comp1270_c0_seq1	.	.	.	.	.	.	.	.	.	.	.	.	.	.	.
comp1270_c0	comp1270_c0_seq2	.	.	.	.	.	.	.	.	.	.	.	.	.	.	.
comp1271_c0	comp1271_c0_seq1	.	.	.	m.522	3-320[+]	.	.	.	.	.	.	.	.	.	.
comp1275_c0	comp1275_c0_seq1	.	.	.	.	.	.	.	.	.	.	.	.	.	.	.
comp1276_c0	comp1276_c0_seq1	.	.	.	.	.	.	.	.	.	.	.	.	.	.	.
comp1278_c0	comp1278_c0_seq1	.	.	.	.	.	.	.	.	.	.	.	.	.	.	.
comp1282_c0	comp1282_c0_seq1	.	.	.	m.527	1-369[+]	.	.	.	.	.	.	.	.	.	.
comp1284_c0	comp1284_c0_seq1	.	.	.	.	.	.	.	.	.	.	.	.	.	.	.
comp1285_c0	comp1285_c0_seq1	.	.	.	m.528	2-379[-]	.	.	.	.	.	.	.	.	.	.
comp1285_c0	comp1285_c0_seq2	.	.	.	.	.	.	.	.	.	.	.	.	.	.	.
comp1287_c0	comp1287_c0_seq1	.	.	.	.	.	.	.	.	.	.	.	.	.	.	.
comp1294_c0	comp1294_c0_seq1	.	.	.	.	.	.	.	.	.	.	.	.	.	.	.
comp1295_c0	comp1295_c0_seq1	.	.	.	.	.	.	.	.	.	.	.	.	.	.	.
comp1295_c0	comp1295_c0_seq2	.	.	.	.	.	.	.	.	.	.	.	.	.	.	.
comp1296_c0	comp1296_c0_seq1	.	.	.	.	.	.	.	.	.	.	.	.	.	.	.
comp1297_c0	comp1297_c0_seq1	.	.	.	.	.	.	.	.	.	.	.	.	.	.	.
comp1297_c0	comp1297_c0_seq2	.	.	.	.	.	.	.	.	.	.	.	.	.	.	.
comp1299_c0	comp1299_c0_seq1	.	.	.	m.534	3-320[+]	.	.	.	.	.	.	.	.	.	.
comp1300_c0	comp1300_c0_seq1	.	.	.	.	.	.	.	.	.	.	.	.	.	.	.
comp1300_c0	comp1300_c0_seq2	.	.	.	.	.	.	.	.	.	.	.	.	.	.	.
comp1302_c0	comp1302_c0_seq1	.	.	.	.	.	.	.	.	.	.	.	.	.	.	.
comp1302_c0	comp1302_c0_seq2	.	.	.	.	.	.	.	.	.	.	.	.	.	.	.
comp1306_c0	comp1306_c0_seq1	.	.	.	.	.	.	.	.	.	.	.	.	.	.	.
comp1308_c0	comp1308_c0_seq1	.	.	.	.	.	.	.	.	.	.	.	.	.	.	.
comp1310_c0	comp1310_c0_seq1	.	.	.	.	.	.	.	.	.	.	.	.	.	.	.
comp1311_c0	comp1311_c0_seq1	.	.	.	.	.	.	.	.	.	.	.	.	.	.	.
comp1316_c0	comp1316_c0_seq1	.	.	.	.	.	.	.	.	.	.	.	.	.	.	.
comp1316_c0	comp1316_c0_seq2	.	.	.	.	.	.	.	.	.	.	.	.	.	.	.
comp1317_c0	comp1317_c0_seq1	.	.	.	m.537	2-952[+]	sp|Q9FMU6|MPCP3_ARATH^Q9FMU6^Q:7-891,H:62-356^88.47%ID^E:0^RecName: Full=Mitochondrial phosphate carrier protein 3, mitochondrial;^Eukaryota; Viridiplantae; Streptophyta; Embryophyta; Tracheophyta; Spermatophyta; Magnoliophyta; eudicotyledons; Gunneridae; Pentapetalae; rosids; malvids; Brassicales; Brassicaceae; Camelineae; Arabidopsis	.	PF00153.22^Mito_carr^Mitochondrial carrier protein^18-104^E:7.7e-21`PF00153.22^Mito_carr^Mitochondrial carrier protein^115-202^E:4.9e-17	.	.	.	GO:0005618^cellular_component^cell wall`GO:0009507^cellular_component^chloroplast`GO:0016021^cellular_component^integral component of membrane`GO:0016020^cellular_component^membrane`GO:0005743^cellular_component^mitochondrial inner membrane`GO:0005739^cellular_component^mitochondrion`GO:0005774^cellular_component^vacuolar membrane`GO:0009651^biological_process^response to salt stress`GO:0006810^b…	.	.	.
comp1317_c0	comp1317_c0_seq2	.	.	.	m.538	2-556[+]	sp|Q9FMU6|MPCP3_ARATH^Q9FMU6^Q:7-507,H:62-228^85.03%ID^E:1e-91^RecName: Full=Mitochondrial phosphate carrier protein 3, mitochondrial;^Eukaryota; Viridiplantae; Streptophyta; Embryophyta; Tracheophyta; Spermatophyta; Magnoliophyta; eudicotyledons; Gunneridae; Pentapetalae; rosids; malvids; Brassicales; Brassicaceae; Camelineae; Arabidopsis	.	PF00153.22^Mito_carr^Mitochondrial carrier protein^18-104^E:2.4e-21	.	.	.	GO:0005618^cellular_component^cell wall`GO:0009507^cellular_component^chloroplast`GO:0016021^cellular_component^integral component of membrane`GO:0016020^cellular_component^membrane`GO:0005743^cellular_component^mitochondrial inner membrane`GO:0005739^cellular_component^mitochondrion`GO:0005774^cellular_component^vacuolar membrane`GO:0009651^biological_process^response to salt stress`GO:0006810^b…	.	.	.
comp1317_c0	comp1317_c0_seq2	.	.	.	m.539	501-1040[+]	sp|Q9FMU6|MPCP3_ARATH^Q9FMU6^Q:94-480,H:228-356^92.25%ID^E:2e-79^RecName: Full=Mitochondrial phosphate carrier protein 3, mitochondrial;^Eukaryota; Viridiplantae; Streptophyta; Embryophyta; Tracheophyta; Spermatophyta; Magnoliophyta; eudicotyledons; Gunneridae; Pentapetalae; rosids; malvids; Brassicales; Brassicaceae; Camelineae; Arabidopsis	.	PF00153.22^Mito_carr^Mitochondrial carrier protein^17-65^E:2.3e-05	.	.	.	GO:0005618^cellular_component^cell wall`GO:0009507^cellular_component^chloroplast`GO:0016021^cellular_component^integral component of membrane`GO:0016020^cellular_component^membrane`GO:0005743^cellular_component^mitochondrial inner membrane`GO:0005739^cellular_component^mitochondrion`GO:0005774^cellular_component^vacuolar membrane`GO:0009651^biological_process^response to salt stress`GO:0006810^b…	.	.	.
comp1318_c0	comp1318_c0_seq1	.	.	.	.	.	.	.	.	.	.	.	.	.	.	.
comp1320_c0	comp1320_c0_seq1	.	.	.	.	.	.	.	.	.	.	.	.	.	.	.
comp1324_c0	comp1324_c0_seq1	.	.	.	m.540	2-439[-]	sp|Q5XF57|Y5576_ARATH^Q5XF57^Q:151-435,H:250-344^54.74%ID^E:4e-29^RecName: Full=Probable receptor-like serine/threonine-protein kinase At5g57670;^Eukaryota; Viridiplantae; Streptophyta; Embryophyta; Tracheophyta; Spermatophyta; Magnoliophyta; eudicotyledons; Gunneridae; Pentapetalae; rosids; malvids; Brassicales; Brassicaceae; Camelineae; Arabidopsis	.	PF00069.20^Pkinase^Protein kinase domain^70-144^E:8.6e-06`PF07714.12^Pkinase_Tyr^Protein tyrosine kinase^71-144^E:3.5e-08	.	.	COG0515^Serine Threonine protein kinase	GO:0005524^molecular_function^ATP binding`GO:0004674^molecular_function^protein serine/threonine kinase activity	GO:0004672^molecular_function^protein kinase activity`GO:0005524^molecular_function^ATP binding`GO:0006468^biological_process^protein phosphorylation	.	.
comp1325_c0	comp1325_c0_seq1	.	.	.	.	.	.	.	.	.	.	.	.	.	.	.
comp1326_c0	comp1326_c0_seq1	.	.	.	.	.	.	.	.	.	.	.	.	.	.	.
comp1331_c0	comp1331_c0_seq1	.	.	.	.	.	.	.	.	.	.	.	.	.	.	.
comp1338_c0	comp1338_c0_seq1	.	.	.	.	.	.	.	.	.	.	.	.	.	.	.
comp1341_c0	comp1341_c0_seq1	.	.	.	m.543	3-407[-]	.	.	.	.	.	.	.	.	.	.
comp1342_c0	comp1342_c0_seq1	.	.	.	.	.	.	.	.	.	.	.	.	.	.	.
comp1343_c0	comp1343_c0_seq1	.	.	.	.	.	.	.	.	.	.	.	.	.	.	.
comp1348_c0	comp1348_c0_seq1	.	.	.	m.547	26-391[-]	.	.	.	.	.	.	.	.	.	.
comp1348_c0	comp1348_c0_seq2	.	.	.	.	.	.	.	.	.	.	.	.	.	.	.
comp1349_c0	comp1349_c0_seq1	.	.	.	m.550	3-335[+]	.	.	.	.	.	.	.	.	.	.
comp1349_c0	comp1349_c0_seq2	.	.	.	.	.	.	.	.	.	.	.	.	.	.	.
comp1350_c0	comp1350_c0_seq1	.	.	.	.	.	.	.	.	.	.	.	.	.	.	.
comp1351_c0	comp1351_c0_seq1	.	.	.	.	.	.	.	.	.	.	.	.	.	.	.
comp1351_c0	comp1351_c0_seq2	.	.	.	.	.	.	.	.	.	.	.	.	.	.	.
comp1353_c0	comp1353_c0_seq1	.	.	.	m.552	1-951[+]	.	.	PF00226.26^DnaJ^DnaJ domain^55-123^E:3.5e-05	.	.	.	.	.	.	.
comp1361_c0	comp1361_c0_seq1	.	.	.	.	.	.	.	.	.	.	.	.	.	.	.
comp1362_c0	comp1362_c0_seq1	.	.	.	.	.	.	.	.	.	.	.	.	.	.	.
comp1364_c0	comp1364_c0_seq1	.	.	.	.	.	.	.	.	.	.	.	.	.	.	.
comp1364_c0	comp1364_c0_seq2	.	.	.	.	.	.	.	.	.	.	.	.	.	.	.
comp1365_c0	comp1365_c0_seq1	.	.	.	.	.	.	.	.	.	.	.	.	.	.	.
comp1367_c0	comp1367_c0_seq1	.	.	.	.	.	.	.	.	.	.	.	.	.	.	.
comp1368_c0	comp1368_c0_seq1	.	.	.	.	.	.	.	.	.	.	.	.	.	.	.
comp1370_c0	comp1370_c0_seq1	.	.	.	.	.	.	.	.	.	.	.	.	.	.	.
comp1372_c0	comp1372_c0_seq1	.	.	.	.	.	.	.	.	.	.	.	.	.	.	.
comp1373_c0	comp1373_c0_seq1	.	.	.	.	.	.	.	.	.	.	.	.	.	.	.
comp1373_c0	comp1373_c0_seq2	.	.	.	.	.	.	.	.	.	.	.	.	.	.	.
comp1374_c0	comp1374_c0_seq1	.	.	.	.	.	.	.	.	.	.	.	.	.	.	.
comp1374_c0	comp1374_c0_seq2	.	.	.	.	.	.	.	.	.	.	.	.	.	.	.
comp1375_c0	comp1375_c0_seq2	.	.	.	.	.	.	.	.	.	.	.	.	.	.	.
comp1378_c0	comp1378_c0_seq1	.	.	.	.	.	.	.	.	.	.	.	.	.	.	.
comp1379_c0	comp1379_c0_seq1	.	.	.	.	.	.	.	.	.	.	.	.	.	.	.
comp1379_c0	comp1379_c0_seq2	.	.	.	.	.	.	.	.	.	.	.	.	.	.	.
comp1380_c0	comp1380_c0_seq1	.	.	.	.	.	.	.	.	.	.	.	.	.	.	.
comp1381_c0	comp1381_c0_seq1	.	.	.	.	.	.	.	.	.	.	.	.	.	.	.
comp1381_c0	comp1381_c0_seq2	.	.	.	.	.	.	.	.	.	.	.	.	.	.	.
comp1386_c0	comp1386_c0_seq1	.	.	.	.	.	.	.	.	.	.	.	.	.	.	.
comp1387_c0	comp1387_c0_seq1	.	.	.	.	.	.	.	.	.	.	.	.	.	.	.
comp1387_c0	comp1387_c0_seq2	.	.	.	.	.	.	.	.	.	.	.	.	.	.	.
comp1389_c0	comp1389_c0_seq1	.	.	.	.	.	.	.	.	.	.	.	.	.	.	.
comp1393_c0	comp1393_c0_seq1	.	.	.	.	.	.	.	.	.	.	.	.	.	.	.
comp1396_c0	comp1396_c0_seq1	.	.	.	m.565	2-640[+]	sp|Q9SZ67|WRK19_ARATH^Q9SZ67^Q:1-237,H:161-238^63.29%ID^E:1e-26^RecName: Full=Probable WRKY transcription factor 19;^Eukaryota; Viridiplantae; Streptophyta; Embryophyta; Tracheophyta; Spermatophyta; Magnoliophyta; eudicotyledons; Gunneridae; Pentapetalae; rosids; malvids; Brassicales; Brassicaceae; Camelineae; Arabidopsis`sp|Q9SZ67|WRK19_ARATH^Q9SZ67^Q:1-237,H:111-188^50.63%ID^E:1e-20^RecName: Fu…	.	.	.	.	COG0515^Serine Threonine protein kinase	GO:0009941^cellular_component^chloroplast envelope`GO:0005634^cellular_component^nucleus`GO:0043531^molecular_function^ADP binding`GO:0005524^molecular_function^ATP binding`GO:0017111^molecular_function^nucleoside-triphosphatase activity`GO:0005515^molecular_function^protein binding`GO:0004674^molecular_function^protein serine/threonine kinase activity`GO:0043565^molecular_function^sequence-speci…	.	.	.
comp1396_c0	comp1396_c0_seq2	.	.	.	m.569	2-343[-]	sp|Q9SZ67|WRK19_ARATH^Q9SZ67^Q:291-1,H:91-184^60.82%ID^E:3e-35^RecName: Full=Probable WRKY transcription factor 19;^Eukaryota; Viridiplantae; Streptophyta; Embryophyta; Tracheophyta; Spermatophyta; Magnoliophyta; eudicotyledons; Gunneridae; Pentapetalae; rosids; malvids; Brassicales; Brassicaceae; Camelineae; Arabidopsis`sp|Q9SZ67|WRK19_ARATH^Q9SZ67^Q:339-1,H:100-209^52.21%ID^E:5e-34^RecName: Ful…	.	.	.	.	COG0515^Serine Threonine protein kinase	GO:0009941^cellular_component^chloroplast envelope`GO:0005634^cellular_component^nucleus`GO:0043531^molecular_function^ADP binding`GO:0005524^molecular_function^ATP binding`GO:0017111^molecular_function^nucleoside-triphosphatase activity`GO:0005515^molecular_function^protein binding`GO:0004674^molecular_function^protein serine/threonine kinase activity`GO:0043565^molecular_function^sequence-speci…	.	.	.
comp1398_c0	comp1398_c0_seq1	.	.	.	.	.	.	.	.	.	.	.	.	.	.	.
comp1398_c0	comp1398_c0_seq2	.	.	.	.	.	.	.	.	.	.	.	.	.	.	.
comp1402_c0	comp1402_c0_seq1	.	.	.	.	.	.	.	.	.	.	.	.	.	.	.
comp1403_c0	comp1403_c0_seq1	.	.	.	.	.	.	.	.	.	.	.	.	.	.	.
comp1404_c0	comp1404_c0_seq1	.	.	.	.	.	.	.	.	.	.	.	.	.	.	.
comp1406_c0	comp1406_c0_seq1	.	.	.	.	.	.	.	.	.	.	.	.	.	.	.
comp1407_c0	comp1407_c0_seq1	.	.	.	.	.	.	.	.	.	.	.	.	.	.	.
comp1407_c0	comp1407_c0_seq2	.	.	.	.	.	.	.	.	.	.	.	.	.	.	.
comp1408_c0	comp1408_c0_seq1	.	.	.	.	.	.	.	.	.	.	.	.	.	.	.
comp1408_c0	comp1408_c0_seq2	.	.	.	m.572	1-366[+]	sp|Q7XPF7|HKT7_ORYSJ^Q7XPF7^Q:1-363,H:380-500^90.08%ID^E:9e-71^RecName: Full=Probable cation transporter HKT7;^Eukaryota; Viridiplantae; Streptophyta; Embryophyta; Tracheophyta; Spermatophyta; Magnoliophyta; Liliopsida; Poales; Poaceae; BEP clade; Ehrhartoideae; Oryzeae; Oryza	.	PF02386.11^TrkH^Cation transport protein^12-119^E:9.8e-19	.	ExpAA=58.08^PredHel=3^Topology=o15-32i45-67o82-104i	COG0168^Low-affinity potassium transport system. Interacts with Trk system potassium uptake protein TrkA (By similarity)	GO:0016021^cellular_component^integral component of membrane`GO:0008324^molecular_function^cation transmembrane transporter activity	GO:0008324^molecular_function^cation transmembrane transporter activity`GO:0006812^biological_process^cation transport`GO:0055085^biological_process^transmembrane transport	.	.
comp1409_c0	comp1409_c0_seq1	.	.	.	.	.	.	.	.	.	.	.	.	.	.	.
comp1418_c0	comp1418_c0_seq1	.	.	.	.	.	.	.	.	.	.	.	.	.	.	.
comp1420_c0	comp1420_c0_seq1	.	.	.	.	.	.	.	.	.	.	.	.	.	.	.
comp1420_c0	comp1420_c0_seq2	.	.	.	.	.	.	.	.	.	.	.	.	.	.	.
comp1421_c0	comp1421_c0_seq1	.	.	.	.	.	.	.	.	.	.	.	.	.	.	.
comp1421_c0	comp1421_c0_seq2	.	.	.	.	.	.	.	.	.	.	.	.	.	.	.
comp1423_c0	comp1423_c0_seq1	.	.	.	.	.	.	.	.	.	.	.	.	.	.	.
comp1423_c0	comp1423_c0_seq2	.	.	.	.	.	.	.	.	.	.	.	.	.	.	.
comp1427_c0	comp1427_c0_seq1	.	.	.	.	.	.	.	.	.	.	.	.	.	.	.
comp1428_c0	comp1428_c0_seq1	.	.	.	m.575	2-742[-]	.	.	.	.	.	.	.	.	.	.
comp1429_c0	comp1429_c0_seq1	.	.	.	.	.	.	.	.	.	.	.	.	.	.	.
comp1429_c0	comp1429_c0_seq2	.	.	.	.	.	.	.	.	.	.	.	.	.	.	.
comp1430_c0	comp1430_c0_seq1	.	.	.	m.576	3-1079[+]	sp|Q9SSR7|FBL31_ARATH^Q9SSR7^Q:115-1029,H:68-406^23.25%ID^E:2e-07^RecName: Full=F-box/LRR-repeat protein At1g52650;^Eukaryota; Viridiplantae; Streptophyta; Embryophyta; Tracheophyta; Spermatophyta; Magnoliophyta; eudicotyledons; Gunneridae; Pentapetalae; rosids; malvids; Brassicales; Brassicaceae; Camelineae; Arabidopsis	.	.	.	.	.	.	.	.	.
comp1430_c0	comp1430_c0_seq2	.	.	.	m.577	62-391[+]	sp|Q6DBN6|FDL6_ARATH^Q6DBN6^Q:64-240,H:21-76^38.98%ID^E:1e-07^RecName: Full=F-box/FBD/LRR-repeat protein At1g51370;^Eukaryota; Viridiplantae; Streptophyta; Embryophyta; Tracheophyta; Spermatophyta; Magnoliophyta; eudicotyledons; Gunneridae; Pentapetalae; rosids; malvids; Brassicales; Brassicaceae; Camelineae; Arabidopsis	.	PF00646.28^F-box^F-box domain^21-61^E:1.1e-07	.	.	euNOG24269^	.	GO:0005515^molecular_function^protein binding	.	.
comp1431_c0	comp1431_c0_seq1	.	.	.	.	.	.	.	.	.	.	.	.	.	.	.
comp1432_c0	comp1432_c0_seq1	.	.	.	.	.	.	.	.	.	.	.	.	.	.	.
comp1433_c0	comp1433_c0_seq1	.	.	.	.	.	.	.	.	.	.	.	.	.	.	.
comp1435_c0	comp1435_c0_seq1	.	.	.	m.581	2-316[-]	.	.	.	.	ExpAA=15.84^PredHel=1^Topology=i52-69o	.	.	.	.	.
comp1435_c0	comp1435_c0_seq2	.	.	.	.	.	.	.	.	.	.	.	.	.	.	.
comp1436_c0	comp1436_c0_seq1	.	.	.	.	.	.	.	.	.	.	.	.	.	.	.
comp1438_c0	comp1438_c0_seq1	.	.	.	m.582	1-507[+]	.	.	PF08387.5^FBD^FBD^48-95^E:7.7e-11	.	.	.	.	.	.	.
comp1442_c0	comp1442_c0_seq1	.	.	.	.	.	.	.	.	.	.	.	.	.	.	.
comp1443_c0	comp1443_c0_seq1	.	.	.	.	.	.	.	.	.	.	.	.	.	.	.
comp1448_c0	comp1448_c0_seq1	.	.	.	m.583	3-1214[+]	sp|Q5RD67|S2544_PONAB^Q5RD67^Q:289-1206,H:10-307^33.33%ID^E:2e-46^RecName: Full=Solute carrier family 25 member 44;^Eukaryota; Metazoa; Chordata; Craniata; Vertebrata; Euteleostomi; Mammalia; Eutheria; Euarchontoglires; Primates; Haplorrhini; Catarrhini; Hominidae; Pongo	.	PF00153.22^Mito_carr^Mitochondrial carrier protein^110-192^E:1.2e-12`PF00153.22^Mito_carr^Mitochondrial carrier protein^206-292^E:1.1e-17`PF00153.22^Mito_carr^Mitochondrial carrier protein^312-399^E:7.6e-21	.	.	.	GO:0016021^cellular_component^integral component of membrane`GO:0005743^cellular_component^mitochondrial inner membrane`GO:0055085^biological_process^transmembrane transport	.	.	.
comp1448_c0	comp1448_c0_seq2	.	.	.	m.586	218-1036[+]	sp|Q5RD67|S2544_PONAB^Q5RD67^Q:1-813,H:45-307^32.87%ID^E:2e-37^RecName: Full=Solute carrier family 25 member 44;^Eukaryota; Metazoa; Chordata; Craniata; Vertebrata; Euteleostomi; Mammalia; Eutheria; Euarchontoglires; Primates; Haplorrhini; Catarrhini; Hominidae; Pongo`sp|Q5RD67|S2544_PONAB^Q5RD67^Q:187-756,H:13-200^29.52%ID^E:8e-07^RecName: Full=Solute carrier family 25 member 44;^Eukaryota; Meta…	.	PF00153.22^Mito_carr^Mitochondrial carrier protein^4-61^E:1.6e-06`PF00153.22^Mito_carr^Mitochondrial carrier protein^75-161^E:5.2e-18`PF00153.22^Mito_carr^Mitochondrial carrier protein^181-268^E:3.7e-21	.	.	.	GO:0016021^cellular_component^integral component of membrane`GO:0005743^cellular_component^mitochondrial inner membrane`GO:0055085^biological_process^transmembrane transport	.	.	.
comp1450_c0	comp1450_c0_seq1	.	.	.	m.588	237-845[+]	.	.	.	.	.	.	.	.	.	.
comp1450_c0	comp1450_c0_seq2	.	.	.	m.591	149-757[+]	.	.	.	.	.	.	.	.	.	.
comp1451_c0	comp1451_c0_seq1	.	.	.	m.593	1-1338[+]	sp|Q500W7|PIGM_ARATH^Q500W7^Q:79-1290,H:35-434^63.12%ID^E:6e-171^RecName: Full=GPI mannosyltransferase 1;^Eukaryota; Viridiplantae; Streptophyta; Embryophyta; Tracheophyta; Spermatophyta; Magnoliophyta; eudicotyledons; Gunneridae; Pentapetalae; rosids; malvids; Brassicales; Brassicaceae; Camelineae; Arabidopsis	.	PF06728.8^PIG-U^GPI transamidase subunit PIG-U^32-389^E:1.1e-14`PF05007.8^Mannosyl_trans^Mannosyltransferase (PIG-M)^132-420^E:1.1e-73	sigP:1^18^0.576^YES	ExpAA=157.34^PredHel=5^Topology=i163-185o240-262i347-364o374-391i398-420o	.	GO:0005789^cellular_component^endoplasmic reticulum membrane`GO:0016021^cellular_component^integral component of membrane`GO:0016758^molecular_function^transferase activity, transferring hexosyl groups`GO:0006506^biological_process^GPI anchor biosynthetic process	GO:0006506^biological_process^GPI anchor biosynthetic process`GO:0016021^cellular_component^integral component of membrane`GO:0016758^molecular_function^transferase activity, transferring hexosyl groups`GO:0005789^cellular_component^endoplasmic reticulum membrane	.	.
comp1452_c0	comp1452_c0_seq1	.	.	.	m.595	2-352[-]	sp|Q9SMP0|NFYC1_ARATH^Q9SMP0^Q:271-351,H:54-80^74.07%ID^E:3e-06^RecName: Full=Nuclear transcription factor Y subunit C-1;^Eukaryota; Viridiplantae; Streptophyta; Embryophyta; Tracheophyta; Spermatophyta; Magnoliophyta; eudicotyledons; Gunneridae; Pentapetalae; rosids; malvids; Brassicales; Brassicaceae; Camelineae; Arabidopsis	.	.	.	.	COG5208^nuclear transcription factor Y	GO:0016602^cellular_component^CCAAT-binding factor complex`GO:0005634^cellular_component^nucleus`GO:0005515^molecular_function^protein binding`GO:0043565^molecular_function^sequence-specific DNA binding`GO:0003700^molecular_function^sequence-specific DNA binding transcription factor activity`GO:0045893^biological_process^positive regulation of transcription, DNA-templated`GO:0006355^biological_pr…	.	.	.
comp1453_c0	comp1453_c0_seq1	.	.	.	.	.	.	.	.	.	.	.	.	.	.	.
comp1453_c0	comp1453_c0_seq2	.	.	.	.	.	.	.	.	.	.	.	.	.	.	.
comp1454_c0	comp1454_c0_seq1	.	.	.	.	.	.	.	.	.	.	.	.	.	.	.
comp1454_c0	comp1454_c0_seq2	.	.	.	.	.	.	.	.	.	.	.	.	.	.	.
comp1455_c0	comp1455_c0_seq1	.	.	.	m.599	3-389[+]	sp|Q5VPE3|HOX2_ORYSJ^Q5VPE3^Q:1-384,H:171-308^62.5%ID^E:2e-33^RecName: Full=Homeobox-leucine zipper protein HOX2;^Eukaryota; Viridiplantae; Streptophyta; Embryophyta; Tracheophyta; Spermatophyta; Magnoliophyta; Liliopsida; Poales; Poaceae; BEP clade; Ehrhartoideae; Oryzeae; Oryza	.	PF02183.13^HALZ^Homeobox associated leucine zipper^1-38^E:4.5e-15	.	.	.	GO:0005634^cellular_component^nucleus`GO:0003700^molecular_function^sequence-specific DNA binding transcription factor activity`GO:0000976^molecular_function^transcription regulatory region sequence-specific DNA binding`GO:0006351^biological_process^transcription, DNA-templated	GO:0003700^molecular_function^sequence-specific DNA binding transcription factor activity`GO:0043565^molecular_function^sequence-specific DNA binding`GO:0006355^biological_process^regulation of transcription, DNA-templated`GO:0005634^cellular_component^nucleus	.	.
comp1456_c0	comp1456_c0_seq1	.	.	.	m.602	939-1529[+]	sp|Q8L4M1|THOC6_ARATH^Q8L4M1^Q:40-582,H:189-367^55.8%ID^E:2e-57^RecName: Full=THO complex subunit 6;^Eukaryota; Viridiplantae; Streptophyta; Embryophyta; Tracheophyta; Spermatophyta; Magnoliophyta; eudicotyledons; Gunneridae; Pentapetalae; rosids; malvids; Brassicales; Brassicaceae; Camelineae; Arabidopsis	.	PF00400.27^WD40^WD domain, G-beta repeat^16-54^E:1.2e-09	.	.	COG2319^repeat-containing protein	GO:0080008^cellular_component^Cul4-RING E3 ubiquitin ligase complex`GO:0005634^cellular_component^nucleus`GO:0000347^cellular_component^THO complex`GO:0005515^molecular_function^protein binding`GO:0003723^molecular_function^RNA binding`GO:0009738^biological_process^abscisic acid-activated signaling pathway`GO:0031047^biological_process^gene silencing by RNA`GO:0006397^biological_process^mRNA proc…	GO:0005515^molecular_function^protein binding	.	.
comp1456_c0	comp1456_c0_seq2	.	.	.	m.606	766-1512[+]	sp|Q8L4M1|THOC6_ARATH^Q8L4M1^Q:22-738,H:131-367^57.32%ID^E:1e-90^RecName: Full=THO complex subunit 6;^Eukaryota; Viridiplantae; Streptophyta; Embryophyta; Tracheophyta; Spermatophyta; Magnoliophyta; eudicotyledons; Gunneridae; Pentapetalae; rosids; malvids; Brassicales; Brassicaceae; Camelineae; Arabidopsis	.	PF00400.27^WD40^WD domain, G-beta repeat^68-106^E:1.7e-09	.	.	COG2319^repeat-containing protein	GO:0080008^cellular_component^Cul4-RING E3 ubiquitin ligase complex`GO:0005634^cellular_component^nucleus`GO:0000347^cellular_component^THO complex`GO:0005515^molecular_function^protein binding`GO:0003723^molecular_function^RNA binding`GO:0009738^biological_process^abscisic acid-activated signaling pathway`GO:0031047^biological_process^gene silencing by RNA`GO:0006397^biological_process^mRNA proc…	GO:0005515^molecular_function^protein binding	.	.
comp1457_c0	comp1457_c0_seq1	.	.	.	m.610	85-2277[+]	sp|B5X582|TWIH_ARATH^B5X582^Q:268-2118,H:99-694^62.78%ID^E:0^RecName: Full=Twinkle homolog protein, chloroplastic/mitochondrial;^Eukaryota; Viridiplantae; Streptophyta; Embryophyta; Tracheophyta; Spermatophyta; Magnoliophyta; eudicotyledons; Gunneridae; Pentapetalae; rosids; malvids; Brassicales; Brassicaceae; Camelineae; Arabidopsis	.	PF13662.1^Toprim_4^Toprim domain^295-384^E:5.1e-16`PF01751.17^Toprim^Toprim domain^295-378^E:4.5e-05`PF13155.1^Toprim_2^Toprim-like^296-402^E:3.2e-06`PF03796.10^DnaB_C^DnaB-like helicase C terminal domain^448-668^E:5.5e-08`PF13481.1^AAA_25^AAA domain^462-629^E:4.7e-12	sigP:1^21^0.623^YES	.	.	GO:0009507^cellular_component^chloroplast`GO:0005739^cellular_component^mitochondrion`GO:1990077^cellular_component^primosome complex`GO:0005524^molecular_function^ATP binding`GO:0004003^molecular_function^ATP-dependent DNA helicase activity`GO:0003677^molecular_function^DNA binding`GO:0003896^molecular_function^DNA primase activity`GO:0046872^molecular_function^metal ion binding`GO:0032508^biolo…	GO:0003678^molecular_function^DNA helicase activity`GO:0005524^molecular_function^ATP binding`GO:0006260^biological_process^DNA replication	.	.
comp1459_c0	comp1459_c0_seq1	.	.	.	m.612	109-1248[+]	sp|Q0SMH1|MNMA_BORAP^Q0SMH1^Q:211-1131,H:1-300^49.35%ID^E:1e-109^RecName: Full=tRNA-specific 2-thiouridylase MnmA;^Bacteria; Spirochaetes; Spirochaetales; Spirochaetaceae; Borrelia; Borrelia burgdorferi group	.	PF00733.16^Asn_synthase^Asparagine synthase^68-158^E:4.9e-07`PF03054.11^tRNA_Me_trans^tRNA methyl transferase^72-376^E:1.4e-110	.	.	COG0482^Catalyzes the 2-thiolation of uridine at the wobble position (U34) of tRNA, leading to the formation of s(2)U34 (By similarity)	GO:0005737^cellular_component^cytoplasm`GO:0005524^molecular_function^ATP binding`GO:0016783^molecular_function^sulfurtransferase activity`GO:0000049^molecular_function^tRNA binding`GO:0006400^biological_process^tRNA modification	GO:0004066^molecular_function^asparagine synthase (glutamine-hydrolyzing) activity`GO:0006529^biological_process^asparagine biosynthetic process`GO:0016740^molecular_function^transferase activity`GO:0008033^biological_process^tRNA processing`GO:0005737^cellular_component^cytoplasm	.	.
comp1459_c0	comp1459_c0_seq2	.	.	.	m.614	109-1554[+]	sp|O51625|MNMA_BORBU^O51625^Q:211-1296,H:1-351^46.28%ID^E:2e-122^RecName: Full=tRNA-specific 2-thiouridylase MnmA;^Bacteria; Spirochaetes; Spirochaetales; Spirochaetaceae; Borrelia; Borrelia burgdorferi group	.	PF00733.16^Asn_synthase^Asparagine synthase^68-158^E:7.5e-07`PF03054.11^tRNA_Me_trans^tRNA methyl transferase^72-431^E:4.5e-125	.	.	COG0482^Catalyzes the 2-thiolation of uridine at the wobble position (U34) of tRNA, leading to the formation of s(2)U34 (By similarity)	GO:0005737^cellular_component^cytoplasm`GO:0005524^molecular_function^ATP binding`GO:0016783^molecular_function^sulfurtransferase activity`GO:0000049^molecular_function^tRNA binding`GO:0006400^biological_process^tRNA modification	GO:0004066^molecular_function^asparagine synthase (glutamine-hydrolyzing) activity`GO:0006529^biological_process^asparagine biosynthetic process`GO:0016740^molecular_function^transferase activity`GO:0008033^biological_process^tRNA processing`GO:0005737^cellular_component^cytoplasm	.	.
comp1460_c0	comp1460_c0_seq1	.	.	.	.	.	.	.	.	.	.	.	.	.	.	.
comp1461_c0	comp1461_c0_seq1	.	.	.	m.616	2-1519[+]	.	.	PF07690.11^MFS_1^Major Facilitator Superfamily^57-422^E:2.9e-36	.	ExpAA=261.73^PredHel=12^Topology=i41-58o84-106i113-135o139-161i173-195o205-227i280-302o312-334i347-369o379-401i422-444o464-486i	.	.	GO:0055085^biological_process^transmembrane transport`GO:0016021^cellular_component^integral component of membrane	.	.
comp1461_c0	comp1461_c0_seq2	.	.	.	m.617	490-1428[+]	.	.	PF07690.11^MFS_1^Major Facilitator Superfamily^10-230^E:4.7e-17`PF00083.19^Sugar_tr^Sugar (and other) transporter^118-301^E:2.7e-07	.	ExpAA=153.62^PredHel=7^Topology=o10-32i87-109o119-141i154-176o186-208i229-251o271-293i	.	.	GO:0055085^biological_process^transmembrane transport`GO:0016021^cellular_component^integral component of membrane`GO:0022857^molecular_function^transmembrane transporter activity	.	.
comp1463_c0	comp1463_c0_seq1	.	.	.	.	.	.	.	.	.	.	.	.	.	.	.
comp1463_c0	comp1463_c0_seq2	.	.	.	m.619	242-925[-]	sp|Q8GY87|UBC26_ARATH^Q8GY87^Q:1-471,H:317-473^63.06%ID^E:3e-63^RecName: Full=Probable ubiquitin-conjugating enzyme E2 26;^Eukaryota; Viridiplantae; Streptophyta; Embryophyta; Tracheophyta; Spermatophyta; Magnoliophyta; eudicotyledons; Gunneridae; Pentapetalae; rosids; malvids; Brassicales; Brassicaceae; Camelineae; Arabidopsis	.	PF00179.21^UQ_con^Ubiquitin-conjugating enzyme^1-94^E:3.7e-14	.	.	COG5078^ubiquitin-conjugating enzyme	GO:0005524^molecular_function^ATP binding`GO:0004842^molecular_function^ubiquitin-protein transferase activity	GO:0016881^molecular_function^acid-amino acid ligase activity	.	.
comp1464_c0	comp1464_c0_seq1	.	.	.	m.620	2-817[+]	.	.	.	.	.	.	.	.	.	.
comp1464_c0	comp1464_c0_seq2	.	.	.	m.621	346-888[+]	.	.	.	.	.	.	.	.	.	.
comp1467_c0	comp1467_c0_seq1	.	.	.	m.623	1257-2117[-]	.	.	.	.	.	.	.	.	.	.
comp1468_c0	comp1468_c0_seq1	.	.	.	m.625	55-537[+]	sp|O23877|FENR3_ORYSJ^O23877^Q:1-480,H:219-378^94.38%ID^E:2e-110^RecName: Full=Ferredoxin--NADP reductase, embryo isozyme, chloroplastic;^Eukaryota; Viridiplantae; Streptophyta; Embryophyta; Tracheophyta; Spermatophyta; Magnoliophyta; Liliopsida; Poales; Poaceae; BEP clade; Ehrhartoideae; Oryzeae; Oryza	.	PF00175.16^NAD_binding_1^Oxidoreductase NAD-binding domain^14-128^E:8e-27	.	.	.	GO:0009507^cellular_component^chloroplast`GO:0005507^molecular_function^copper ion binding`GO:0004324^molecular_function^ferredoxin-NADP+ reductase activity`GO:0015979^biological_process^photosynthesis	GO:0016491^molecular_function^oxidoreductase activity`GO:0055114^biological_process^oxidation-reduction process	.	.
comp1468_c0	comp1468_c0_seq2	.	.	.	m.626	107-1222[+]	sp|O23877|FENR3_ORYSJ^O23877^Q:1-1113,H:1-378^87.3%ID^E:0^RecName: Full=Ferredoxin--NADP reductase, embryo isozyme, chloroplastic;^Eukaryota; Viridiplantae; Streptophyta; Embryophyta; Tracheophyta; Spermatophyta; Magnoliophyta; Liliopsida; Poales; Poaceae; BEP clade; Ehrhartoideae; Oryzeae; Oryza	.	PF00175.16^NAD_binding_1^Oxidoreductase NAD-binding domain^225-339^E:6.5e-26	.	.	.	GO:0009507^cellular_component^chloroplast`GO:0005507^molecular_function^copper ion binding`GO:0004324^molecular_function^ferredoxin-NADP+ reductase activity`GO:0015979^biological_process^photosynthesis	GO:0016491^molecular_function^oxidoreductase activity`GO:0055114^biological_process^oxidation-reduction process	.	.
comp1469_c0	comp1469_c0_seq1	.	.	.	m.627	223-2262[-]	.	.	PF07887.6^Calmodulin_bind^Calmodulin binding protein-like^222-514^E:1.7e-87	.	.	.	.	.	.	.
comp1470_c0	comp1470_c0_seq1	.	.	.	m.634	1867-2973[+]	sp|Q9AXT8|CMT1_MAIZE^Q9AXT8^Q:1-1086,H:545-907^70.49%ID^E:4e-163^RecName: Full=DNA (cytosine-5)-methyltransferase 1;^Eukaryota; Viridiplantae; Streptophyta; Embryophyta; Tracheophyta; Spermatophyta; Magnoliophyta; Liliopsida; Poales; Poaceae; PACMAD clade; Panicoideae; Andropogoneae; Zea	.	PF00145.12^DNA_methylase^C-5 cytosine-specific DNA methylase^2-321^E:5.5e-28	.	.	.	GO:0005634^cellular_component^nucleus`GO:0003682^molecular_function^chromatin binding`GO:0003886^molecular_function^DNA (cytosine-5-)-methyltransferase activity`GO:0003677^molecular_function^DNA binding`GO:0016568^biological_process^chromatin modification`GO:0006355^biological_process^regulation of transcription, DNA-templated`GO:0006351^biological_process^transcription, DNA-templated	GO:0008168^molecular_function^methyltransferase activity	.	.
comp1470_c0	comp1470_c0_seq1	.	.	.	m.633	271-1542[+]	sp|Q9AXT8|CMT1_MAIZE^Q9AXT8^Q:379-1269,H:134-411^57.05%ID^E:5e-101^RecName: Full=DNA (cytosine-5)-methyltransferase 1;^Eukaryota; Viridiplantae; Streptophyta; Embryophyta; Tracheophyta; Spermatophyta; Magnoliophyta; Liliopsida; Poales; Poaceae; PACMAD clade; Panicoideae; Andropogoneae; Zea	.	PF01426.13^BAH^BAH domain^189-310^E:1.1e-10	.	.	.	GO:0005634^cellular_component^nucleus`GO:0003682^molecular_function^chromatin binding`GO:0003886^molecular_function^DNA (cytosine-5-)-methyltransferase activity`GO:0003677^molecular_function^DNA binding`GO:0016568^biological_process^chromatin modification`GO:0006355^biological_process^regulation of transcription, DNA-templated`GO:0006351^biological_process^transcription, DNA-templated	GO:0003682^molecular_function^chromatin binding	.	.
comp1470_c0	comp1470_c0_seq2	.	.	.	m.638	271-3066[+]	sp|Q9AXT8|CMT1_MAIZE^Q9AXT8^Q:379-2775,H:134-907^61.91%ID^E:0^RecName: Full=DNA (cytosine-5)-methyltransferase 1;^Eukaryota; Viridiplantae; Streptophyta; Embryophyta; Tracheophyta; Spermatophyta; Magnoliophyta; Liliopsida; Poales; Poaceae; PACMAD clade; Panicoideae; Andropogoneae; Zea	.	PF01426.13^BAH^BAH domain^189-310^E:4e-10`PF00385.19^Chromo^Chromo (CHRromatin Organisation MOdifier) domain^458-513^E:4.8e-09`PF00145.12^DNA_methylase^C-5 cytosine-specific DNA methylase^523-884^E:6.6e-35	.	.	.	GO:0005634^cellular_component^nucleus`GO:0003682^molecular_function^chromatin binding`GO:0003886^molecular_function^DNA (cytosine-5-)-methyltransferase activity`GO:0003677^molecular_function^DNA binding`GO:0016568^biological_process^chromatin modification`GO:0006355^biological_process^regulation of transcription, DNA-templated`GO:0006351^biological_process^transcription, DNA-templated	GO:0003682^molecular_function^chromatin binding`GO:0008168^molecular_function^methyltransferase activity	.	.
comp1473_c0	comp1473_c0_seq1	.	.	.	m.642	358-1122[-]	.	.	.	.	ExpAA=30.29^PredHel=1^Topology=i50-72o	.	.	.	.	.
comp1474_c0	comp1474_c0_seq1	.	.	.	m.644	368-1363[+]	sp|Q640J6|WD82A_XENLA^Q640J6^Q:34-963,H:1-311^38.66%ID^E:4e-72^RecName: Full=WD repeat-containing protein 82-A;^Eukaryota; Metazoa; Chordata; Craniata; Vertebrata; Euteleostomi; Amphibia; Batrachia; Anura; Pipoidea; Pipidae; Xenopodinae; Xenopus; Xenopus	.	PF00400.27^WD40^WD domain, G-beta repeat^29-61^E:0.0006`PF00400.27^WD40^WD domain, G-beta repeat^114-148^E:0.0036`PF00400.27^WD40^WD domain, G-beta repeat^257-278^E:0.00011	.	.	.	GO:0005634^cellular_component^nucleus	GO:0005515^molecular_function^protein binding	.	.
comp1474_c0	comp1474_c0_seq2	.	.	.	m.646	1189-1590[-]	.	.	.	.	.	.	.	.	.	.
comp1474_c0	comp1474_c0_seq2	.	.	.	m.645	368-1363[+]	sp|Q640J6|WD82A_XENLA^Q640J6^Q:34-963,H:1-311^38.66%ID^E:4e-72^RecName: Full=WD repeat-containing protein 82-A;^Eukaryota; Metazoa; Chordata; Craniata; Vertebrata; Euteleostomi; Amphibia; Batrachia; Anura; Pipoidea; Pipidae; Xenopodinae; Xenopus; Xenopus	.	PF00400.27^WD40^WD domain, G-beta repeat^29-61^E:0.0006`PF00400.27^WD40^WD domain, G-beta repeat^114-148^E:0.0036`PF00400.27^WD40^WD domain, G-beta repeat^257-278^E:0.00011	.	.	.	GO:0005634^cellular_component^nucleus	GO:0005515^molecular_function^protein binding	.	.
comp1476_c0	comp1476_c0_seq1	.	.	.	m.647	86-4354[+]	sp|Q7XWP1|CPSF1_ORYSJ^Q7XWP1^Q:1-4266,H:1-1441^85.24%ID^E:0^RecName: Full=Probable cleavage and polyadenylation specificity factor subunit 1;^Eukaryota; Viridiplantae; Streptophyta; Embryophyta; Tracheophyta; Spermatophyta; Magnoliophyta; Liliopsida; Poales; Poaceae; BEP clade; Ehrhartoideae; Oryzeae; Oryza	.	PF10433.4^MMS1_N^Mono-functional DNA-alkylating methyl methanesulfonate N-term^128-693^E:1.1e-24`PF03178.10^CPSF_A^CPSF A subunit region^1078-1387^E:2.9e-86	.	.	COG5161^cleavage and polyadenylation	GO:0005634^cellular_component^nucleus`GO:0003723^molecular_function^RNA binding`GO:0006397^biological_process^mRNA processing	GO:0003676^molecular_function^nucleic acid binding`GO:0005634^cellular_component^nucleus	.	.
comp1476_c0	comp1476_c0_seq2	.	.	.	m.648	86-4354[+]	sp|Q7XWP1|CPSF1_ORYSJ^Q7XWP1^Q:1-4266,H:1-1441^85.24%ID^E:0^RecName: Full=Probable cleavage and polyadenylation specificity factor subunit 1;^Eukaryota; Viridiplantae; Streptophyta; Embryophyta; Tracheophyta; Spermatophyta; Magnoliophyta; Liliopsida; Poales; Poaceae; BEP clade; Ehrhartoideae; Oryzeae; Oryza	.	PF10433.4^MMS1_N^Mono-functional DNA-alkylating methyl methanesulfonate N-term^128-693^E:1.1e-24`PF03178.10^CPSF_A^CPSF A subunit region^1078-1387^E:2.9e-86	.	.	COG5161^cleavage and polyadenylation	GO:0005634^cellular_component^nucleus`GO:0003723^molecular_function^RNA binding`GO:0006397^biological_process^mRNA processing	GO:0003676^molecular_function^nucleic acid binding`GO:0005634^cellular_component^nucleus	.	.
comp1478_c0	comp1478_c0_seq1	.	.	.	.	.	.	.	.	.	.	.	.	.	.	.
comp1480_c0	comp1480_c0_seq1	.	.	.	.	.	.	.	.	.	.	.	.	.	.	.
comp1481_c0	comp1481_c0_seq1	.	.	.	.	.	.	.	.	.	.	.	.	.	.	.
comp1483_c0	comp1483_c0_seq1	.	.	.	.	.	.	.	.	.	.	.	.	.	.	.
comp1483_c0	comp1483_c0_seq2	.	.	.	.	.	.	.	.	.	.	.	.	.	.	.
comp1485_c0	comp1485_c0_seq1	.	.	.	m.649	2-1726[-]	sp|Q642R9|RB3GP_XENLA^Q642R9^Q:493-1563,H:381-789^28.61%ID^E:5e-36^RecName: Full=Rab3 GTPase-activating protein catalytic subunit;^Eukaryota; Metazoa; Chordata; Craniata; Vertebrata; Euteleostomi; Amphibia; Batrachia; Anura; Pipoidea; Pipidae; Xenopodinae; Xenopus; Xenopus	.	PF13890.1^Rab3-GTPase_cat^Rab3 GTPase-activating protein catalytic subunit^348-500^E:4.3e-49	.	.	.	GO:0005737^cellular_component^cytoplasm`GO:0005097^molecular_function^Rab GTPase activator activity	GO:0005097^molecular_function^Rab GTPase activator activity	.	.
comp1485_c0	comp1485_c0_seq2	.	.	.	m.651	2-982[-]	sp|Q80UJ7|RB3GP_MOUSE^Q80UJ7^Q:1-969,H:476-843^30.24%ID^E:1e-36^RecName: Full=Rab3 GTPase-activating protein catalytic subunit;^Eukaryota; Metazoa; Chordata; Craniata; Vertebrata; Euteleostomi; Mammalia; Eutheria; Euarchontoglires; Glires; Rodentia; Sciurognathi; Muroidea; Muridae; Murinae; Mus; Mus	.	PF13890.1^Rab3-GTPase_cat^Rab3 GTPase-activating protein catalytic subunit^100-252^E:1.3e-49	.	.	.	GO:0005813^cellular_component^centrosome`GO:0005737^cellular_component^cytoplasm`GO:0005634^cellular_component^nucleus`GO:0005097^molecular_function^Rab GTPase activator activity`GO:0034389^biological_process^lipid particle organization`GO:0032851^biological_process^positive regulation of Rab GTPase activity	GO:0005097^molecular_function^Rab GTPase activator activity	.	.
comp1485_c0	comp1485_c0_seq2	.	.	.	m.652	1018-1659[-]	.	.	.	.	.	.	.	.	.	.
comp1486_c0	comp1486_c0_seq1	.	.	.	m.654	162-1031[-]	sp|D1MI46|C76BA_SWEMU^D1MI46^Q:1-864,H:218-494^42.91%ID^E:3e-72^RecName: Full=Geraniol 8-hydroxylase;^Eukaryota; Viridiplantae; Streptophyta; Embryophyta; Tracheophyta; Spermatophyta; Magnoliophyta; eudicotyledons; Gunneridae; Pentapetalae; asterids; lamiids; Gentianales; Gentianaceae; Gentianeae; Swertia	.	PF00067.17^p450^Cytochrome P450^3-270^E:2.5e-73	.	.	.	GO:0005789^cellular_component^endoplasmic reticulum membrane`GO:0016021^cellular_component^integral component of membrane`GO:0020037^molecular_function^heme binding`GO:0005506^molecular_function^iron ion binding`GO:0016709^molecular_function^oxidoreductase activity, acting on paired donors, with incorporation or reduction of molecular oxygen, NAD(P)H as one donor, and incorporation of one atom of…	GO:0005506^molecular_function^iron ion binding`GO:0016705^molecular_function^oxidoreductase activity, acting on paired donors, with incorporation or reduction of molecular oxygen`GO:0020037^molecular_function^heme binding`GO:0055114^biological_process^oxidation-reduction process	.	.
comp1486_c0	comp1486_c0_seq1	.	.	.	m.655	3-647[+]	sp|D1MI46|C76BA_SWEMU^D1MI46^Q:633-166,H:339-494^51.59%ID^E:1e-48^RecName: Full=Geraniol 8-hydroxylase;^Eukaryota; Viridiplantae; Streptophyta; Embryophyta; Tracheophyta; Spermatophyta; Magnoliophyta; eudicotyledons; Gunneridae; Pentapetalae; asterids; lamiids; Gentianales; Gentianaceae; Gentianeae; Swertia	.	.	.	.	.	GO:0005789^cellular_component^endoplasmic reticulum membrane`GO:0016021^cellular_component^integral component of membrane`GO:0020037^molecular_function^heme binding`GO:0005506^molecular_function^iron ion binding`GO:0016709^molecular_function^oxidoreductase activity, acting on paired donors, with incorporation or reduction of molecular oxygen, NAD(P)H as one donor, and incorporation of one atom of…	.	.	.
comp1487_c0	comp1487_c0_seq1	.	.	.	.	.	.	.	.	.	.	.	.	.	.	.
comp1487_c0	comp1487_c0_seq2	.	.	.	.	.	.	.	.	.	.	.	.	.	.	.
comp1490_c0	comp1490_c0_seq1	.	.	.	m.661	222-1382[-]	.	.	.	.	.	.	.	.	.	.
comp1491_c0	comp1491_c0_seq1	.	.	.	m.665	495-896[+]	.	.	.	.	.	.	.	.	.	.
comp1491_c0	comp1491_c0_seq2	.	.	.	m.666	3-803[+]	.	.	.	.	.	.	.	.	.	.
comp1492_c0	comp1492_c0_seq1	.	.	.	m.667	204-971[-]	sp|Q9C8L4|ETHE1_ARATH^Q9C8L4^Q:37-762,H:51-292^80.17%ID^E:3e-145^RecName: Full=Persulfide dioxygenase ETHE1 homolog, mitochondrial;^Eukaryota; Viridiplantae; Streptophyta; Embryophyta; Tracheophyta; Spermatophyta; Magnoliophyta; eudicotyledons; Gunneridae; Pentapetalae; rosids; malvids; Brassicales; Brassicaceae; Camelineae; Arabidopsis	.	PF00753.22^Lactamase_B^Metallo-beta-lactamase superfamily^23-194^E:1.7e-21	.	.	COG0491^Beta-lactamase domain protein	GO:0005739^cellular_component^mitochondrion`GO:0016788^molecular_function^hydrolase activity, acting on ester bonds`GO:0046872^molecular_function^metal ion binding`GO:0050313^molecular_function^sulfur dioxygenase activity`GO:0009793^biological_process^embryo development ending in seed dormancy`GO:0009960^biological_process^endosperm development`GO:0009651^biological_process^response to salt stres…	.	.	.
comp1492_c0	comp1492_c0_seq1	.	.	.	m.668	1142-1765[+]	sp|Q75L84|GT51_ORYSJ^Q75L84^Q:1-621,H:165-371^92.75%ID^E:8e-129^RecName: Full=Probable glucuronosyltransferase Os05g0123100;^Eukaryota; Viridiplantae; Streptophyta; Embryophyta; Tracheophyta; Spermatophyta; Magnoliophyta; Liliopsida; Poales; Poaceae; BEP clade; Ehrhartoideae; Oryzeae; Oryza	.	PF03360.11^Glyco_transf_43^Glycosyltransferase family 43^2-188^E:4.2e-36	.	.	.	GO:0000139^cellular_component^Golgi membrane`GO:0016021^cellular_component^integral component of membrane`GO:0015018^molecular_function^galactosylgalactosylxylosylprotein 3-beta-glucuronosyltransferase activity`GO:0042285^molecular_function^xylosyltransferase activity`GO:0010417^biological_process^glucuronoxylan biosynthetic process`GO:0009834^biological_process^secondary cell wall biogenesis	GO:0015018^molecular_function^galactosylgalactosylxylosylprotein 3-beta-glucuronosyltransferase activity`GO:0016020^cellular_component^membrane	.	.
comp1493_c0	comp1493_c0_seq1	.	.	.	m.672	241-1335[-]	sp|P42774|GBF1_ARATH^P42774^Q:1-888,H:1-289^36.51%ID^E:1e-28^RecName: Full=G-box-binding factor 1;^Eukaryota; Viridiplantae; Streptophyta; Embryophyta; Tracheophyta; Spermatophyta; Magnoliophyta; eudicotyledons; Gunneridae; Pentapetalae; rosids; malvids; Brassicales; Brassicaceae; Camelineae; Arabidopsis	.	PF07777.6^MFMR^G-box binding protein MFMR^1-148^E:4.1e-28`PF00170.16^bZIP_1^bZIP transcription factor^228-289^E:1.9e-18`PF07716.10^bZIP_2^Basic region leucine zipper^229-279^E:4e-09	.	.	.	GO:0005737^cellular_component^cytoplasm`GO:0005634^cellular_component^nucleus`GO:0003677^molecular_function^DNA binding`GO:0043565^molecular_function^sequence-specific DNA binding`GO:0003700^molecular_function^sequence-specific DNA binding transcription factor activity`GO:0010629^biological_process^negative regulation of gene expression`GO:0090342^biological_process^regulation of cell aging`GO:00…	GO:0003677^molecular_function^DNA binding`GO:0006351^biological_process^transcription, DNA-templated`GO:0006355^biological_process^regulation of transcription, DNA-templated`GO:0005634^cellular_component^nucleus`GO:0003700^molecular_function^sequence-specific DNA binding transcription factor activity`GO:0043565^molecular_function^sequence-specific DNA binding	.	.
comp1493_c0	comp1493_c0_seq2	.	.	.	m.674	241-1335[-]	sp|P42774|GBF1_ARATH^P42774^Q:1-888,H:1-289^36.51%ID^E:1e-28^RecName: Full=G-box-binding factor 1;^Eukaryota; Viridiplantae; Streptophyta; Embryophyta; Tracheophyta; Spermatophyta; Magnoliophyta; eudicotyledons; Gunneridae; Pentapetalae; rosids; malvids; Brassicales; Brassicaceae; Camelineae; Arabidopsis	.	PF07777.6^MFMR^G-box binding protein MFMR^1-148^E:4.1e-28`PF00170.16^bZIP_1^bZIP transcription factor^228-289^E:1.9e-18`PF07716.10^bZIP_2^Basic region leucine zipper^229-279^E:4e-09	.	.	.	GO:0005737^cellular_component^cytoplasm`GO:0005634^cellular_component^nucleus`GO:0003677^molecular_function^DNA binding`GO:0043565^molecular_function^sequence-specific DNA binding`GO:0003700^molecular_function^sequence-specific DNA binding transcription factor activity`GO:0010629^biological_process^negative regulation of gene expression`GO:0090342^biological_process^regulation of cell aging`GO:00…	GO:0003677^molecular_function^DNA binding`GO:0006351^biological_process^transcription, DNA-templated`GO:0006355^biological_process^regulation of transcription, DNA-templated`GO:0005634^cellular_component^nucleus`GO:0003700^molecular_function^sequence-specific DNA binding transcription factor activity`GO:0043565^molecular_function^sequence-specific DNA binding	.	.
comp1494_c0	comp1494_c0_seq1	.	.	.	m.678	1-969[+]	sp|Q9LW86|SUT34_ARATH^Q9LW86^Q:2-967,H:109-432^75.31%ID^E:7e-172^RecName: Full=Probable sulfate transporter 3.4;^Eukaryota; Viridiplantae; Streptophyta; Embryophyta; Tracheophyta; Spermatophyta; Magnoliophyta; eudicotyledons; Gunneridae; Pentapetalae; rosids; malvids; Brassicales; Brassicaceae; Camelineae; Arabidopsis	.	.	.	.	COG0659^sulfate transporter	GO:0016021^cellular_component^integral component of membrane`GO:0009506^cellular_component^plasmodesma`GO:0008271^molecular_function^secondary active sulfate transmembrane transporter activity`GO:0015293^molecular_function^symporter activity	.	.	.
comp1494_c0	comp1494_c0_seq1	.	.	.	m.677	2-1624[+]	sp|Q9LW86|SUT34_ARATH^Q9LW86^Q:1-1611,H:109-649^67.84%ID^E:0^RecName: Full=Probable sulfate transporter 3.4;^Eukaryota; Viridiplantae; Streptophyta; Embryophyta; Tracheophyta; Spermatophyta; Magnoliophyta; eudicotyledons; Gunneridae; Pentapetalae; rosids; malvids; Brassicales; Brassicaceae; Camelineae; Arabidopsis	.	PF13792.1^Sulfate_tra_GLY^Sulfate transporter N-terminal domain with GLY motif^1-49^E:1.1e-16`PF00916.15^Sulfate_transp^Sulfate transporter family^80-355^E:1.8e-93`PF01740.16^STAS^STAS domain^411-529^E:1.9e-22	.	ExpAA=235.95^PredHel=11^Topology=i5-27o32-54i61-83o98-120i141-160o170-192i221-243o263-285i298-320o325-344i357-379o	COG0659^sulfate transporter	GO:0016021^cellular_component^integral component of membrane`GO:0009506^cellular_component^plasmodesma`GO:0008271^molecular_function^secondary active sulfate transmembrane transporter activity`GO:0015293^molecular_function^symporter activity	GO:0015116^molecular_function^sulfate transmembrane transporter activity`GO:0008272^biological_process^sulfate transport`GO:0016021^cellular_component^integral component of membrane	.	.
comp1496_c0	comp1496_c0_seq1	.	.	.	.	.	.	.	.	.	.	.	.	.	.	.
comp1496_c0	comp1496_c0_seq2	.	.	.	m.681	3-2228[+]	sp|O22781|SUVH2_ARATH^O22781^Q:682-2223,H:148-649^55.45%ID^E:0^RecName: Full=Histone-lysine N-methyltransferase family member SUVH2;^Eukaryota; Viridiplantae; Streptophyta; Embryophyta; Tracheophyta; Spermatophyta; Magnoliophyta; eudicotyledons; Gunneridae; Pentapetalae; rosids; malvids; Brassicales; Brassicaceae; Camelineae; Arabidopsis	.	PF02182.12^YDG_SRA^YDG/SRA domain^294-449^E:3.4e-57`PF05033.11^Pre-SET^Pre-SET motif^479-579^E:2.7e-19`PF00856.23^SET^SET domain^598-730^E:5.7e-18	.	.	COG3440^ubiquitin-like with PHD and ring finger domains 2, E3 ubiquitin protein ligase	GO:0000775^cellular_component^chromosome, centromeric region`GO:0005720^cellular_component^nuclear heterochromatin`GO:0005634^cellular_component^nucleus`GO:0042054^molecular_function^histone methyltransferase activity`GO:0018024^molecular_function^histone-lysine N-methyltransferase activity`GO:0008270^molecular_function^zinc ion binding`GO:0016571^biological_process^histone methylation`GO:0040029…	GO:0042393^molecular_function^histone binding`GO:0008270^molecular_function^zinc ion binding`GO:0018024^molecular_function^histone-lysine N-methyltransferase activity`GO:0034968^biological_process^histone lysine methylation`GO:0005634^cellular_component^nucleus`GO:0005515^molecular_function^protein binding	.	.
comp1497_c0	comp1497_c0_seq1	.	.	.	m.692	1512-1856[+]	.	.	.	.	.	.	.	.	.	.
comp1498_c0	comp1498_c0_seq1	.	.	.	.	.	.	.	.	.	.	.	.	.	.	.
comp1499_c0	comp1499_c0_seq1	.	.	.	.	.	.	.	.	.	.	.	.	.	.	.
comp1500_c0	comp1500_c0_seq1	.	.	.	m.699	229-699[+]	sp|Q6I628|PSS2_ORYSJ^Q6I628^Q:471-13,H:271-423^88.89%ID^E:2e-95^.^.	.	.	.	.	.	.	.	.	.
comp1500_c0	comp1500_c0_seq1	.	.	.	m.697	1186-1854[+]	sp|Q6I628|PSS2_ORYSJ^Q6I628^Q:321-1,H:3-108^84.11%ID^E:7e-52^.^.	.	.	.	.	.	.	.	.	.
comp1500_c0	comp1500_c0_seq1	.	.	.	m.696	238-1515[-]	sp|Q6I628|PSS2_ORYSJ^Q6I628^Q:10-1275,H:3-423^90.76%ID^E:0^.^.	.	PF03034.10^PSS^Phosphatidyl serine synthase^101-383^E:2.6e-119	.	ExpAA=166.24^PredHel=6^Topology=i77-99o103-125i223-245o294-316i360-377o392-414i	.	.	GO:0006659^biological_process^phosphatidylserine biosynthetic process	.	.
comp1500_c0	comp1500_c0_seq2	.	.	.	m.705	229-699[+]	sp|Q6I628|PSS2_ORYSJ^Q6I628^Q:471-13,H:271-423^88.89%ID^E:2e-95^.^.	.	.	.	.	.	.	.	.	.
comp1500_c0	comp1500_c0_seq2	.	.	.	m.701	996-1811[+]	sp|Q6I628|PSS2_ORYSJ^Q6I628^Q:468-7,H:3-155^87.01%ID^E:7e-86^.^.	.	.	.	.	.	.	.	.	.
comp1501_c0	comp1501_c0_seq1	.	.	.	m.707	258-3218[-]	sp|Q8W1Y3|KP1_ARATH^Q8W1Y3^Q:1270-2556,H:318-744^63.72%ID^E:0^RecName: Full=Kinesin KP1;^Eukaryota; Viridiplantae; Streptophyta; Embryophyta; Tracheophyta; Spermatophyta; Magnoliophyta; eudicotyledons; Gunneridae; Pentapetalae; rosids; malvids; Brassicales; Brassicaceae; Camelineae; Arabidopsis`sp|Q8W1Y3|KP1_ARATH^Q8W1Y3^Q:97-351,H:9-106^33.67%ID^E:6e-06^RecName: Full=Kinesin KP1;^Eukaryota; Viri…	.	PF00225.18^Kinesin^Kinesin motor domain^492-811^E:1.6e-102	.	.	.	GO:0005871^cellular_component^kinesin complex`GO:0005874^cellular_component^microtubule`GO:0005739^cellular_component^mitochondrion`GO:0005524^molecular_function^ATP binding`GO:0003777^molecular_function^microtubule motor activity`GO:0009060^biological_process^aerobic respiration`GO:0007018^biological_process^microtubule-based movement	GO:0003777^molecular_function^microtubule motor activity`GO:0005524^molecular_function^ATP binding`GO:0008017^molecular_function^microtubule binding`GO:0007018^biological_process^microtubule-based movement	.	.
comp1505_c0	comp1505_c0_seq1	.	.	.	m.708	3-1772[+]	sp|Q39079|DNJ13_ARATH^Q39079^Q:178-1755,H:14-536^60.46%ID^E:0^RecName: Full=Chaperone protein dnaJ 13;^Eukaryota; Viridiplantae; Streptophyta; Embryophyta; Tracheophyta; Spermatophyta; Magnoliophyta; eudicotyledons; Gunneridae; Pentapetalae; rosids; malvids; Brassicales; Brassicaceae; Camelineae; Arabidopsis	.	PF00226.26^DnaJ^DnaJ domain^61-126^E:1.8e-20`PF11875.3^DUF3395^Domain of unknown function (DUF3395)^435-583^E:2.4e-33	.	ExpAA=15.73^PredHel=1^Topology=o411-433i	COG0484^ATP binding to DnaK triggers the release of the substrate protein, thus completing the reaction cycle. Several rounds of ATP-dependent interactions between DnaJ, DnaK and GrpE are required for fully efficient folding. Also involved, together with DnaK and GrpE, in the DNA replication of plasmids through activation of initiation proteins (By similarity)	GO:0016021^cellular_component^integral component of membrane`GO:0009536^cellular_component^plastid`GO:0005515^molecular_function^protein binding`GO:0055122^biological_process^response to very low light intensity stimulus`GO:0010228^biological_process^vegetative to reproductive phase transition of meristem	.	.	.
comp1506_c0	comp1506_c0_seq1	.	.	.	.	.	.	.	.	.	.	.	.	.	.	.
comp1507_c0	comp1507_c0_seq1	.	.	.	m.710	2708-3205[+]	sp|Q0WPQ2|ETR2_ARATH^Q0WPQ2^Q:495-4,H:62-224^67.68%ID^E:4e-62^RecName: Full=Ethylene receptor 2;^Eukaryota; Viridiplantae; Streptophyta; Embryophyta; Tracheophyta; Spermatophyta; Magnoliophyta; eudicotyledons; Gunneridae; Pentapetalae; rosids; malvids; Brassicales; Brassicaceae; Camelineae; Arabidopsis	.	.	.	.	COG0784^response regulator	GO:0005783^cellular_component^endoplasmic reticulum`GO:0005789^cellular_component^endoplasmic reticulum membrane`GO:0016021^cellular_component^integral component of membrane`GO:0005524^molecular_function^ATP binding`GO:0051740^molecular_function^ethylene binding`GO:0046872^molecular_function^metal ion binding`GO:0000156^molecular_function^phosphorelay response regulator activity`GO:0000155^molecu…	.	.	.
comp1507_c0	comp1507_c0_seq1	.	.	.	m.712	669-1031[-]	.	.	.	.	.	.	.	.	.	.
comp1507_c0	comp1507_c0_seq1	.	.	.	m.709	1100-3202[-]	sp|Q9ZTP3|EIN4_ARATH^Q9ZTP3^Q:1-2094,H:55-762^49.86%ID^E:0^RecName: Full=Protein EIN4;^Eukaryota; Viridiplantae; Streptophyta; Embryophyta; Tracheophyta; Spermatophyta; Magnoliophyta; eudicotyledons; Gunneridae; Pentapetalae; rosids; malvids; Brassicales; Brassicaceae; Camelineae; Arabidopsis	.	PF01590.21^GAF^GAF domain^127-279^E:1e-08`PF00072.19^Response_reg^Response regulator receiver domain^579-692^E:2.9e-13	.	ExpAA=45.70^PredHel=2^Topology=o23-45i52-74o	COG2202^Histidine kinase	GO:0005783^cellular_component^endoplasmic reticulum`GO:0005789^cellular_component^endoplasmic reticulum membrane`GO:0016021^cellular_component^integral component of membrane`GO:0005524^molecular_function^ATP binding`GO:0051740^molecular_function^ethylene binding`GO:0046872^molecular_function^metal ion binding`GO:0000156^molecular_function^phosphorelay response regulator activity`GO:0000155^molecu…	GO:0005515^molecular_function^protein binding`GO:0000156^molecular_function^phosphorelay response regulator activity`GO:0000160^biological_process^phosphorelay signal transduction system	.	.
comp1507_c0	comp1507_c0_seq2	.	.	.	m.714	1996-2493[+]	sp|Q0WPQ2|ETR2_ARATH^Q0WPQ2^Q:495-4,H:62-224^67.68%ID^E:4e-62^RecName: Full=Ethylene receptor 2;^Eukaryota; Viridiplantae; Streptophyta; Embryophyta; Tracheophyta; Spermatophyta; Magnoliophyta; eudicotyledons; Gunneridae; Pentapetalae; rosids; malvids; Brassicales; Brassicaceae; Camelineae; Arabidopsis	.	.	.	.	COG0784^response regulator	GO:0005783^cellular_component^endoplasmic reticulum`GO:0005789^cellular_component^endoplasmic reticulum membrane`GO:0016021^cellular_component^integral component of membrane`GO:0005524^molecular_function^ATP binding`GO:0051740^molecular_function^ethylene binding`GO:0046872^molecular_function^metal ion binding`GO:0000156^molecular_function^phosphorelay response regulator activity`GO:0000155^molecu…	.	.	.
comp1507_c0	comp1507_c0_seq2	.	.	.	m.713	388-2490[-]	sp|Q9ZTP3|EIN4_ARATH^Q9ZTP3^Q:1-2094,H:55-762^49.86%ID^E:0^RecName: Full=Protein EIN4;^Eukaryota; Viridiplantae; Streptophyta; Embryophyta; Tracheophyta; Spermatophyta; Magnoliophyta; eudicotyledons; Gunneridae; Pentapetalae; rosids; malvids; Brassicales; Brassicaceae; Camelineae; Arabidopsis	.	PF01590.21^GAF^GAF domain^127-279^E:1e-08`PF00072.19^Response_reg^Response regulator receiver domain^579-692^E:2.9e-13	.	ExpAA=45.70^PredHel=2^Topology=o23-45i52-74o	COG2202^Histidine kinase	GO:0005783^cellular_component^endoplasmic reticulum`GO:0005789^cellular_component^endoplasmic reticulum membrane`GO:0016021^cellular_component^integral component of membrane`GO:0005524^molecular_function^ATP binding`GO:0051740^molecular_function^ethylene binding`GO:0046872^molecular_function^metal ion binding`GO:0000156^molecular_function^phosphorelay response regulator activity`GO:0000155^molecu…	GO:0005515^molecular_function^protein binding`GO:0000156^molecular_function^phosphorelay response regulator activity`GO:0000160^biological_process^phosphorelay signal transduction system	.	.
comp1508_c0	comp1508_c0_seq1	.	.	.	m.716	113-1414[+]	sp|Q504N0|CBPA2_MOUSE^Q504N0^Q:130-915,H:121-379^27.8%ID^E:3e-10^RecName: Full=Carboxypeptidase A2;^Eukaryota; Metazoa; Chordata; Craniata; Vertebrata; Euteleostomi; Mammalia; Eutheria; Euarchontoglires; Glires; Rodentia; Sciurognathi; Muroidea; Muridae; Murinae; Mus; Mus	.	PF00246.19^Peptidase_M14^Zinc carboxypeptidase^54-316^E:6.1e-33	sigP:1^29^0.884^YES	ExpAA=26.42^PredHel=1^Topology=o400-417i	COG2866^carboxy-peptidase	GO:0005576^cellular_component^extracellular region`GO:0004181^molecular_function^metallocarboxypeptidase activity`GO:0008270^molecular_function^zinc ion binding	GO:0004181^molecular_function^metallocarboxypeptidase activity`GO:0008270^molecular_function^zinc ion binding`GO:0006508^biological_process^proteolysis	.	.
comp1508_c0	comp1508_c0_seq2	.	.	.	m.718	113-1405[+]	sp|Q504N0|CBPA2_MOUSE^Q504N0^Q:130-915,H:121-379^27.8%ID^E:3e-10^RecName: Full=Carboxypeptidase A2;^Eukaryota; Metazoa; Chordata; Craniata; Vertebrata; Euteleostomi; Mammalia; Eutheria; Euarchontoglires; Glires; Rodentia; Sciurognathi; Muroidea; Muridae; Murinae; Mus; Mus	.	PF00246.19^Peptidase_M14^Zinc carboxypeptidase^54-316^E:6e-33	sigP:1^29^0.884^YES	ExpAA=26.94^PredHel=1^Topology=o400-419i	COG2866^carboxy-peptidase	GO:0005576^cellular_component^extracellular region`GO:0004181^molecular_function^metallocarboxypeptidase activity`GO:0008270^molecular_function^zinc ion binding	GO:0004181^molecular_function^metallocarboxypeptidase activity`GO:0008270^molecular_function^zinc ion binding`GO:0006508^biological_process^proteolysis	.	.
comp1510_c0	comp1510_c0_seq1	.	.	.	m.720	147-548[+]	.	.	.	.	.	.	.	.	.	.
comp1510_c0	comp1510_c0_seq2	.	.	.	m.721	1-783[+]	sp|F4KF27|MDA2_ARATH^F4KF27^Q:136-447,H:11-119^39.47%ID^E:6e-14^RecName: Full=Mediator-associated protein 2;^Eukaryota; Viridiplantae; Streptophyta; Embryophyta; Tracheophyta; Spermatophyta; Magnoliophyta; eudicotyledons; Gunneridae; Pentapetalae; rosids; malvids; Brassicales; Brassicaceae; Camelineae; Arabidopsis	.	.	.	.	.	GO:0016592^cellular_component^mediator complex`GO:0005730^cellular_component^nucleolus	.	.	.
comp1511_c0	comp1511_c0_seq1	.	.	.	m.722	2-2359[+]	.	.	PF05553.6^DUF761^Cotton fibre expressed protein^707-735^E:4.6e-09	.	ExpAA=46.31^PredHel=2^Topology=o101-120i141-163o	.	.	.	.	.
comp1512_c0	comp1512_c0_seq1	.	.	.	m.728	152-3220[+]	.	.	PF00149.23^Metallophos^Calcineurin-like phosphoesterase^424-647^E:1.4e-08	.	ExpAA=234.34^PredHel=9^Topology=o41-58i71-90o105-122i134-156o171-193i696-718o742-764i777-799o884-906i	.	.	GO:0016787^molecular_function^hydrolase activity	.	.
comp1514_c0	comp1514_c0_seq1	.	.	.	.	.	.	.	.	.	.	.	.	.	.	.
comp1514_c0	comp1514_c0_seq2	.	.	.	.	.	.	.	.	.	.	.	.	.	.	.
comp1515_c0	comp1515_c0_seq1	.	.	.	.	.	.	.	.	.	.	.	.	.	.	.
comp1516_c0	comp1516_c0_seq1	.	.	.	m.732	3-4052[-]	.	.	.	.	.	.	.	.	.	.
comp1516_c0	comp1516_c0_seq2	.	.	.	m.733	1-4482[-]	.	.	.	.	.	.	.	.	.	.
comp1517_c0	comp1517_c0_seq1	.	.	.	.	.	.	.	.	.	.	.	.	.	.	.
comp1517_c0	comp1517_c0_seq2	.	.	.	.	.	.	.	.	.	.	.	.	.	.	.
comp1519_c0	comp1519_c0_seq1	.	.	.	.	.	.	.	.	.	.	.	.	.	.	.
comp1519_c0	comp1519_c0_seq2	.	.	.	.	.	.	.	.	.	.	.	.	.	.	.
comp1520_c0	comp1520_c0_seq1	.	.	.	m.736	636-1478[-]	sp|F4IQV7|SCY2_ARATH^F4IQV7^Q:1-837,H:297-574^78.49%ID^E:3e-149^RecName: Full=Preprotein translocase subunit SCY2, chloroplastic;^Eukaryota; Viridiplantae; Streptophyta; Embryophyta; Tracheophyta; Spermatophyta; Magnoliophyta; eudicotyledons; Gunneridae; Pentapetalae; rosids; malvids; Brassicales; Brassicaceae; Camelineae; Arabidopsis	.	PF00344.15^SecY^SecY translocase^2-258^E:3.1e-57	.	ExpAA=120.95^PredHel=6^Topology=i13-35o50-72i116-138o153-172i214-231o241-258i	COG0201^The central subunit of the protein translocation channel SecYEG. Consists of two halves formed by TMs 1-5 and 6-10. These two domains form a lateral gate at the front which open onto the bilayer between TMs 2 and 7, and are clamped together by SecE at the back. The channel is closed by both a pore ring composed of hydrophobic SecY resides and a short helix (helix 2A) on the extracellular …	GO:0033097^cellular_component^amyloplast membrane`GO:0031969^cellular_component^chloroplast membrane`GO:0009535^cellular_component^chloroplast thylakoid membrane`GO:0016021^cellular_component^integral component of membrane`GO:0009526^cellular_component^plastid envelope`GO:0015031^biological_process^protein transport	GO:0015031^biological_process^protein transport`GO:0016020^cellular_component^membrane	.	.
comp1520_c0	comp1520_c0_seq1	.	.	.	m.737	1519-2223[-]	sp|F4IQV7|SCY2_ARATH^F4IQV7^Q:313-615,H:126-226^64.36%ID^E:2e-30^RecName: Full=Preprotein translocase subunit SCY2, chloroplastic;^Eukaryota; Viridiplantae; Streptophyta; Embryophyta; Tracheophyta; Spermatophyta; Magnoliophyta; eudicotyledons; Gunneridae; Pentapetalae; rosids; malvids; Brassicales; Brassicaceae; Camelineae; Arabidopsis`sp|F4IQV7|SCY2_ARATH^F4IQV7^Q:611-703,H:252-282^58.06%ID^E:2e…	.	.	.	ExpAA=49.14^PredHel=2^Topology=i134-156o204-226i	COG0201^The central subunit of the protein translocation channel SecYEG. Consists of two halves formed by TMs 1-5 and 6-10. These two domains form a lateral gate at the front which open onto the bilayer between TMs 2 and 7, and are clamped together by SecE at the back. The channel is closed by both a pore ring composed of hydrophobic SecY resides and a short helix (helix 2A) on the extracellular …	GO:0033097^cellular_component^amyloplast membrane`GO:0031969^cellular_component^chloroplast membrane`GO:0009535^cellular_component^chloroplast thylakoid membrane`GO:0016021^cellular_component^integral component of membrane`GO:0009526^cellular_component^plastid envelope`GO:0015031^biological_process^protein transport	.	.	.
comp1520_c0	comp1520_c0_seq2	.	.	.	m.741	636-2303[-]	sp|F4IQV7|SCY2_ARATH^F4IQV7^Q:313-1662,H:126-574^74.89%ID^E:0^RecName: Full=Preprotein translocase subunit SCY2, chloroplastic;^Eukaryota; Viridiplantae; Streptophyta; Embryophyta; Tracheophyta; Spermatophyta; Magnoliophyta; eudicotyledons; Gunneridae; Pentapetalae; rosids; malvids; Brassicales; Brassicaceae; Camelineae; Arabidopsis	.	PF00344.15^SecY^SecY translocase^186-533^E:5.7e-84	.	ExpAA=190.82^PredHel=9^Topology=i134-156o228-250i263-285o289-311i324-346o391-413i425-447o486-505i512-531o	COG0201^The central subunit of the protein translocation channel SecYEG. Consists of two halves formed by TMs 1-5 and 6-10. These two domains form a lateral gate at the front which open onto the bilayer between TMs 2 and 7, and are clamped together by SecE at the back. The channel is closed by both a pore ring composed of hydrophobic SecY resides and a short helix (helix 2A) on the extracellular …	GO:0033097^cellular_component^amyloplast membrane`GO:0031969^cellular_component^chloroplast membrane`GO:0009535^cellular_component^chloroplast thylakoid membrane`GO:0016021^cellular_component^integral component of membrane`GO:0009526^cellular_component^plastid envelope`GO:0015031^biological_process^protein transport	GO:0015031^biological_process^protein transport`GO:0016020^cellular_component^membrane	.	.
comp1521_c0	comp1521_c0_seq1	.	.	.	m.745	217-1203[-]	sp|Q922B2|SYDC_MOUSE^Q922B2^Q:106-975,H:191-483^41.16%ID^E:2e-66^RecName: Full=Aspartate--tRNA ligase, cytoplasmic;^Eukaryota; Metazoa; Chordata; Craniata; Vertebrata; Euteleostomi; Mammalia; Eutheria; Euarchontoglires; Glires; Rodentia; Sciurognathi; Muroidea; Muridae; Murinae; Mus; Mus	.	PF00152.15^tRNA-synt_2^tRNA synthetases class II (D, K and N)^38-326^E:5.3e-35	.	.	COG0017^asparaginyl-tRNA synthetase	GO:0005737^cellular_component^cytoplasm`GO:0004815^molecular_function^aspartate-tRNA ligase activity`GO:0005524^molecular_function^ATP binding`GO:0003676^molecular_function^nucleic acid binding`GO:0006422^biological_process^aspartyl-tRNA aminoacylation	GO:0000166^molecular_function^nucleotide binding`GO:0004812^molecular_function^aminoacyl-tRNA ligase activity`GO:0005524^molecular_function^ATP binding`GO:0006418^biological_process^tRNA aminoacylation for protein translation	.	.
comp1521_c0	comp1521_c0_seq2	.	.	.	m.746	217-1050[-]	sp|Q922B2|SYDC_MOUSE^Q922B2^Q:4-822,H:208-483^41.88%ID^E:3e-64^RecName: Full=Aspartate--tRNA ligase, cytoplasmic;^Eukaryota; Metazoa; Chordata; Craniata; Vertebrata; Euteleostomi; Mammalia; Eutheria; Euarchontoglires; Glires; Rodentia; Sciurognathi; Muroidea; Muridae; Murinae; Mus; Mus	.	PF00152.15^tRNA-synt_2^tRNA synthetases class II (D, K and N)^2-275^E:3.1e-32	.	.	COG0017^asparaginyl-tRNA synthetase	GO:0005737^cellular_component^cytoplasm`GO:0004815^molecular_function^aspartate-tRNA ligase activity`GO:0005524^molecular_function^ATP binding`GO:0003676^molecular_function^nucleic acid binding`GO:0006422^biological_process^aspartyl-tRNA aminoacylation	GO:0000166^molecular_function^nucleotide binding`GO:0004812^molecular_function^aminoacyl-tRNA ligase activity`GO:0005524^molecular_function^ATP binding`GO:0006418^biological_process^tRNA aminoacylation for protein translation	.	.
comp1522_c0	comp1522_c0_seq1	.	.	.	m.747	201-1070[-]	sp|O22788|PXG3_ARATH^O22788^Q:208-867,H:7-232^51.77%ID^E:3e-79^RecName: Full=Probable peroxygenase 3;^Eukaryota; Viridiplantae; Streptophyta; Embryophyta; Tracheophyta; Spermatophyta; Magnoliophyta; eudicotyledons; Gunneridae; Pentapetalae; rosids; malvids; Brassicales; Brassicaceae; Camelineae; Arabidopsis	.	PF05042.8^Caleosin^Caleosin related protein^118-284^E:7.4e-75	.	.	NOG71893^	GO:0031969^cellular_component^chloroplast membrane`GO:0005783^cellular_component^endoplasmic reticulum`GO:0043231^cellular_component^intracellular membrane-bounded organelle`GO:0005811^cellular_component^lipid particle`GO:0005773^cellular_component^vacuole`GO:0005509^molecular_function^calcium ion binding`GO:1990137^molecular_function^plant seed peroxidase activity`GO:0031407^biological_process^o…	.	.	.
comp1522_c0	comp1522_c0_seq2	.	.	.	m.748	201-1088[-]	sp|O22788|PXG3_ARATH^O22788^Q:208-885,H:7-232^53.1%ID^E:1e-83^RecName: Full=Probable peroxygenase 3;^Eukaryota; Viridiplantae; Streptophyta; Embryophyta; Tracheophyta; Spermatophyta; Magnoliophyta; eudicotyledons; Gunneridae; Pentapetalae; rosids; malvids; Brassicales; Brassicaceae; Camelineae; Arabidopsis	.	PF05042.8^Caleosin^Caleosin related protein^118-290^E:1.4e-81	.	.	NOG71893^	GO:0031969^cellular_component^chloroplast membrane`GO:0005783^cellular_component^endoplasmic reticulum`GO:0043231^cellular_component^intracellular membrane-bounded organelle`GO:0005811^cellular_component^lipid particle`GO:0005773^cellular_component^vacuole`GO:0005509^molecular_function^calcium ion binding`GO:1990137^molecular_function^plant seed peroxidase activity`GO:0031407^biological_process^o…	.	.	.
comp1523_c0	comp1523_c0_seq1	.	.	.	m.749	186-1157[-]	sp|Q96EE3|SEH1_HUMAN^Q96EE3^Q:64-963,H:24-324^30.06%ID^E:1e-36^RecName: Full=Nucleoporin SEH1;^Eukaryota; Metazoa; Chordata; Craniata; Vertebrata; Euteleostomi; Mammalia; Eutheria; Euarchontoglires; Primates; Haplorrhini; Catarrhini; Hominidae; Homo	.	PF00400.27^WD40^WD domain, G-beta repeat^45-81^E:0.00022`PF00400.27^WD40^WD domain, G-beta repeat^267-302^E:9.4e-07	.	.	COG2319^repeat-containing protein	GO:0000777^cellular_component^condensed chromosome kinetochore`GO:0005829^cellular_component^cytosol`GO:0005635^cellular_component^nuclear envelope`GO:0031080^cellular_component^nuclear pore outer ring`GO:0051315^biological_process^attachment of spindle microtubules to kinetochore involved in mitotic sister chromatid segregation`GO:0005975^biological_process^carbohydrate metabolic process`GO:0019…	GO:0005515^molecular_function^protein binding	.	.
comp1523_c0	comp1523_c0_seq2	.	.	.	m.750	2-463[-]	sp|Q8R2U0|SEH1_MOUSE^Q8R2U0^Q:64-435,H:24-156^30.83%ID^E:6e-13^RecName: Full=Nucleoporin SEH1;^Eukaryota; Metazoa; Chordata; Craniata; Vertebrata; Euteleostomi; Mammalia; Eutheria; Euarchontoglires; Glires; Rodentia; Sciurognathi; Muroidea; Muridae; Murinae; Mus; Mus	.	PF00400.27^WD40^WD domain, G-beta repeat^15-38^E:0.072`PF00400.27^WD40^WD domain, G-beta repeat^45-81^E:6.8e-05	.	.	COG2319^repeat-containing protein	GO:0000777^cellular_component^condensed chromosome kinetochore`GO:0031080^cellular_component^nuclear pore outer ring`GO:0051315^biological_process^attachment of spindle microtubules to kinetochore involved in mitotic sister chromatid segregation`GO:0002534^biological_process^cytokine production involved in inflammatory response`GO:0050830^biological_process^defense response to Gram-positive bacte…	GO:0005515^molecular_function^protein binding	.	.
comp1524_c0	comp1524_c0_seq1	.	.	.	m.751	2-2473[+]	sp|P28644|ROC1_SPIOL^P28644^Q:1624-2175,H:52-231^52.72%ID^E:2e-50^RecName: Full=28 kDa ribonucleoprotein, chloroplastic;^Eukaryota; Viridiplantae; Streptophyta; Embryophyta; Tracheophyta; Spermatophyta; Magnoliophyta; eudicotyledons; Gunneridae; Pentapetalae; Caryophyllales; Amaranthaceae; Chenopodioideae; Anserineae; Spinacia	.	PF00076.17^RRM_1^RNA recognition motif. (a.k.a. RRM, RBD, or RNP domain)^547-616^E:2.4e-16`PF14259.1^RRM_6^RNA recognition motif (a.k.a. RRM, RBD, or RNP domain)^547-616^E:4.3e-10`PF13893.1^RRM_5^RNA recognition motif. (a.k.a. RRM, RBD, or RNP domain)^582-619^E:1.8e-07`PF00076.17^RRM_1^RNA recognition motif. (a.k.a. RRM, RBD, or RNP domain)^642-714^E:4.5e-15`PF14259.1^RRM_6^RNA recognition motif …	.	.	.	GO:0009507^cellular_component^chloroplast`GO:0030529^cellular_component^ribonucleoprotein complex`GO:0000166^molecular_function^nucleotide binding`GO:0003723^molecular_function^RNA binding`GO:0006397^biological_process^mRNA processing	GO:0003676^molecular_function^nucleic acid binding	.	.
comp1524_c0	comp1524_c0_seq2	.	.	.	m.759	1886-2581[+]	sp|Q04836|ROC3_ARATH^Q04836^Q:1-402,H:198-328^52.24%ID^E:4e-33^RecName: Full=31 kDa ribonucleoprotein, chloroplastic;^Eukaryota; Viridiplantae; Streptophyta; Embryophyta; Tracheophyta; Spermatophyta; Magnoliophyta; eudicotyledons; Gunneridae; Pentapetalae; rosids; malvids; Brassicales; Brassicaceae; Camelineae; Arabidopsis`sp|Q04836|ROC3_ARATH^Q04836^Q:145-399,H:151-235^40.23%ID^E:6e-09^RecName: …	.	PF00076.17^RRM_1^RNA recognition motif. (a.k.a. RRM, RBD, or RNP domain)^50-122^E:6.1e-16`PF14259.1^RRM_6^RNA recognition motif (a.k.a. RRM, RBD, or RNP domain)^50-122^E:1.5e-11`PF13893.1^RRM_5^RNA recognition motif. (a.k.a. RRM, RBD, or RNP domain)^66-126^E:3.6e-09	.	.	COG0724^Rna-binding protein	GO:0009507^cellular_component^chloroplast`GO:0009941^cellular_component^chloroplast envelope`GO:0009570^cellular_component^chloroplast stroma`GO:0009535^cellular_component^chloroplast thylakoid membrane`GO:0030529^cellular_component^ribonucleoprotein complex`GO:0009579^cellular_component^thylakoid`GO:0000166^molecular_function^nucleotide binding`GO:0008266^molecular_function^poly(U) RNA binding`G…	GO:0003676^molecular_function^nucleic acid binding	.	.
comp1525_c0	comp1525_c0_seq1	.	.	.	m.762	80-634[+]	sp|O32107|YUID_BACSU^O32107^Q:124-543,H:6-154^32.21%ID^E:8e-06^RecName: Full=Uncharacterized membrane protein YuiD;^Bacteria; Firmicutes; Bacilli; Bacillales; Bacillaceae; Bacillus	.	PF02681.9^DUF212^Divergent PAP2 family^42-177^E:3.8e-40	.	ExpAA=99.44^PredHel=5^Topology=i7-26o41-63i75-97o107-129i158-180o	COG1963^Acid phosphatase vanadium-dependent haloperoxidase related	GO:0016021^cellular_component^integral component of membrane`GO:0005886^cellular_component^plasma membrane	.	.	.
comp1526_c0	comp1526_c0_seq1	.	.	.	m.764	1-1323[-]	.	.	PF04577.9^DUF563^Protein of unknown function (DUF563)^255-441^E:2.1e-14	.	ExpAA=22.35^PredHel=1^Topology=i20-42o	.	.	GO:0016757^molecular_function^transferase activity, transferring glycosyl groups	.	.
comp1527_c0	comp1527_c0_seq1	.	.	.	.	.	.	.	.	.	.	.	.	.	.	.
comp1527_c0	comp1527_c0_seq2	.	.	.	m.766	108-1013[+]	sp|Q55EX9|Y8948_DICDI^Q55EX9^Q:876-487,H:19-141^29.77%ID^E:2e-10^RecName: Full=Putative methyltransferase DDB_G0268948;^Eukaryota; Amoebozoa; Mycetozoa; Dictyosteliida; Dictyostelium	.	.	.	.	COG0500^methyltransferase	GO:0045335^cellular_component^phagocytic vesicle`GO:0008168^molecular_function^methyltransferase activity	.	.	.
comp1527_c0	comp1527_c0_seq2	.	.	.	m.767	222-1094[-]	sp|Q55EX9|Y8948_DICDI^Q55EX9^Q:112-501,H:19-141^29.77%ID^E:2e-10^RecName: Full=Putative methyltransferase DDB_G0268948;^Eukaryota; Amoebozoa; Mycetozoa; Dictyosteliida; Dictyostelium	.	PF08241.7^Methyltransf_11^Methyltransferase domain^68-162^E:7.8e-08	.	.	COG0500^methyltransferase	GO:0045335^cellular_component^phagocytic vesicle`GO:0008168^molecular_function^methyltransferase activity	GO:0008168^molecular_function^methyltransferase activity`GO:0008152^biological_process^metabolic process	.	.
comp1527_c0	comp1527_c0_seq2	.	.	.	m.768	34-591[+]	.	.	.	.	.	.	.	.	.	.
comp1528_c0	comp1528_c0_seq1	.	.	.	.	.	.	.	.	.	.	.	.	.	.	.
comp1529_c0	comp1529_c0_seq1	.	.	.	.	.	.	.	.	.	.	.	.	.	.	.
comp1530_c0	comp1530_c0_seq1	.	.	.	m.769	1-2559[+]	sp|Q9T041|MAPT_ARATH^Q9T041^Q:52-2550,H:41-862^43.89%ID^E:0^RecName: Full=Microtubule-associated protein TORTIFOLIA1;^Eukaryota; Viridiplantae; Streptophyta; Embryophyta; Tracheophyta; Spermatophyta; Magnoliophyta; eudicotyledons; Gunneridae; Pentapetalae; rosids; malvids; Brassicales; Brassicaceae; Camelineae; Arabidopsis	.	.	.	.	.	GO:0010005^cellular_component^cortical microtubule, transverse to long axis`GO:0008017^molecular_function^microtubule binding`GO:0010031^biological_process^circumnutation`GO:0007275^biological_process^multicellular organismal development`GO:0009826^biological_process^unidimensional cell growth	.	.	.
comp1531_c0	comp1531_c0_seq1	.	.	.	m.774	414-1367[-]	sp|P46605|HOX1A_MAIZE^P46605^Q:85-537,H:445-617^42.61%ID^E:1e-26^RecName: Full=Homeobox protein HOX1A;^Eukaryota; Viridiplantae; Streptophyta; Embryophyta; Tracheophyta; Spermatophyta; Magnoliophyta; Liliopsida; Poales; Poaceae; PACMAD clade; Panicoideae; Andropogoneae; Zea	.	PF00046.24^Homeobox^Homeobox domain^134-174^E:4.5e-08`PF05920.6^Homeobox_KN^Homeobox KN domain^145-169^E:1.2e-05	.	.	.	GO:0005634^cellular_component^nucleus`GO:0043565^molecular_function^sequence-specific DNA binding`GO:0003700^molecular_function^sequence-specific DNA binding transcription factor activity`GO:0008270^molecular_function^zinc ion binding`GO:0006351^biological_process^transcription, DNA-templated	GO:0003677^molecular_function^DNA binding`GO:0006355^biological_process^regulation of transcription, DNA-templated	.	.
comp1532_c0	comp1532_c0_seq1	.	.	.	.	.	.	.	.	.	.	.	.	.	.	.
comp1533_c0	comp1533_c0_seq1	.	.	.	.	.	.	.	.	.	.	.	.	.	.	.
comp1534_c0	comp1534_c0_seq1	.	.	.	m.775	2-484[+]	sp|P56521|HDA19_MAIZE^P56521^Q:1-480,H:360-513^56.25%ID^E:3e-32^RecName: Full=Probable histone deacetylase 19;^Eukaryota; Viridiplantae; Streptophyta; Embryophyta; Tracheophyta; Spermatophyta; Magnoliophyta; Liliopsida; Poales; Poaceae; PACMAD clade; Panicoideae; Andropogoneae; Zea	.	.	.	.	.	GO:0005634^cellular_component^nucleus`GO:0032041^molecular_function^NAD-dependent histone deacetylase activity (H3-K14 specific)`GO:0097372^molecular_function^NAD-dependent histone deacetylase activity (H3-K18 specific)`GO:0046969^molecular_function^NAD-dependent histone deacetylase activity (H3-K9 specific)`GO:0046970^molecular_function^NAD-dependent histone deacetylase activity (H4-K16 specific…	.	.	.
comp1535_c0	comp1535_c0_seq1	.	.	.	m.776	189-569[+]	sp|Q5M853|KXDL1_RAT^Q5M853^Q:61-357,H:14-115^38.24%ID^E:3e-15^RecName: Full=KxDL motif-containing protein 1;^Eukaryota; Metazoa; Chordata; Craniata; Vertebrata; Euteleostomi; Mammalia; Eutheria; Euarchontoglires; Glires; Rodentia; Sciurognathi; Muroidea; Muridae; Murinae; Rattus	.	PF10241.4^KxDL^Uncharacterized conserved protein^20-106^E:5.6e-34	.	.	.	GO:0031083^cellular_component^BLOC-1 complex`GO:0016192^biological_process^vesicle-mediated transport	.	.	.
comp1537_c0	comp1537_c0_seq1	.	.	.	m.779	503-1822[-]	sp|O95714|HERC2_HUMAN^O95714^Q:439-1110,H:3104-3323^36.12%ID^E:5e-31^RecName: Full=E3 ubiquitin-protein ligase HERC2;^Eukaryota; Metazoa; Chordata; Craniata; Vertebrata; Euteleostomi; Mammalia; Eutheria; Euarchontoglires; Primates; Haplorrhini; Catarrhini; Hominidae; Homo`sp|O95714|HERC2_HUMAN^O95714^Q:448-1167,H:3055-3290^37.19%ID^E:2e-29^RecName: Full=E3 ubiquitin-protein ligase HERC2;^Eukaryot…	.	PF00415.13^RCC1^Regulator of chromosome condensation (RCC1) repeat^34-62^E:3.5e-05`PF00415.13^RCC1^Regulator of chromosome condensation (RCC1) repeat^110-157^E:4.3e-05`PF00415.13^RCC1^Regulator of chromosome condensation (RCC1) repeat^160-209^E:2.9e-09`PF13540.1^RCC1_2^Regulator of chromosome condensation (RCC1) repeat^196-225^E:6e-06`PF00415.13^RCC1^Regulator of chromosome condensation (RCC1) re…	.	.	COG5021^e3 ubiquitin protein ligase	GO:0005814^cellular_component^centriole`GO:0005737^cellular_component^cytoplasm`GO:0005743^cellular_component^mitochondrial inner membrane`GO:0005634^cellular_component^nucleus`GO:0005085^molecular_function^guanyl-nucleotide exchange factor activity`GO:0020037^molecular_function^heme binding`GO:0005515^molecular_function^protein binding`GO:0032183^molecular_function^SUMO binding`GO:0031625^molecu…	.	.	.
comp1538_c0	comp1538_c0_seq1	.	.	.	.	.	.	.	.	.	.	.	.	.	.	.
comp1538_c0	comp1538_c0_seq2	.	.	.	.	.	.	.	.	.	.	.	.	.	.	.
comp1539_c0	comp1539_c0_seq1	.	.	.	m.786	1314-1685[-]	.	.	.	.	.	.	.	.	.	.
comp1539_c0	comp1539_c0_seq2	.	.	.	.	.	.	.	.	.	.	.	.	.	.	.
comp1540_c0	comp1540_c0_seq1	.	.	.	.	.	.	.	.	.	.	.	.	.	.	.
comp1540_c0	comp1540_c0_seq2	.	.	.	.	.	.	.	.	.	.	.	.	.	.	.
comp1542_c0	comp1542_c0_seq1	.	.	.	m.793	396-1073[-]	sp|Q7XSR9|ICMT_ORYSJ^Q7XSR9^Q:142-675,H:14-191^84.83%ID^E:4e-110^RecName: Full=Probable protein-S-isoprenylcysteine O-methyltransferase;^Eukaryota; Viridiplantae; Streptophyta; Embryophyta; Tracheophyta; Spermatophyta; Magnoliophyta; Liliopsida; Poales; Poaceae; BEP clade; Ehrhartoideae; Oryzeae; Oryza	.	PF04191.8^PEMT^Phospholipid methyltransferase^109-210^E:7.2e-15`PF04140.9^ICMT^Isoprenylcysteine carboxyl methyltransferase (ICMT) family^112-202^E:6.9e-28	.	ExpAA=58.33^PredHel=1^Topology=o165-187i	COG2020^isoprenylcysteine carboxyl methyltransferase	GO:0005789^cellular_component^endoplasmic reticulum membrane`GO:0016021^cellular_component^integral component of membrane`GO:0004671^molecular_function^protein C-terminal S-isoprenylcysteine carboxyl O-methyltransferase activity	GO:0004671^molecular_function^protein C-terminal S-isoprenylcysteine carboxyl O-methyltransferase activity`GO:0006481^biological_process^C-terminal protein methylation`GO:0016021^cellular_component^integral component of membrane	.	.
comp1543_c0	comp1543_c0_seq1	.	.	.	m.795	222-2069[+]	sp|Q9FPR3|EDR1_ARATH^Q9FPR3^Q:229-1008,H:77-332^43.4%ID^E:7e-52^RecName: Full=Serine/threonine-protein kinase EDR1;^Eukaryota; Viridiplantae; Streptophyta; Embryophyta; Tracheophyta; Spermatophyta; Magnoliophyta; eudicotyledons; Gunneridae; Pentapetalae; rosids; malvids; Brassicales; Brassicaceae; Camelineae; Arabidopsis`sp|Q9FPR3|EDR1_ARATH^Q9FPR3^Q:1663-1845,H:658-718^72.13%ID^E:8e-20^RecName: …	.	PF14381.1^EDR1^Ethylene-responsive protein kinase Le-CTR1^123-332^E:3.9e-63	.	.	COG5022^myosin heavy chain	GO:0005829^cellular_component^cytosol`GO:0005769^cellular_component^early endosome`GO:0005783^cellular_component^endoplasmic reticulum`GO:0005794^cellular_component^Golgi apparatus`GO:0005634^cellular_component^nucleus`GO:0005802^cellular_component^trans-Golgi network`GO:0005524^molecular_function^ATP binding`GO:0016301^molecular_function^kinase activity`GO:0004709^molecular_function^MAP kinase k…	.	.	.
comp1543_c0	comp1543_c0_seq1	.	.	.	m.797	2079-2729[+]	sp|Q9FPR3|EDR1_ARATH^Q9FPR3^Q:1-591,H:718-914^79.7%ID^E:2e-108^RecName: Full=Serine/threonine-protein kinase EDR1;^Eukaryota; Viridiplantae; Streptophyta; Embryophyta; Tracheophyta; Spermatophyta; Magnoliophyta; eudicotyledons; Gunneridae; Pentapetalae; rosids; malvids; Brassicales; Brassicaceae; Camelineae; Arabidopsis	.	PF07714.12^Pkinase_Tyr^Protein tyrosine kinase^1-202^E:1.2e-56`PF00069.20^Pkinase^Protein kinase domain^1-201^E:1.1e-48	.	.	COG5022^myosin heavy chain	GO:0005829^cellular_component^cytosol`GO:0005769^cellular_component^early endosome`GO:0005783^cellular_component^endoplasmic reticulum`GO:0005794^cellular_component^Golgi apparatus`GO:0005634^cellular_component^nucleus`GO:0005802^cellular_component^trans-Golgi network`GO:0005524^molecular_function^ATP binding`GO:0016301^molecular_function^kinase activity`GO:0004709^molecular_function^MAP kinase k…	GO:0004672^molecular_function^protein kinase activity`GO:0006468^biological_process^protein phosphorylation`GO:0005524^molecular_function^ATP binding	.	.
comp1543_c0	comp1543_c0_seq2	.	.	.	m.800	222-2714[+]	sp|Q9FPR3|EDR1_ARATH^Q9FPR3^Q:1663-2433,H:658-914^78.99%ID^E:1e-139^RecName: Full=Serine/threonine-protein kinase EDR1;^Eukaryota; Viridiplantae; Streptophyta; Embryophyta; Tracheophyta; Spermatophyta; Magnoliophyta; eudicotyledons; Gunneridae; Pentapetalae; rosids; malvids; Brassicales; Brassicaceae; Camelineae; Arabidopsis`sp|Q9FPR3|EDR1_ARATH^Q9FPR3^Q:229-1008,H:77-332^43.4%ID^E:5e-51^RecName:…	.	PF14381.1^EDR1^Ethylene-responsive protein kinase Le-CTR1^123-332^E:6.8e-63`PF07714.12^Pkinase_Tyr^Protein tyrosine kinase^566-816^E:2.6e-66`PF00069.20^Pkinase^Protein kinase domain^567-815^E:8.4e-59	.	.	COG5022^myosin heavy chain	GO:0005829^cellular_component^cytosol`GO:0005769^cellular_component^early endosome`GO:0005783^cellular_component^endoplasmic reticulum`GO:0005794^cellular_component^Golgi apparatus`GO:0005634^cellular_component^nucleus`GO:0005802^cellular_component^trans-Golgi network`GO:0005524^molecular_function^ATP binding`GO:0016301^molecular_function^kinase activity`GO:0004709^molecular_function^MAP kinase k…	GO:0004672^molecular_function^protein kinase activity`GO:0006468^biological_process^protein phosphorylation`GO:0005524^molecular_function^ATP binding	.	.
comp1544_c0	comp1544_c0_seq1	.	.	.	.	.	.	.	.	.	.	.	.	.	.	.
comp1545_c0	comp1545_c0_seq1	.	.	.	m.807	1-531[-]	.	.	.	.	ExpAA=16.00^PredHel=1^Topology=o63-85i	.	.	.	.	.
comp1545_c0	comp1545_c0_seq2	.	.	.	m.810	620-973[-]	.	.	.	.	.	.	.	.	.	.
comp1545_c0	comp1545_c0_seq2	.	.	.	m.808	1-972[-]	.	.	.	.	.	.	.	.	.	.
comp1546_c0	comp1546_c0_seq1	.	.	.	m.811	273-929[+]	.	.	.	.	.	.	.	.	.	.
comp1546_c0	comp1546_c0_seq2	.	.	.	m.813	18-329[-]	.	.	.	.	.	.	.	.	.	.
comp1546_c0	comp1546_c0_seq2	.	.	.	m.812	328-984[+]	.	.	.	.	.	.	.	.	.	.
comp1547_c0	comp1547_c0_seq1	.	.	.	m.814	1-1203[+]	sp|A8X2R2|ZFPL1_CAEBR^A8X2R2^Q:112-528,H:1-133^39.72%ID^E:3e-25^RecName: Full=Zinc finger protein-like 1 homolog;^Eukaryota; Metazoa; Ecdysozoa; Nematoda; Chromadorea; Rhabditida; Rhabditoidea; Rhabditidae; Peloderinae; Caenorhabditis	.	.	.	ExpAA=23.74^PredHel=1^Topology=i365-387o	.	GO:0016021^cellular_component^integral component of membrane`GO:0008270^molecular_function^zinc ion binding	.	.	.
comp1548_c0	comp1548_c0_seq1	.	.	.	m.816	371-2962[-]	sp|Q9ZPY7|XPO2_ARATH^Q9ZPY7^Q:22-2586,H:124-971^50.99%ID^E:0^RecName: Full=Exportin-2;^Eukaryota; Viridiplantae; Streptophyta; Embryophyta; Tracheophyta; Spermatophyta; Magnoliophyta; eudicotyledons; Gunneridae; Pentapetalae; rosids; malvids; Brassicales; Brassicaceae; Camelineae; Arabidopsis	.	PF08506.5^Cse1^Cse1^46-410^E:4.7e-134`PF03378.10^CAS_CSE1^CAS/CSE protein, C-terminus^432-853^E:1e-125	.	.	COG5657^Importin	GO:0005829^cellular_component^cytosol`GO:0016020^cellular_component^membrane`GO:0005634^cellular_component^nucleus`GO:0009506^cellular_component^plasmodesma`GO:0006886^biological_process^intracellular protein transport	GO:0006886^biological_process^intracellular protein transport`GO:0005515^molecular_function^protein binding	.	.
comp1549_c0	comp1549_c0_seq1	.	.	.	m.820	330-3740[+]	sp|Q8RWW0|ALE2_ARATH^Q8RWW0^Q:1528-3381,H:102-729^49.69%ID^E:7e-179^RecName: Full=Receptor-like serine/threonine-protein kinase ALE2;^Eukaryota; Viridiplantae; Streptophyta; Embryophyta; Tracheophyta; Spermatophyta; Magnoliophyta; eudicotyledons; Gunneridae; Pentapetalae; rosids; malvids; Brassicales; Brassicaceae; Camelineae; Arabidopsis	.	PF00069.20^Pkinase^Protein kinase domain^763-973^E:1.3e-46`PF07714.12^Pkinase_Tyr^Protein tyrosine kinase^764-1034^E:5.9e-48	.	ExpAA=65.61^PredHel=3^Topology=i21-43o536-558i670-692o	COG0515^Serine Threonine protein kinase	GO:0016021^cellular_component^integral component of membrane`GO:0005886^cellular_component^plasma membrane`GO:0005524^molecular_function^ATP binding`GO:0016301^molecular_function^kinase activity`GO:0004674^molecular_function^protein serine/threonine kinase activity`GO:0030154^biological_process^cell differentiation`GO:0042335^biological_process^cuticle development`GO:0048645^biological_process^or…	GO:0004672^molecular_function^protein kinase activity`GO:0005524^molecular_function^ATP binding`GO:0006468^biological_process^protein phosphorylation	.	.
comp1550_c0	comp1550_c0_seq1	.	.	.	.	.	.	.	.	.	.	.	.	.	.	.
comp1550_c0	comp1550_c0_seq2	.	.	.	.	.	.	.	.	.	.	.	.	.	.	.
comp1551_c0	comp1551_c0_seq1	.	.	.	m.823	1-3933[-]	sp|Q9SSJ8|FAB1C_ARATH^Q9SSJ8^Q:145-3894,H:100-1306^43.56%ID^E:0^RecName: Full=Putative 1-phosphatidylinositol-3-phosphate 5-kinase FAB1C;^Eukaryota; Viridiplantae; Streptophyta; Embryophyta; Tracheophyta; Spermatophyta; Magnoliophyta; eudicotyledons; Gunneridae; Pentapetalae; rosids; malvids; Brassicales; Brassicaceae; Camelineae; Arabidopsis	.	PF00118.19^Cpn60_TCP1^TCP-1/cpn60 chaperonin family^278-513^E:1.4e-29	.	.	COG0459^Prevents misfolding and promotes the refolding and proper assembly of unfolded polypeptides generated under stress conditions (By similarity)	GO:0000285^molecular_function^1-phosphatidylinositol-3-phosphate 5-kinase activity`GO:0005524^molecular_function^ATP binding`GO:0044267^biological_process^cellular protein metabolic process`GO:0046854^biological_process^phosphatidylinositol phosphorylation`GO:0090332^biological_process^stomatal closure	GO:0005524^molecular_function^ATP binding`GO:0044267^biological_process^cellular protein metabolic process	.	.
comp1552_c0	comp1552_c0_seq1	.	.	.	m.828	2-499[+]	.	.	.	.	.	.	.	.	.	.
comp1554_c0	comp1554_c0_seq1	.	.	.	.	.	.	.	.	.	.	.	.	.	.	.
comp1555_c0	comp1555_c0_seq1	.	.	.	m.833	1755-2537[-]	.	.	.	.	.	.	.	.	.	.
comp1555_c0	comp1555_c0_seq1	.	.	.	m.831	2-1333[+]	.	.	.	.	.	.	.	.	.	.
comp1556_c0	comp1556_c0_seq1	.	.	.	m.837	228-1595[+]	sp|Q9LR73|3AT2_ARATH^Q9LR73^Q:85-1356,H:32-460^31.65%ID^E:3e-53^RecName: Full=Coumaroyl-CoA:anthocyanidin 3-O-glucoside-6''-O-coumaroyltransferase 2;^Eukaryota; Viridiplantae; Streptophyta; Embryophyta; Tracheophyta; Spermatophyta; Magnoliophyta; eudicotyledons; Gunneridae; Pentapetalae; rosids; malvids; Brassicales; Brassicaceae; Camelineae; Arabidopsis	.	PF02458.10^Transferase^Transferase family^39-446^E:3.5e-44	.	.	.	GO:0016747^molecular_function^transferase activity, transferring acyl groups other than amino-acyl groups	GO:0016747^molecular_function^transferase activity, transferring acyl groups other than amino-acyl groups	.	.
comp1557_c0	comp1557_c0_seq1	.	.	.	m.840	173-1864[-]	sp|B8HLD2|DNAJ_CYAP4^B8HLD2^Q:265-1344,H:3-356^41.39%ID^E:6e-89^RecName: Full=Chaperone protein DnaJ;^Bacteria; Cyanobacteria; Oscillatoriophycideae; Chroococcales; Cyanothece	.	PF00226.26^DnaJ^DnaJ domain^90-151^E:1.7e-24`PF00684.14^DnaJ_CXXCXGXG^DnaJ central domain^238-302^E:1.8e-13`PF01556.13^DnaJ_C^DnaJ C terminal domain^360-438^E:4.7e-20	.	ExpAA=19.77^PredHel=1^Topology=o514-536i	COG0484^ATP binding to DnaK triggers the release of the substrate protein, thus completing the reaction cycle. Several rounds of ATP-dependent interactions between DnaJ, DnaK and GrpE are required for fully efficient folding. Also involved, together with DnaK and GrpE, in the DNA replication of plasmids through activation of initiation proteins (By similarity)	GO:0005737^cellular_component^cytoplasm`GO:0005524^molecular_function^ATP binding`GO:0008270^molecular_function^zinc ion binding`GO:0006260^biological_process^DNA replication`GO:0006457^biological_process^protein folding`GO:0009408^biological_process^response to heat	GO:0031072^molecular_function^heat shock protein binding`GO:0051082^molecular_function^unfolded protein binding	.	.
comp1557_c0	comp1557_c0_seq2	.	.	.	m.844	564-1841[-]	sp|B8HLD2|DNAJ_CYAP4^B8HLD2^Q:265-1272,H:3-332^41.37%ID^E:2e-82^RecName: Full=Chaperone protein DnaJ;^Bacteria; Cyanobacteria; Oscillatoriophycideae; Chroococcales; Cyanothece	.	PF00226.26^DnaJ^DnaJ domain^90-151^E:1.2e-24`PF00684.14^DnaJ_CXXCXGXG^DnaJ central domain^238-302^E:1.2e-13`PF01556.13^DnaJ_C^DnaJ C terminal domain^360-423^E:3.6e-15	.	.	COG0484^ATP binding to DnaK triggers the release of the substrate protein, thus completing the reaction cycle. Several rounds of ATP-dependent interactions between DnaJ, DnaK and GrpE are required for fully efficient folding. Also involved, together with DnaK and GrpE, in the DNA replication of plasmids through activation of initiation proteins (By similarity)	GO:0005737^cellular_component^cytoplasm`GO:0005524^molecular_function^ATP binding`GO:0008270^molecular_function^zinc ion binding`GO:0006260^biological_process^DNA replication`GO:0006457^biological_process^protein folding`GO:0009408^biological_process^response to heat	GO:0031072^molecular_function^heat shock protein binding`GO:0051082^molecular_function^unfolded protein binding	.	.
comp1558_c0	comp1558_c0_seq1	.	.	.	.	.	.	.	.	.	.	.	.	.	.	.
comp1559_c0	comp1559_c0_seq1	.	.	.	m.848	228-1388[+]	.	.	PF00646.28^F-box^F-box domain^32-63^E:7.4e-07	.	.	.	.	GO:0005515^molecular_function^protein binding	.	.
comp1559_c0	comp1559_c0_seq2	.	.	.	m.851	228-1517[+]	.	.	PF00646.28^F-box^F-box domain^32-63^E:8.5e-07`PF03478.13^DUF295^Protein of unknown function (DUF295)^336-390^E:6.6e-12	.	.	.	.	GO:0005515^molecular_function^protein binding	.	.
comp1560_c0	comp1560_c0_seq1	.	.	.	.	.	.	.	.	.	.	.	.	.	.	.
comp1561_c0	comp1561_c0_seq1	.	.	.	m.854	199-1401[-]	sp|Q05627|Y202_CLOB8^Q05627^Q:1-1137,H:181-531^39.11%ID^E:1e-84^RecName: Full=Uncharacterized protein Cbei_0202;^Bacteria; Firmicutes; Clostridia; Clostridiales; Clostridiaceae; Clostridium	.	PF00890.19^FAD_binding_2^FAD binding domain^29-103^E:1e-06`PF01266.19^DAO^FAD dependent oxidoreductase^30-96^E:8.1e-07	.	.	COG2509^fad dependent oxidoreductase	.	GO:0016491^molecular_function^oxidoreductase activity`GO:0055114^biological_process^oxidation-reduction process	.	.
comp1561_c0	comp1561_c0_seq1	.	.	.	m.855	1440-2354[-]	.	.	PF01494.14^FAD_binding_3^FAD binding domain^237-274^E:6.7e-06`PF00070.22^Pyr_redox^Pyridine nucleotide-disulphide oxidoreductase^237-272^E:7.2e-05	.	.	.	.	GO:0016491^molecular_function^oxidoreductase activity`GO:0050660^molecular_function^flavin adenine dinucleotide binding`GO:0055114^biological_process^oxidation-reduction process	.	.
comp1562_c0	comp1562_c0_seq1	.	.	.	m.858	837-1406[+]	sp|B9FSC8|OPR11_ORYSJ^B9FSC8^Q:13-567,H:6-191^65.05%ID^E:1e-86^RecName: Full=Putative 12-oxophytodienoate reductase 11;^Eukaryota; Viridiplantae; Streptophyta; Embryophyta; Tracheophyta; Spermatophyta; Magnoliophyta; Liliopsida; Poales; Poaceae; BEP clade; Ehrhartoideae; Oryzeae; Oryza	.	PF00724.15^Oxidored_FMN^NADH:flavin oxidoreductase / NADH oxidase family^8-188^E:7.6e-46	.	.	.	GO:0010181^molecular_function^FMN binding`GO:0016491^molecular_function^oxidoreductase activity`GO:0031408^biological_process^oxylipin biosynthetic process	GO:0010181^molecular_function^FMN binding`GO:0016491^molecular_function^oxidoreductase activity`GO:0055114^biological_process^oxidation-reduction process	.	.
comp1562_c0	comp1562_c0_seq2	.	.	.	.	.	.	.	.	.	.	.	.	.	.	.
comp1563_c0	comp1563_c0_seq1	.	.	.	m.864	256-2241[-]	.	.	.	.	.	.	.	.	.	.
comp1563_c0	comp1563_c0_seq1	.	.	.	m.865	2-403[+]	.	.	.	.	.	.	.	.	.	.
comp1564_c0	comp1564_c0_seq1	.	.	.	m.866	2-2263[+]	.	.	PF07173.7^DUF1399^Protein of unknown function (DUF1399)^104-247^E:1.1e-34	.	.	.	.	.	.	.
comp1565_c0	comp1565_c0_seq1	.	.	.	m.869	1-729[+]	.	.	.	.	.	.	.	.	.	.
comp1566_c0	comp1566_c0_seq1	.	.	.	m.870	79-1851[+]	sp|Q5XQC7|BON3_ARATH^Q5XQC7^Q:1-1716,H:1-579^60.93%ID^E:0^RecName: Full=Protein BONZAI 3;^Eukaryota; Viridiplantae; Streptophyta; Embryophyta; Tracheophyta; Spermatophyta; Magnoliophyta; eudicotyledons; Gunneridae; Pentapetalae; rosids; malvids; Brassicales; Brassicaceae; Camelineae; Arabidopsis	.	PF00168.25^C2^C2 domain^60-151^E:5e-10`PF00168.25^C2^C2 domain^199-281^E:2.9e-11`PF07002.11^Copine^Copine^356-502^E:9e-52	.	.	.	GO:0005886^cellular_component^plasma membrane`GO:0006952^biological_process^defense response`GO:0060548^biological_process^negative regulation of cell death	GO:0005515^molecular_function^protein binding	.	.
comp1568_c0	comp1568_c0_seq1	.	.	.	m.873	257-2095[+]	sp|Q8L612|MACP1_ARATH^Q8L612^Q:4-1794,H:7-618^45.81%ID^E:2e-167^RecName: Full=MACPF domain-containing protein At1g14780;^Eukaryota; Viridiplantae; Streptophyta; Embryophyta; Tracheophyta; Spermatophyta; Magnoliophyta; eudicotyledons; Gunneridae; Pentapetalae; rosids; malvids; Brassicales; Brassicaceae; Camelineae; Arabidopsis	.	PF01823.14^MACPF^MAC/Perforin domain^102-312^E:5.3e-25	.	.	.	GO:0009626^biological_process^plant-type hypersensitive response	.	.	.
comp1569_c0	comp1569_c0_seq1	.	.	.	m.875	284-1216[+]	sp|Q8LBZ4|OTU_ARATH^Q8LBZ4^Q:1-930,H:2-317^46.77%ID^E:8e-85^RecName: Full=OTU domain-containing protein At3g57810;^Eukaryota; Viridiplantae; Streptophyta; Embryophyta; Tracheophyta; Spermatophyta; Magnoliophyta; eudicotyledons; Gunneridae; Pentapetalae; rosids; malvids; Brassicales; Brassicaceae; Camelineae; Arabidopsis	.	PF02338.14^OTU^OTU-like cysteine protease^169-295^E:5.3e-25	.	.	.	GO:0009507^cellular_component^chloroplast	.	.	.
comp1570_c0	comp1570_c0_seq1	.	.	.	.	.	.	.	.	.	.	.	.	.	.	.
comp1571_c0	comp1571_c0_seq1	.	.	.	m.877	2-1651[+]	sp|B5X0N6|KEA6_ARATH^B5X0N6^Q:64-1647,H:71-597^78.57%ID^E:0^RecName: Full=K(+) efflux antiporter 6;^Eukaryota; Viridiplantae; Streptophyta; Embryophyta; Tracheophyta; Spermatophyta; Magnoliophyta; eudicotyledons; Gunneridae; Pentapetalae; rosids; malvids; Brassicales; Brassicaceae; Camelineae; Arabidopsis	.	PF00999.16^Na_H_Exchanger^Sodium/hydrogen exchanger family^133-502^E:1.5e-74	.	ExpAA=244.57^PredHel=11^Topology=o127-149i154-176o181-200i207-229o239-258i270-292o302-324i394-416o421-443i450-472o482-501i	COG0475^Sodium hydrogen exchanger	GO:0016021^cellular_component^integral component of membrane`GO:0016020^cellular_component^membrane`GO:0015299^molecular_function^solute:proton antiporter activity`GO:0006813^biological_process^potassium ion transport	GO:0015299^molecular_function^solute:proton antiporter activity`GO:0006812^biological_process^cation transport`GO:0055085^biological_process^transmembrane transport`GO:0016021^cellular_component^integral component of membrane	.	.
comp1572_c0	comp1572_c0_seq1	.	.	.	.	.	.	.	.	.	.	.	.	.	.	.
comp1573_c0	comp1573_c0_seq1	.	.	.	m.878	3-1253[+]	sp|B1WC86|MPPE1_RAT^B1WC86^Q:223-1227,H:67-372^25.44%ID^E:4e-23^RecName: Full=Metallophosphoesterase 1;^Eukaryota; Metazoa; Chordata; Craniata; Vertebrata; Euteleostomi; Mammalia; Eutheria; Euarchontoglires; Glires; Rodentia; Sciurognathi; Muroidea; Muridae; Murinae; Rattus	.	.	.	ExpAA=23.64^PredHel=1^Topology=o393-415i	.	GO:0005801^cellular_component^cis-Golgi network`GO:0070971^cellular_component^endoplasmic reticulum exit site`GO:0005793^cellular_component^endoplasmic reticulum-Golgi intermediate compartment`GO:0033116^cellular_component^endoplasmic reticulum-Golgi intermediate compartment membrane`GO:0005794^cellular_component^Golgi apparatus`GO:0016021^cellular_component^integral component of membrane`GO:0034…	.	.	.
comp1573_c0	comp1573_c0_seq2	.	.	.	m.880	3-1055[+]	sp|D2I2M6|MPPE1_AILME^D2I2M6^Q:193-1002,H:56-294^23.62%ID^E:9e-11^RecName: Full=Metallophosphoesterase 1;^Eukaryota; Metazoa; Chordata; Craniata; Vertebrata; Euteleostomi; Mammalia; Eutheria; Laurasiatheria; Carnivora; Caniformia; Ursidae; Ailuropoda	.	.	.	.	.	GO:0005801^cellular_component^cis-Golgi network`GO:0070971^cellular_component^endoplasmic reticulum exit site`GO:0005793^cellular_component^endoplasmic reticulum-Golgi intermediate compartment`GO:0033116^cellular_component^endoplasmic reticulum-Golgi intermediate compartment membrane`GO:0005794^cellular_component^Golgi apparatus`GO:0016021^cellular_component^integral component of membrane`GO:0034…	.	.	.
comp1573_c0	comp1573_c0_seq2	.	.	.	m.882	922-1293[+]	sp|B1WC86|MPPE1_RAT^B1WC86^Q:121-348,H:295-372^32.91%ID^E:8e-06^RecName: Full=Metallophosphoesterase 1;^Eukaryota; Metazoa; Chordata; Craniata; Vertebrata; Euteleostomi; Mammalia; Eutheria; Euarchontoglires; Glires; Rodentia; Sciurognathi; Muroidea; Muridae; Murinae; Rattus	.	.	.	ExpAA=21.90^PredHel=1^Topology=i100-122o	.	GO:0005801^cellular_component^cis-Golgi network`GO:0070971^cellular_component^endoplasmic reticulum exit site`GO:0005793^cellular_component^endoplasmic reticulum-Golgi intermediate compartment`GO:0033116^cellular_component^endoplasmic reticulum-Golgi intermediate compartment membrane`GO:0005794^cellular_component^Golgi apparatus`GO:0016021^cellular_component^integral component of membrane`GO:0034…	.	.	.
comp1574_c0	comp1574_c0_seq1	.	.	.	m.887	801-1247[-]	sp|Q84T94|P2C35_ORYSJ^Q84T94^Q:447-88,H:520-639^96.67%ID^E:2e-77^RecName: Full=Protein phosphatase 2C 35;^Eukaryota; Viridiplantae; Streptophyta; Embryophyta; Tracheophyta; Spermatophyta; Magnoliophyta; Liliopsida; Poales; Poaceae; BEP clade; Ehrhartoideae; Oryzeae; Oryza	.	.	.	ExpAA=16.45^PredHel=1^Topology=i12-29o	COG0631^Phosphatase	GO:0005886^cellular_component^plasma membrane`GO:0046872^molecular_function^metal ion binding`GO:0004721^molecular_function^phosphoprotein phosphatase activity`GO:0006952^biological_process^defense response`GO:0048366^biological_process^leaf development	.	.	.
comp1574_c0	comp1574_c0_seq1	.	.	.	m.883	3-1163[+]	sp|Q84T94|P2C35_ORYSJ^Q84T94^Q:1-1158,H:242-639^79.65%ID^E:0^RecName: Full=Protein phosphatase 2C 35;^Eukaryota; Viridiplantae; Streptophyta; Embryophyta; Tracheophyta; Spermatophyta; Magnoliophyta; Liliopsida; Poales; Poaceae; BEP clade; Ehrhartoideae; Oryzeae; Oryza	.	PF00481.16^PP2C^Protein phosphatase 2C^157-332^E:1.2e-31	.	.	COG0631^Phosphatase	GO:0005886^cellular_component^plasma membrane`GO:0046872^molecular_function^metal ion binding`GO:0004721^molecular_function^phosphoprotein phosphatase activity`GO:0006952^biological_process^defense response`GO:0048366^biological_process^leaf development	GO:0003824^molecular_function^catalytic activity	.	.
comp1575_c0	comp1575_c0_seq1	.	.	.	m.889	155-1747[+]	sp|Q869R1|CTLHB_DICDI^Q869R1^Q:466-1485,H:190-534^23.38%ID^E:8e-21^RecName: Full=CTL-like protein DDB_G0274487;^Eukaryota; Amoebozoa; Mycetozoa; Dictyosteliida; Dictyostelium	.	PF04515.7^Choline_transpo^Plasma-membrane choline transporter^211-498^E:3.6e-67	.	ExpAA=175.41^PredHel=8^Topology=i105-127o149-168i181-200o204-226i247-268o272-294i430-452o467-489i	.	GO:0016021^cellular_component^integral component of membrane	.	.	.
comp1577_c0	comp1577_c0_seq1	.	.	.	m.893	314-727[-]	.	.	PF08213.6^DUF1713^Mitochondrial domain of unknown function (DUF1713)^109-134^E:2.3e-08	.	.	.	.	.	.	.
comp1577_c0	comp1577_c0_seq2	.	.	.	m.898	225-638[-]	.	.	PF08213.6^DUF1713^Mitochondrial domain of unknown function (DUF1713)^109-134^E:2.3e-08	.	.	.	.	.	.	.
comp1578_c0	comp1578_c0_seq1	.	.	.	m.901	43-1164[+]	sp|B6SU46|AAMT2_MAIZE^B6SU46^Q:1-1110,H:1-370^49.47%ID^E:2e-125^RecName: Full=Anthranilate O-methyltransferase 2;^Eukaryota; Viridiplantae; Streptophyta; Embryophyta; Tracheophyta; Spermatophyta; Magnoliophyta; Liliopsida; Poales; Poaceae; PACMAD clade; Panicoideae; Andropogoneae; Zea	.	PF03492.10^Methyltransf_7^SAM dependent carboxyl methyltransferase^37-369^E:3.9e-100	.	.	.	GO:0008168^molecular_function^methyltransferase activity`GO:0006952^biological_process^defense response	GO:0008168^molecular_function^methyltransferase activity	.	.
comp1578_c0	comp1578_c0_seq2	.	.	.	m.902	271-1323[+]	sp|B6SU46|AAMT2_MAIZE^B6SU46^Q:1-1041,H:24-370^49.01%ID^E:9e-116^RecName: Full=Anthranilate O-methyltransferase 2;^Eukaryota; Viridiplantae; Streptophyta; Embryophyta; Tracheophyta; Spermatophyta; Magnoliophyta; Liliopsida; Poales; Poaceae; PACMAD clade; Panicoideae; Andropogoneae; Zea	.	PF03492.10^Methyltransf_7^SAM dependent carboxyl methyltransferase^14-346^E:3.1e-100	.	.	.	GO:0008168^molecular_function^methyltransferase activity`GO:0006952^biological_process^defense response	GO:0008168^molecular_function^methyltransferase activity	.	.
comp1579_c0	comp1579_c0_seq1	.	.	.	.	.	.	.	.	.	.	.	.	.	.	.
comp1580_c0	comp1580_c0_seq1	.	.	.	.	.	.	.	.	.	.	.	.	.	.	.
comp1582_c0	comp1582_c0_seq1	.	.	.	m.907	1-345[+]	sp|Q803H0|CG025_DANRE^Q803H0^Q:7-333,H:308-416^40.37%ID^E:5e-20^RecName: Full=UPF0415 protein C7orf25 homolog;^Eukaryota; Metazoa; Chordata; Craniata; Vertebrata; Euteleostomi; Actinopterygii; Neopterygii; Teleostei; Ostariophysi; Cypriniformes; Cyprinidae; Danio	.	PF07000.6^DUF1308^Protein of unknown function (DUF1308)^2-112^E:7.8e-39	.	.	.	.	.	.	.
comp1582_c0	comp1582_c0_seq2	.	.	.	.	.	.	.	.	.	.	.	.	.	.	.
comp1583_c0	comp1583_c0_seq1	.	.	.	m.908	198-1820[+]	sp|Q2MHE4|HT1_ARATH^Q2MHE4^Q:799-1536,H:90-341^45.24%ID^E:2e-68^RecName: Full=Serine/threonine-protein kinase HT1;^Eukaryota; Viridiplantae; Streptophyta; Embryophyta; Tracheophyta; Spermatophyta; Magnoliophyta; eudicotyledons; Gunneridae; Pentapetalae; rosids; malvids; Brassicales; Brassicaceae; Camelineae; Arabidopsis	.	PF01842.20^ACT^ACT domain^162-221^E:1.4e-05`PF07714.12^Pkinase_Tyr^Protein tyrosine kinase^267-510^E:1.1e-70`PF00069.20^Pkinase^Protein kinase domain^267-507^E:1.2e-59	.	.	COG0515^Serine Threonine protein kinase	GO:0005524^molecular_function^ATP binding`GO:0004674^molecular_function^protein serine/threonine kinase activity	GO:0016597^molecular_function^amino acid binding`GO:0008152^biological_process^metabolic process`GO:0004672^molecular_function^protein kinase activity`GO:0006468^biological_process^protein phosphorylation`GO:0005524^molecular_function^ATP binding	.	.
comp1584_c0	comp1584_c0_seq1	.	.	.	m.911	482-1114[-]	sp|A7SLC8|NAT9_NEMVE^A7SLC8^Q:79-582,H:10-174^55.36%ID^E:5e-58^RecName: Full=N-acetyltransferase 9-like protein;^Eukaryota; Metazoa; Cnidaria; Anthozoa; Hexacorallia; Actiniaria; Edwardsiidae; Nematostella	.	PF13302.1^Acetyltransf_3^Acetyltransferase (GNAT) domain^30-180^E:3.2e-25`PF13523.1^Acetyltransf_8^Acetyltransferase (GNAT) domain^38-182^E:3.5e-09`PF13420.1^Acetyltransf_4^Acetyltransferase (GNAT) domain^94-180^E:2.5e-09`PF00583.19^Acetyltransf_1^Acetyltransferase (GNAT) family^106-180^E:1e-06`PF08445.5^FR47^FR47-like protein^122-182^E:7e-06	.	.	.	GO:0008080^molecular_function^N-acetyltransferase activity	GO:0008080^molecular_function^N-acetyltransferase activity`GO:0016747^molecular_function^transferase activity, transferring acyl groups other than amino-acyl groups	.	.
comp1586_c0	comp1586_c0_seq1	.	.	.	.	.	.	.	.	.	.	.	.	.	.	.
comp1586_c0	comp1586_c0_seq2	.	.	.	.	.	.	.	.	.	.	.	.	.	.	.
comp1587_c0	comp1587_c0_seq1	.	.	.	m.914	1412-2986[-]	.	.	.	.	ExpAA=26.86^PredHel=1^Topology=i295-317o	.	.	.	.	.
comp1587_c0	comp1587_c0_seq1	.	.	.	m.915	158-1201[+]	sp|Q9FJ40|GDL86_ARATH^Q9FJ40^Q:703-867,H:46-100^60%ID^E:5e-14^RecName: Full=GDSL esterase/lipase At5g45960;^Eukaryota; Viridiplantae; Streptophyta; Embryophyta; Tracheophyta; Spermatophyta; Magnoliophyta; eudicotyledons; Gunneridae; Pentapetalae; rosids; malvids; Brassicales; Brassicaceae; Camelineae; Arabidopsis	.	.	.	.	COG3240^GDSL esterase lipase	GO:0005576^cellular_component^extracellular region`GO:0016788^molecular_function^hydrolase activity, acting on ester bonds`GO:0016042^biological_process^lipid catabolic process	.	.	.
comp1588_c0	comp1588_c0_seq1	.	.	.	m.917	912-1457[-]	sp|Q8LAN3|P4H4_ARATH^Q8LAN3^Q:417-545,H:64-106^55.81%ID^E:1e-08^RecName: Full=Probable prolyl 4-hydroxylase 4;^Eukaryota; Viridiplantae; Streptophyta; Embryophyta; Tracheophyta; Spermatophyta; Magnoliophyta; eudicotyledons; Gunneridae; Pentapetalae; rosids; malvids; Brassicales; Brassicaceae; Camelineae; Arabidopsis`sp|Q8LAN3|P4H4_ARATH^Q8LAN3^Q:232-342,H:32-68^45.95%ID^E:1e-08^RecName: Full=Prob…	.	.	.	.	.	GO:0005737^cellular_component^cytoplasm`GO:0005783^cellular_component^endoplasmic reticulum`GO:0005794^cellular_component^Golgi apparatus`GO:0005634^cellular_component^nucleus`GO:0005506^molecular_function^iron ion binding`GO:0031418^molecular_function^L-ascorbic acid binding`GO:0016706^molecular_function^oxidoreductase activity, acting on paired donors, with incorporation or reduction of molecul…	.	.	.
comp1588_c0	comp1588_c0_seq1	.	.	.	m.918	331-861[-]	sp|Q8LAN3|P4H4_ARATH^Q8LAN3^Q:1-528,H:124-298^64.2%ID^E:7e-79^RecName: Full=Probable prolyl 4-hydroxylase 4;^Eukaryota; Viridiplantae; Streptophyta; Embryophyta; Tracheophyta; Spermatophyta; Magnoliophyta; eudicotyledons; Gunneridae; Pentapetalae; rosids; malvids; Brassicales; Brassicaceae; Camelineae; Arabidopsis	.	PF13640.1^2OG-FeII_Oxy_3^2OG-Fe(II) oxygenase superfamily^2-120^E:8.7e-09`PF03171.15^2OG-FeII_Oxy^2OG-Fe(II) oxygenase superfamily^2-121^E:2.1e-07`PF01549.19^ShK^ShK domain-like^135-176^E:2.3e-05	.	.	.	GO:0005737^cellular_component^cytoplasm`GO:0005783^cellular_component^endoplasmic reticulum`GO:0005794^cellular_component^Golgi apparatus`GO:0005634^cellular_component^nucleus`GO:0005506^molecular_function^iron ion binding`GO:0031418^molecular_function^L-ascorbic acid binding`GO:0016706^molecular_function^oxidoreductase activity, acting on paired donors, with incorporation or reduction of molecul…	GO:0016491^molecular_function^oxidoreductase activity`GO:0016706^molecular_function^oxidoreductase activity, acting on paired donors, with incorporation or reduction of molecular oxygen, 2-oxoglutarate as one donor, and incorporation of one atom each of oxygen into both donors`GO:0055114^biological_process^oxidation-reduction process	.	.
comp1588_c0	comp1588_c0_seq2	.	.	.	m.922	331-1362[-]	sp|Q8LAN3|P4H4_ARATH^Q8LAN3^Q:232-1029,H:32-298^62.31%ID^E:1e-115^RecName: Full=Probable prolyl 4-hydroxylase 4;^Eukaryota; Viridiplantae; Streptophyta; Embryophyta; Tracheophyta; Spermatophyta; Magnoliophyta; eudicotyledons; Gunneridae; Pentapetalae; rosids; malvids; Brassicales; Brassicaceae; Camelineae; Arabidopsis	.	PF03171.15^2OG-FeII_Oxy^2OG-Fe(II) oxygenase superfamily^165-288^E:1.6e-07`PF13640.1^2OG-FeII_Oxy_3^2OG-Fe(II) oxygenase superfamily^169-287^E:4.7e-08`PF01549.19^ShK^ShK domain-like^302-343^E:5.6e-05	.	.	.	GO:0005737^cellular_component^cytoplasm`GO:0005783^cellular_component^endoplasmic reticulum`GO:0005794^cellular_component^Golgi apparatus`GO:0005634^cellular_component^nucleus`GO:0005506^molecular_function^iron ion binding`GO:0031418^molecular_function^L-ascorbic acid binding`GO:0016706^molecular_function^oxidoreductase activity, acting on paired donors, with incorporation or reduction of molecul…	GO:0016491^molecular_function^oxidoreductase activity`GO:0016706^molecular_function^oxidoreductase activity, acting on paired donors, with incorporation or reduction of molecular oxygen, 2-oxoglutarate as one donor, and incorporation of one atom each of oxygen into both donors`GO:0055114^biological_process^oxidation-reduction process	.	.
comp1589_c0	comp1589_c0_seq1	.	.	.	m.928	1066-1380[+]	.	.	.	sigP:1^15^0.524^YES	.	.	.	.	.	.
comp1589_c0	comp1589_c0_seq1	.	.	.	m.926	2-1246[+]	sp|Q9SIA3|MATE6_ARATH^Q9SIA3^Q:7-1221,H:68-472^45.43%ID^E:2e-108^RecName: Full=MATE efflux family protein 6;^Eukaryota; Viridiplantae; Streptophyta; Embryophyta; Tracheophyta; Spermatophyta; Magnoliophyta; eudicotyledons; Gunneridae; Pentapetalae; rosids; malvids; Brassicales; Brassicaceae; Camelineae; Arabidopsis	.	PF01554.13^MatE^MatE^2-132^E:5.7e-20`PF01554.13^MatE^MatE^193-353^E:3.3e-37	.	ExpAA=239.77^PredHel=11^Topology=o4-26i47-69o84-106i111-133o143-165i185-207o222-244i265-287o307-329i341-363o367-389i	COG0534^Mate efflux family protein	GO:0016021^cellular_component^integral component of membrane`GO:0015297^molecular_function^antiporter activity`GO:0015238^molecular_function^drug transmembrane transporter activity	GO:0015238^molecular_function^drug transmembrane transporter activity`GO:0015297^molecular_function^antiporter activity`GO:0006855^biological_process^drug transmembrane transport`GO:0055085^biological_process^transmembrane transport`GO:0016020^cellular_component^membrane	.	.
comp1590_c0	comp1590_c0_seq1	.	.	.	m.931	128-1045[+]	sp|Q9S9N9|CCR1_ARATH^Q9S9N9^Q:49-915,H:13-301^55.17%ID^E:2e-106^RecName: Full=Cinnamoyl-CoA reductase 1;^Eukaryota; Viridiplantae; Streptophyta; Embryophyta; Tracheophyta; Spermatophyta; Magnoliophyta; eudicotyledons; Gunneridae; Pentapetalae; rosids; malvids; Brassicales; Brassicaceae; Camelineae; Arabidopsis	.	PF01370.16^Epimerase^NAD dependent epimerase/dehydratase family^17-252^E:3.6e-22`PF13460.1^NAD_binding_10^NADH(P)-binding^17-161^E:1e-15`PF05368.8^NmrA^NmrA-like family^17-134^E:2.9e-08`PF00106.20^adh_short^short chain dehydrogenase^17-134^E:0.00011`PF01073.14^3Beta_HSD^3-beta hydroxysteroid dehydrogenase/isomerase family^19-241^E:3.2e-18`PF07993.7^NAD_binding_4^Male sterility protein^20-201^E:6.…	.	.	.	GO:0005829^cellular_component^cytosol`GO:0016621^molecular_function^cinnamoyl-CoA reductase activity`GO:0050662^molecular_function^coenzyme binding`GO:0007623^biological_process^circadian rhythm`GO:0009809^biological_process^lignin biosynthetic process`GO:0009409^biological_process^response to cold	GO:0003824^molecular_function^catalytic activity`GO:0050662^molecular_function^coenzyme binding`GO:0044237^biological_process^cellular metabolic process`GO:0016491^molecular_function^oxidoreductase activity`GO:0008152^biological_process^metabolic process`GO:0003854^molecular_function^3-beta-hydroxy-delta5-steroid dehydrogenase activity`GO:0016616^molecular_function^oxidoreductase activity, acting…	.	.
comp1590_c0	comp1590_c0_seq1	.	.	.	m.929	1-1044[+]	sp|Q9S9N9|CCR1_ARATH^Q9S9N9^Q:176-1042,H:13-301^55.17%ID^E:8e-106^RecName: Full=Cinnamoyl-CoA reductase 1;^Eukaryota; Viridiplantae; Streptophyta; Embryophyta; Tracheophyta; Spermatophyta; Magnoliophyta; eudicotyledons; Gunneridae; Pentapetalae; rosids; malvids; Brassicales; Brassicaceae; Camelineae; Arabidopsis	.	.	.	.	.	GO:0005829^cellular_component^cytosol`GO:0016621^molecular_function^cinnamoyl-CoA reductase activity`GO:0050662^molecular_function^coenzyme binding`GO:0007623^biological_process^circadian rhythm`GO:0009809^biological_process^lignin biosynthetic process`GO:0009409^biological_process^response to cold	.	.	.
comp1590_c0	comp1590_c0_seq2	.	.	.	m.937	707-1147[+]	sp|Q9S9N9|CCR1_ARATH^Q9S9N9^Q:4-438,H:158-301^49.66%ID^E:6e-37^RecName: Full=Cinnamoyl-CoA reductase 1;^Eukaryota; Viridiplantae; Streptophyta; Embryophyta; Tracheophyta; Spermatophyta; Magnoliophyta; eudicotyledons; Gunneridae; Pentapetalae; rosids; malvids; Brassicales; Brassicaceae; Camelineae; Arabidopsis	.	.	.	.	.	GO:0005829^cellular_component^cytosol`GO:0016621^molecular_function^cinnamoyl-CoA reductase activity`GO:0050662^molecular_function^coenzyme binding`GO:0007623^biological_process^circadian rhythm`GO:0009809^biological_process^lignin biosynthetic process`GO:0009409^biological_process^response to cold	.	.	.
comp1590_c0	comp1590_c0_seq2	.	.	.	m.933	1-1146[+]	sp|Q9S9N9|CCR1_ARATH^Q9S9N9^Q:176-1144,H:13-301^49.38%ID^E:3e-99^RecName: Full=Cinnamoyl-CoA reductase 1;^Eukaryota; Viridiplantae; Streptophyta; Embryophyta; Tracheophyta; Spermatophyta; Magnoliophyta; eudicotyledons; Gunneridae; Pentapetalae; rosids; malvids; Brassicales; Brassicaceae; Camelineae; Arabidopsis	.	.	.	.	.	GO:0005829^cellular_component^cytosol`GO:0016621^molecular_function^cinnamoyl-CoA reductase activity`GO:0050662^molecular_function^coenzyme binding`GO:0007623^biological_process^circadian rhythm`GO:0009809^biological_process^lignin biosynthetic process`GO:0009409^biological_process^response to cold	.	.	.
comp1591_c0	comp1591_c0_seq1	.	.	.	m.939	332-907[-]	sp|Q6Z461|SPL13_ORYSJ^Q6Z461^Q:253-573,H:110-216^75.45%ID^E:2e-47^RecName: Full=Squamosa promoter-binding-like protein 13;^Eukaryota; Viridiplantae; Streptophyta; Embryophyta; Tracheophyta; Spermatophyta; Magnoliophyta; Liliopsida; Poales; Poaceae; BEP clade; Ehrhartoideae; Oryzeae; Oryza	.	PF03110.9^SBP^SBP domain^85-161^E:3.5e-39	.	.	.	GO:0005634^cellular_component^nucleus`GO:0003677^molecular_function^DNA binding`GO:0046872^molecular_function^metal ion binding`GO:0006355^biological_process^regulation of transcription, DNA-templated`GO:0006351^biological_process^transcription, DNA-templated	GO:0003677^molecular_function^DNA binding`GO:0005634^cellular_component^nucleus	.	.
comp1592_c0	comp1592_c0_seq1	.	.	.	.	.	.	.	.	.	.	.	.	.	.	.
comp1593_c0	comp1593_c0_seq1	.	.	.	.	.	.	.	.	.	.	.	.	.	.	.
comp1593_c0	comp1593_c0_seq2	.	.	.	.	.	.	.	.	.	.	.	.	.	.	.
comp1594_c0	comp1594_c0_seq1	.	.	.	m.940	382-1095[-]	sp|O48916|FAH1_ARATH^O48916^Q:1-708,H:1-236^70.76%ID^E:4e-125^RecName: Full=Fatty acid 2-hydroxylase 1;^Eukaryota; Viridiplantae; Streptophyta; Embryophyta; Tracheophyta; Spermatophyta; Magnoliophyta; eudicotyledons; Gunneridae; Pentapetalae; rosids; malvids; Brassicales; Brassicaceae; Camelineae; Arabidopsis	.	PF04116.8^FA_hydroxylase^Fatty acid hydroxylase superfamily^87-206^E:9e-10	.	ExpAA=69.50^PredHel=2^Topology=i55-74o84-106i	COG3000^fatty acid hydroxylase	GO:0005789^cellular_component^endoplasmic reticulum membrane`GO:0016021^cellular_component^integral component of membrane`GO:0080132^molecular_function^fatty acid alpha-hydroxylase activity`GO:0005506^molecular_function^iron ion binding`GO:0006633^biological_process^fatty acid biosynthetic process`GO:0043069^biological_process^negative regulation of programmed cell death`GO:0000038^biological_pro…	GO:0005506^molecular_function^iron ion binding`GO:0016491^molecular_function^oxidoreductase activity`GO:0006633^biological_process^fatty acid biosynthetic process`GO:0055114^biological_process^oxidation-reduction process	.	.
comp1595_c0	comp1595_c0_seq1	.	.	.	m.942	2-409[+]	.	.	.	.	.	.	.	.	.	.
comp1596_c0	comp1596_c0_seq1	.	.	.	m.946	30-536[+]	sp|P12653|GSTF1_MAIZE^P12653^Q:52-498,H:67-212^72.48%ID^E:2e-73^RecName: Full=Glutathione S-transferase 1;^Eukaryota; Viridiplantae; Streptophyta; Embryophyta; Tracheophyta; Spermatophyta; Magnoliophyta; Liliopsida; Poales; Poaceae; PACMAD clade; Panicoideae; Andropogoneae; Zea	.	PF00043.20^GST_C^Glutathione S-transferase, C-terminal domain^62-155^E:2.1e-19	sigP:1^21^0.911^YES	.	.	GO:0004364^molecular_function^glutathione transferase activity	.	.	.
comp1596_c0	comp1596_c0_seq2	.	.	.	m.948	1-522[+]	sp|P12653|GSTF1_MAIZE^P12653^Q:1-513,H:45-212^71.93%ID^E:4e-87^RecName: Full=Glutathione S-transferase 1;^Eukaryota; Viridiplantae; Streptophyta; Embryophyta; Tracheophyta; Spermatophyta; Magnoliophyta; Liliopsida; Poales; Poaceae; PACMAD clade; Panicoideae; Andropogoneae; Zea	.	PF02798.15^GST_N^Glutathione S-transferase, N-terminal domain^2-31^E:8.3e-08`PF13417.1^GST_N_3^Glutathione S-transferase, N-terminal domain^3-36^E:4.6e-07`PF00043.20^GST_C^Glutathione S-transferase, C-terminal domain^67-160^E:2.2e-19	.	.	.	GO:0004364^molecular_function^glutathione transferase activity	GO:0005515^molecular_function^protein binding	.	.
comp1597_c0	comp1597_c0_seq1	.	.	.	m.949	112-855[+]	sp|F4IXJ7|MED6_ARATH^F4IXJ7^Q:25-738,H:16-298^51.94%ID^E:4e-83^RecName: Full=Mediator of RNA polymerase II transcription subunit 6;^Eukaryota; Viridiplantae; Streptophyta; Embryophyta; Tracheophyta; Spermatophyta; Magnoliophyta; eudicotyledons; Gunneridae; Pentapetalae; rosids; malvids; Brassicales; Brassicaceae; Camelineae; Arabidopsis	.	PF04934.9^Med6^MED6 mediator sub complex component^26-149^E:5.7e-38	.	.	COG5097^component of the Mediator complex, a coactivator involved in the regulated transcription of nearly all RNA polymerase II-dependent genes. Mediator functions as a bridge to convey information from gene-specific regulatory proteins to the basal RNA polymerase II transcription machinery. Mediator is recruited to promoters by direct interactions with regulatory proteins and serves as a scaffo…	GO:0016592^cellular_component^mediator complex`GO:0005515^molecular_function^protein binding`GO:0001104^molecular_function^RNA polymerase II transcription cofactor activity	GO:0001104^molecular_function^RNA polymerase II transcription cofactor activity`GO:0006357^biological_process^regulation of transcription from RNA polymerase II promoter`GO:0016592^cellular_component^mediator complex	.	.
comp1598_c0	comp1598_c0_seq1	.	.	.	m.951	2-2083[+]	sp|Q92696|PGTA_HUMAN^Q92696^Q:58-672,H:35-239^43.96%ID^E:9e-45^RecName: Full=Geranylgeranyl transferase type-2 subunit alpha;^Eukaryota; Metazoa; Chordata; Craniata; Vertebrata; Euteleostomi; Mammalia; Eutheria; Euarchontoglires; Primates; Haplorrhini; Catarrhini; Hominidae; Homo	.	PF13504.1^LRR_7^Leucine rich repeat^60-65^E:12000`PF01239.17^PPTA^Protein prenyltransferase alpha subunit repeat^78-105^E:1.3e-07`PF01239.17^PPTA^Protein prenyltransferase alpha subunit repeat^114-140^E:1.5e-06`PF01239.17^PPTA^Protein prenyltransferase alpha subunit repeat^149-178^E:2.4e-06`PF01239.17^PPTA^Protein prenyltransferase alpha subunit repeat^195-221^E:4.5e-07`PF13504.1^LRR_7^Leucine ri…	.	.	COG5536^(alpha) subunit	GO:0005968^cellular_component^Rab-protein geranylgeranyltransferase complex`GO:0004663^molecular_function^Rab geranylgeranyltransferase activity`GO:0017137^molecular_function^Rab GTPase binding`GO:0008270^molecular_function^zinc ion binding`GO:0006464^biological_process^cellular protein modification process`GO:0018344^biological_process^protein geranylgeranylation`GO:0007601^biological_process^vi…	GO:0005515^molecular_function^protein binding`GO:0008318^molecular_function^protein prenyltransferase activity`GO:0018342^biological_process^protein prenylation	.	.
comp1598_c0	comp1598_c0_seq2	.	.	.	m.953	133-693[+]	sp|Q9D5E4|LRC48_MOUSE^Q9D5E4^Q:112-378,H:89-173^39.56%ID^E:6e-07^RecName: Full=Leucine-rich repeat-containing protein 48;^Eukaryota; Metazoa; Chordata; Craniata; Vertebrata; Euteleostomi; Mammalia; Eutheria; Euarchontoglires; Glires; Rodentia; Sciurognathi; Muroidea; Muridae; Murinae; Mus; Mus	.	PF13504.1^LRR_7^Leucine rich repeat^25-29^E:14000`PF12799.2^LRR_4^Leucine Rich repeats (2 copies)^42-80^E:2.1e-09`PF13855.1^LRR_8^Leucine rich repeat^42-98^E:1.8e-06`PF13504.1^LRR_7^Leucine rich repeat^44-53^E:32`PF13516.1^LRR_6^Leucine Rich repeat^60-75^E:1.3`PF13504.1^LRR_7^Leucine rich repeat^62-75^E:11`PF13516.1^LRR_6^Leucine Rich repeat^87-100^E:0.29`PF13504.1^LRR_7^Leucine rich repeat^87-99…	.	.	COG4886^leucine Rich Repeat	GO:0005737^cellular_component^cytoplasm	GO:0005515^molecular_function^protein binding	.	.
comp1599_c0	comp1599_c0_seq1	.	.	.	.	.	.	.	.	.	.	.	.	.	.	.
comp1600_c0	comp1600_c0_seq1	.	.	.	.	.	.	.	.	.	.	.	.	.	.	.
comp1602_c0	comp1602_c0_seq1	.	.	.	m.954	2-964[+]	sp|Q8RWF5|MATE9_ARATH^Q8RWF5^Q:13-927,H:168-471^45.25%ID^E:2e-66^RecName: Full=MATE efflux family protein 9;^Eukaryota; Viridiplantae; Streptophyta; Embryophyta; Tracheophyta; Spermatophyta; Magnoliophyta; eudicotyledons; Gunneridae; Pentapetalae; rosids; malvids; Brassicales; Brassicaceae; Camelineae; Arabidopsis	.	PF01554.13^MatE^MatE^98-259^E:2.9e-35	.	ExpAA=170.92^PredHel=8^Topology=i21-40o50-72i85-107o127-149i170-192o212-234i246-268o273-295i	COG0534^Mate efflux family protein	GO:0016021^cellular_component^integral component of membrane`GO:0015297^molecular_function^antiporter activity`GO:0015238^molecular_function^drug transmembrane transporter activity	GO:0015238^molecular_function^drug transmembrane transporter activity`GO:0015297^molecular_function^antiporter activity`GO:0006855^biological_process^drug transmembrane transport`GO:0055085^biological_process^transmembrane transport`GO:0016020^cellular_component^membrane	.	.
comp1603_c0	comp1603_c0_seq1	.	.	.	m.957	1-2331[+]	sp|Q0D622|RH32_ORYSJ^Q0D622^Q:46-2262,H:1-749^70.84%ID^E:0^RecName: Full=DEAD-box ATP-dependent RNA helicase 32;^Eukaryota; Viridiplantae; Streptophyta; Embryophyta; Tracheophyta; Spermatophyta; Magnoliophyta; Liliopsida; Poales; Poaceae; BEP clade; Ehrhartoideae; Oryzeae; Oryza	.	PF00270.24^DEAD^DEAD/DEAH box helicase^114-282^E:1.3e-38`PF00271.26^Helicase_C^Helicase conserved C-terminal domain^356-427^E:3.1e-18`PF13959.1^DUF4217^Domain of unknown function (DUF4217)^470-535^E:1e-15	.	.	COG0513^atp-dependent rna helicase	GO:0005730^cellular_component^nucleolus`GO:0005524^molecular_function^ATP binding`GO:0008026^molecular_function^ATP-dependent helicase activity`GO:0003723^molecular_function^RNA binding	GO:0003676^molecular_function^nucleic acid binding`GO:0005524^molecular_function^ATP binding	.	.
comp1603_c0	comp1603_c0_seq2	.	.	.	m.960	359-1051[+]	sp|Q0D622|RH32_ORYSJ^Q0D622^Q:1-624,H:541-749^61.61%ID^E:2e-37^RecName: Full=DEAD-box ATP-dependent RNA helicase 32;^Eukaryota; Viridiplantae; Streptophyta; Embryophyta; Tracheophyta; Spermatophyta; Magnoliophyta; Liliopsida; Poales; Poaceae; BEP clade; Ehrhartoideae; Oryzeae; Oryza	.	.	.	.	COG0513^atp-dependent rna helicase	GO:0005730^cellular_component^nucleolus`GO:0005524^molecular_function^ATP binding`GO:0008026^molecular_function^ATP-dependent helicase activity`GO:0003723^molecular_function^RNA binding	.	.	.
comp1604_c0	comp1604_c0_seq1	.	.	.	m.963	435-857[-]	.	.	.	.	.	.	.	.	.	.
comp1605_c0	comp1605_c0_seq1	.	.	.	.	.	.	.	.	.	.	.	.	.	.	.
comp1605_c0	comp1605_c0_seq2	.	.	.	.	.	.	.	.	.	.	.	.	.	.	.
comp1606_c0	comp1606_c0_seq1	.	.	.	m.967	252-1475[-]	sp|Q9VZD8|THUM1_DROME^Q9VZD8^Q:727-1221,H:119-279^35.12%ID^E:5e-26^RecName: Full=THUMP domain-containing protein 1 homolog;^Eukaryota; Metazoa; Ecdysozoa; Arthropoda; Hexapoda; Insecta; Pterygota; Neoptera; Endopterygota; Diptera; Brachycera; Muscomorpha; Ephydroidea; Drosophilidae; Drosophila; Sophophora	.	PF02926.12^THUMP^THUMP domain^296-387^E:2.8e-11	.	.	.	GO:0003723^molecular_function^RNA binding	GO:0003723^molecular_function^RNA binding	.	.
comp1607_c0	comp1607_c0_seq1	.	.	.	m.970	352-2001[-]	sp|Q9LR47|IP5P3_ARATH^Q9LR47^Q:823-1599,H:348-606^61.39%ID^E:1e-111^RecName: Full=Type I inositol 1,4,5-trisphosphate 5-phosphatase CVP2;^Eukaryota; Viridiplantae; Streptophyta; Embryophyta; Tracheophyta; Spermatophyta; Magnoliophyta; eudicotyledons; Gunneridae; Pentapetalae; rosids; malvids; Brassicales; Brassicaceae; Camelineae; Arabidopsis`sp|Q9LR47|IP5P3_ARATH^Q9LR47^Q:211-459,H:84-165^57.14%…	.	PF03372.18^Exo_endo_phos^Endonuclease/Exonuclease/phosphatase family^254-497^E:9.8e-26	.	.	COG5411^inositol	GO:0046030^molecular_function^inositol trisphosphate phosphatase activity`GO:0052659^molecular_function^inositol-1,3,4,5-tetrakisphosphate 5-phosphatase activity`GO:0052658^molecular_function^inositol-1,4,5-trisphosphate 5-phosphatase activity`GO:0004445^molecular_function^inositol-polyphosphate 5-phosphatase activity`GO:0009738^biological_process^abscisic acid-activated signaling pathway`GO:0030…	.	.	.
comp1607_c0	comp1607_c0_seq1	.	.	.	m.971	1995-2360[+]	.	.	.	.	.	.	.	.	.	.
comp1608_c0	comp1608_c0_seq1	.	.	.	.	.	.	.	.	.	.	.	.	.	.	.
comp1609_c0	comp1609_c0_seq1	.	.	.	m.974	201-2117[-]	.	.	.	.	.	.	.	.	.	.
comp1610_c0	comp1610_c0_seq1	.	.	.	m.979	316-1677[-]	sp|F4K5L5|TBL16_ARATH^F4K5L5^Q:334-1359,H:210-551^66.37%ID^E:4e-167^RecName: Full=Protein trichome birefringence-like 16;^Eukaryota; Viridiplantae; Streptophyta; Embryophyta; Tracheophyta; Spermatophyta; Magnoliophyta; eudicotyledons; Gunneridae; Pentapetalae; rosids; malvids; Brassicales; Brassicaceae; Camelineae; Arabidopsis	.	PF14416.1^PMR5N^PMR5 N terminal Domain^112-166^E:1.4e-14`PF13839.1^PC-Esterase^GDSL/SGNH-like Acyl-Esterase family found in Pmr5 and Cas1p^167-452^E:1.3e-56	.	.	.	GO:0005768^cellular_component^endosome`GO:0005794^cellular_component^Golgi apparatus`GO:0016021^cellular_component^integral component of membrane`GO:0005802^cellular_component^trans-Golgi network	.	.	.
comp1610_c0	comp1610_c0_seq2	.	.	.	m.982	316-1659[-]	sp|F4K5L5|TBL16_ARATH^F4K5L5^Q:316-1341,H:210-551^66.37%ID^E:5e-167^RecName: Full=Protein trichome birefringence-like 16;^Eukaryota; Viridiplantae; Streptophyta; Embryophyta; Tracheophyta; Spermatophyta; Magnoliophyta; eudicotyledons; Gunneridae; Pentapetalae; rosids; malvids; Brassicales; Brassicaceae; Camelineae; Arabidopsis	.	PF14416.1^PMR5N^PMR5 N terminal Domain^106-160^E:1.4e-14`PF13839.1^PC-Esterase^GDSL/SGNH-like Acyl-Esterase family found in Pmr5 and Cas1p^161-446^E:1.2e-56	.	.	.	GO:0005768^cellular_component^endosome`GO:0005794^cellular_component^Golgi apparatus`GO:0016021^cellular_component^integral component of membrane`GO:0005802^cellular_component^trans-Golgi network	.	.	.
comp1611_c0	comp1611_c0_seq1	.	.	.	m.985	195-2129[-]	sp|Q8W0Z6|AP5M_ARATH^Q8W0Z6^Q:82-1920,H:4-612^57.35%ID^E:0^RecName: Full=AP-5 complex subunit mu;^Eukaryota; Viridiplantae; Streptophyta; Embryophyta; Tracheophyta; Spermatophyta; Magnoliophyta; eudicotyledons; Gunneridae; Pentapetalae; rosids; malvids; Brassicales; Brassicaceae; Camelineae; Arabidopsis	.	PF00928.16^Adap_comp_sub^Adaptor complexes medium subunit family^317-622^E:4.7e-36	.	.	.	GO:0030131^cellular_component^clathrin adaptor complex`GO:0030659^cellular_component^cytoplasmic vesicle membrane`GO:0006886^biological_process^intracellular protein transport`GO:0016192^biological_process^vesicle-mediated transport	GO:0005515^molecular_function^protein binding`GO:0006886^biological_process^intracellular protein transport`GO:0016192^biological_process^vesicle-mediated transport`GO:0030131^cellular_component^clathrin adaptor complex	.	.
comp1612_c0	comp1612_c0_seq1	.	.	.	m.986	273-860[-]	sp|Q9M4U5|HDT2_MAIZE^Q9M4U5^Q:292-582,H:205-300^59.79%ID^E:1e-22^RecName: Full=Histone deacetylase HDT2;^Eukaryota; Viridiplantae; Streptophyta; Embryophyta; Tracheophyta; Spermatophyta; Magnoliophyta; Liliopsida; Poales; Poaceae; PACMAD clade; Panicoideae; Andropogoneae; Zea	.	PF13894.1^zf-C2H2_4^C2H2-type zinc finger^171-194^E:0.11	.	.	.	GO:0005730^cellular_component^nucleolus`GO:0016787^molecular_function^hydrolase activity`GO:0046872^molecular_function^metal ion binding`GO:0016568^biological_process^chromatin modification`GO:0006355^biological_process^regulation of transcription, DNA-templated`GO:0006351^biological_process^transcription, DNA-templated	.	.	.
comp1613_c0	comp1613_c0_seq1	.	.	.	.	.	.	.	.	.	.	.	.	.	.	.
comp1614_c0	comp1614_c0_seq1	.	.	.	m.987	546-1115[-]	.	.	PF14009.1^DUF4228^Domain of unknown function (DUF4228)^1-186^E:1.3e-27	.	.	.	.	.	.	.
comp1615_c0	comp1615_c0_seq1	.	.	.	m.989	2-862[+]	sp|Q9SN74|BH047_ARATH^Q9SN74^Q:172-768,H:20-227^38.14%ID^E:6e-22^RecName: Full=Transcription factor bHLH47;^Eukaryota; Viridiplantae; Streptophyta; Embryophyta; Tracheophyta; Spermatophyta; Magnoliophyta; eudicotyledons; Gunneridae; Pentapetalae; rosids; malvids; Brassicales; Brassicaceae; Camelineae; Arabidopsis	.	.	.	.	.	GO:0005634^cellular_component^nucleus`GO:0003677^molecular_function^DNA binding`GO:0003700^molecular_function^sequence-specific DNA binding transcription factor activity`GO:0010106^biological_process^cellular response to iron ion starvation`GO:0055072^biological_process^iron ion homeostasis`GO:0006355^biological_process^regulation of transcription, DNA-templated`GO:0006351^biological_process^tran…	.	.	.
comp1615_c0	comp1615_c0_seq2	.	.	.	m.992	1-972[+]	sp|Q9SN74|BH047_ARATH^Q9SN74^Q:277-879,H:18-227^37.79%ID^E:1e-21^RecName: Full=Transcription factor bHLH47;^Eukaryota; Viridiplantae; Streptophyta; Embryophyta; Tracheophyta; Spermatophyta; Magnoliophyta; eudicotyledons; Gunneridae; Pentapetalae; rosids; malvids; Brassicales; Brassicaceae; Camelineae; Arabidopsis	.	.	.	.	.	GO:0005634^cellular_component^nucleus`GO:0003677^molecular_function^DNA binding`GO:0003700^molecular_function^sequence-specific DNA binding transcription factor activity`GO:0010106^biological_process^cellular response to iron ion starvation`GO:0055072^biological_process^iron ion homeostasis`GO:0006355^biological_process^regulation of transcription, DNA-templated`GO:0006351^biological_process^tran…	.	.	.
comp1616_c0	comp1616_c0_seq1	.	.	.	.	.	.	.	.	.	.	.	.	.	.	.
comp1616_c0	comp1616_c0_seq2	.	.	.	.	.	.	.	.	.	.	.	.	.	.	.
comp1617_c0	comp1617_c0_seq1	.	.	.	m.996	1-366[+]	sp|Q9FLJ2|NC100_ARATH^Q9FLJ2^Q:1-363,H:21-138^76.03%ID^E:1e-60^RecName: Full=NAC domain-containing protein 100;^Eukaryota; Viridiplantae; Streptophyta; Embryophyta; Tracheophyta; Spermatophyta; Magnoliophyta; eudicotyledons; Gunneridae; Pentapetalae; rosids; malvids; Brassicales; Brassicaceae; Camelineae; Arabidopsis	.	PF02365.10^NAM^No apical meristem (NAM) protein^1-121^E:1.4e-48	.	.	.	GO:0005634^cellular_component^nucleus`GO:0003677^molecular_function^DNA binding`GO:0003700^molecular_function^sequence-specific DNA binding transcription factor activity`GO:0006351^biological_process^transcription, DNA-templated	GO:0003677^molecular_function^DNA binding`GO:0006355^biological_process^regulation of transcription, DNA-templated	.	.
comp1617_c0	comp1617_c0_seq2	.	.	.	.	.	.	.	.	.	.	.	.	.	.	.
comp1618_c0	comp1618_c0_seq1	.	.	.	m.999	3-1913[+]	sp|Q8W486|Y1491_ARATH^Q8W486^Q:433-1689,H:51-474^38.11%ID^E:2e-79^RecName: Full=Uncharacterized protein At1g04910;^Eukaryota; Viridiplantae; Streptophyta; Embryophyta; Tracheophyta; Spermatophyta; Magnoliophyta; eudicotyledons; Gunneridae; Pentapetalae; rosids; malvids; Brassicales; Brassicaceae; Camelineae; Arabidopsis	.	PF10250.4^O-FucT^GDP-fucose protein O-fucosyltransferase^191-503^E:2.3e-88	.	ExpAA=19.90^PredHel=1^Topology=i81-103o	.	GO:0005768^cellular_component^endosome`GO:0005794^cellular_component^Golgi apparatus`GO:0000139^cellular_component^Golgi membrane`GO:0016021^cellular_component^integral component of membrane`GO:0005802^cellular_component^trans-Golgi network	.	.	.
comp1619_c0	comp1619_c0_seq1	.	.	.	.	.	.	.	.	.	.	.	.	.	.	.
comp1620_c0	comp1620_c0_seq1	.	.	.	m.1002	108-983[+]	sp|Q86IB5|TF2H3_DICDI^Q86IB5^Q:388-861,H:199-358^52.8%ID^E:2e-46^RecName: Full=General transcription factor IIH subunit 3;^Eukaryota; Amoebozoa; Mycetozoa; Dictyosteliida; Dictyostelium	.	PF03850.9^Tfb4^Transcription factor Tfb4^13-273^E:1.3e-91	.	ExpAA=52.68^PredHel=2^Topology=i13-35o110-132i	COG5242^Transcription factor	GO:0000439^cellular_component^core TFIIH complex`GO:0005675^cellular_component^holo TFIIH complex`GO:0046872^molecular_function^metal ion binding`GO:0007070^biological_process^negative regulation of transcription from RNA polymerase II promoter during mitosis`GO:0006289^biological_process^nucleotide-excision repair`GO:0006367^biological_process^transcription initiation from RNA polymerase II prom…	GO:0006289^biological_process^nucleotide-excision repair`GO:0006355^biological_process^regulation of transcription, DNA-templated`GO:0000439^cellular_component^core TFIIH complex	.	.
comp1622_c0	comp1622_c0_seq1	.	.	.	.	.	.	.	.	.	.	.	.	.	.	.
comp1623_c0	comp1623_c0_seq1	.	.	.	.	.	.	.	.	.	.	.	.	.	.	.
comp1624_c0	comp1624_c0_seq1	.	.	.	m.1005	73-681[+]	.	.	PF05678.9^VQ^VQ motif^45-71^E:4.4e-11	.	.	.	.	.	.	.
comp1626_c0	comp1626_c0_seq1	.	.	.	m.1008	427-1503[-]	.	.	PF12776.2^Myb_DNA-bind_3^Myb/SANT-like DNA-binding domain^42-135^E:8.9e-22	.	.	.	.	.	.	.
comp1627_c0	comp1627_c0_seq1	.	.	.	m.1009	144-7454[-]	sp|A2RRP1|NBAS_HUMAN^A2RRP1^Q:1261-3708,H:516-1356^23.72%ID^E:5e-46^RecName: Full=Neuroblastoma-amplified sequence;^Eukaryota; Metazoa; Chordata; Craniata; Vertebrata; Euteleostomi; Mammalia; Eutheria; Euarchontoglires; Primates; Haplorrhini; Catarrhini; Hominidae; Homo	.	PF08314.6^Sec39^Secretory pathway protein Sec39^572-1253^E:2.6e-110	.	.	.	GO:0005737^cellular_component^cytoplasm`GO:2000623^biological_process^negative regulation of nuclear-transcribed mRNA catabolic process, nonsense-mediated decay`GO:0000956^biological_process^nuclear-transcribed mRNA catabolic process	.	.	.
comp1628_c0	comp1628_c0_seq1	.	.	.	m.1012	2-1678[-]	sp|P54274|TERF1_HUMAN^P54274^Q:640-783,H:383-429^50%ID^E:1e-05^RecName: Full=Telomeric repeat-binding factor 1;^Eukaryota; Metazoa; Chordata; Craniata; Vertebrata; Euteleostomi; Mammalia; Eutheria; Euarchontoglires; Primates; Haplorrhini; Catarrhini; Hominidae; Homo	.	PF00249.26^Myb_DNA-binding^Myb-like DNA-binding domain^212-256^E:4.1e-06	.	.	NOG72230^DUF2407 ubiquitin-like domain	GO:0000781^cellular_component^chromosome, telomeric region`GO:0005737^cellular_component^cytoplasm`GO:0000783^cellular_component^nuclear telomere cap complex`GO:0005654^cellular_component^nucleoplasm`GO:0005634^cellular_component^nucleus`GO:0005819^cellular_component^spindle`GO:0003682^molecular_function^chromatin binding`GO:0003677^molecular_function^DNA binding`GO:0008301^molecular_function^DNA…	GO:0003682^molecular_function^chromatin binding	.	.
comp1628_c0	comp1628_c0_seq2	.	.	.	m.1015	2-1558[-]	sp|P54274|TERF1_HUMAN^P54274^Q:640-783,H:383-429^50%ID^E:9e-06^RecName: Full=Telomeric repeat-binding factor 1;^Eukaryota; Metazoa; Chordata; Craniata; Vertebrata; Euteleostomi; Mammalia; Eutheria; Euarchontoglires; Primates; Haplorrhini; Catarrhini; Hominidae; Homo	.	PF00249.26^Myb_DNA-binding^Myb-like DNA-binding domain^212-256^E:3.7e-06	.	.	NOG72230^DUF2407 ubiquitin-like domain	GO:0000781^cellular_component^chromosome, telomeric region`GO:0005737^cellular_component^cytoplasm`GO:0000783^cellular_component^nuclear telomere cap complex`GO:0005654^cellular_component^nucleoplasm`GO:0005634^cellular_component^nucleus`GO:0005819^cellular_component^spindle`GO:0003682^molecular_function^chromatin binding`GO:0003677^molecular_function^DNA binding`GO:0008301^molecular_function^DNA…	GO:0003682^molecular_function^chromatin binding	.	.
comp1629_c0	comp1629_c0_seq1	.	.	.	m.1019	2-589[+]	.	.	PF03469.9^XH^XH domain^65-194^E:4.5e-50	.	.	.	.	.	.	.
comp1630_c0	comp1630_c0_seq1	.	.	.	m.1021	390-2351[-]	sp|Q54R62|UCKC_DICDI^Q54R62^Q:61-1227,H:5-400^46.6%ID^E:3e-126^RecName: Full=Uridine-cytidine kinase C;^Eukaryota; Amoebozoa; Mycetozoa; Dictyosteliida; Dictyostelium	.	PF00485.13^PRK^Phosphoribulokinase / Uridine kinase family^68-236^E:4.5e-24`PF01928.16^CYTH^CYTH domain^269-409^E:8.9e-19	.	ExpAA=22.33^PredHel=1^Topology=o625-647i	COG0572^uridine kinase	GO:0005524^molecular_function^ATP binding`GO:0016773^molecular_function^phosphotransferase activity, alcohol group as acceptor`GO:0004849^molecular_function^uridine kinase activity`GO:0044211^biological_process^CTP salvage`GO:0044206^biological_process^UMP salvage	GO:0005524^molecular_function^ATP binding`GO:0016301^molecular_function^kinase activity`GO:0008152^biological_process^metabolic process	.	.
comp1630_c0	comp1630_c0_seq2	.	.	.	m.1022	177-833[-]	sp|Q54R62|UCKC_DICDI^Q54R62^Q:61-651,H:5-204^47%ID^E:8e-60^RecName: Full=Uridine-cytidine kinase C;^Eukaryota; Amoebozoa; Mycetozoa; Dictyosteliida; Dictyostelium	.	PF00485.13^PRK^Phosphoribulokinase / Uridine kinase family^68-214^E:2.1e-19	.	.	COG0572^uridine kinase	GO:0005524^molecular_function^ATP binding`GO:0016773^molecular_function^phosphotransferase activity, alcohol group as acceptor`GO:0004849^molecular_function^uridine kinase activity`GO:0044211^biological_process^CTP salvage`GO:0044206^biological_process^UMP salvage	GO:0005524^molecular_function^ATP binding`GO:0016301^molecular_function^kinase activity`GO:0008152^biological_process^metabolic process	.	.
comp1631_c0	comp1631_c0_seq1	.	.	.	m.1023	3-1043[-]	sp|Q9LZA6|SDP1_ARATH^Q9LZA6^Q:76-1026,H:95-411^80.82%ID^E:0^RecName: Full=Triacylglycerol lipase SDP1;^Eukaryota; Viridiplantae; Streptophyta; Embryophyta; Tracheophyta; Spermatophyta; Magnoliophyta; eudicotyledons; Gunneridae; Pentapetalae; rosids; malvids; Brassicales; Brassicaceae; Camelineae; Arabidopsis	.	PF11815.3^DUF3336^Domain of unknown function (DUF3336)^21-157^E:7.2e-30`PF01734.17^Patatin^Patatin-like phospholipase^164-321^E:5.6e-17	.	.	COG1752^K07001 NTE family protein	GO:0016021^cellular_component^integral component of membrane`GO:0012511^cellular_component^monolayer-surrounded lipid storage body`GO:0004806^molecular_function^triglyceride lipase activity`GO:0006071^biological_process^glycerol metabolic process`GO:0019433^biological_process^triglyceride catabolic process	GO:0006629^biological_process^lipid metabolic process	.	.
comp1632_c0	comp1632_c0_seq1	.	.	.	m.1025	247-3813[+]	.	.	PF07765.7^KIP1^KIP1-like protein^11-84^E:3.6e-36	.	.	.	.	.	.	.
comp1633_c0	comp1633_c0_seq1	.	.	.	m.1028	2-685[+]	.	.	.	.	.	.	.	.	.	.
comp1634_c0	comp1634_c0_seq1	.	.	.	.	.	.	.	.	.	.	.	.	.	.	.
comp1635_c0	comp1635_c0_seq1	.	.	.	.	.	.	.	.	.	.	.	.	.	.	.
comp1636_c0	comp1636_c0_seq1	.	.	.	m.1029	145-579[-]	sp|P54797|TNG2_MOUSE^P54797^Q:1-423,H:134-275^28.57%ID^E:2e-08^RecName: Full=Transport and Golgi organization 2 homolog;^Eukaryota; Metazoa; Chordata; Craniata; Vertebrata; Euteleostomi; Mammalia; Eutheria; Euarchontoglires; Glires; Rodentia; Sciurognathi; Muroidea; Muridae; Murinae; Mus; Mus	.	PF05742.7^NRDE^NRDE protein^3-133^E:8.4e-20	.	.	COG3332^ser Thr-rich protein T10 in DGCR	GO:0005739^cellular_component^mitochondrion	.	.	.
comp1637_c0	comp1637_c0_seq1	.	.	.	m.1030	246-1598[-]	sp|Q7XKV4|BGL12_ORYSJ^Q7XKV4^Q:43-1344,H:77-508^81.8%ID^E:0^RecName: Full=Beta-glucosidase 12;^Eukaryota; Viridiplantae; Streptophyta; Embryophyta; Tracheophyta; Spermatophyta; Magnoliophyta; Liliopsida; Poales; Poaceae; BEP clade; Ehrhartoideae; Oryzeae; Oryza	.	PF00232.13^Glyco_hydro_1^Glycosyl hydrolase family 1^15-449^E:1.8e-153	.	.	COG2723^beta-glucosidase	GO:0033907^molecular_function^beta-D-fucosidase activity`GO:0004565^molecular_function^beta-galactosidase activity`GO:0080083^molecular_function^beta-gentiobiose beta-glucosidase activity`GO:0008422^molecular_function^beta-glucosidase activity`GO:0047701^molecular_function^beta-L-arabinosidase activity`GO:0004338^molecular_function^glucan exo-1,3-beta-glucosidase activity`GO:0005975^biological_pr…	GO:0004553^molecular_function^hydrolase activity, hydrolyzing O-glycosyl compounds`GO:0005975^biological_process^carbohydrate metabolic process	.	.
comp1637_c0	comp1637_c0_seq2	.	.	.	m.1032	246-1610[-]	sp|Q7XKV4|BGL12_ORYSJ^Q7XKV4^Q:19-1356,H:65-508^81.84%ID^E:0^RecName: Full=Beta-glucosidase 12;^Eukaryota; Viridiplantae; Streptophyta; Embryophyta; Tracheophyta; Spermatophyta; Magnoliophyta; Liliopsida; Poales; Poaceae; BEP clade; Ehrhartoideae; Oryzeae; Oryza	.	PF00232.13^Glyco_hydro_1^Glycosyl hydrolase family 1^2-453^E:7.2e-162	.	.	COG2723^beta-glucosidase	GO:0033907^molecular_function^beta-D-fucosidase activity`GO:0004565^molecular_function^beta-galactosidase activity`GO:0080083^molecular_function^beta-gentiobiose beta-glucosidase activity`GO:0008422^molecular_function^beta-glucosidase activity`GO:0047701^molecular_function^beta-L-arabinosidase activity`GO:0004338^molecular_function^glucan exo-1,3-beta-glucosidase activity`GO:0005975^biological_pr…	GO:0004553^molecular_function^hydrolase activity, hydrolyzing O-glycosyl compounds`GO:0005975^biological_process^carbohydrate metabolic process	.	.
comp1637_c0	comp1637_c0_seq2	.	.	.	m.1033	1478-2065[-]	sp|Q7XKV5|BGL11_ORYSJ^Q7XKV5^Q:438-587,H:54-103^80%ID^E:9e-20^RecName: Full=Beta-glucosidase 11;^Eukaryota; Viridiplantae; Streptophyta; Embryophyta; Tracheophyta; Spermatophyta; Magnoliophyta; Liliopsida; Poales; Poaceae; BEP clade; Ehrhartoideae; Oryzeae; Oryza	.	.	.	.	COG2723^beta-glucosidase	GO:0008422^molecular_function^beta-glucosidase activity`GO:0005975^biological_process^carbohydrate metabolic process	.	.	.
comp1638_c0	comp1638_c0_seq1	.	.	.	m.1035	3-1337[+]	sp|P53681|CRK_DAUCA^P53681^Q:1-1332,H:159-602^79.73%ID^E:0^RecName: Full=CDPK-related protein kinase;^Eukaryota; Viridiplantae; Streptophyta; Embryophyta; Tracheophyta; Spermatophyta; Magnoliophyta; eudicotyledons; Gunneridae; Pentapetalae; asterids; campanulids; Apiales; Apiaceae; Apioideae; Scandiceae; Daucinae; Daucus	.	PF07714.12^Pkinase_Tyr^Protein tyrosine kinase^1-244^E:4.6e-31`PF00069.20^Pkinase^Protein kinase domain^12-252^E:2.9e-64	.	.	.	GO:0005524^molecular_function^ATP binding`GO:0005509^molecular_function^calcium ion binding`GO:0004674^molecular_function^protein serine/threonine kinase activity	GO:0004672^molecular_function^protein kinase activity`GO:0006468^biological_process^protein phosphorylation`GO:0005524^molecular_function^ATP binding	.	.
comp1638_c0	comp1638_c0_seq2	.	.	.	m.1037	3-422[+]	sp|Q9SCS2|CAMK5_ARATH^Q9SCS2^Q:1-366,H:159-280^82.79%ID^E:2e-68^RecName: Full=CDPK-related kinase 5;^Eukaryota; Viridiplantae; Streptophyta; Embryophyta; Tracheophyta; Spermatophyta; Magnoliophyta; eudicotyledons; Gunneridae; Pentapetalae; rosids; malvids; Brassicales; Brassicaceae; Camelineae; Arabidopsis	.	PF07714.12^Pkinase_Tyr^Protein tyrosine kinase^1-120^E:1e-17`PF00069.20^Pkinase^Protein kinase domain^11-122^E:2.3e-28	.	.	COG0515^Serine Threonine protein kinase	GO:0016020^cellular_component^membrane`GO:0005524^molecular_function^ATP binding`GO:0005509^molecular_function^calcium ion binding`GO:0004674^molecular_function^protein serine/threonine kinase activity	GO:0004672^molecular_function^protein kinase activity`GO:0006468^biological_process^protein phosphorylation`GO:0005524^molecular_function^ATP binding	.	.
comp1638_c0	comp1638_c0_seq2	.	.	.	m.1036	1017-1676[+]	sp|P53681|CRK_DAUCA^P53681^Q:4-657,H:385-602^76.15%ID^E:3e-118^RecName: Full=CDPK-related protein kinase;^Eukaryota; Viridiplantae; Streptophyta; Embryophyta; Tracheophyta; Spermatophyta; Magnoliophyta; eudicotyledons; Gunneridae; Pentapetalae; asterids; campanulids; Apiales; Apiaceae; Apioideae; Scandiceae; Daucinae; Daucus	.	.	.	.	.	GO:0005524^molecular_function^ATP binding`GO:0005509^molecular_function^calcium ion binding`GO:0004674^molecular_function^protein serine/threonine kinase activity	.	.	.
comp1639_c0	comp1639_c0_seq1	.	.	.	m.1038	263-1372[-]	sp|P93006|P2C27_ARATH^P93006^Q:70-1098,H:43-377^67.25%ID^E:5e-163^RecName: Full=Probable protein phosphatase 2C 27;^Eukaryota; Viridiplantae; Streptophyta; Embryophyta; Tracheophyta; Spermatophyta; Magnoliophyta; eudicotyledons; Gunneridae; Pentapetalae; rosids; malvids; Brassicales; Brassicaceae; Camelineae; Arabidopsis	.	PF00481.16^PP2C^Protein phosphatase 2C^75-326^E:5.9e-68	.	.	COG0631^Phosphatase	GO:0005737^cellular_component^cytoplasm`GO:0005634^cellular_component^nucleus`GO:0046872^molecular_function^metal ion binding`GO:0004722^molecular_function^protein serine/threonine phosphatase activity`GO:0006470^biological_process^protein dephosphorylation`GO:0061416^biological_process^regulation of transcription from RNA polymerase II promoter in response to salt stress`GO:0009737^biological_pr…	GO:0003824^molecular_function^catalytic activity	.	.
comp1639_c0	comp1639_c0_seq2	.	.	.	m.1041	263-1117[-]	sp|P93006|P2C27_ARATH^P93006^Q:1-843,H:97-377^73.05%ID^E:7e-150^RecName: Full=Probable protein phosphatase 2C 27;^Eukaryota; Viridiplantae; Streptophyta; Embryophyta; Tracheophyta; Spermatophyta; Magnoliophyta; eudicotyledons; Gunneridae; Pentapetalae; rosids; malvids; Brassicales; Brassicaceae; Camelineae; Arabidopsis	.	PF00481.16^PP2C^Protein phosphatase 2C^1-241^E:2.8e-67	.	.	COG0631^Phosphatase	GO:0005737^cellular_component^cytoplasm`GO:0005634^cellular_component^nucleus`GO:0046872^molecular_function^metal ion binding`GO:0004722^molecular_function^protein serine/threonine phosphatase activity`GO:0006470^biological_process^protein dephosphorylation`GO:0061416^biological_process^regulation of transcription from RNA polymerase II promoter in response to salt stress`GO:0009737^biological_pr…	GO:0003824^molecular_function^catalytic activity	.	.
comp1640_c0	comp1640_c0_seq1	.	.	.	m.1043	79-1101[-]	sp|Q99MP8|BRAP_MOUSE^Q99MP8^Q:103-927,H:123-392^45.85%ID^E:7e-81^RecName: Full=BRCA1-associated protein;^Eukaryota; Metazoa; Chordata; Craniata; Vertebrata; Euteleostomi; Mammalia; Eutheria; Euarchontoglires; Glires; Rodentia; Sciurognathi; Muroidea; Muridae; Murinae; Mus; Mus	.	PF07576.7^BRAP2^BRCA1-associated protein 2^67-174^E:1.4e-27`PF13923.1^zf-C3HC4_2^Zinc finger, C3HC4 type (RING finger)^180-222^E:9.3e-08`PF13639.1^zf-RING_2^Ring finger domain^181-222^E:3.5e-09`PF00097.20^zf-C3HC4^Zinc finger, C3HC4 type (RING finger)^182-221^E:0.00019`PF02148.14^zf-UBP^Zn-finger in ubiquitin-hydrolases and other protein^233-292^E:1.4e-19	.	.	.	GO:0005737^cellular_component^cytoplasm`GO:0000151^cellular_component^ubiquitin ligase complex`GO:0008139^molecular_function^nuclear localization sequence binding`GO:0000166^molecular_function^nucleotide binding`GO:0004842^molecular_function^ubiquitin-protein transferase activity`GO:0008270^molecular_function^zinc ion binding`GO:0000165^biological_process^MAPK cascade`GO:0009968^biological_proces…	GO:0005515^molecular_function^protein binding`GO:0008270^molecular_function^zinc ion binding`GO:0046872^molecular_function^metal ion binding	.	.
comp1640_c0	comp1640_c0_seq2	.	.	.	m.1045	1-1089[-]	sp|Q99MP8|BRAP_MOUSE^Q99MP8^Q:103-1086,H:123-427^43.33%ID^E:9e-87^RecName: Full=BRCA1-associated protein;^Eukaryota; Metazoa; Chordata; Craniata; Vertebrata; Euteleostomi; Mammalia; Eutheria; Euarchontoglires; Glires; Rodentia; Sciurognathi; Muroidea; Muridae; Murinae; Mus; Mus	.	PF07576.7^BRAP2^BRCA1-associated protein 2^67-174^E:1.5e-27`PF13923.1^zf-C3HC4_2^Zinc finger, C3HC4 type (RING finger)^180-222^E:1e-07`PF13639.1^zf-RING_2^Ring finger domain^181-222^E:3.9e-09`PF00097.20^zf-C3HC4^Zinc finger, C3HC4 type (RING finger)^182-221^E:0.00023`PF02148.14^zf-UBP^Zn-finger in ubiquitin-hydrolases and other protein^233-292^E:1.6e-19	.	.	.	GO:0005737^cellular_component^cytoplasm`GO:0000151^cellular_component^ubiquitin ligase complex`GO:0008139^molecular_function^nuclear localization sequence binding`GO:0000166^molecular_function^nucleotide binding`GO:0004842^molecular_function^ubiquitin-protein transferase activity`GO:0008270^molecular_function^zinc ion binding`GO:0000165^biological_process^MAPK cascade`GO:0009968^biological_proces…	GO:0005515^molecular_function^protein binding`GO:0008270^molecular_function^zinc ion binding`GO:0046872^molecular_function^metal ion binding	.	.
comp1641_c0	comp1641_c0_seq1	.	.	.	m.1047	1-600[-]	.	.	PF00076.17^RRM_1^RNA recognition motif. (a.k.a. RRM, RBD, or RNP domain)^154-197^E:3.1e-05	.	.	.	.	GO:0003676^molecular_function^nucleic acid binding	.	.
comp1642_c0	comp1642_c0_seq1	.	.	.	.	.	.	.	.	.	.	.	.	.	.	.
comp1642_c0	comp1642_c0_seq2	.	.	.	.	.	.	.	.	.	.	.	.	.	.	.
comp1643_c0	comp1643_c0_seq1	.	.	.	.	.	.	.	.	.	.	.	.	.	.	.
comp1643_c0	comp1643_c0_seq2	.	.	.	.	.	.	.	.	.	.	.	.	.	.	.
comp1644_c0	comp1644_c0_seq1	.	.	.	m.1050	233-2083[-]	sp|O96028|NSD2_HUMAN^O96028^Q:589-708,H:834-873^60%ID^E:3e-10^RecName: Full=Histone-lysine N-methyltransferase NSD2;^Eukaryota; Metazoa; Chordata; Craniata; Vertebrata; Euteleostomi; Mammalia; Eutheria; Euarchontoglires; Primates; Haplorrhini; Catarrhini; Hominidae; Homo	.	PF00628.24^PHD^PHD-finger^197-237^E:8.3e-07	.	.	COG2940^Histone-lysine N-methyltransferase	GO:0005694^cellular_component^chromosome`GO:0005737^cellular_component^cytoplasm`GO:0005634^cellular_component^nucleus`GO:0003682^molecular_function^chromatin binding`GO:0003677^molecular_function^DNA binding`GO:0018024^molecular_function^histone-lysine N-methyltransferase activity`GO:0005515^molecular_function^protein binding`GO:0008270^molecular_function^zinc ion binding`GO:0009653^biological_p…	GO:0005515^molecular_function^protein binding	.	.
comp1645_c0	comp1645_c0_seq1	.	.	.	m.1054	1-1605[+]	sp|Q14692|BMS1_HUMAN^Q14692^Q:58-1497,H:776-1236^47.26%ID^E:3e-132^RecName: Full=Ribosome biogenesis protein BMS1 homolog;^Eukaryota; Metazoa; Chordata; Craniata; Vertebrata; Euteleostomi; Mammalia; Eutheria; Euarchontoglires; Primates; Haplorrhini; Catarrhini; Hominidae; Homo	.	PF04950.7^DUF663^Protein of unknown function (DUF663)^59-371^E:3.1e-79	.	.	COG5192^Ribosome biogenesis protein bms1	GO:0005730^cellular_component^nucleolus`GO:0005524^molecular_function^ATP binding`GO:0044822^molecular_function^poly(A) RNA binding`GO:0042255^biological_process^ribosome assembly	.	.	.
comp1646_c0	comp1646_c0_seq1	.	.	.	.	.	.	.	.	.	.	.	.	.	.	.
comp1647_c0	comp1647_c0_seq1	.	.	.	.	.	.	.	.	.	.	.	.	.	.	.
comp1648_c0	comp1648_c0_seq1	.	.	.	.	.	.	.	.	.	.	.	.	.	.	.
comp1648_c0	comp1648_c0_seq2	.	.	.	.	.	.	.	.	.	.	.	.	.	.	.
comp1649_c0	comp1649_c0_seq1	.	.	.	m.1057	2-1684[+]	sp|Q9SWH5|FUT1_ARATH^Q9SWH5^Q:229-1665,H:90-558^53.11%ID^E:0^RecName: Full=Galactoside 2-alpha-L-fucosyltransferase;^Eukaryota; Viridiplantae; Streptophyta; Embryophyta; Tracheophyta; Spermatophyta; Magnoliophyta; eudicotyledons; Gunneridae; Pentapetalae; rosids; malvids; Brassicales; Brassicaceae; Camelineae; Arabidopsis	.	PF03254.8^XG_FTase^Xyloglucan fucosyltransferase^73-529^E:4.6e-198	.	ExpAA=22.10^PredHel=1^Topology=i20-42o	.	GO:0005794^cellular_component^Golgi apparatus`GO:0032580^cellular_component^Golgi cisterna membrane`GO:0016021^cellular_component^integral component of membrane`GO:0008417^molecular_function^fucosyltransferase activity`GO:0008107^molecular_function^galactoside 2-alpha-L-fucosyltransferase activity`GO:0042546^biological_process^cell wall biogenesis`GO:0036065^biological_process^fucosylation`GO:000…	GO:0008107^molecular_function^galactoside 2-alpha-L-fucosyltransferase activity`GO:0042546^biological_process^cell wall biogenesis`GO:0016020^cellular_component^membrane	.	.
comp1649_c0	comp1649_c0_seq2	.	.	.	m.1059	191-1921[+]	sp|Q9SWH5|FUT1_ARATH^Q9SWH5^Q:235-1713,H:79-558^52.22%ID^E:0^RecName: Full=Galactoside 2-alpha-L-fucosyltransferase;^Eukaryota; Viridiplantae; Streptophyta; Embryophyta; Tracheophyta; Spermatophyta; Magnoliophyta; eudicotyledons; Gunneridae; Pentapetalae; rosids; malvids; Brassicales; Brassicaceae; Camelineae; Arabidopsis	.	PF03254.8^XG_FTase^Xyloglucan fucosyltransferase^89-545^E:5e-198	.	.	.	GO:0005794^cellular_component^Golgi apparatus`GO:0032580^cellular_component^Golgi cisterna membrane`GO:0016021^cellular_component^integral component of membrane`GO:0008417^molecular_function^fucosyltransferase activity`GO:0008107^molecular_function^galactoside 2-alpha-L-fucosyltransferase activity`GO:0042546^biological_process^cell wall biogenesis`GO:0036065^biological_process^fucosylation`GO:000…	GO:0008107^molecular_function^galactoside 2-alpha-L-fucosyltransferase activity`GO:0042546^biological_process^cell wall biogenesis`GO:0016020^cellular_component^membrane	.	.
comp1650_c0	comp1650_c0_seq1	.	.	.	m.1060	647-2206[-]	sp|A8GV67|DNAJ_RICB8^A8GV67^Q:166-435,H:2-95^40.43%ID^E:3e-12^RecName: Full=Chaperone protein DnaJ;^Bacteria; Proteobacteria; Alphaproteobacteria; Rickettsiales; Rickettsiaceae; Rickettsieae; Rickettsia; belli group	.	PF00226.26^DnaJ^DnaJ domain^58-118^E:1.3e-16	.	.	COG0484^ATP binding to DnaK triggers the release of the substrate protein, thus completing the reaction cycle. Several rounds of ATP-dependent interactions between DnaJ, DnaK and GrpE are required for fully efficient folding. Also involved, together with DnaK and GrpE, in the DNA replication of plasmids through activation of initiation proteins (By similarity)	GO:0005737^cellular_component^cytoplasm`GO:0005524^molecular_function^ATP binding`GO:0008270^molecular_function^zinc ion binding`GO:0006260^biological_process^DNA replication`GO:0006457^biological_process^protein folding`GO:0009408^biological_process^response to heat	.	.	.
comp1651_c0	comp1651_c0_seq1	.	.	.	.	.	.	.	.	.	.	.	.	.	.	.
comp1652_c0	comp1652_c0_seq1	.	.	.	.	.	.	.	.	.	.	.	.	.	.	.
comp1652_c0	comp1652_c0_seq2	.	.	.	.	.	.	.	.	.	.	.	.	.	.	.
comp1653_c0	comp1653_c0_seq1	.	.	.	.	.	.	.	.	.	.	.	.	.	.	.
comp1654_c0	comp1654_c0_seq1	.	.	.	m.1062	2-865[-]	.	.	PF12796.2^Ank_2^Ankyrin repeats (3 copies)^50-113^E:3.4e-06`PF12796.2^Ank_2^Ankyrin repeats (3 copies)^73-131^E:1.9e-06`PF00023.25^Ank^Ankyrin repeat^83-114^E:2.5e-07`PF13606.1^Ank_3^Ankyrin repeat^83-111^E:0.0001	.	.	.	.	GO:0005515^molecular_function^protein binding	.	.
comp1654_c0	comp1654_c0_seq2	.	.	.	m.1063	2-997[-]	.	.	PF12796.2^Ank_2^Ankyrin repeats (3 copies)^117-174^E:1.6e-06`PF00023.25^Ank^Ankyrin repeat^127-158^E:3e-07`PF13606.1^Ank_3^Ankyrin repeat^127-155^E:0.00012	.	.	.	.	GO:0005515^molecular_function^protein binding	.	.
comp1655_c0	comp1655_c0_seq1	.	.	.	m.1067	1465-2025[+]	sp|Q8GT41|PLA1_PLAAC^Q8GT41^Q:88-546,H:27-174^23.53%ID^E:4e-12^RecName: Full=Putative invertase inhibitor;^Eukaryota; Viridiplantae; Streptophyta; Embryophyta; Tracheophyta; Spermatophyta; Magnoliophyta; eudicotyledons; Proteales; Platanaceae; Platanus	.	PF04043.10^PMEI^Plant invertase/pectin methylesterase inhibitor^29-180^E:9.1e-23	sigP:1^28^0.824^YES	ExpAA=16.89^PredHel=1^Topology=i7-26o	.	GO:0005576^cellular_component^extracellular region`GO:0004857^molecular_function^enzyme inhibitor activity`GO:0030599^molecular_function^pectinesterase activity	GO:0004857^molecular_function^enzyme inhibitor activity`GO:0030599^molecular_function^pectinesterase activity	.	.
comp1655_c0	comp1655_c0_seq2	.	.	.	m.1074	1340-1900[+]	sp|Q8GT41|PLA1_PLAAC^Q8GT41^Q:88-546,H:27-174^23.53%ID^E:4e-12^RecName: Full=Putative invertase inhibitor;^Eukaryota; Viridiplantae; Streptophyta; Embryophyta; Tracheophyta; Spermatophyta; Magnoliophyta; eudicotyledons; Proteales; Platanaceae; Platanus	.	PF04043.10^PMEI^Plant invertase/pectin methylesterase inhibitor^29-180^E:9.1e-23	sigP:1^28^0.824^YES	ExpAA=16.89^PredHel=1^Topology=i7-26o	.	GO:0005576^cellular_component^extracellular region`GO:0004857^molecular_function^enzyme inhibitor activity`GO:0030599^molecular_function^pectinesterase activity	GO:0004857^molecular_function^enzyme inhibitor activity`GO:0030599^molecular_function^pectinesterase activity	.	.
comp1655_c0	comp1655_c0_seq2	.	.	.	m.1071	180-845[+]	sp|Q9LI65|WTR24_ARATH^Q9LI65^Q:97-570,H:173-329^36.08%ID^E:1e-28^RecName: Full=WAT1-related protein At3g30340;^Eukaryota; Viridiplantae; Streptophyta; Embryophyta; Tracheophyta; Spermatophyta; Magnoliophyta; eudicotyledons; Gunneridae; Pentapetalae; rosids; malvids; Brassicales; Brassicaceae; Camelineae; Arabidopsis	.	PF00892.15^EamA^EamA-like transporter family^57-184^E:3.6e-13	.	ExpAA=109.51^PredHel=5^Topology=o41-63i72-94o109-131i138-160o164-186i	.	GO:0016021^cellular_component^integral component of membrane	GO:0016020^cellular_component^membrane	.	.
comp1656_c0	comp1656_c0_seq1	.	.	.	m.1078	2-2377[+]	.	.	.	.	.	.	.	.	.	.
comp1657_c0	comp1657_c0_seq1	.	.	.	m.1080	589-930[-]	sp|B8AXU2|NTAQ1_ORYSI^B8AXU2^Q:112-333,H:26-99^83.78%ID^E:6e-41^RecName: Full=Protein N-terminal glutamine amidohydrolase;^Eukaryota; Viridiplantae; Streptophyta; Embryophyta; Tracheophyta; Spermatophyta; Magnoliophyta; Liliopsida; Poales; Poaceae; BEP clade; Ehrhartoideae; Oryzeae; Oryza	.	PF09764.4^Nt_Gln_amidase^N-terminal glutamine amidase^40-111^E:2.1e-26	.	.	.	GO:0016811^molecular_function^hydrolase activity, acting on carbon-nitrogen (but not peptide) bonds, in linear amides	GO:0016811^molecular_function^hydrolase activity, acting on carbon-nitrogen (but not peptide) bonds, in linear amides	.	.
comp1658_c0	comp1658_c0_seq1	.	.	.	m.1081	494-1561[-]	sp|O67550|EX53_AQUAE^O67550^Q:319-1002,H:37-253^30.17%ID^E:3e-25^RecName: Full=5'-3' exonuclease;^Bacteria; Aquificae; Aquificales; Aquificaceae; Aquifex	.	PF02739.11^5_3_exonuc_N^5'-3' exonuclease, N-terminal resolvase-like domain^119-232^E:6.9e-19`PF01367.15^5_3_exonuc^5'-3' exonuclease, C-terminal SAM fold^245-331^E:2.7e-12	sigP:1^24^0.472^YES	.	COG0258^Structure-specific nuclease with 5'-flap endonuclease and 5'-3' exonuclease activities involved in DNA replication and repair. During DNA replication, cleaves the 5'-overhanging flap structure that is generated by displacement synthesis when DNA polymerase encounters the 5'-end of a downstream Okazaki fragment. It enters the flap from the 5'-end and then tracks to cleave the flap base, le…	GO:0003677^molecular_function^DNA binding`GO:0004527^molecular_function^exonuclease activity`GO:0006281^biological_process^DNA repair	GO:0003677^molecular_function^DNA binding`GO:0003824^molecular_function^catalytic activity	.	.
comp1658_c0	comp1658_c0_seq2	.	.	.	m.1082	116-1183[-]	sp|O67550|EX53_AQUAE^O67550^Q:319-1002,H:37-253^30.17%ID^E:3e-25^RecName: Full=5'-3' exonuclease;^Bacteria; Aquificae; Aquificales; Aquificaceae; Aquifex	.	PF02739.11^5_3_exonuc_N^5'-3' exonuclease, N-terminal resolvase-like domain^119-232^E:6.9e-19`PF01367.15^5_3_exonuc^5'-3' exonuclease, C-terminal SAM fold^245-331^E:2.7e-12	sigP:1^24^0.472^YES	.	COG0258^Structure-specific nuclease with 5'-flap endonuclease and 5'-3' exonuclease activities involved in DNA replication and repair. During DNA replication, cleaves the 5'-overhanging flap structure that is generated by displacement synthesis when DNA polymerase encounters the 5'-end of a downstream Okazaki fragment. It enters the flap from the 5'-end and then tracks to cleave the flap base, le…	GO:0003677^molecular_function^DNA binding`GO:0004527^molecular_function^exonuclease activity`GO:0006281^biological_process^DNA repair	GO:0003677^molecular_function^DNA binding`GO:0003824^molecular_function^catalytic activity	.	.
comp1659_c0	comp1659_c0_seq1	.	.	.	m.1083	1-666[-]	.	.	.	.	.	.	.	.	.	.
comp1660_c0	comp1660_c0_seq1	.	.	.	m.1084	1-831[-]	sp|Q9FMU6|MPCP3_ARATH^Q9FMU6^Q:391-831,H:54-200^66.67%ID^E:7e-67^RecName: Full=Mitochondrial phosphate carrier protein 3, mitochondrial;^Eukaryota; Viridiplantae; Streptophyta; Embryophyta; Tracheophyta; Spermatophyta; Magnoliophyta; eudicotyledons; Gunneridae; Pentapetalae; rosids; malvids; Brassicales; Brassicaceae; Camelineae; Arabidopsis	.	PF00153.22^Mito_carr^Mitochondrial carrier protein^156-240^E:4.9e-20	.	.	.	GO:0005618^cellular_component^cell wall`GO:0009507^cellular_component^chloroplast`GO:0016021^cellular_component^integral component of membrane`GO:0016020^cellular_component^membrane`GO:0005743^cellular_component^mitochondrial inner membrane`GO:0005739^cellular_component^mitochondrion`GO:0005774^cellular_component^vacuolar membrane`GO:0009651^biological_process^response to salt stress`GO:0006810^b…	.	.	.
comp1660_c0	comp1660_c0_seq2	.	.	.	m.1086	1-921[-]	sp|Q9FMU6|MPCP3_ARATH^Q9FMU6^Q:634-921,H:105-200^72.92%ID^E:4e-42^RecName: Full=Mitochondrial phosphate carrier protein 3, mitochondrial;^Eukaryota; Viridiplantae; Streptophyta; Embryophyta; Tracheophyta; Spermatophyta; Magnoliophyta; eudicotyledons; Gunneridae; Pentapetalae; rosids; malvids; Brassicales; Brassicaceae; Camelineae; Arabidopsis`sp|Q9FMU6|MPCP3_ARATH^Q9FMU6^Q:395-586,H:55-118^48.44%…	.	PF00153.22^Mito_carr^Mitochondrial carrier protein^214-270^E:6.6e-11	.	.	.	GO:0005618^cellular_component^cell wall`GO:0009507^cellular_component^chloroplast`GO:0016021^cellular_component^integral component of membrane`GO:0016020^cellular_component^membrane`GO:0005743^cellular_component^mitochondrial inner membrane`GO:0005739^cellular_component^mitochondrion`GO:0005774^cellular_component^vacuolar membrane`GO:0009651^biological_process^response to salt stress`GO:0006810^b…	.	.	.
comp1661_c0	comp1661_c0_seq1	.	.	.	m.1088	3-1367[+]	sp|Q650U0|BASS5_ORYSJ^Q650U0^Q:115-1329,H:1-399^80.59%ID^E:0^RecName: Full=Probable sodium/metabolite cotransporter BASS5, chloroplastic;^Eukaryota; Viridiplantae; Streptophyta; Embryophyta; Tracheophyta; Spermatophyta; Magnoliophyta; Liliopsida; Poales; Poaceae; BEP clade; Ehrhartoideae; Oryzeae; Oryza	.	PF01758.11^SBF^Sodium Bile acid symporter family^167-349^E:2.6e-39	.	ExpAA=180.51^PredHel=8^Topology=i138-160o164-182i195-217o259-281i288-310o323-345i352-374o417-439i	COG0385^bile acid	GO:0009941^cellular_component^chloroplast envelope`GO:0016021^cellular_component^integral component of membrane`GO:0008508^molecular_function^bile acid:sodium symporter activity`GO:0033506^biological_process^glucosinolate biosynthetic process from homomethionine`GO:0009753^biological_process^response to jasmonic acid`GO:0009611^biological_process^response to wounding	GO:0008508^molecular_function^bile acid:sodium symporter activity`GO:0006814^biological_process^sodium ion transport`GO:0016020^cellular_component^membrane	.	.
comp1662_c0	comp1662_c0_seq1	.	.	.	m.1090	542-1561[-]	sp|P74038|RSMI_SYNY3^P74038^Q:193-1008,H:4-275^46.69%ID^E:3e-63^RecName: Full=Ribosomal RNA small subunit methyltransferase I;^Bacteria; Cyanobacteria; Oscillatoriophycideae; Chroococcales; Synechocystis	.	PF00590.15^TP_methylase^Tetrapyrrole (Corrin/Porphyrin) Methylases^65-264^E:3.7e-33	.	.	COG0313^Catalyzes the 2'-O-methylation of the ribose of cytidine 1402 (C1402) in 16S rRNA (By similarity)	GO:0005737^cellular_component^cytoplasm`GO:0008168^molecular_function^methyltransferase activity`GO:0006364^biological_process^rRNA processing	GO:0008168^molecular_function^methyltransferase activity`GO:0008152^biological_process^metabolic process	.	.
comp1662_c0	comp1662_c0_seq2	.	.	.	m.1092	641-1660[-]	sp|P74038|RSMI_SYNY3^P74038^Q:193-1008,H:4-275^46.69%ID^E:3e-63^RecName: Full=Ribosomal RNA small subunit methyltransferase I;^Bacteria; Cyanobacteria; Oscillatoriophycideae; Chroococcales; Synechocystis	.	PF00590.15^TP_methylase^Tetrapyrrole (Corrin/Porphyrin) Methylases^65-264^E:3.7e-33	.	.	COG0313^Catalyzes the 2'-O-methylation of the ribose of cytidine 1402 (C1402) in 16S rRNA (By similarity)	GO:0005737^cellular_component^cytoplasm`GO:0008168^molecular_function^methyltransferase activity`GO:0006364^biological_process^rRNA processing	GO:0008168^molecular_function^methyltransferase activity`GO:0008152^biological_process^metabolic process	.	.
comp1663_c0	comp1663_c0_seq1	.	.	.	.	.	.	.	.	.	.	.	.	.	.	.
comp1664_c0	comp1664_c0_seq1	.	.	.	m.1095	213-1169[-]	sp|Q6NQ72|THO4D_ARATH^Q6NQ72^Q:256-624,H:49-171^52.03%ID^E:5e-40^RecName: Full=THO complex subunit 4D;^Eukaryota; Viridiplantae; Streptophyta; Embryophyta; Tracheophyta; Spermatophyta; Magnoliophyta; eudicotyledons; Gunneridae; Pentapetalae; rosids; malvids; Brassicales; Brassicaceae; Camelineae; Arabidopsis	.	PF00076.17^RRM_1^RNA recognition motif. (a.k.a. RRM, RBD, or RNP domain)^132-201^E:6.3e-14`PF14259.1^RRM_6^RNA recognition motif (a.k.a. RRM, RBD, or RNP domain)^132-198^E:3e-10	.	.	.	GO:0005730^cellular_component^nucleolus`GO:0005654^cellular_component^nucleoplasm`GO:0000166^molecular_function^nucleotide binding`GO:0003723^molecular_function^RNA binding`GO:0051028^biological_process^mRNA transport	GO:0003676^molecular_function^nucleic acid binding	.	.
comp1665_c0	comp1665_c0_seq1	.	.	.	m.1096	1-996[+]	sp|Q14919|NC2A_HUMAN^Q14919^Q:154-420,H:5-93^50.56%ID^E:2e-25^RecName: Full=Dr1-associated corepressor;^Eukaryota; Metazoa; Chordata; Craniata; Vertebrata; Euteleostomi; Mammalia; Eutheria; Euarchontoglires; Primates; Haplorrhini; Catarrhini; Hominidae; Homo	.	PF00808.18^CBFD_NFYB_HMF^Histone-like transcription factor (CBF/NF-Y) and archaeal histone^58-121^E:4.6e-15	.	.	COG5247^protein 1 (negative cofactor 2 alpha)	GO:0005634^cellular_component^nucleus`GO:0003677^molecular_function^DNA binding`GO:0005515^molecular_function^protein binding`GO:0043565^molecular_function^sequence-specific DNA binding`GO:0003700^molecular_function^sequence-specific DNA binding transcription factor activity`GO:0003714^molecular_function^transcription corepressor activity`GO:0000122^biological_process^negative regulation of trans…	GO:0043565^molecular_function^sequence-specific DNA binding`GO:0005622^cellular_component^intracellular	.	.
comp1665_c0	comp1665_c0_seq2	.	.	.	.	.	.	.	.	.	.	.	.	.	.	.
comp1666_c0	comp1666_c0_seq1	.	.	.	m.1097	453-3116[-]	sp|E7F1C4|SMRDB_DANRE^E7F1C4^Q:1039-2577,H:429-929^40.19%ID^E:4e-115^RecName: Full=SWI/SNF-related matrix-associated actin-dependent regulator of chromatin subfamily A containing DEAD/H box 1B;^Eukaryota; Metazoa; Chordata; Craniata; Vertebrata; Euteleostomi; Actinopterygii; Neopterygii; Teleostei; Ostariophysi; Cypriniformes; Cyprinidae; Danio	.	PF00176.18^SNF2_N^SNF2 family N-terminal domain^350-643^E:1.8e-67`PF00271.26^Helicase_C^Helicase conserved C-terminal domain^748-825^E:1.4e-13	.	.	.	GO:0005634^cellular_component^nucleus`GO:0035861^cellular_component^site of double-strand break`GO:0005524^molecular_function^ATP binding`GO:0003677^molecular_function^DNA binding`GO:0004386^molecular_function^helicase activity`GO:0043044^biological_process^ATP-dependent chromatin remodeling`GO:0000729^biological_process^DNA double-strand break processing	GO:0003677^molecular_function^DNA binding`GO:0005524^molecular_function^ATP binding	.	.
comp1666_c0	comp1666_c0_seq2	.	.	.	m.1099	340-3003[-]	sp|E7F1C4|SMRDB_DANRE^E7F1C4^Q:1039-2577,H:429-929^40.19%ID^E:4e-115^RecName: Full=SWI/SNF-related matrix-associated actin-dependent regulator of chromatin subfamily A containing DEAD/H box 1B;^Eukaryota; Metazoa; Chordata; Craniata; Vertebrata; Euteleostomi; Actinopterygii; Neopterygii; Teleostei; Ostariophysi; Cypriniformes; Cyprinidae; Danio	.	PF00176.18^SNF2_N^SNF2 family N-terminal domain^350-643^E:1.8e-67`PF00271.26^Helicase_C^Helicase conserved C-terminal domain^748-825^E:1.4e-13	.	.	.	GO:0005634^cellular_component^nucleus`GO:0035861^cellular_component^site of double-strand break`GO:0005524^molecular_function^ATP binding`GO:0003677^molecular_function^DNA binding`GO:0004386^molecular_function^helicase activity`GO:0043044^biological_process^ATP-dependent chromatin remodeling`GO:0000729^biological_process^DNA double-strand break processing	GO:0003677^molecular_function^DNA binding`GO:0005524^molecular_function^ATP binding	.	.
comp1667_c0	comp1667_c0_seq1	.	.	.	m.1101	518-1258[-]	sp|Q9FHD7|Y5126_ARATH^Q9FHD7^Q:1-726,H:246-483^66.12%ID^E:2e-106^RecName: Full=Probable serine/threonine-protein kinase At5g41260;^Eukaryota; Viridiplantae; Streptophyta; Embryophyta; Tracheophyta; Spermatophyta; Magnoliophyta; eudicotyledons; Gunneridae; Pentapetalae; rosids; malvids; Brassicales; Brassicaceae; Camelineae; Arabidopsis	.	PF13414.1^TPR_11^TPR repeat^145-207^E:2.7e-08`PF07719.12^TPR_2^Tetratricopeptide repeat^178-208^E:0.014`PF00515.23^TPR_1^Tetratricopeptide repeat^178-208^E:0.049`PF13371.1^TPR_9^Tetratricopeptide repeat^186-235^E:0.2`PF07719.12^TPR_2^Tetratricopeptide repeat^211-237^E:0.068	.	.	COG0515^Serine Threonine protein kinase	GO:0005886^cellular_component^plasma membrane`GO:0005524^molecular_function^ATP binding`GO:0004674^molecular_function^protein serine/threonine kinase activity	GO:0005515^molecular_function^protein binding	.	.
comp1667_c0	comp1667_c0_seq2	.	.	.	m.1102	327-1067[-]	sp|Q9FHD7|Y5126_ARATH^Q9FHD7^Q:1-726,H:246-483^66.12%ID^E:2e-106^RecName: Full=Probable serine/threonine-protein kinase At5g41260;^Eukaryota; Viridiplantae; Streptophyta; Embryophyta; Tracheophyta; Spermatophyta; Magnoliophyta; eudicotyledons; Gunneridae; Pentapetalae; rosids; malvids; Brassicales; Brassicaceae; Camelineae; Arabidopsis	.	PF13414.1^TPR_11^TPR repeat^145-207^E:2.7e-08`PF07719.12^TPR_2^Tetratricopeptide repeat^178-208^E:0.014`PF00515.23^TPR_1^Tetratricopeptide repeat^178-208^E:0.049`PF13371.1^TPR_9^Tetratricopeptide repeat^186-235^E:0.2`PF07719.12^TPR_2^Tetratricopeptide repeat^211-237^E:0.068	.	.	COG0515^Serine Threonine protein kinase	GO:0005886^cellular_component^plasma membrane`GO:0005524^molecular_function^ATP binding`GO:0004674^molecular_function^protein serine/threonine kinase activity	GO:0005515^molecular_function^protein binding	.	.
comp1668_c0	comp1668_c0_seq1	.	.	.	m.1103	1-1506[+]	sp|Q8T1P1|Y3453_DICDI^Q8T1P1^Q:130-1344,H:124-501^38.63%ID^E:2e-77^RecName: Full=Uncharacterized protein DDB_G0273453/DDB_G0273565;^Eukaryota; Amoebozoa; Mycetozoa; Dictyosteliida; Dictyostelium	.	PF13207.1^AAA_17^AAA domain^166-207^E:1.1e-06	.	.	COG2074^2-Phosphoglycerate kinase	.	.	.	.
comp1668_c0	comp1668_c0_seq2	.	.	.	m.1104	342-1604[+]	sp|Q8T1P1|Y3453_DICDI^Q8T1P1^Q:121-1101,H:213-501^42.99%ID^E:9e-74^RecName: Full=Uncharacterized protein DDB_G0273453/DDB_G0273565;^Eukaryota; Amoebozoa; Mycetozoa; Dictyosteliida; Dictyostelium	.	PF13207.1^AAA_17^AAA domain^85-126^E:8e-07	.	.	COG2074^2-Phosphoglycerate kinase	.	.	.	.
comp1669_c0	comp1669_c0_seq1	.	.	.	m.1109	292-630[-]	sp|Q9ZR07|FRDA_ARATH^Q9ZR07^Q:1-336,H:76-187^68.75%ID^E:6e-48^RecName: Full=Frataxin, mitochondrial;^Eukaryota; Viridiplantae; Streptophyta; Embryophyta; Tracheophyta; Spermatophyta; Magnoliophyta; eudicotyledons; Gunneridae; Pentapetalae; rosids; malvids; Brassicales; Brassicaceae; Camelineae; Arabidopsis	.	PF01491.11^Frataxin_Cyay^Frataxin-like domain^1-111^E:4.6e-33	.	.	COG1965^frataxin-like protein	GO:0005739^cellular_component^mitochondrion`GO:0008199^molecular_function^ferric iron binding`GO:0004322^molecular_function^ferroxidase activity`GO:0009060^biological_process^aerobic respiration`GO:0006879^biological_process^cellular iron ion homeostasis`GO:0006783^biological_process^heme biosynthetic process`GO:0006811^biological_process^ion transport`GO:0016226^biological_process^iron-sulfur cl…	GO:0008199^molecular_function^ferric iron binding`GO:0016226^biological_process^iron-sulfur cluster assembly	.	.
comp1669_c0	comp1669_c0_seq1	.	.	.	m.1108	909-1400[+]	.	.	.	.	.	.	.	.	.	.
comp1669_c0	comp1669_c0_seq2	.	.	.	m.1110	292-942[-]	sp|Q9ZR07|FRDA_ARATH^Q9ZR07^Q:283-648,H:66-187^65.57%ID^E:2e-50^RecName: Full=Frataxin, mitochondrial;^Eukaryota; Viridiplantae; Streptophyta; Embryophyta; Tracheophyta; Spermatophyta; Magnoliophyta; eudicotyledons; Gunneridae; Pentapetalae; rosids; malvids; Brassicales; Brassicaceae; Camelineae; Arabidopsis	.	PF01491.11^Frataxin_Cyay^Frataxin-like domain^105-215^E:3.8e-32	.	.	COG1965^frataxin-like protein	GO:0005739^cellular_component^mitochondrion`GO:0008199^molecular_function^ferric iron binding`GO:0004322^molecular_function^ferroxidase activity`GO:0009060^biological_process^aerobic respiration`GO:0006879^biological_process^cellular iron ion homeostasis`GO:0006783^biological_process^heme biosynthetic process`GO:0006811^biological_process^ion transport`GO:0016226^biological_process^iron-sulfur cl…	GO:0008199^molecular_function^ferric iron binding`GO:0016226^biological_process^iron-sulfur cluster assembly	.	.
comp1670_c0	comp1670_c0_seq1	.	.	.	m.1111	2-1084[+]	sp|Q0D8N0|RH53_ORYSJ^Q0D8N0^Q:1-1080,H:245-600^76.39%ID^E:1e-155^RecName: Full=DEAD-box ATP-dependent RNA helicase 53;^Eukaryota; Viridiplantae; Streptophyta; Embryophyta; Tracheophyta; Spermatophyta; Magnoliophyta; Liliopsida; Poales; Poaceae; BEP clade; Ehrhartoideae; Oryzeae; Oryza	.	PF00271.26^Helicase_C^Helicase conserved C-terminal domain^107-178^E:1.6e-24	.	.	COG0513^atp-dependent rna helicase	GO:0005618^cellular_component^cell wall`GO:0005739^cellular_component^mitochondrion`GO:0005730^cellular_component^nucleolus`GO:0043234^cellular_component^protein complex`GO:0005524^molecular_function^ATP binding`GO:0008026^molecular_function^ATP-dependent helicase activity`GO:0003677^molecular_function^DNA binding`GO:0003723^molecular_function^RNA binding`GO:0000373^biological_process^Group II in…	.	.	.
comp1670_c0	comp1670_c0_seq2	.	.	.	m.1113	2-658[+]	sp|Q0D8N0|RH53_ORYSJ^Q0D8N0^Q:1-627,H:245-453^88.52%ID^E:1e-133^RecName: Full=DEAD-box ATP-dependent RNA helicase 53;^Eukaryota; Viridiplantae; Streptophyta; Embryophyta; Tracheophyta; Spermatophyta; Magnoliophyta; Liliopsida; Poales; Poaceae; BEP clade; Ehrhartoideae; Oryzeae; Oryza	.	PF00271.26^Helicase_C^Helicase conserved C-terminal domain^107-178^E:6.4e-25	.	.	COG0513^atp-dependent rna helicase	GO:0005618^cellular_component^cell wall`GO:0005739^cellular_component^mitochondrion`GO:0005730^cellular_component^nucleolus`GO:0043234^cellular_component^protein complex`GO:0005524^molecular_function^ATP binding`GO:0008026^molecular_function^ATP-dependent helicase activity`GO:0003677^molecular_function^DNA binding`GO:0003723^molecular_function^RNA binding`GO:0000373^biological_process^Group II in…	.	.	.
comp1671_c0	comp1671_c0_seq1	.	.	.	m.1114	2-2083[-]	sp|Q5R7T2|GLYR1_PONAB^Q5R7T2^Q:532-804,H:6-92^39.13%ID^E:1e-08^RecName: Full=Putative oxidoreductase GLYR1;^Eukaryota; Metazoa; Chordata; Craniata; Vertebrata; Euteleostomi; Mammalia; Eutheria; Euarchontoglires; Primates; Haplorrhini; Catarrhini; Hominidae; Pongo	.	PF00855.12^PWWP^PWWP domain^178-250^E:3.5e-14	.	.	.	GO:0005634^cellular_component^nucleus`GO:0050662^molecular_function^coenzyme binding`GO:0003677^molecular_function^DNA binding`GO:0035064^molecular_function^methylated histone binding`GO:0004616^molecular_function^phosphogluconate dehydrogenase (decarboxylating) activity`GO:0006098^biological_process^pentose-phosphate shunt	.	.	.
comp1671_c0	comp1671_c0_seq2	.	.	.	m.1118	2-2083[-]	sp|Q5R7T2|GLYR1_PONAB^Q5R7T2^Q:532-804,H:6-92^39.13%ID^E:1e-08^RecName: Full=Putative oxidoreductase GLYR1;^Eukaryota; Metazoa; Chordata; Craniata; Vertebrata; Euteleostomi; Mammalia; Eutheria; Euarchontoglires; Primates; Haplorrhini; Catarrhini; Hominidae; Pongo	.	PF00855.12^PWWP^PWWP domain^178-250^E:3.5e-14	.	.	.	GO:0005634^cellular_component^nucleus`GO:0050662^molecular_function^coenzyme binding`GO:0003677^molecular_function^DNA binding`GO:0035064^molecular_function^methylated histone binding`GO:0004616^molecular_function^phosphogluconate dehydrogenase (decarboxylating) activity`GO:0006098^biological_process^pentose-phosphate shunt	.	.	.
comp1673_c0	comp1673_c0_seq1	.	.	.	m.1121	97-1629[-]	sp|P73530|RS1A_SYNY3^P73530^Q:814-1323,H:113-280^35.06%ID^E:1e-21^RecName: Full=30S ribosomal protein S1 homolog A;^Bacteria; Cyanobacteria; Oscillatoriophycideae; Chroococcales; Synechocystis	.	PF00575.18^S1^S1 RNA binding domain^280-343^E:4.2e-05`PF00575.18^S1^S1 RNA binding domain^354-425^E:6.1e-10	.	.	COG0539^thus facilitating recognition of the initiation point. It is needed to translate mRNA with a short Shine-Dalgarno (SD) purine-rich sequence (By similarity)	GO:0005840^cellular_component^ribosome`GO:0003723^molecular_function^RNA binding`GO:0003735^molecular_function^structural constituent of ribosome`GO:0006412^biological_process^translation	GO:0003723^molecular_function^RNA binding	.	.
comp1674_c0	comp1674_c0_seq1	.	.	.	.	.	.	.	.	.	.	.	.	.	.	.
comp1675_c0	comp1675_c0_seq1	.	.	.	.	.	.	.	.	.	.	.	.	.	.	.
comp1676_c0	comp1676_c0_seq1	.	.	.	m.1126	1-3237[+]	sp|Q9SD62|Y3471_ARATH^Q9SD62^Q:55-3150,H:1-1020^41.98%ID^E:0^RecName: Full=Putative receptor-like protein kinase At3g47110;^Eukaryota; Viridiplantae; Streptophyta; Embryophyta; Tracheophyta; Spermatophyta; Magnoliophyta; eudicotyledons; Gunneridae; Pentapetalae; rosids; malvids; Brassicales; Brassicaceae; Camelineae; Arabidopsis	.	PF08263.7^LRRNT_2^Leucine rich repeat N-terminal domain^42-79^E:1.3e-12`PF13516.1^LRR_6^Leucine Rich repeat^108-130^E:0.66`PF00560.28^LRR_1^Leucine Rich Repeat^111-132^E:0.23`PF13504.1^LRR_7^Leucine rich repeat^111-122^E:220`PF13504.1^LRR_7^Leucine rich repeat^133-145^E:150`PF13504.1^LRR_7^Leucine rich repeat^187-194^E:9400`PF13516.1^LRR_6^Leucine Rich repeat^205-218^E:0.11`PF13504.1^LRR_7^Leucin…	.	ExpAA=49.66^PredHel=2^Topology=o15-37i689-711o	COG4886^leucine Rich Repeat	GO:0016021^cellular_component^integral component of membrane`GO:0005886^cellular_component^plasma membrane`GO:0005524^molecular_function^ATP binding`GO:0004674^molecular_function^protein serine/threonine kinase activity	GO:0005515^molecular_function^protein binding`GO:0004672^molecular_function^protein kinase activity`GO:0005524^molecular_function^ATP binding`GO:0006468^biological_process^protein phosphorylation	.	.
comp1677_c0	comp1677_c0_seq1	.	.	.	.	.	.	.	.	.	.	.	.	.	.	.
comp1678_c0	comp1678_c0_seq1	.	.	.	m.1131	366-1838[-]	sp|Q9SWW5|PCS1_WHEAT^Q9SWW5^Q:58-1470,H:1-500^83.67%ID^E:0^RecName: Full=Glutathione gamma-glutamylcysteinyltransferase 1;^Eukaryota; Viridiplantae; Streptophyta; Embryophyta; Tracheophyta; Spermatophyta; Magnoliophyta; Liliopsida; Poales; Poaceae; BEP clade; Pooideae; Triticeae; Triticum	.	PF05023.9^Phytochelatin^Phytochelatin synthase^23-236^E:2.5e-88`PF09328.5^Phytochelatin_C^Domain of unknown function (DUF1984)^240-380^E:9.2e-64`PF09328.5^Phytochelatin_C^Domain of unknown function (DUF1984)^377-470^E:1.6e-36	.	.	.	GO:0016756^molecular_function^glutathione gamma-glutamylcysteinyltransferase activity`GO:0046872^molecular_function^metal ion binding`GO:0046938^biological_process^phytochelatin biosynthetic process`GO:0010038^biological_process^response to metal ion	GO:0016756^molecular_function^glutathione gamma-glutamylcysteinyltransferase activity`GO:0046872^molecular_function^metal ion binding`GO:0010038^biological_process^response to metal ion`GO:0046938^biological_process^phytochelatin biosynthetic process	.	.
comp1678_c0	comp1678_c0_seq2	.	.	.	m.1134	366-1931[-]	sp|Q9SWW5|PCS1_WHEAT^Q9SWW5^Q:58-1563,H:1-500^89.44%ID^E:0^RecName: Full=Glutathione gamma-glutamylcysteinyltransferase 1;^Eukaryota; Viridiplantae; Streptophyta; Embryophyta; Tracheophyta; Spermatophyta; Magnoliophyta; Liliopsida; Poales; Poaceae; BEP clade; Pooideae; Triticeae; Triticum	.	PF05023.9^Phytochelatin^Phytochelatin synthase^23-236^E:2.9e-88`PF09328.5^Phytochelatin_C^Domain of unknown function (DUF1984)^240-501^E:6e-119	.	.	.	GO:0016756^molecular_function^glutathione gamma-glutamylcysteinyltransferase activity`GO:0046872^molecular_function^metal ion binding`GO:0046938^biological_process^phytochelatin biosynthetic process`GO:0010038^biological_process^response to metal ion	GO:0016756^molecular_function^glutathione gamma-glutamylcysteinyltransferase activity`GO:0046872^molecular_function^metal ion binding`GO:0010038^biological_process^response to metal ion`GO:0046938^biological_process^phytochelatin biosynthetic process	.	.
comp1679_c0	comp1679_c0_seq1	.	.	.	m.1137	205-1326[-]	sp|Q9CAX1|TBL8_ARATH^Q9CAX1^Q:58-1110,H:79-427^54.65%ID^E:3e-134^RecName: Full=Protein trichome birefringence-like 8;^Eukaryota; Viridiplantae; Streptophyta; Embryophyta; Tracheophyta; Spermatophyta; Magnoliophyta; eudicotyledons; Gunneridae; Pentapetalae; rosids; malvids; Brassicales; Brassicaceae; Camelineae; Arabidopsis	.	PF14416.1^PMR5N^PMR5 N terminal Domain^19-71^E:3.9e-19`PF13839.1^PC-Esterase^GDSL/SGNH-like Acyl-Esterase family found in Pmr5 and Cas1p^72-363^E:1.1e-65	.	.	.	GO:0016021^cellular_component^integral component of membrane	.	.	.
comp1680_c0	comp1680_c0_seq1	.	.	.	m.1142	343-1713[-]	sp|Q6NQK2|NAC8_ARATH^Q6NQK2^Q:70-1359,H:1-447^50.98%ID^E:9e-137^RecName: Full=NAC domain-containing protein 8;^Eukaryota; Viridiplantae; Streptophyta; Embryophyta; Tracheophyta; Spermatophyta; Magnoliophyta; eudicotyledons; Gunneridae; Pentapetalae; rosids; malvids; Brassicales; Brassicaceae; Camelineae; Arabidopsis	.	PF02365.10^NAM^No apical meristem (NAM) protein^81-220^E:7.3e-31	.	.	.	GO:0005634^cellular_component^nucleus`GO:0003677^molecular_function^DNA binding`GO:0003700^molecular_function^sequence-specific DNA binding transcription factor activity`GO:0000077^biological_process^DNA damage checkpoint`GO:0040020^biological_process^regulation of meiosis`GO:0010332^biological_process^response to gamma radiation`GO:0006351^biological_process^transcription, DNA-templated	GO:0003677^molecular_function^DNA binding`GO:0006355^biological_process^regulation of transcription, DNA-templated	.	.
comp1680_c0	comp1680_c0_seq2	.	.	.	m.1143	392-814[-]	sp|Q6NQK2|NAC8_ARATH^Q6NQK2^Q:70-417,H:1-116^65.52%ID^E:6e-49^RecName: Full=NAC domain-containing protein 8;^Eukaryota; Viridiplantae; Streptophyta; Embryophyta; Tracheophyta; Spermatophyta; Magnoliophyta; eudicotyledons; Gunneridae; Pentapetalae; rosids; malvids; Brassicales; Brassicaceae; Camelineae; Arabidopsis	.	PF02365.10^NAM^No apical meristem (NAM) protein^81-136^E:1.6e-07	.	.	.	GO:0005634^cellular_component^nucleus`GO:0003677^molecular_function^DNA binding`GO:0003700^molecular_function^sequence-specific DNA binding transcription factor activity`GO:0000077^biological_process^DNA damage checkpoint`GO:0040020^biological_process^regulation of meiosis`GO:0010332^biological_process^response to gamma radiation`GO:0006351^biological_process^transcription, DNA-templated	GO:0003677^molecular_function^DNA binding`GO:0006355^biological_process^regulation of transcription, DNA-templated	.	.
comp1681_c0	comp1681_c0_seq1	.	.	.	.	.	.	.	.	.	.	.	.	.	.	.
comp1682_c0	comp1682_c0_seq1	.	.	.	m.1144	2-1480[+]	sp|Q9H2M9|RBGPR_HUMAN^Q9H2M9^Q:394-1371,H:156-500^29.78%ID^E:9e-28^RecName: Full=Rab3 GTPase-activating protein non-catalytic subunit;^Eukaryota; Metazoa; Chordata; Craniata; Vertebrata; Euteleostomi; Mammalia; Eutheria; Euarchontoglires; Primates; Haplorrhini; Catarrhini; Hominidae; Homo	.	.	.	.	.	GO:0005737^cellular_component^cytoplasm`GO:0008047^molecular_function^enzyme activator activity`GO:0030234^molecular_function^enzyme regulator activity`GO:0005096^molecular_function^GTPase activator activity`GO:0046982^molecular_function^protein heterodimerization activity`GO:0006886^biological_process^intracellular protein transport`GO:0043085^biological_process^positive regulation of catalytic …	.	.	.
comp1682_c0	comp1682_c0_seq2	.	.	.	m.1147	2-874[+]	.	.	.	.	.	.	.	.	.	.
comp1683_c0	comp1683_c0_seq1	.	.	.	.	.	.	.	.	.	.	.	.	.	.	.
comp1683_c0	comp1683_c0_seq2	.	.	.	.	.	.	.	.	.	.	.	.	.	.	.
comp1684_c0	comp1684_c0_seq1	.	.	.	.	.	.	.	.	.	.	.	.	.	.	.
comp1684_c0	comp1684_c0_seq2	.	.	.	m.1155	80-409[+]	.	.	.	sigP:1^23^0.61^YES	.	.	.	.	.	.
comp1685_c0	comp1685_c0_seq1	.	.	.	m.1156	1-789[-]	.	.	.	.	.	.	.	.	.	.
comp1685_c0	comp1685_c0_seq2	.	.	.	m.1159	1-567[-]	.	.	.	.	ExpAA=17.98^PredHel=1^Topology=i5-24o	.	.	.	.	.
comp1686_c0	comp1686_c0_seq1	.	.	.	m.1165	244-624[+]	sp|Q9ZW02|PUM3_ARATH^Q9ZW02^Q:379-161,H:884-956^94.52%ID^E:9e-40^RecName: Full=Pumilio homolog 3;^Eukaryota; Viridiplantae; Streptophyta; Embryophyta; Tracheophyta; Spermatophyta; Magnoliophyta; eudicotyledons; Gunneridae; Pentapetalae; rosids; malvids; Brassicales; Brassicaceae; Camelineae; Arabidopsis	.	.	.	.	COG5099^pumilio homolog	GO:0005737^cellular_component^cytoplasm`GO:0005886^cellular_component^plasma membrane`GO:0003729^molecular_function^mRNA binding`GO:0006417^biological_process^regulation of translation	.	.	.
comp1686_c0	comp1686_c0_seq1	.	.	.	m.1163	386-3523[-]	sp|Q9ZW06|PUM2_ARATH^Q9ZW06^Q:97-3120,H:40-964^50.63%ID^E:0^RecName: Full=Pumilio homolog 2;^Eukaryota; Viridiplantae; Streptophyta; Embryophyta; Tracheophyta; Spermatophyta; Magnoliophyta; eudicotyledons; Gunneridae; Pentapetalae; rosids; malvids; Brassicales; Brassicaceae; Camelineae; Arabidopsis	.	PF07990.7^NABP^Nucleic acid binding protein NABP^295-709^E:7.6e-129`PF00806.14^PUF^Pumilio-family RNA binding repeat^710-743^E:4.9e-06`PF00806.14^PUF^Pumilio-family RNA binding repeat^749-778^E:2e-08`PF00806.14^PUF^Pumilio-family RNA binding repeat^783-814^E:6.1e-05`PF00806.14^PUF^Pumilio-family RNA binding repeat^820-851^E:5.3e-06`PF00806.14^PUF^Pumilio-family RNA binding repeat^856-888^E:3e-09`…	.	.	COG5099^pumilio homolog	GO:0005829^cellular_component^cytosol`GO:0003730^molecular_function^mRNA 3'-UTR binding`GO:0003729^molecular_function^mRNA binding`GO:0003723^molecular_function^RNA binding`GO:0006417^biological_process^regulation of translation	GO:0003723^molecular_function^RNA binding	.	.
comp1687_c0	comp1687_c0_seq1	.	.	.	m.1167	1-618[+]	sp|D9J101|OMT8_MAIZE^D9J101^Q:49-546,H:1-170^52.87%ID^E:6e-54^RecName: Full=Benzoate O-methyltransferase;^Eukaryota; Viridiplantae; Streptophyta; Embryophyta; Tracheophyta; Spermatophyta; Magnoliophyta; Liliopsida; Poales; Poaceae; PACMAD clade; Panicoideae; Andropogoneae; Zea	.	PF03492.10^Methyltransf_7^SAM dependent carboxyl methyltransferase^53-183^E:1.2e-39	.	.	.	GO:0046872^molecular_function^metal ion binding`GO:0008168^molecular_function^methyltransferase activity`GO:0006952^biological_process^defense response	GO:0008168^molecular_function^methyltransferase activity	.	.
comp1687_c0	comp1687_c0_seq1	.	.	.	m.1168	742-1260[+]	sp|D9J100|AAMT3_MAIZE^D9J100^Q:7-516,H:207-375^58.24%ID^E:3e-54^RecName: Full=Anthranilate O-methyltransferase 3;^Eukaryota; Viridiplantae; Streptophyta; Embryophyta; Tracheophyta; Spermatophyta; Magnoliophyta; Liliopsida; Poales; Poaceae; PACMAD clade; Panicoideae; Andropogoneae; Zea	.	PF03492.10^Methyltransf_7^SAM dependent carboxyl methyltransferase^3-171^E:5.2e-43	.	.	.	GO:0008168^molecular_function^methyltransferase activity`GO:0006952^biological_process^defense response	GO:0008168^molecular_function^methyltransferase activity	.	.
comp1687_c0	comp1687_c0_seq2	.	.	.	m.1169	1-1182[+]	sp|D9J0Z7|AAMT1_MAIZE^D9J0Z7^Q:43-1179,H:1-378^53.26%ID^E:2e-128^RecName: Full=Anthranilate O-methyltransferase 1;^Eukaryota; Viridiplantae; Streptophyta; Embryophyta; Tracheophyta; Spermatophyta; Magnoliophyta; Liliopsida; Poales; Poaceae; PACMAD clade; Panicoideae; Andropogoneae; Zea	.	PF03492.10^Methyltransf_7^SAM dependent carboxyl methyltransferase^53-392^E:3.4e-102	.	.	.	GO:0008168^molecular_function^methyltransferase activity`GO:0006952^biological_process^defense response	GO:0008168^molecular_function^methyltransferase activity	.	.
comp1688_c0	comp1688_c0_seq1	.	.	.	.	.	.	.	.	.	.	.	.	.	.	.
comp1689_c0	comp1689_c0_seq1	.	.	.	m.1170	74-640[+]	sp|Q9LNK1|RABA3_ARATH^Q9LNK1^Q:67-555,H:87-237^53.61%ID^E:1e-48^RecName: Full=Ras-related protein RABA3;^Eukaryota; Viridiplantae; Streptophyta; Embryophyta; Tracheophyta; Spermatophyta; Magnoliophyta; eudicotyledons; Gunneridae; Pentapetalae; rosids; malvids; Brassicales; Brassicaceae; Camelineae; Arabidopsis	.	PF00071.17^Ras^Ras family^25-128^E:5e-27	.	.	COG1100^GTP-binding Protein	GO:0009504^cellular_component^cell plate`GO:0005768^cellular_component^endosome`GO:0010008^cellular_component^endosome membrane`GO:0005794^cellular_component^Golgi apparatus`GO:0005634^cellular_component^nucleus`GO:0005525^molecular_function^GTP binding`GO:0015031^biological_process^protein transport`GO:0007264^biological_process^small GTPase mediated signal transduction	GO:0005525^molecular_function^GTP binding`GO:0007264^biological_process^small GTPase mediated signal transduction	.	.
comp1689_c0	comp1689_c0_seq2	.	.	.	m.1173	2-514[+]	sp|Q9LNK1|RABA3_ARATH^Q9LNK1^Q:1-501,H:83-237^55.88%ID^E:2e-53^RecName: Full=Ras-related protein RABA3;^Eukaryota; Viridiplantae; Streptophyta; Embryophyta; Tracheophyta; Spermatophyta; Magnoliophyta; eudicotyledons; Gunneridae; Pentapetalae; rosids; malvids; Brassicales; Brassicaceae; Camelineae; Arabidopsis	.	PF00071.17^Ras^Ras family^1-110^E:8.4e-33`PF00025.16^Arf^ADP-ribosylation factor family^1-109^E:8.5e-06`PF08477.8^Miro^Miro-like protein^1-62^E:1.9e-05	.	.	COG1100^GTP-binding Protein	GO:0009504^cellular_component^cell plate`GO:0005768^cellular_component^endosome`GO:0010008^cellular_component^endosome membrane`GO:0005794^cellular_component^Golgi apparatus`GO:0005634^cellular_component^nucleus`GO:0005525^molecular_function^GTP binding`GO:0015031^biological_process^protein transport`GO:0007264^biological_process^small GTPase mediated signal transduction	GO:0005525^molecular_function^GTP binding`GO:0007264^biological_process^small GTPase mediated signal transduction`GO:0005622^cellular_component^intracellular	.	.
comp1690_c0	comp1690_c0_seq1	.	.	.	m.1175	1-315[-]	sp|Q7XU84|P2C42_ORYSJ^Q7XU84^Q:1-315,H:176-268^43.4%ID^E:4e-20^RecName: Full=Probable protein phosphatase 2C 42;^Eukaryota; Viridiplantae; Streptophyta; Embryophyta; Tracheophyta; Spermatophyta; Magnoliophyta; Liliopsida; Poales; Poaceae; BEP clade; Ehrhartoideae; Oryzeae; Oryza	.	PF00481.16^PP2C^Protein phosphatase 2C^1-105^E:3.8e-19	.	.	COG0631^Phosphatase	GO:0046872^molecular_function^metal ion binding`GO:0004722^molecular_function^protein serine/threonine phosphatase activity`GO:0006470^biological_process^protein dephosphorylation	GO:0003824^molecular_function^catalytic activity	.	.
comp1691_c0	comp1691_c0_seq1	.	.	.	m.1176	289-1584[-]	sp|Q5HZ38|GRIK2_ARATH^Q5HZ38^Q:310-1272,H:65-387^66.46%ID^E:2e-151^RecName: Full=Serine/threonine-protein kinase GRIK2;^Eukaryota; Viridiplantae; Streptophyta; Embryophyta; Tracheophyta; Spermatophyta; Magnoliophyta; eudicotyledons; Gunneridae; Pentapetalae; rosids; malvids; Brassicales; Brassicaceae; Camelineae; Arabidopsis	.	PF00069.20^Pkinase^Protein kinase domain^147-402^E:8.1e-62`PF07714.12^Pkinase_Tyr^Protein tyrosine kinase^151-396^E:1.4e-31	.	.	COG0515^Serine Threonine protein kinase	GO:0005524^molecular_function^ATP binding`GO:0016301^molecular_function^kinase activity`GO:0005515^molecular_function^protein binding`GO:0004672^molecular_function^protein kinase activity`GO:0004674^molecular_function^protein serine/threonine kinase activity`GO:0006468^biological_process^protein phosphorylation`GO:0009615^biological_process^response to virus`GO:0016032^biological_process^viral pr…	GO:0004672^molecular_function^protein kinase activity`GO:0005524^molecular_function^ATP binding`GO:0006468^biological_process^protein phosphorylation	.	.
comp1691_c0	comp1691_c0_seq2	.	.	.	m.1180	289-873[-]	sp|Q93V58|GRIK1_ARATH^Q93V58^Q:16-582,H:210-393^69.84%ID^E:6e-92^RecName: Full=Serine/threonine-protein kinase GRIK1;^Eukaryota; Viridiplantae; Streptophyta; Embryophyta; Tracheophyta; Spermatophyta; Magnoliophyta; eudicotyledons; Gunneridae; Pentapetalae; rosids; malvids; Brassicales; Brassicaceae; Camelineae; Arabidopsis	.	PF00069.20^Pkinase^Protein kinase domain^7-165^E:7.8e-42`PF07714.12^Pkinase_Tyr^Protein tyrosine kinase^11-159^E:3.7e-21	.	.	COG0515^Serine Threonine protein kinase	GO:0005737^cellular_component^cytoplasm`GO:0005634^cellular_component^nucleus`GO:0005524^molecular_function^ATP binding`GO:0016301^molecular_function^kinase activity`GO:0005515^molecular_function^protein binding`GO:0004674^molecular_function^protein serine/threonine kinase activity`GO:0046777^biological_process^protein autophosphorylation`GO:0006468^biological_process^protein phosphorylation`GO:0…	GO:0004672^molecular_function^protein kinase activity`GO:0005524^molecular_function^ATP binding`GO:0006468^biological_process^protein phosphorylation	.	.
comp1691_c0	comp1691_c0_seq2	.	.	.	m.1179	852-1547[-]	sp|Q5HZ38|GRIK2_ARATH^Q5HZ38^Q:310-678,H:65-199^52.59%ID^E:5e-38^RecName: Full=Serine/threonine-protein kinase GRIK2;^Eukaryota; Viridiplantae; Streptophyta; Embryophyta; Tracheophyta; Spermatophyta; Magnoliophyta; eudicotyledons; Gunneridae; Pentapetalae; rosids; malvids; Brassicales; Brassicaceae; Camelineae; Arabidopsis	.	PF00069.20^Pkinase^Protein kinase domain^147-220^E:2.2e-11`PF07714.12^Pkinase_Tyr^Protein tyrosine kinase^151-220^E:1.2e-05	.	.	COG0515^Serine Threonine protein kinase	GO:0005524^molecular_function^ATP binding`GO:0016301^molecular_function^kinase activity`GO:0005515^molecular_function^protein binding`GO:0004672^molecular_function^protein kinase activity`GO:0004674^molecular_function^protein serine/threonine kinase activity`GO:0006468^biological_process^protein phosphorylation`GO:0009615^biological_process^response to virus`GO:0016032^biological_process^viral pr…	GO:0004672^molecular_function^protein kinase activity`GO:0005524^molecular_function^ATP binding`GO:0006468^biological_process^protein phosphorylation	.	.
comp1692_c0	comp1692_c0_seq1	.	.	.	.	.	.	.	.	.	.	.	.	.	.	.
comp1693_c0	comp1693_c0_seq1	.	.	.	m.1184	198-1967[+]	sp|Q8L836|MA657_ARATH^Q8L836^Q:16-1728,H:15-590^54.73%ID^E:0^RecName: Full=65-kDa microtubule-associated protein 7;^Eukaryota; Viridiplantae; Streptophyta; Embryophyta; Tracheophyta; Spermatophyta; Magnoliophyta; eudicotyledons; Gunneridae; Pentapetalae; rosids; malvids; Brassicales; Brassicaceae; Camelineae; Arabidopsis	.	PF03999.7^MAP65_ASE1^Microtubule associated protein (MAP65/ASE1 family)^31-548^E:3.1e-67	.	.	.	GO:0005737^cellular_component^cytoplasm`GO:0005874^cellular_component^microtubule`GO:0005634^cellular_component^nucleus`GO:0000922^cellular_component^spindle pole`GO:0000910^biological_process^cytokinesis`GO:0000226^biological_process^microtubule cytoskeleton organization	GO:0008017^molecular_function^microtubule binding`GO:0000226^biological_process^microtubule cytoskeleton organization`GO:0000910^biological_process^cytokinesis	.	.
comp1694_c0	comp1694_c0_seq1	.	.	.	m.1188	382-705[+]	.	.	.	.	.	.	.	.	.	.
comp1694_c0	comp1694_c0_seq2	.	.	.	m.1191	517-840[+]	.	.	.	.	.	.	.	.	.	.
comp1695_c0	comp1695_c0_seq1	.	.	.	m.1194	2-1630[+]	sp|Q3E6S8|DGP14_ARATH^Q3E6S8^Q:622-1485,H:123-421^28.12%ID^E:7e-17^RecName: Full=Putative protease Do-like 14;^Eukaryota; Viridiplantae; Streptophyta; Embryophyta; Tracheophyta; Spermatophyta; Magnoliophyta; eudicotyledons; Gunneridae; Pentapetalae; rosids; malvids; Brassicales; Brassicaceae; Camelineae; Arabidopsis	.	PF13365.1^Trypsin_2^Trypsin-like peptidase domain^230-374^E:6.8e-08`PF00595.19^PDZ^PDZ domain (Also known as DHR or GLGF)^430-468^E:1.4e-05	.	.	COG0265^serine protease	GO:0004252^molecular_function^serine-type endopeptidase activity	GO:0005515^molecular_function^protein binding	.	.
comp1695_c0	comp1695_c0_seq2	.	.	.	m.1196	2-1630[+]	sp|Q3E6S8|DGP14_ARATH^Q3E6S8^Q:622-1485,H:123-421^28.12%ID^E:7e-17^RecName: Full=Putative protease Do-like 14;^Eukaryota; Viridiplantae; Streptophyta; Embryophyta; Tracheophyta; Spermatophyta; Magnoliophyta; eudicotyledons; Gunneridae; Pentapetalae; rosids; malvids; Brassicales; Brassicaceae; Camelineae; Arabidopsis	.	PF13365.1^Trypsin_2^Trypsin-like peptidase domain^230-374^E:6.8e-08`PF00595.19^PDZ^PDZ domain (Also known as DHR or GLGF)^430-468^E:1.4e-05	.	.	COG0265^serine protease	GO:0004252^molecular_function^serine-type endopeptidase activity	GO:0005515^molecular_function^protein binding	.	.
comp1696_c0	comp1696_c0_seq1	.	.	.	m.1199	273-1688[+]	sp|Q921Q3|ALG1_MOUSE^Q921Q3^Q:4-1398,H:26-461^42.4%ID^E:7e-114^RecName: Full=Chitobiosyldiphosphodolichol beta-mannosyltransferase;^Eukaryota; Metazoa; Chordata; Craniata; Vertebrata; Euteleostomi; Mammalia; Eutheria; Euarchontoglires; Glires; Rodentia; Sciurognathi; Muroidea; Muridae; Murinae; Mus; Mus	.	PF13579.1^Glyco_trans_4_4^Glycosyl transferase 4-like domain^34-191^E:1.6e-08`PF13692.1^Glyco_trans_1_4^Glycosyl transferases group 1^261-428^E:2.6e-19`PF00534.15^Glycos_transf_1^Glycosyl transferases group 1^315-424^E:3.4e-07	.	ExpAA=22.61^PredHel=1^Topology=i76-98o	COG0438^Glycosyl transferase (Group 1	GO:0005789^cellular_component^endoplasmic reticulum membrane`GO:0016021^cellular_component^integral component of membrane`GO:0004578^molecular_function^chitobiosyldiphosphodolichol beta-mannosyltransferase activity`GO:0006486^biological_process^protein glycosylation	GO:0009058^biological_process^biosynthetic process	.	.
comp1696_c0	comp1696_c0_seq2	.	.	.	m.1202	273-917[+]	sp|Q921Q3|ALG1_MOUSE^Q921Q3^Q:4-639,H:26-233^41.51%ID^E:2e-47^RecName: Full=Chitobiosyldiphosphodolichol beta-mannosyltransferase;^Eukaryota; Metazoa; Chordata; Craniata; Vertebrata; Euteleostomi; Mammalia; Eutheria; Euarchontoglires; Glires; Rodentia; Sciurognathi; Muroidea; Muridae; Murinae; Mus; Mus	.	PF13579.1^Glyco_trans_4_4^Glycosyl transferase 4-like domain^34-191^E:2e-09	.	ExpAA=26.02^PredHel=1^Topology=i76-98o	COG0438^Glycosyl transferase (Group 1	GO:0005789^cellular_component^endoplasmic reticulum membrane`GO:0016021^cellular_component^integral component of membrane`GO:0004578^molecular_function^chitobiosyldiphosphodolichol beta-mannosyltransferase activity`GO:0006486^biological_process^protein glycosylation	.	.	.
comp1696_c0	comp1696_c0_seq2	.	.	.	m.1201	904-1677[+]	sp|Q921Q3|ALG1_MOUSE^Q921Q3^Q:73-762,H:254-463^45.26%ID^E:7e-55^RecName: Full=Chitobiosyldiphosphodolichol beta-mannosyltransferase;^Eukaryota; Metazoa; Chordata; Craniata; Vertebrata; Euteleostomi; Mammalia; Eutheria; Euarchontoglires; Glires; Rodentia; Sciurognathi; Muroidea; Muridae; Murinae; Mus; Mus	.	PF13692.1^Glyco_trans_1_4^Glycosyl transferases group 1^47-214^E:5.7e-20`PF00534.15^Glycos_transf_1^Glycosyl transferases group 1^101-210^E:9.3e-08	.	.	COG0438^Glycosyl transferase (Group 1	GO:0005789^cellular_component^endoplasmic reticulum membrane`GO:0016021^cellular_component^integral component of membrane`GO:0004578^molecular_function^chitobiosyldiphosphodolichol beta-mannosyltransferase activity`GO:0006486^biological_process^protein glycosylation	GO:0009058^biological_process^biosynthetic process	.	.
comp1697_c0	comp1697_c0_seq1	.	.	.	m.1205	451-1914[+]	sp|Q7XA06|SYT3_ARATH^Q7XA06^Q:25-1458,H:62-539^57.92%ID^E:0^RecName: Full=Synaptotagmin-3;^Eukaryota; Viridiplantae; Streptophyta; Embryophyta; Tracheophyta; Spermatophyta; Magnoliophyta; eudicotyledons; Gunneridae; Pentapetalae; rosids; malvids; Brassicales; Brassicaceae; Camelineae; Arabidopsis	.	PF00168.25^C2^C2 domain^210-291^E:5.4e-24`PF00168.25^C2^C2 domain^371-438^E:4.3e-11	.	.	COG5038^c2 domain protein	GO:0016021^cellular_component^integral component of membrane`GO:0008289^molecular_function^lipid binding`GO:0046872^molecular_function^metal ion binding	GO:0005515^molecular_function^protein binding	.	.
comp1697_c0	comp1697_c0_seq2	.	.	.	m.1206	1-1788[+]	sp|Q7XA06|SYT3_ARATH^Q7XA06^Q:235-1782,H:25-539^55.98%ID^E:0^RecName: Full=Synaptotagmin-3;^Eukaryota; Viridiplantae; Streptophyta; Embryophyta; Tracheophyta; Spermatophyta; Magnoliophyta; eudicotyledons; Gunneridae; Pentapetalae; rosids; malvids; Brassicales; Brassicaceae; Camelineae; Arabidopsis	.	PF00168.25^C2^C2 domain^318-399^E:7.3e-24`PF00168.25^C2^C2 domain^479-546^E:5.7e-11	.	ExpAA=23.15^PredHel=1^Topology=i59-81o	COG5038^c2 domain protein	GO:0016021^cellular_component^integral component of membrane`GO:0008289^molecular_function^lipid binding`GO:0046872^molecular_function^metal ion binding	GO:0005515^molecular_function^protein binding	.	.
comp1698_c0	comp1698_c0_seq1	.	.	.	m.1207	273-1913[-]	sp|A8WH18|NARFL_XENTR^A8WH18^Q:238-1638,H:2-476^48.04%ID^E:3e-138^RecName: Full=Cytosolic Fe-S cluster assembly factor narfl;^Eukaryota; Metazoa; Chordata; Craniata; Vertebrata; Euteleostomi; Amphibia; Batrachia; Anura; Pipoidea; Pipidae; Xenopodinae; Xenopus; Silurana	.	PF02906.9^Fe_hyd_lg_C^Iron only hydrogenase large subunit, C-terminal domain^170-474^E:1.8e-89`PF02256.12^Fe_hyd_SSU^Iron hydrogenase small subunit^488-534^E:3.8e-10	sigP:1^19^0.521^YES	.	COG4624^hydrogenase	GO:0097361^cellular_component^CIA complex`GO:0051539^molecular_function^4 iron, 4 sulfur cluster binding`GO:0046872^molecular_function^metal ion binding`GO:0016226^biological_process^iron-sulfur cluster assembly	.	.	.
comp1699_c0	comp1699_c0_seq1	.	.	.	m.1211	59-1009[+]	sp|O24210|PANC_ORYSJ^O24210^Q:1-948,H:1-313^79.87%ID^E:3e-173^RecName: Full=Pantoate--beta-alanine ligase;^Eukaryota; Viridiplantae; Streptophyta; Embryophyta; Tracheophyta; Spermatophyta; Magnoliophyta; Liliopsida; Poales; Poaceae; BEP clade; Ehrhartoideae; Oryzeae; Oryza	.	PF02569.10^Pantoate_ligase^Pantoate-beta-alanine ligase^9-312^E:2.1e-84	.	.	COG0414^Catalyzes the condensation of pantoate with beta-alanine in an ATP-dependent reaction via a pantoyl-adenylate intermediate (By similarity)	GO:0005829^cellular_component^cytosol`GO:0005524^molecular_function^ATP binding`GO:0004592^molecular_function^pantoate-beta-alanine ligase activity`GO:0009793^biological_process^embryo development ending in seed dormancy`GO:0015940^biological_process^pantothenate biosynthetic process	GO:0004592^molecular_function^pantoate-beta-alanine ligase activity`GO:0015940^biological_process^pantothenate biosynthetic process	.	.
comp1700_c0	comp1700_c0_seq1	.	.	.	m.1213	481-2232[-]	sp|Q9SWH5|FUT1_ARATH^Q9SWH5^Q:313-1740,H:87-557^49.06%ID^E:2e-167^RecName: Full=Galactoside 2-alpha-L-fucosyltransferase;^Eukaryota; Viridiplantae; Streptophyta; Embryophyta; Tracheophyta; Spermatophyta; Magnoliophyta; eudicotyledons; Gunneridae; Pentapetalae; rosids; malvids; Brassicales; Brassicaceae; Camelineae; Arabidopsis	.	PF03254.8^XG_FTase^Xyloglucan fucosyltransferase^104-555^E:2.3e-205	.	ExpAA=25.07^PredHel=1^Topology=i28-50o	.	GO:0005794^cellular_component^Golgi apparatus`GO:0032580^cellular_component^Golgi cisterna membrane`GO:0016021^cellular_component^integral component of membrane`GO:0008417^molecular_function^fucosyltransferase activity`GO:0008107^molecular_function^galactoside 2-alpha-L-fucosyltransferase activity`GO:0042546^biological_process^cell wall biogenesis`GO:0036065^biological_process^fucosylation`GO:000…	GO:0008107^molecular_function^galactoside 2-alpha-L-fucosyltransferase activity`GO:0042546^biological_process^cell wall biogenesis`GO:0016020^cellular_component^membrane	.	.
comp1702_c0	comp1702_c0_seq1	.	.	.	m.1216	3-698[-]	.	.	.	.	.	.	.	.	.	.
comp1702_c0	comp1702_c0_seq2	.	.	.	m.1220	317-4318[-]	sp|P0CB22|ATX2_ARATH^P0CB22^Q:337-510,H:216-273^44.83%ID^E:2e-06^RecName: Full=Histone-lysine N-methyltransferase ATX2;^Eukaryota; Viridiplantae; Streptophyta; Embryophyta; Tracheophyta; Spermatophyta; Magnoliophyta; eudicotyledons; Gunneridae; Pentapetalae; rosids; malvids; Brassicales; Brassicaceae; Camelineae; Arabidopsis	.	PF10513.4^EPL1^Enhancer of polycomb-like^916-1005^E:5.8e-15	.	.	COG5141^phd finger	GO:0005634^cellular_component^nucleus`GO:0042800^molecular_function^histone methyltransferase activity (H3-K4 specific)`GO:0008270^molecular_function^zinc ion binding`GO:0051568^biological_process^histone H3-K4 methylation`GO:0006355^biological_process^regulation of transcription, DNA-templated	.	.	.
comp1703_c0	comp1703_c0_seq1	.	.	.	.	.	.	.	.	.	.	.	.	.	.	.
comp1703_c0	comp1703_c0_seq2	.	.	.	.	.	.	.	.	.	.	.	.	.	.	.
comp1704_c0	comp1704_c0_seq1	.	.	.	m.1226	53-1810[+]	sp|Q3MHH6|PYRD2_BOVIN^Q3MHH6^Q:118-1752,H:35-580^51.35%ID^E:2e-175^RecName: Full=Pyridine nucleotide-disulfide oxidoreductase domain-containing protein 2;^Eukaryota; Metazoa; Chordata; Craniata; Vertebrata; Euteleostomi; Mammalia; Eutheria; Laurasiatheria; Cetartiodactyla; Ruminantia; Pecora; Bovidae; Bovinae; Bos	.	PF01946.12^Thi4^Thi4 family^38-78^E:0.0001`PF01266.19^DAO^FAD dependent oxidoreductase^41-120^E:1.1e-10`PF12831.2^FAD_oxidored^FAD dependent oxidoreductase^41-83^E:7.9e-08`PF00890.19^FAD_binding_2^FAD binding domain^41-83^E:4.3e-05`PF13450.1^NAD_binding_8^NAD(P)-binding Rossmann-like domain^44-90^E:1e-08`PF01593.19^Amino_oxidase^Flavin containing amine oxidoreductase^51-153^E:6e-05	.	.	COG1233^phytoene	GO:0016491^molecular_function^oxidoreductase activity	GO:0016491^molecular_function^oxidoreductase activity`GO:0055114^biological_process^oxidation-reduction process	.	.
comp1705_c0	comp1705_c0_seq1	.	.	.	.	.	.	.	.	.	.	.	.	.	.	.
comp1706_c0	comp1706_c0_seq1	.	.	.	m.1231	457-3375[-]	sp|Q8WUA4|TF3C2_HUMAN^Q8WUA4^Q:1660-2274,H:459-676^26.29%ID^E:6e-09^RecName: Full=General transcription factor 3C polypeptide 2;^Eukaryota; Metazoa; Chordata; Craniata; Vertebrata; Euteleostomi; Mammalia; Eutheria; Euarchontoglires; Primates; Haplorrhini; Catarrhini; Hominidae; Homo	.	PF00400.27^WD40^WD domain, G-beta repeat^646-670^E:0.044	.	.	NOG44594^Protein of unknown function (DUF3620)	GO:0005654^cellular_component^nucleoplasm`GO:0000127^cellular_component^transcription factor TFIIIC complex`GO:0042791^biological_process^5S class rRNA transcription from RNA polymerase III type 1 promoter`GO:0010467^biological_process^gene expression`GO:0006383^biological_process^transcription from RNA polymerase III promoter`GO:0006351^biological_process^transcription, DNA-templated`GO:0042797^…	GO:0005515^molecular_function^protein binding	.	.
comp1706_c0	comp1706_c0_seq2	.	.	.	m.1233	457-1410[-]	sp|Q8WUA4|TF3C2_HUMAN^Q8WUA4^Q:4-309,H:571-676^29.82%ID^E:5e-06^RecName: Full=General transcription factor 3C polypeptide 2;^Eukaryota; Metazoa; Chordata; Craniata; Vertebrata; Euteleostomi; Mammalia; Eutheria; Euarchontoglires; Primates; Haplorrhini; Catarrhini; Hominidae; Homo	.	.	.	.	NOG44594^Protein of unknown function (DUF3620)	GO:0005654^cellular_component^nucleoplasm`GO:0000127^cellular_component^transcription factor TFIIIC complex`GO:0042791^biological_process^5S class rRNA transcription from RNA polymerase III type 1 promoter`GO:0010467^biological_process^gene expression`GO:0006383^biological_process^transcription from RNA polymerase III promoter`GO:0006351^biological_process^transcription, DNA-templated`GO:0042797^…	.	.	.
comp1706_c0	comp1706_c0_seq2	.	.	.	m.1232	1433-3361[-]	.	.	PF02178.14^AT_hook^AT hook motif^206-214^E:8.7`PF02178.14^AT_hook^AT hook motif^230-235^E:80`PF02178.14^AT_hook^AT hook motif^249-259^E:0.088`PF02178.14^AT_hook^AT hook motif^310-321^E:2.7`PF02178.14^AT_hook^AT hook motif^341-352^E:290	.	.	.	.	GO:0003677^molecular_function^DNA binding	.	.
comp1707_c0	comp1707_c0_seq1	.	.	.	m.1234	209-1528[-]	sp|Q5R8F6|CP058_PONAB^Q5R8F6^Q:217-1266,H:77-445^27.66%ID^E:2e-32^RecName: Full=UPF0420 protein C16orf58 homolog;^Eukaryota; Metazoa; Chordata; Craniata; Vertebrata; Euteleostomi; Mammalia; Eutheria; Euarchontoglires; Primates; Haplorrhini; Catarrhini; Hominidae; Pongo	.	PF04884.9^DUF647^Protein of unknown function (DUF647)^60-298^E:1.8e-77	.	.	.	GO:0016021^cellular_component^integral component of membrane	.	.	.
comp1707_c0	comp1707_c0_seq2	.	.	.	.	.	.	.	.	.	.	.	.	.	.	.
comp1708_c0	comp1708_c0_seq1	.	.	.	m.1238	263-1546[-]	sp|Q38813|DNAJ1_ARATH^Q38813^Q:181-1272,H:37-396^37.6%ID^E:1e-79^RecName: Full=Chaperone protein dnaJ 1, mitochondrial;^Eukaryota; Viridiplantae; Streptophyta; Embryophyta; Tracheophyta; Spermatophyta; Magnoliophyta; eudicotyledons; Gunneridae; Pentapetalae; rosids; malvids; Brassicales; Brassicaceae; Camelineae; Arabidopsis	.	PF00226.26^DnaJ^DnaJ domain^70-132^E:9.1e-26`PF00684.14^DnaJ_CXXCXGXG^DnaJ central domain^211-270^E:6.1e-11`PF01556.13^DnaJ_C^DnaJ C terminal domain^330-407^E:8.5e-23	.	.	COG0484^ATP binding to DnaK triggers the release of the substrate protein, thus completing the reaction cycle. Several rounds of ATP-dependent interactions between DnaJ, DnaK and GrpE are required for fully efficient folding. Also involved, together with DnaK and GrpE, in the DNA replication of plasmids through activation of initiation proteins (By similarity)	GO:0005739^cellular_component^mitochondrion`GO:0005524^molecular_function^ATP binding`GO:0003676^molecular_function^nucleic acid binding`GO:0008270^molecular_function^zinc ion binding`GO:0006457^biological_process^protein folding`GO:0009408^biological_process^response to heat	GO:0031072^molecular_function^heat shock protein binding`GO:0051082^molecular_function^unfolded protein binding	.	.
comp1709_c0	comp1709_c0_seq1	.	.	.	m.1244	1-375[+]	.	.	.	.	.	.	.	.	.	.
comp1710_c0	comp1710_c0_seq1	.	.	.	.	.	.	.	.	.	.	.	.	.	.	.
comp1710_c0	comp1710_c0_seq2	.	.	.	.	.	.	.	.	.	.	.	.	.	.	.
comp1711_c0	comp1711_c0_seq1	.	.	.	m.1245	227-886[+]	.	.	.	.	.	.	.	.	.	.
comp1711_c0	comp1711_c0_seq2	.	.	.	m.1247	227-1078[+]	.	.	PF12579.3^DUF3755^Protein of unknown function (DUF3755)^209-242^E:8.7e-14	.	.	.	.	.	.	.
comp1712_c0	comp1712_c0_seq1	.	.	.	m.1250	3-509[+]	.	.	.	.	.	.	.	.	.	.
comp1714_c0	comp1714_c0_seq1	.	.	.	m.1251	3-1409[+]	sp|A2WW87|GAM1_ORYSI^A2WW87^Q:1-1395,H:79-551^80.84%ID^E:0^RecName: Full=Transcription factor GAMYB;^Eukaryota; Viridiplantae; Streptophyta; Embryophyta; Tracheophyta; Spermatophyta; Magnoliophyta; Liliopsida; Poales; Poaceae; BEP clade; Ehrhartoideae; Oryzeae; Oryza	.	PF00249.26^Myb_DNA-binding^Myb-like DNA-binding domain^17-60^E:4e-14`PF13921.1^Myb_DNA-bind_6^Myb-like DNA-binding domain^20-63^E:2.6e-07	.	.	COG5147^Myblike DNAbinding domain containing protein	GO:0005634^cellular_component^nucleus`GO:0003682^molecular_function^chromatin binding`GO:0003677^molecular_function^DNA binding`GO:0030154^biological_process^cell differentiation`GO:0009908^biological_process^flower development`GO:0006355^biological_process^regulation of transcription, DNA-templated`GO:0006351^biological_process^transcription, DNA-templated	GO:0003682^molecular_function^chromatin binding	.	.
comp1715_c0	comp1715_c0_seq1	.	.	.	m.1253	2-2188[+]	sp|Q15751|HERC1_HUMAN^Q15751^Q:553-1671,H:3998-4351^32.45%ID^E:1e-50^RecName: Full=Probable E3 ubiquitin-protein ligase HERC1;^Eukaryota; Metazoa; Chordata; Craniata; Vertebrata; Euteleostomi; Mammalia; Eutheria; Euarchontoglires; Primates; Haplorrhini; Catarrhini; Hominidae; Homo`sp|Q15751|HERC1_HUMAN^Q15751^Q:553-1683,H:373-730^30.63%ID^E:1e-36^RecName: Full=Probable E3 ubiquitin-protein ligase…	.	PF00415.13^RCC1^Regulator of chromosome condensation (RCC1) repeat^243-291^E:3.5e-12`PF13540.1^RCC1_2^Regulator of chromosome condensation (RCC1) repeat^278-305^E:6.2e-09`PF00415.13^RCC1^Regulator of chromosome condensation (RCC1) repeat^294-346^E:1.8e-06`PF13540.1^RCC1_2^Regulator of chromosome condensation (RCC1) repeat^333-361^E:7e-07`PF00415.13^RCC1^Regulator of chromosome condensation (RCC1)…	.	.	COG5021^e3 ubiquitin protein ligase	GO:0005737^cellular_component^cytoplasm`GO:0005829^cellular_component^cytosol`GO:0005794^cellular_component^Golgi apparatus`GO:0016020^cellular_component^membrane`GO:0005086^molecular_function^ARF guanyl-nucleotide exchange factor activity`GO:0004842^molecular_function^ubiquitin-protein transferase activity`GO:0021702^biological_process^cerebellar Purkinje cell differentiation`GO:0010507^biologic…	GO:0046872^molecular_function^metal ion binding	.	.
comp1716_c0	comp1716_c0_seq1	.	.	.	m.1255	442-747[-]	.	.	.	.	.	.	.	.	.	.
comp1717_c0	comp1717_c0_seq1	.	.	.	m.1256	283-1467[-]	.	.	PF03942.10^DTW^DTW domain^151-375^E:7.1e-38	.	.	.	.	.	.	.
comp1717_c0	comp1717_c0_seq2	.	.	.	m.1258	1-930[-]	.	.	PF03942.10^DTW^DTW domain^151-293^E:4e-24	.	.	.	.	.	.	.
comp1720_c0	comp1720_c0_seq1	.	.	.	m.1260	108-1061[+]	sp|P49311|GRP2_SINAL^P49311^Q:22-252,H:9-85^53.25%ID^E:1e-20^RecName: Full=Glycine-rich RNA-binding protein GRP2A;^Eukaryota; Viridiplantae; Streptophyta; Embryophyta; Tracheophyta; Spermatophyta; Magnoliophyta; eudicotyledons; Gunneridae; Pentapetalae; rosids; malvids; Brassicales; Brassicaceae; Brassiceae; Sinapis	.	PF00076.17^RRM_1^RNA recognition motif. (a.k.a. RRM, RBD, or RNP domain)^9-78^E:1.8e-20`PF14259.1^RRM_6^RNA recognition motif (a.k.a. RRM, RBD, or RNP domain)^9-78^E:1.4e-16`PF13893.1^RRM_5^RNA recognition motif. (a.k.a. RRM, RBD, or RNP domain)^25-81^E:6.3e-08`PF14392.1^zf-CCHC_4^Zinc knuckle^115-133^E:0.011`PF00098.18^zf-CCHC^Zinc knuckle^118-134^E:2.3e-06	.	.	.	GO:0005634^cellular_component^nucleus`GO:0000166^molecular_function^nucleotide binding`GO:0003723^molecular_function^RNA binding	GO:0003676^molecular_function^nucleic acid binding`GO:0008270^molecular_function^zinc ion binding	.	.
comp1720_c0	comp1720_c0_seq2	.	.	.	m.1262	1575-2414[+]	sp|Q05966|GRP10_BRANA^Q05966^Q:7-141,H:40-84^57.78%ID^E:3e-10^RecName: Full=Glycine-rich RNA-binding protein 10;^Eukaryota; Viridiplantae; Streptophyta; Embryophyta; Tracheophyta; Spermatophyta; Magnoliophyta; eudicotyledons; Gunneridae; Pentapetalae; rosids; malvids; Brassicales; Brassicaceae; Brassiceae; Brassica	.	PF14259.1^RRM_6^RNA recognition motif (a.k.a. RRM, RBD, or RNP domain)^3-40^E:1.2e-06`PF00076.17^RRM_1^RNA recognition motif. (a.k.a. RRM, RBD, or RNP domain)^5-40^E:1.1e-08`PF13893.1^RRM_5^RNA recognition motif. (a.k.a. RRM, RBD, or RNP domain)^7-43^E:5.6e-06`PF14392.1^zf-CCHC_4^Zinc knuckle^77-95^E:0.0093`PF00098.18^zf-CCHC^Zinc knuckle^80-96^E:1.9e-06	.	.	.	GO:0000166^molecular_function^nucleotide binding`GO:0003723^molecular_function^RNA binding	GO:0003676^molecular_function^nucleic acid binding`GO:0008270^molecular_function^zinc ion binding	.	.
comp1721_c0	comp1721_c0_seq1	.	.	.	m.1264	3-665[-]	.	.	PF13870.1^DUF4201^Domain of unknown function (DUF4201)^5-63^E:1.8e-06`PF07795.6^DUF1635^Protein of unknown function (DUF1635)^9-191^E:2.8e-37	.	.	.	.	.	.	.
comp1721_c0	comp1721_c0_seq2	.	.	.	m.1267	3-842[-]	.	.	PF07795.6^DUF1635^Protein of unknown function (DUF1635)^67-250^E:4.7e-37	.	.	.	.	.	.	.
comp1722_c0	comp1722_c0_seq1	.	.	.	m.1270	1-906[+]	sp|Q8C436|MT21D_MOUSE^Q8C436^Q:82-693,H:30-224^32.21%ID^E:5e-15^RecName: Full=Protein-lysine methyltransferase METTL21D;^Eukaryota; Metazoa; Chordata; Craniata; Vertebrata; Euteleostomi; Mammalia; Eutheria; Euarchontoglires; Glires; Rodentia; Sciurognathi; Muroidea; Muridae; Murinae; Mus; Mus	.	PF10294.4^Methyltransf_16^Putative methyltransferase^32-196^E:6.5e-31	.	.	COG0500^methyltransferase	GO:0005737^cellular_component^cytoplasm`GO:0016279^molecular_function^protein-lysine N-methyltransferase activity`GO:0018023^biological_process^peptidyl-lysine trimethylation	.	.	.
comp1722_c0	comp1722_c0_seq2	.	.	.	m.1272	80-979[+]	sp|Q8C436|MT21D_MOUSE^Q8C436^Q:79-687,H:31-224^31.88%ID^E:2e-14^RecName: Full=Protein-lysine methyltransferase METTL21D;^Eukaryota; Metazoa; Chordata; Craniata; Vertebrata; Euteleostomi; Mammalia; Eutheria; Euarchontoglires; Glires; Rodentia; Sciurognathi; Muroidea; Muridae; Murinae; Mus; Mus	.	PF10294.4^Methyltransf_16^Putative methyltransferase^21-194^E:5e-32	.	.	COG0500^methyltransferase	GO:0005737^cellular_component^cytoplasm`GO:0016279^molecular_function^protein-lysine N-methyltransferase activity`GO:0018023^biological_process^peptidyl-lysine trimethylation	.	.	.
comp1723_c0	comp1723_c0_seq1	.	.	.	.	.	.	.	.	.	.	.	.	.	.	.
comp1725_c0	comp1725_c0_seq1	.	.	.	.	.	.	.	.	.	.	.	.	.	.	.
comp1726_c0	comp1726_c0_seq1	.	.	.	m.1273	501-1589[-]	.	.	PF07893.8^DUF1668^Protein of unknown function (DUF1668)^3-350^E:3.7e-78	.	.	.	.	.	.	.
comp1726_c0	comp1726_c0_seq2	.	.	.	m.1275	501-1589[-]	.	.	PF07893.8^DUF1668^Protein of unknown function (DUF1668)^3-350^E:3.7e-78	.	.	.	.	.	.	.
comp1727_c0	comp1727_c0_seq1	.	.	.	m.1278	1992-2507[+]	sp|Q7XBQ9|RGA2_SOLBU^Q7XBQ9^Q:1-291,H:403-493^42.27%ID^E:2e-15^RecName: Full=Disease resistance protein RGA2;^Eukaryota; Viridiplantae; Streptophyta; Embryophyta; Tracheophyta; Spermatophyta; Magnoliophyta; eudicotyledons; Gunneridae; Pentapetalae; asterids; lamiids; Solanales; Solanaceae; Solanoideae; Solaneae; Solanum	.	PF00931.17^NB-ARC^NB-ARC domain^1-35^E:3.8e-06	.	.	.	GO:0043531^molecular_function^ADP binding`GO:0005524^molecular_function^ATP binding`GO:0006952^biological_process^defense response	GO:0043531^molecular_function^ADP binding	.	.
comp1727_c0	comp1727_c0_seq1	.	.	.	m.1277	477-1886[+]	sp|Q7XA40|RGA3_SOLBU^Q7XA40^Q:37-1182,H:5-370^32.38%ID^E:1e-48^RecName: Full=Putative disease resistance protein RGA3;^Eukaryota; Viridiplantae; Streptophyta; Embryophyta; Tracheophyta; Spermatophyta; Magnoliophyta; eudicotyledons; Gunneridae; Pentapetalae; asterids; lamiids; Solanales; Solanaceae; Solanoideae; Solaneae; Solanum	.	PF00931.17^NB-ARC^NB-ARC domain^182-396^E:1.9e-47	.	.	.	GO:0043531^molecular_function^ADP binding`GO:0005524^molecular_function^ATP binding`GO:0006952^biological_process^defense response	GO:0043531^molecular_function^ADP binding	.	.
comp1728_c0	comp1728_c0_seq1	.	.	.	m.1281	1200-2327[+]	.	.	PF12937.2^F-box-like^F-box-like^5-44^E:1.6e-07`PF00646.28^F-box^F-box domain^5-44^E:9.5e-05	.	.	.	.	GO:0005515^molecular_function^protein binding	.	.
comp1729_c0	comp1729_c0_seq1	.	.	.	m.1284	1-726[-]	sp|Q75WV3|TPP1_ORYSJ^Q75WV3^Q:1-726,H:1-242^81.07%ID^E:1e-128^RecName: Full=Probable trehalose-phosphate phosphatase 1;^Eukaryota; Viridiplantae; Streptophyta; Embryophyta; Tracheophyta; Spermatophyta; Magnoliophyta; Liliopsida; Poales; Poaceae; BEP clade; Ehrhartoideae; Oryzeae; Oryza	.	PF02358.11^Trehalose_PPase^Trehalose-phosphatase^119-242^E:1.1e-32	.	.	COG1877^synthase	GO:0004805^molecular_function^trehalose-phosphatase activity`GO:0016311^biological_process^dephosphorylation`GO:0009409^biological_process^response to cold`GO:0009651^biological_process^response to salt stress`GO:0005992^biological_process^trehalose biosynthetic process	GO:0003824^molecular_function^catalytic activity`GO:0005992^biological_process^trehalose biosynthetic process	.	.
comp1730_c0	comp1730_c0_seq1	.	.	.	.	.	.	.	.	.	.	.	.	.	.	.
comp1730_c0	comp1730_c0_seq2	.	.	.	.	.	.	.	.	.	.	.	.	.	.	.
comp1731_c0	comp1731_c0_seq1	.	.	.	m.1286	1-315[-]	.	.	.	.	.	.	.	.	.	.
comp1731_c0	comp1731_c0_seq1	.	.	.	m.1285	2-661[+]	sp|F4JKK0|SUD1_ARATH^F4JKK0^Q:208-657,H:921-1069^40.91%ID^E:3e-26^RecName: Full=Probable E3 ubiquitin ligase SUD1;^Eukaryota; Viridiplantae; Streptophyta; Embryophyta; Tracheophyta; Spermatophyta; Magnoliophyta; eudicotyledons; Gunneridae; Pentapetalae; rosids; malvids; Brassicales; Brassicaceae; Camelineae; Arabidopsis	.	.	.	ExpAA=106.64^PredHel=5^Topology=o5-27i40-62o82-104i146-168o173-195i	COG5183^(Membrane-Associated Ring finger (C3HC4))	GO:0016021^cellular_component^integral component of membrane`GO:0004842^molecular_function^ubiquitin-protein transferase activity`GO:0008270^molecular_function^zinc ion binding`GO:0010143^biological_process^cutin biosynthetic process`GO:0008299^biological_process^isoprenoid biosynthetic process`GO:1900490^biological_process^positive regulation of hydroxymethylglutaryl-CoA reductase (NADPH) activi…	.	.	.
comp1731_c0	comp1731_c0_seq2	.	.	.	.	.	.	.	.	.	.	.	.	.	.	.
comp1732_c0	comp1732_c0_seq1	.	.	.	m.1288	315-2342[-]	sp|Q9FPW4|VIP2_ARATH^Q9FPW4^Q:298-1995,H:47-610^53.77%ID^E:1e-133^RecName: Full=Probable NOT transcription complex subunit VIP2;^Eukaryota; Viridiplantae; Streptophyta; Embryophyta; Tracheophyta; Spermatophyta; Magnoliophyta; eudicotyledons; Gunneridae; Pentapetalae; rosids; malvids; Brassicales; Brassicaceae; Camelineae; Arabidopsis	.	PF04153.13^NOT2_3_5^NOT2 / NOT3 / NOT5 family^536-661^E:1.6e-36	.	.	COG5601^CCR4-NOT transcription complex subunit 2	GO:0005634^cellular_component^nucleus`GO:0005515^molecular_function^protein binding`GO:0015074^biological_process^DNA integration`GO:0006355^biological_process^regulation of transcription, DNA-templated`GO:0006351^biological_process^transcription, DNA-templated	GO:0006355^biological_process^regulation of transcription, DNA-templated`GO:0005634^cellular_component^nucleus	.	.
comp1732_c0	comp1732_c0_seq2	.	.	.	m.1289	315-2222[-]	sp|Q9FPW4|VIP2_ARATH^Q9FPW4^Q:298-1875,H:47-610^50.09%ID^E:4e-122^RecName: Full=Probable NOT transcription complex subunit VIP2;^Eukaryota; Viridiplantae; Streptophyta; Embryophyta; Tracheophyta; Spermatophyta; Magnoliophyta; eudicotyledons; Gunneridae; Pentapetalae; rosids; malvids; Brassicales; Brassicaceae; Camelineae; Arabidopsis	.	PF04153.13^NOT2_3_5^NOT2 / NOT3 / NOT5 family^496-621^E:1.5e-36	.	.	COG5601^CCR4-NOT transcription complex subunit 2	GO:0005634^cellular_component^nucleus`GO:0005515^molecular_function^protein binding`GO:0015074^biological_process^DNA integration`GO:0006355^biological_process^regulation of transcription, DNA-templated`GO:0006351^biological_process^transcription, DNA-templated	GO:0006355^biological_process^regulation of transcription, DNA-templated`GO:0005634^cellular_component^nucleus	.	.
comp1733_c0	comp1733_c0_seq1	.	.	.	.	.	.	.	.	.	.	.	.	.	.	.
comp1734_c0	comp1734_c0_seq1	.	.	.	m.1290	276-1169[-]	sp|Q6NU53|CN10B_XENLA^Q6NU53^Q:19-846,H:460-708^27.62%ID^E:4e-08^RecName: Full=CCR4-NOT transcription complex subunit 10-B;^Eukaryota; Metazoa; Chordata; Craniata; Vertebrata; Euteleostomi; Amphibia; Batrachia; Anura; Pipoidea; Pipidae; Xenopodinae; Xenopus; Xenopus	.	.	.	.	.	GO:0030014^cellular_component^CCR4-NOT complex`GO:0005737^cellular_component^cytoplasm`GO:0005634^cellular_component^nucleus`GO:0031047^biological_process^gene silencing by RNA`GO:0006355^biological_process^regulation of transcription, DNA-templated`GO:0006417^biological_process^regulation of translation`GO:0006351^biological_process^transcription, DNA-templated	.	.	.
comp1736_c0	comp1736_c0_seq1	.	.	.	m.1293	155-553[+]	sp|Q9SFC6|GDIR_ARATH^Q9SFC6^Q:4-390,H:111-239^77.52%ID^E:8e-58^RecName: Full=Rho GDP-dissociation inhibitor 1;^Eukaryota; Viridiplantae; Streptophyta; Embryophyta; Tracheophyta; Spermatophyta; Magnoliophyta; eudicotyledons; Gunneridae; Pentapetalae; rosids; malvids; Brassicales; Brassicaceae; Camelineae; Arabidopsis	.	PF02115.12^Rho_GDI^RHO protein GDP dissociation inhibitor^2-127^E:1.3e-49	.	.	.	GO:0005737^cellular_component^cytoplasm`GO:0005096^molecular_function^GTPase activator activity`GO:0005515^molecular_function^protein binding`GO:0005094^molecular_function^Rho GDP-dissociation inhibitor activity`GO:0009932^biological_process^cell tip growth`GO:0010053^biological_process^root epidermal cell differentiation	GO:0005094^molecular_function^Rho GDP-dissociation inhibitor activity`GO:0005737^cellular_component^cytoplasm	.	.
comp1736_c0	comp1736_c0_seq2	.	.	.	m.1294	461-1225[+]	sp|Q9SFC6|GDIR_ARATH^Q9SFC6^Q:223-756,H:62-239^75.28%ID^E:4e-85^RecName: Full=Rho GDP-dissociation inhibitor 1;^Eukaryota; Viridiplantae; Streptophyta; Embryophyta; Tracheophyta; Spermatophyta; Magnoliophyta; eudicotyledons; Gunneridae; Pentapetalae; rosids; malvids; Brassicales; Brassicaceae; Camelineae; Arabidopsis	.	PF02115.12^Rho_GDI^RHO protein GDP dissociation inhibitor^53-249^E:8.3e-70	.	.	.	GO:0005737^cellular_component^cytoplasm`GO:0005096^molecular_function^GTPase activator activity`GO:0005515^molecular_function^protein binding`GO:0005094^molecular_function^Rho GDP-dissociation inhibitor activity`GO:0009932^biological_process^cell tip growth`GO:0010053^biological_process^root epidermal cell differentiation	GO:0005094^molecular_function^Rho GDP-dissociation inhibitor activity`GO:0005737^cellular_component^cytoplasm	.	.
comp1737_c0	comp1737_c0_seq1	.	.	.	.	.	.	.	.	.	.	.	.	.	.	.
comp1738_c0	comp1738_c0_seq1	.	.	.	.	.	.	.	.	.	.	.	.	.	.	.
comp1738_c0	comp1738_c0_seq2	.	.	.	m.1299	2-1228[+]	sp|Q6ESG1|BASS4_ORYSJ^Q6ESG1^Q:220-1224,H:89-423^85.37%ID^E:9e-171^RecName: Full=Probable sodium/metabolite cotransporter BASS4, chloroplastic;^Eukaryota; Viridiplantae; Streptophyta; Embryophyta; Tracheophyta; Spermatophyta; Magnoliophyta; Liliopsida; Poales; Poaceae; BEP clade; Ehrhartoideae; Oryzeae; Oryza	.	PF13593.1^DUF4137^SBF-like CPA transporter family (DUF4137)^81-398^E:2.1e-58`PF01758.11^SBF^Sodium Bile acid symporter family^120-280^E:1.9e-13	.	ExpAA=151.17^PredHel=7^Topology=o81-103i108-125o135-157i170-192o196-218i269-286o301-323i	COG0385^bile acid	GO:0009941^cellular_component^chloroplast envelope`GO:0016021^cellular_component^integral component of membrane`GO:0006810^biological_process^transport	GO:0008508^molecular_function^bile acid:sodium symporter activity`GO:0006814^biological_process^sodium ion transport`GO:0016020^cellular_component^membrane	.	.
comp1740_c0	comp1740_c0_seq1	.	.	.	.	.	.	.	.	.	.	.	.	.	.	.
comp1741_c0	comp1741_c0_seq1	.	.	.	m.1303	2-1423[+]	sp|Q9CAD5|YODA_ARATH^Q9CAD5^Q:1-1101,H:414-779^70.65%ID^E:1e-170^RecName: Full=Mitogen-activated protein kinase kinase kinase YODA;^Eukaryota; Viridiplantae; Streptophyta; Embryophyta; Tracheophyta; Spermatophyta; Magnoliophyta; eudicotyledons; Gunneridae; Pentapetalae; rosids; malvids; Brassicales; Brassicaceae; Camelineae; Arabidopsis	.	PF00069.20^Pkinase^Protein kinase domain^1-243^E:7.1e-66`PF07714.12^Pkinase_Tyr^Protein tyrosine kinase^24-239^E:8.1e-45	.	.	.	GO:0005524^molecular_function^ATP binding`GO:0004709^molecular_function^MAP kinase kinase kinase activity`GO:0005515^molecular_function^protein binding`GO:0010229^biological_process^inflorescence development`GO:0040008^biological_process^regulation of growth`GO:0010103^biological_process^stomatal complex morphogenesis`GO:0010098^biological_process^suspensor development	GO:0004672^molecular_function^protein kinase activity`GO:0005524^molecular_function^ATP binding`GO:0006468^biological_process^protein phosphorylation	.	.
comp1741_c0	comp1741_c0_seq2	.	.	.	m.1304	2-1423[+]	sp|Q9CAD5|YODA_ARATH^Q9CAD5^Q:1-1101,H:414-779^70.65%ID^E:1e-170^RecName: Full=Mitogen-activated protein kinase kinase kinase YODA;^Eukaryota; Viridiplantae; Streptophyta; Embryophyta; Tracheophyta; Spermatophyta; Magnoliophyta; eudicotyledons; Gunneridae; Pentapetalae; rosids; malvids; Brassicales; Brassicaceae; Camelineae; Arabidopsis	.	PF00069.20^Pkinase^Protein kinase domain^1-243^E:7.1e-66`PF07714.12^Pkinase_Tyr^Protein tyrosine kinase^24-239^E:8.1e-45	.	.	.	GO:0005524^molecular_function^ATP binding`GO:0004709^molecular_function^MAP kinase kinase kinase activity`GO:0005515^molecular_function^protein binding`GO:0010229^biological_process^inflorescence development`GO:0040008^biological_process^regulation of growth`GO:0010103^biological_process^stomatal complex morphogenesis`GO:0010098^biological_process^suspensor development	GO:0004672^molecular_function^protein kinase activity`GO:0005524^molecular_function^ATP binding`GO:0006468^biological_process^protein phosphorylation	.	.
comp1742_c0	comp1742_c0_seq1	.	.	.	.	.	.	.	.	.	.	.	.	.	.	.
comp1742_c0	comp1742_c0_seq2	.	.	.	.	.	.	.	.	.	.	.	.	.	.	.
comp1743_c0	comp1743_c0_seq1	.	.	.	m.1309	1-474[-]	.	.	.	.	.	.	.	.	.	.
comp1744_c0	comp1744_c0_seq1	.	.	.	m.1311	1456-2073[+]	sp|Q0WVV0|PPR31_ARATH^Q0WVV0^Q:67-609,H:480-661^59.02%ID^E:4e-59^RecName: Full=Pentatricopeptide repeat-containing protein At1g10910, chloroplastic;^Eukaryota; Viridiplantae; Streptophyta; Embryophyta; Tracheophyta; Spermatophyta; Magnoliophyta; eudicotyledons; Gunneridae; Pentapetalae; rosids; malvids; Brassicales; Brassicaceae; Camelineae; Arabidopsis	.	PF01535.15^PPR^PPR repeat^35-52^E:0.12	.	.	.	GO:0009507^cellular_component^chloroplast	.	.	.
comp1744_c0	comp1744_c0_seq1	.	.	.	m.1310	3-1544[+]	sp|Q0WVV0|PPR31_ARATH^Q0WVV0^Q:79-1458,H:29-482^53.15%ID^E:2e-166^RecName: Full=Pentatricopeptide repeat-containing protein At1g10910, chloroplastic;^Eukaryota; Viridiplantae; Streptophyta; Embryophyta; Tracheophyta; Spermatophyta; Magnoliophyta; eudicotyledons; Gunneridae; Pentapetalae; rosids; malvids; Brassicales; Brassicaceae; Camelineae; Arabidopsis	.	PF13041.1^PPR_2^PPR repeat family^170-217^E:4.5e-13`PF01535.15^PPR^PPR repeat^172-201^E:0.00023`PF13812.1^PPR_3^Pentatricopeptide repeat domain^173-203^E:0.00084`PF13041.1^PPR_2^PPR repeat family^240-287^E:1.2e-08`PF01535.15^PPR^PPR repeat^242-271^E:0.014`PF13812.1^PPR_3^Pentatricopeptide repeat domain^277-309^E:0.00075`PF01535.15^PPR^PPR repeat^278-307^E:0.00093`PF01535.15^PPR^PPR repeat^312-342…	.	.	.	GO:0009507^cellular_component^chloroplast	.	.	.
comp1744_c0	comp1744_c0_seq2	.	.	.	m.1313	3-2003[+]	sp|Q0WVV0|PPR31_ARATH^Q0WVV0^Q:79-1965,H:29-650^55.4%ID^E:0^RecName: Full=Pentatricopeptide repeat-containing protein At1g10910, chloroplastic;^Eukaryota; Viridiplantae; Streptophyta; Embryophyta; Tracheophyta; Spermatophyta; Magnoliophyta; eudicotyledons; Gunneridae; Pentapetalae; rosids; malvids; Brassicales; Brassicaceae; Camelineae; Arabidopsis	.	PF13041.1^PPR_2^PPR repeat family^170-217^E:6.3e-13`PF01535.15^PPR^PPR repeat^172-201^E:0.00031`PF13812.1^PPR_3^Pentatricopeptide repeat domain^173-203^E:0.0012`PF13041.1^PPR_2^PPR repeat family^240-287^E:1.6e-08`PF01535.15^PPR^PPR repeat^242-271^E:0.02`PF13812.1^PPR_3^Pentatricopeptide repeat domain^277-309^E:0.001`PF01535.15^PPR^PPR repeat^278-307^E:0.0013`PF01535.15^PPR^PPR repeat^312-342^E:0.…	.	.	.	GO:0009507^cellular_component^chloroplast	.	.	.
comp1745_c0	comp1745_c0_seq1	.	.	.	.	.	.	.	.	.	.	.	.	.	.	.
comp1746_c0	comp1746_c0_seq1	.	.	.	.	.	.	.	.	.	.	.	.	.	.	.
comp1746_c0	comp1746_c0_seq2	.	.	.	m.1319	1-402[-]	sp|Q9SRV1|BPM4_ARATH^Q9SRV1^Q:139-402,H:30-117^69.32%ID^E:3e-36^RecName: Full=BTB/POZ and MATH domain-containing protein 4;^Eukaryota; Viridiplantae; Streptophyta; Embryophyta; Tracheophyta; Spermatophyta; Magnoliophyta; eudicotyledons; Gunneridae; Pentapetalae; rosids; malvids; Brassicales; Brassicaceae; Camelineae; Arabidopsis	.	PF00917.21^MATH^MATH domain^83-126^E:0.079	.	.	.	GO:0005829^cellular_component^cytosol`GO:0005515^molecular_function^protein binding`GO:0071472^biological_process^cellular response to salt stress`GO:0042631^biological_process^cellular response to water deprivation`GO:0016567^biological_process^protein ubiquitination`GO:0006970^biological_process^response to osmotic stress	GO:0005515^molecular_function^protein binding	.	.
comp1747_c0	comp1747_c0_seq1	.	.	.	m.1320	224-1225[-]	.	.	PF01370.16^Epimerase^NAD dependent epimerase/dehydratase family^35-248^E:2.5e-08`PF13460.1^NAD_binding_10^NADH(P)-binding^35-234^E:8e-08	.	.	.	.	GO:0003824^molecular_function^catalytic activity`GO:0050662^molecular_function^coenzyme binding`GO:0044237^biological_process^cellular metabolic process	.	.
comp1747_c0	comp1747_c0_seq2	.	.	.	m.1322	542-1294[-]	.	.	PF01370.16^Epimerase^NAD dependent epimerase/dehydratase family^35-235^E:8.3e-08`PF13460.1^NAD_binding_10^NADH(P)-binding^35-234^E:3.3e-08	.	.	.	.	GO:0003824^molecular_function^catalytic activity`GO:0050662^molecular_function^coenzyme binding`GO:0044237^biological_process^cellular metabolic process	.	.
comp1748_c0	comp1748_c0_seq1	.	.	.	m.1325	1-309[+]	.	.	.	.	.	.	.	.	.	.
comp1749_c0	comp1749_c0_seq1	.	.	.	m.1326	358-7008[-]	sp|H3K2Y6|MED12_ARATH^H3K2Y6^Q:1-6648,H:1-2235^45.48%ID^E:0^RecName: Full=Mediator of RNA polymerase II transcription subunit 12;^Eukaryota; Viridiplantae; Streptophyta; Embryophyta; Tracheophyta; Spermatophyta; Magnoliophyta; eudicotyledons; Gunneridae; Pentapetalae; rosids; malvids; Brassicales; Brassicaceae; Camelineae; Arabidopsis	.	PF09497.5^Med12^Transcription mediator complex subunit Med12^163-222^E:1.7e-17	.	.	.	GO:0016592^cellular_component^mediator complex`GO:0001104^molecular_function^RNA polymerase II transcription cofactor activity`GO:0007275^biological_process^multicellular organismal development`GO:0040008^biological_process^regulation of growth	GO:0001104^molecular_function^RNA polymerase II transcription cofactor activity`GO:0006357^biological_process^regulation of transcription from RNA polymerase II promoter`GO:0016592^cellular_component^mediator complex	.	.
comp1750_c0	comp1750_c0_seq1	.	.	.	m.1329	327-1487[-]	.	.	PF10248.4^Mlf1IP^Myelodysplasia-myeloid leukemia factor 1-interacting protein^169-315^E:1.7e-06	.	.	.	.	.	.	.
comp1751_c0	comp1751_c0_seq1	.	.	.	.	.	.	.	.	.	.	.	.	.	.	.
comp1752_c0	comp1752_c0_seq1	.	.	.	m.1330	427-1554[-]	.	.	.	.	.	.	.	.	.	.
comp1753_c0	comp1753_c0_seq1	.	.	.	.	.	.	.	.	.	.	.	.	.	.	.
comp1753_c0	comp1753_c0_seq2	.	.	.	m.1332	52-1635[-]	sp|Q940M4|OCT7_ARATH^Q940M4^Q:112-1581,H:1-491^59.39%ID^E:9e-173^RecName: Full=Organic cation/carnitine transporter 7;^Eukaryota; Viridiplantae; Streptophyta; Embryophyta; Tracheophyta; Spermatophyta; Magnoliophyta; eudicotyledons; Gunneridae; Pentapetalae; rosids; malvids; Brassicales; Brassicaceae; Camelineae; Arabidopsis	.	PF07690.11^MFS_1^Major Facilitator Superfamily^75-346^E:1.8e-23`PF00083.19^Sugar_tr^Sugar (and other) transporter^95-522^E:1.2e-31`PF07690.11^MFS_1^Major Facilitator Superfamily^380-523^E:1.4e-11	.	ExpAA=252.76^PredHel=12^Topology=i62-84o99-121i128-147o153-175i187-209o214-236i326-348o375-397i404-423o428-450i463-485o495-514i	COG0477^major facilitator Superfamily	GO:0016021^cellular_component^integral component of membrane`GO:0005886^cellular_component^plasma membrane`GO:0005524^molecular_function^ATP binding`GO:0090417^molecular_function^N-methylnicotinate transporter activity`GO:0090416^molecular_function^nicotinate transporter activity`GO:0022857^molecular_function^transmembrane transporter activity`GO:2001143^biological_process^N-methylnicotinate tran…	GO:0055085^biological_process^transmembrane transport`GO:0016021^cellular_component^integral component of membrane`GO:0022857^molecular_function^transmembrane transporter activity	.	.
comp1754_c0	comp1754_c0_seq1	.	.	.	m.1333	1-1374[+]	.	.	.	.	.	.	.	.	.	.
comp1754_c0	comp1754_c0_seq2	.	.	.	m.1336	323-1312[+]	.	.	.	.	.	.	.	.	.	.
comp1755_c0	comp1755_c0_seq1	.	.	.	.	.	.	.	.	.	.	.	.	.	.	.
comp1756_c0	comp1756_c0_seq1	.	.	.	m.1340	222-815[-]	sp|Q6GPM4|RM24_XENLA^Q6GPM4^Q:148-558,H:53-187^38.13%ID^E:4e-25^RecName: Full=Probable 39S ribosomal protein L24, mitochondrial;^Eukaryota; Metazoa; Chordata; Craniata; Vertebrata; Euteleostomi; Amphibia; Batrachia; Anura; Pipoidea; Pipidae; Xenopodinae; Xenopus; Xenopus	.	PF00467.24^KOW^KOW motif^55-86^E:7.1e-09	.	.	.	GO:0005739^cellular_component^mitochondrion`GO:0005840^cellular_component^ribosome`GO:0003735^molecular_function^structural constituent of ribosome`GO:0006412^biological_process^translation	.	.	.
comp1757_c0	comp1757_c0_seq1	.	.	.	m.1342	1-1701[+]	sp|Q9LZA6|SDP1_ARATH^Q9LZA6^Q:1-1095,H:422-755^58.79%ID^E:3e-128^RecName: Full=Triacylglycerol lipase SDP1;^Eukaryota; Viridiplantae; Streptophyta; Embryophyta; Tracheophyta; Spermatophyta; Magnoliophyta; eudicotyledons; Gunneridae; Pentapetalae; rosids; malvids; Brassicales; Brassicaceae; Camelineae; Arabidopsis	.	.	.	.	COG1752^K07001 NTE family protein	GO:0016021^cellular_component^integral component of membrane`GO:0012511^cellular_component^monolayer-surrounded lipid storage body`GO:0004806^molecular_function^triglyceride lipase activity`GO:0006071^biological_process^glycerol metabolic process`GO:0019433^biological_process^triglyceride catabolic process	.	.	.
comp1759_c0	comp1759_c0_seq1	.	.	.	m.1343	163-714[+]	sp|P32295|ARG7_VIGRR^P32295^Q:184-459,H:3-90^41.94%ID^E:3e-16^RecName: Full=Indole-3-acetic acid-induced protein ARG7;^Eukaryota; Viridiplantae; Streptophyta; Embryophyta; Tracheophyta; Spermatophyta; Magnoliophyta; eudicotyledons; Gunneridae; Pentapetalae; rosids; fabids; Fabales; Fabaceae; Papilionoideae; Phaseoleae; Vigna	.	PF02519.9^Auxin_inducible^Auxin responsive protein^80-152^E:2.3e-29	.	.	.	.	.	.	.
comp1759_c0	comp1759_c0_seq2	.	.	.	m.1345	271-822[+]	sp|P32295|ARG7_VIGRR^P32295^Q:184-459,H:3-90^41.94%ID^E:3e-16^RecName: Full=Indole-3-acetic acid-induced protein ARG7;^Eukaryota; Viridiplantae; Streptophyta; Embryophyta; Tracheophyta; Spermatophyta; Magnoliophyta; eudicotyledons; Gunneridae; Pentapetalae; rosids; fabids; Fabales; Fabaceae; Papilionoideae; Phaseoleae; Vigna	.	PF02519.9^Auxin_inducible^Auxin responsive protein^80-152^E:2.3e-29	.	.	.	.	.	.	.
comp1760_c0	comp1760_c0_seq1	.	.	.	m.1347	3-875[+]	sp|O60762|DPM1_HUMAN^O60762^Q:175-828,H:27-246^67.73%ID^E:2e-108^RecName: Full=Dolichol-phosphate mannosyltransferase subunit 1;^Eukaryota; Metazoa; Chordata; Craniata; Vertebrata; Euteleostomi; Mammalia; Eutheria; Euarchontoglires; Primates; Haplorrhini; Catarrhini; Hominidae; Homo	.	PF13641.1^Glyco_tranf_2_3^Glycosyltransferase like family 2^58-266^E:1.8e-18`PF00535.21^Glycos_transf_2^Glycosyl transferase family 2^60-228^E:7.3e-37`PF10111.4^Glyco_tranf_2_2^Glycosyltransferase like family 2^60-164^E:1.5e-07`PF13506.1^Glyco_transf_21^Glycosyl transferase family 21^133-228^E:7.9e-08	.	.	COG0463^Glycosyl transferase, family 2	GO:0033185^cellular_component^dolichol-phosphate-mannose synthase complex`GO:0005783^cellular_component^endoplasmic reticulum`GO:0005789^cellular_component^endoplasmic reticulum membrane`GO:0016020^cellular_component^membrane`GO:0005634^cellular_component^nucleus`GO:0043178^molecular_function^alcohol binding`GO:0004582^molecular_function^dolichyl-phosphate beta-D-mannosyltransferase activity`GO:0…	GO:0016757^molecular_function^transferase activity, transferring glycosyl groups	.	.
comp1761_c0	comp1761_c0_seq1	.	.	.	m.1349	2-1699[+]	sp|Q8C8N2|SCAI_MOUSE^Q8C8N2^Q:37-1674,H:93-598^31.35%ID^E:1e-54^RecName: Full=Protein SCAI;^Eukaryota; Metazoa; Chordata; Craniata; Vertebrata; Euteleostomi; Mammalia; Eutheria; Euarchontoglires; Glires; Rodentia; Sciurognathi; Muroidea; Muridae; Murinae; Mus; Mus	.	PF12070.3^DUF3550^Protein of unknown function (DUF3550/UPF0682)^8-513^E:9.8e-151	.	.	NOG83372^Bifunctional DNA primase/polymerase, N-terminal	GO:0005737^cellular_component^cytoplasm`GO:0016021^cellular_component^integral component of membrane`GO:0005634^cellular_component^nucleus`GO:0005515^molecular_function^protein binding`GO:0003714^molecular_function^transcription corepressor activity`GO:0030336^biological_process^negative regulation of cell migration`GO:0035024^biological_process^negative regulation of Rho protein signal transduct…	GO:0003714^molecular_function^transcription corepressor activity`GO:0006351^biological_process^transcription, DNA-templated	.	.
comp1762_c0	comp1762_c0_seq1	.	.	.	m.1353	3-815[+]	sp|Q9SZX8|PMTH_ARATH^Q9SZX8^Q:121-810,H:1-223^58.44%ID^E:1e-82^RecName: Full=Probable methyltransferase PMT17;^Eukaryota; Viridiplantae; Streptophyta; Embryophyta; Tracheophyta; Spermatophyta; Magnoliophyta; eudicotyledons; Gunneridae; Pentapetalae; rosids; malvids; Brassicales; Brassicaceae; Camelineae; Arabidopsis	.	PF03141.11^Methyltransf_29^Putative S-adenosyl-L-methionine-dependent methyltransferase^149-270^E:2.2e-48	.	.	.	GO:0005789^cellular_component^endoplasmic reticulum membrane`GO:0016021^cellular_component^integral component of membrane`GO:0008168^molecular_function^methyltransferase activity	GO:0008168^molecular_function^methyltransferase activity	.	.
comp1763_c0	comp1763_c0_seq1	.	.	.	m.1355	1425-1916[-]	sp|Q9FX01|HSDD1_ARATH^Q9FX01^Q:55-465,H:20-156^70.8%ID^E:2e-60^RecName: Full=3beta-hydroxysteroid-dehydrogenase/decarboxylase isoform 1;^Eukaryota; Viridiplantae; Streptophyta; Embryophyta; Tracheophyta; Spermatophyta; Magnoliophyta; eudicotyledons; Gunneridae; Pentapetalae; rosids; malvids; Brassicales; Brassicaceae; Camelineae; Arabidopsis	.	PF01073.14^3Beta_HSD^3-beta hydroxysteroid dehydrogenase/isomerase family^12-158^E:5.1e-34`PF01370.16^Epimerase^NAD dependent epimerase/dehydratase family^12-152^E:7.9e-16`PF13460.1^NAD_binding_10^NADH(P)-binding^12-141^E:6.7e-09`PF02719.10^Polysacc_synt_2^Polysaccharide biosynthesis protein^12-132^E:1.2e-08`PF05368.8^NmrA^NmrA-like family^12-133^E:4.5e-07`PF04321.12^RmlD_sub_bind^RmlD substrate …	.	.	COG0451^Nad-dependent epimerase dehydratase	GO:0005789^cellular_component^endoplasmic reticulum membrane`GO:0016021^cellular_component^integral component of membrane`GO:0016020^cellular_component^membrane`GO:0003854^molecular_function^3-beta-hydroxy-delta5-steroid dehydrogenase activity`GO:0047012^molecular_function^sterol-4-alpha-carboxylate 3-dehydrogenase (decarboxylating) activity`GO:0016126^biological_process^sterol biosynthetic proce…	GO:0003854^molecular_function^3-beta-hydroxy-delta5-steroid dehydrogenase activity`GO:0016616^molecular_function^oxidoreductase activity, acting on the CH-OH group of donors, NAD or NADP as acceptor`GO:0006694^biological_process^steroid biosynthetic process`GO:0055114^biological_process^oxidation-reduction process`GO:0003824^molecular_function^catalytic activity`GO:0050662^molecular_function^coen…	.	.
comp1763_c0	comp1763_c0_seq1	.	.	.	m.1356	1647-1979[+]	sp|Q9FX01|HSDD1_ARATH^Q9FX01^Q:216-1,H:20-91^61.11%ID^E:2e-21^RecName: Full=3beta-hydroxysteroid-dehydrogenase/decarboxylase isoform 1;^Eukaryota; Viridiplantae; Streptophyta; Embryophyta; Tracheophyta; Spermatophyta; Magnoliophyta; eudicotyledons; Gunneridae; Pentapetalae; rosids; malvids; Brassicales; Brassicaceae; Camelineae; Arabidopsis	.	.	.	.	COG0451^Nad-dependent epimerase dehydratase	GO:0005789^cellular_component^endoplasmic reticulum membrane`GO:0016021^cellular_component^integral component of membrane`GO:0016020^cellular_component^membrane`GO:0003854^molecular_function^3-beta-hydroxy-delta5-steroid dehydrogenase activity`GO:0047012^molecular_function^sterol-4-alpha-carboxylate 3-dehydrogenase (decarboxylating) activity`GO:0016126^biological_process^sterol biosynthetic proce…	.	.	.
comp1763_c0	comp1763_c0_seq1	.	.	.	m.1357	239-562[+]	.	.	.	sigP:1^21^0.559^YES	.	.	.	.	.	.
comp1763_c0	comp1763_c0_seq1	.	.	.	m.1354	265-1422[-]	sp|Q67ZE1|HSDD2_ARATH^Q67ZE1^Q:1-1107,H:173-545^58.71%ID^E:1e-140^RecName: Full=3beta-hydroxysteroid-dehydrogenase/decarboxylase isoform 2;^Eukaryota; Viridiplantae; Streptophyta; Embryophyta; Tracheophyta; Spermatophyta; Magnoliophyta; eudicotyledons; Gunneridae; Pentapetalae; rosids; malvids; Brassicales; Brassicaceae; Camelineae; Arabidopsis	.	PF01073.14^3Beta_HSD^3-beta hydroxysteroid dehydrogenase/isomerase family^2-115^E:2.9e-31`PF01370.16^Epimerase^NAD dependent epimerase/dehydratase family^7-66^E:1.4e-06`PF02453.12^Reticulon^Reticulon^209-367^E:1.1e-29	.	ExpAA=62.47^PredHel=3^Topology=i223-245o249-268i315-337o	COG0451^Nad-dependent epimerase dehydratase	GO:0005789^cellular_component^endoplasmic reticulum membrane`GO:0016021^cellular_component^integral component of membrane`GO:0016020^cellular_component^membrane`GO:0003854^molecular_function^3-beta-hydroxy-delta5-steroid dehydrogenase activity`GO:0047012^molecular_function^sterol-4-alpha-carboxylate 3-dehydrogenase (decarboxylating) activity`GO:0016126^biological_process^sterol biosynthetic proce…	GO:0003854^molecular_function^3-beta-hydroxy-delta5-steroid dehydrogenase activity`GO:0016616^molecular_function^oxidoreductase activity, acting on the CH-OH group of donors, NAD or NADP as acceptor`GO:0006694^biological_process^steroid biosynthetic process`GO:0055114^biological_process^oxidation-reduction process`GO:0003824^molecular_function^catalytic activity`GO:0050662^molecular_function^coen…	.	.
comp1763_c0	comp1763_c0_seq2	.	.	.	m.1360	239-562[+]	.	.	.	sigP:1^21^0.559^YES	.	.	.	.	.	.
comp1763_c0	comp1763_c0_seq2	.	.	.	m.1359	1666-1998[+]	sp|Q9FX01|HSDD1_ARATH^Q9FX01^Q:216-1,H:20-91^61.11%ID^E:2e-21^RecName: Full=3beta-hydroxysteroid-dehydrogenase/decarboxylase isoform 1;^Eukaryota; Viridiplantae; Streptophyta; Embryophyta; Tracheophyta; Spermatophyta; Magnoliophyta; eudicotyledons; Gunneridae; Pentapetalae; rosids; malvids; Brassicales; Brassicaceae; Camelineae; Arabidopsis	.	.	.	.	COG0451^Nad-dependent epimerase dehydratase	GO:0005789^cellular_component^endoplasmic reticulum membrane`GO:0016021^cellular_component^integral component of membrane`GO:0016020^cellular_component^membrane`GO:0003854^molecular_function^3-beta-hydroxy-delta5-steroid dehydrogenase activity`GO:0047012^molecular_function^sterol-4-alpha-carboxylate 3-dehydrogenase (decarboxylating) activity`GO:0016126^biological_process^sterol biosynthetic proce…	.	.	.
comp1763_c0	comp1763_c0_seq2	.	.	.	m.1358	265-1935[-]	sp|Q67ZE1|HSDD2_ARATH^Q67ZE1^Q:55-1620,H:20-545^61.98%ID^E:0^RecName: Full=3beta-hydroxysteroid-dehydrogenase/decarboxylase isoform 2;^Eukaryota; Viridiplantae; Streptophyta; Embryophyta; Tracheophyta; Spermatophyta; Magnoliophyta; eudicotyledons; Gunneridae; Pentapetalae; rosids; malvids; Brassicales; Brassicaceae; Camelineae; Arabidopsis	.	PF01073.14^3Beta_HSD^3-beta hydroxysteroid dehydrogenase/isomerase family^12-286^E:1e-78`PF01370.16^Epimerase^NAD dependent epimerase/dehydratase family^12-237^E:1.1e-31`PF13460.1^NAD_binding_10^NADH(P)-binding^12-195^E:1.8e-11`PF02719.10^Polysacc_synt_2^Polysaccharide biosynthesis protein^12-132^E:2e-07`PF05368.8^NmrA^NmrA-like family^12-133^E:8.4e-06`PF07993.7^NAD_binding_4^Male sterility prote…	.	ExpAA=65.37^PredHel=3^Topology=o390-412i419-438o491-513i	COG0451^Nad-dependent epimerase dehydratase	GO:0005789^cellular_component^endoplasmic reticulum membrane`GO:0016021^cellular_component^integral component of membrane`GO:0016020^cellular_component^membrane`GO:0003854^molecular_function^3-beta-hydroxy-delta5-steroid dehydrogenase activity`GO:0047012^molecular_function^sterol-4-alpha-carboxylate 3-dehydrogenase (decarboxylating) activity`GO:0016126^biological_process^sterol biosynthetic proce…	GO:0003854^molecular_function^3-beta-hydroxy-delta5-steroid dehydrogenase activity`GO:0016616^molecular_function^oxidoreductase activity, acting on the CH-OH group of donors, NAD or NADP as acceptor`GO:0006694^biological_process^steroid biosynthetic process`GO:0055114^biological_process^oxidation-reduction process`GO:0003824^molecular_function^catalytic activity`GO:0050662^molecular_function^coen…	.	.
comp1764_c0	comp1764_c0_seq1	.	.	.	m.1361	3-3743[+]	sp|F4IAE9|Y1591_ARATH^F4IAE9^Q:757-3738,H:229-1210^63.97%ID^E:0^RecName: Full=ATPase family AAA domain-containing protein At1g05910;^Eukaryota; Viridiplantae; Streptophyta; Embryophyta; Tracheophyta; Spermatophyta; Magnoliophyta; eudicotyledons; Gunneridae; Pentapetalae; rosids; malvids; Brassicales; Brassicaceae; Camelineae; Arabidopsis`sp|F4IAE9|Y1591_ARATH^F4IAE9^Q:163-510,H:16-134^52.89%ID^E:…	.	PF01695.12^IstB_IS21^IstB-like ATP binding protein^440-527^E:6.2e-08`PF07728.9^AAA_5^AAA domain (dynein-related subfamily)^442-518^E:0.00013`PF00004.24^AAA^ATPase family associated with various cellular activities (AAA)^443-578^E:1.4e-39`PF07724.9^AAA_2^AAA domain (Cdc48 subfamily)^443-541^E:6.5e-05`PF00439.20^Bromodomain^Bromodomain^930-1003^E:8.6e-16	.	.	COG0464^Aaa atpase	GO:0005524^molecular_function^ATP binding`GO:0017111^molecular_function^nucleoside-triphosphatase activity	GO:0005524^molecular_function^ATP binding`GO:0016887^molecular_function^ATPase activity`GO:0005515^molecular_function^protein binding	.	.
comp1764_c0	comp1764_c0_seq2	.	.	.	m.1366	3-3728[+]	sp|F4IAE9|Y1591_ARATH^F4IAE9^Q:757-3723,H:229-1210^64.63%ID^E:0^RecName: Full=ATPase family AAA domain-containing protein At1g05910;^Eukaryota; Viridiplantae; Streptophyta; Embryophyta; Tracheophyta; Spermatophyta; Magnoliophyta; eudicotyledons; Gunneridae; Pentapetalae; rosids; malvids; Brassicales; Brassicaceae; Camelineae; Arabidopsis`sp|F4IAE9|Y1591_ARATH^F4IAE9^Q:163-510,H:16-134^52.89%ID^E:…	.	PF01695.12^IstB_IS21^IstB-like ATP binding protein^440-527^E:6.2e-08`PF07728.9^AAA_5^AAA domain (dynein-related subfamily)^442-518^E:0.00013`PF00004.24^AAA^ATPase family associated with various cellular activities (AAA)^443-578^E:1.4e-39`PF07724.9^AAA_2^AAA domain (Cdc48 subfamily)^443-541^E:6.5e-05`PF00439.20^Bromodomain^Bromodomain^930-1003^E:8.6e-16	.	.	COG0464^Aaa atpase	GO:0005524^molecular_function^ATP binding`GO:0017111^molecular_function^nucleoside-triphosphatase activity	GO:0005524^molecular_function^ATP binding`GO:0016887^molecular_function^ATPase activity`GO:0005515^molecular_function^protein binding	.	.
comp1766_c0	comp1766_c0_seq1	.	.	.	m.1371	193-1773[+]	.	.	PF00646.28^F-box^F-box domain^54-83^E:0.001`PF07723.8^LRR_2^Leucine Rich Repeat^227-249^E:0.21	.	.	.	.	GO:0005515^molecular_function^protein binding	.	.
comp1766_c0	comp1766_c0_seq2	.	.	.	m.1373	193-1269[+]	.	.	PF00646.28^F-box^F-box domain^54-83^E:0.00062`PF07723.8^LRR_2^Leucine Rich Repeat^227-249^E:0.13	.	.	.	.	GO:0005515^molecular_function^protein binding	.	.
comp1767_c0	comp1767_c0_seq1	.	.	.	m.1375	173-1813[-]	sp|Q99315|YG31B_YEAST^Q99315^Q:1-1335,H:982-1444^31.57%ID^E:1e-63^RecName: Full=Transposon Ty3-G Gag-Pol polyprotein;^Eukaryota; Fungi; Dikarya; Ascomycota; Saccharomycotina; Saccharomycetes; Saccharomycetales; Saccharomycetaceae; Saccharomyces	.	PF09337.5^zf-H2C2^His(2)-Cys(2) zinc finger^112-146^E:1.6e-05`PF00665.21^rve^Integrase core domain^165-280^E:9.3e-21`PF00385.19^Chromo^Chromo (CHRromatin Organisation MOdifier) domain^469-520^E:1.6e-10	.	.	COG2801^Retrotransposon protein	GO:0005737^cellular_component^cytoplasm`GO:0005634^cellular_component^nucleus`GO:0000943^cellular_component^retrotransposon nucleocapsid`GO:0004190^molecular_function^aspartic-type endopeptidase activity`GO:0005524^molecular_function^ATP binding`GO:0003677^molecular_function^DNA binding`GO:0003887^molecular_function^DNA-directed DNA polymerase activity`GO:0008233^molecular_function^peptidase acti…	GO:0015074^biological_process^DNA integration	.	.
comp1767_c0	comp1767_c0_seq1	.	.	.	m.1376	1627-2097[-]	sp|P04323|POL3_DROME^P04323^Q:1-219,H:502-574^42.47%ID^E:2e-10^RecName: Full=Retrovirus-related Pol polyprotein from transposon 17.6;^Eukaryota; Metazoa; Ecdysozoa; Arthropoda; Hexapoda; Insecta; Pterygota; Neoptera; Endopterygota; Diptera; Brachycera; Muscomorpha; Ephydroidea; Drosophilidae; Drosophila; Sophophora	.	.	.	.	.	GO:0004190^molecular_function^aspartic-type endopeptidase activity`GO:0004519^molecular_function^endonuclease activity`GO:0003723^molecular_function^RNA binding`GO:0003964^molecular_function^RNA-directed DNA polymerase activity`GO:0015074^biological_process^DNA integration	.	.	.
comp1768_c0	comp1768_c0_seq1	.	.	.	m.1377	155-1162[-]	sp|Q9GKX6|GALM_PIG^Q9GKX6^Q:4-1005,H:16-341^48.51%ID^E:2e-100^RecName: Full=Aldose 1-epimerase;^Eukaryota; Metazoa; Chordata; Craniata; Vertebrata; Euteleostomi; Mammalia; Eutheria; Laurasiatheria; Cetartiodactyla; Suina; Suidae; Sus	.	PF01263.15^Aldose_epim^Aldose 1-epimerase^7-331^E:1.1e-96	.	.	COG2017^converts alpha-aldose to the beta-anomer. It is active on D-glucose, L-arabinose, D-xylose, D-galactose, maltose and lactose (By similarity)	GO:0005737^cellular_component^cytoplasm`GO:0004034^molecular_function^aldose 1-epimerase activity`GO:0030246^molecular_function^carbohydrate binding`GO:0019318^biological_process^hexose metabolic process	GO:0016853^molecular_function^isomerase activity`GO:0005975^biological_process^carbohydrate metabolic process	.	.
comp1769_c0	comp1769_c0_seq1	.	.	.	.	.	.	.	.	.	.	.	.	.	.	.
comp1769_c0	comp1769_c0_seq2	.	.	.	.	.	.	.	.	.	.	.	.	.	.	.
comp1770_c0	comp1770_c0_seq1	.	.	.	m.1384	106-2352[-]	sp|Q9LK39|AAE16_ARATH^Q9LK39^Q:193-2244,H:44-722^65.31%ID^E:0^RecName: Full=Probable acyl-activating enzyme 16, chloroplastic;^Eukaryota; Viridiplantae; Streptophyta; Embryophyta; Tracheophyta; Spermatophyta; Magnoliophyta; eudicotyledons; Gunneridae; Pentapetalae; rosids; malvids; Brassicales; Brassicaceae; Camelineae; Arabidopsis	.	PF00501.23^AMP-binding^AMP-binding enzyme^138-648^E:2.4e-99	sigP:1^21^0.513^YES	.	COG1022^Amp-dependent synthetase and ligase	GO:0009941^cellular_component^chloroplast envelope`GO:0016874^molecular_function^ligase activity`GO:0006631^biological_process^fatty acid metabolic process	GO:0003824^molecular_function^catalytic activity`GO:0008152^biological_process^metabolic process	.	.
comp1771_c0	comp1771_c0_seq1	.	.	.	.	.	.	.	.	.	.	.	.	.	.	.
comp1771_c0	comp1771_c0_seq2	.	.	.	.	.	.	.	.	.	.	.	.	.	.	.
comp1772_c0	comp1772_c0_seq1	.	.	.	m.1390	1-1518[+]	sp|Q8LG53|UN932_ARATH^Q8LG53^Q:163-1437,H:22-448^66.04%ID^E:2e-178^RecName: Full=UNC93-like protein 2;^Eukaryota; Viridiplantae; Streptophyta; Embryophyta; Tracheophyta; Spermatophyta; Magnoliophyta; eudicotyledons; Gunneridae; Pentapetalae; rosids; malvids; Brassicales; Brassicaceae; Camelineae; Arabidopsis	.	PF07690.11^MFS_1^Major Facilitator Superfamily^96-442^E:2.1e-11`PF05978.11^UNC-93^Ion channel regulatory protein UNC-93^105-211^E:2.3e-12	.	ExpAA=238.59^PredHel=11^Topology=i67-89o104-126i131-148o154-176i189-211o226-248i277-299o319-341i348-370o393-415i456-478o	.	GO:0016021^cellular_component^integral component of membrane	GO:0055085^biological_process^transmembrane transport`GO:0016021^cellular_component^integral component of membrane	.	.
comp1772_c0	comp1772_c0_seq1	.	.	.	m.1389	3-1565[+]	sp|Q8LG53|UN932_ARATH^Q8LG53^Q:161-1435,H:22-448^66.04%ID^E:4e-178^RecName: Full=UNC93-like protein 2;^Eukaryota; Viridiplantae; Streptophyta; Embryophyta; Tracheophyta; Spermatophyta; Magnoliophyta; eudicotyledons; Gunneridae; Pentapetalae; rosids; malvids; Brassicales; Brassicaceae; Camelineae; Arabidopsis	.	.	.	.	.	GO:0016021^cellular_component^integral component of membrane	.	.	.
comp1772_c0	comp1772_c0_seq2	.	.	.	m.1392	1-1296[+]	sp|Q8LG53|UN932_ARATH^Q8LG53^Q:163-1281,H:22-396^64.27%ID^E:3e-147^RecName: Full=UNC93-like protein 2;^Eukaryota; Viridiplantae; Streptophyta; Embryophyta; Tracheophyta; Spermatophyta; Magnoliophyta; eudicotyledons; Gunneridae; Pentapetalae; rosids; malvids; Brassicales; Brassicaceae; Camelineae; Arabidopsis	.	PF07690.11^MFS_1^Major Facilitator Superfamily^95-409^E:9.1e-14`PF05978.11^UNC-93^Ion channel regulatory protein UNC-93^105-212^E:1.8e-12	.	ExpAA=210.98^PredHel=10^Topology=i67-89o104-126i131-148o154-176i189-211o226-248i277-299o319-341i348-370o393-415i	.	GO:0016021^cellular_component^integral component of membrane	GO:0055085^biological_process^transmembrane transport`GO:0016021^cellular_component^integral component of membrane	.	.
comp1772_c0	comp1772_c0_seq2	.	.	.	m.1391	3-1319[+]	sp|Q8LG53|UN932_ARATH^Q8LG53^Q:161-1279,H:22-396^64.27%ID^E:4e-147^RecName: Full=UNC93-like protein 2;^Eukaryota; Viridiplantae; Streptophyta; Embryophyta; Tracheophyta; Spermatophyta; Magnoliophyta; eudicotyledons; Gunneridae; Pentapetalae; rosids; malvids; Brassicales; Brassicaceae; Camelineae; Arabidopsis	.	.	.	.	.	GO:0016021^cellular_component^integral component of membrane	.	.	.
comp1773_c0	comp1773_c0_seq1	.	.	.	m.1393	151-1299[-]	sp|Q8W3M6|UBCP_ARATH^Q8W3M6^Q:190-1143,H:22-339^72.27%ID^E:7e-148^RecName: Full=Ubiquitin-like domain-containing CTD phosphatase;^Eukaryota; Viridiplantae; Streptophyta; Embryophyta; Tracheophyta; Spermatophyta; Magnoliophyta; eudicotyledons; Gunneridae; Pentapetalae; rosids; malvids; Brassicales; Brassicaceae; Camelineae; Arabidopsis	.	PF00240.18^ubiquitin^Ubiquitin family^73-121^E:3.9e-06`PF03031.13^NIF^NLI interacting factor-like phosphatase^197-361^E:6.7e-26	.	.	.	GO:0005634^cellular_component^nucleus`GO:0004721^molecular_function^phosphoprotein phosphatase activity	GO:0005515^molecular_function^protein binding	.	.
comp1774_c0	comp1774_c0_seq1	.	.	.	.	.	.	.	.	.	.	.	.	.	.	.
comp1774_c0	comp1774_c0_seq2	.	.	.	m.1396	1-357[+]	.	.	PF06972.6^DUF1296^Protein of unknown function (DUF1296)^30-89^E:2.7e-32	.	.	.	.	.	.	.
comp1775_c0	comp1775_c0_seq1	.	.	.	.	.	.	.	.	.	.	.	.	.	.	.
comp1775_c0	comp1775_c0_seq2	.	.	.	m.1401	324-983[-]	.	.	.	.	ExpAA=88.16^PredHel=4^Topology=i28-50o99-121i128-150o160-182i	.	.	.	.	.
comp1776_c0	comp1776_c0_seq1	.	.	.	.	.	.	.	.	.	.	.	.	.	.	.
comp1777_c0	comp1777_c0_seq1	.	.	.	m.1402	507-5075[+]	.	.	PF07765.7^KIP1^KIP1-like protein^14-87^E:7.6e-38	.	.	.	.	.	.	.
comp1778_c0	comp1778_c0_seq1	.	.	.	m.1405	329-1351[-]	sp|Q9LRR6|CID9_ARATH^Q9LRR6^Q:151-1008,H:49-322^58.42%ID^E:5e-109^RecName: Full=Polyadenylate-binding protein-interacting protein 9;^Eukaryota; Viridiplantae; Streptophyta; Embryophyta; Tracheophyta; Spermatophyta; Magnoliophyta; eudicotyledons; Gunneridae; Pentapetalae; rosids; malvids; Brassicales; Brassicaceae; Camelineae; Arabidopsis	.	PF07145.10^PAM2^Ataxin-2 C-terminal region^60-74^E:1e-05`PF14259.1^RRM_6^RNA recognition motif (a.k.a. RRM, RBD, or RNP domain)^157-219^E:1.3e-11`PF00076.17^RRM_1^RNA recognition motif. (a.k.a. RRM, RBD, or RNP domain)^157-219^E:1.4e-11`PF14259.1^RRM_6^RNA recognition motif (a.k.a. RRM, RBD, or RNP domain)^254-317^E:1.8e-09`PF00076.17^RRM_1^RNA recognition motif. (a.k.a. RRM, RBD, or RNP domain)^…	.	.	.	GO:0003676^molecular_function^nucleic acid binding`GO:0000166^molecular_function^nucleotide binding	GO:0003676^molecular_function^nucleic acid binding	.	.
comp1778_c0	comp1778_c0_seq2	.	.	.	m.1408	329-1459[-]	sp|Q9LRR6|CID9_ARATH^Q9LRR6^Q:259-1116,H:49-322^58.42%ID^E:2e-108^RecName: Full=Polyadenylate-binding protein-interacting protein 9;^Eukaryota; Viridiplantae; Streptophyta; Embryophyta; Tracheophyta; Spermatophyta; Magnoliophyta; eudicotyledons; Gunneridae; Pentapetalae; rosids; malvids; Brassicales; Brassicaceae; Camelineae; Arabidopsis	.	PF07145.10^PAM2^Ataxin-2 C-terminal region^96-110^E:1.2e-05`PF14259.1^RRM_6^RNA recognition motif (a.k.a. RRM, RBD, or RNP domain)^193-255^E:1.6e-11`PF00076.17^RRM_1^RNA recognition motif. (a.k.a. RRM, RBD, or RNP domain)^193-255^E:1.6e-11`PF14259.1^RRM_6^RNA recognition motif (a.k.a. RRM, RBD, or RNP domain)^290-353^E:2.2e-09`PF00076.17^RRM_1^RNA recognition motif. (a.k.a. RRM, RBD, or RNP domai…	.	.	.	GO:0003676^molecular_function^nucleic acid binding`GO:0000166^molecular_function^nucleotide binding	GO:0003676^molecular_function^nucleic acid binding	.	.
[truncated: 63,222 more rows]
