# Supplementary material for: Comparative transcriptome analysis within the Lolium/Festuca species complex reveals high sequence conservation
Source: BMC Genomics. 2015 Mar 28;16(1):249. doi: 10.1186/s12864-015-1447-y (PMC4389671; doi:10.1186/s12864-015-1447-y)
Supplement: Additional file 5 — Table S5. Biological Process Annotation of 100% id groups. [file 12864_2015_1447_MOESM5_ESM.xlsx]

## Sheet: DAVID_100_GO_BP
ID	Gene Name	Species	GOTERM_BP_FAT
P34893	10 kDa chaperonin	Arabidopsis thaliana	GO:0006457~protein folding,GO:0009266~response to temperature stimulus,GO:0009408~response to heat,GO:0009628~response to abiotic stimulus,
O48780	3-ketoacyl-CoA synthase 11	Arabidopsis thaliana	GO:0006631~fatty acid metabolic process,GO:0006633~fatty acid biosynthetic process,GO:0008610~lipid biosynthetic process,GO:0009266~response to temperature stimulus,GO:0009314~response to radiation,GO:0009409~response to cold,GO:0009416~response to light stimulus,GO:0009628~response to abiotic stimulus,GO:0016053~organic acid biosynthetic process,GO:0046394~carboxylic acid biosynthetic process,
P52410	3-oxoacyl-[acyl-carrier-protein] synthase I, chloroplastic	Arabidopsis thaliana	GO:0006631~fatty acid metabolic process,GO:0006633~fatty acid biosynthetic process,GO:0008610~lipid biosynthetic process,GO:0016053~organic acid biosynthetic process,GO:0046394~carboxylic acid biosynthetic process,
P56802	30S ribosomal protein S11, chloroplastic	Arabidopsis thaliana	GO:0006412~translation,
P56807	30S ribosomal protein S18, chloroplastic	Arabidopsis thaliana	GO:0006412~translation,
P56797	30S ribosomal protein S2, chloroplastic	Arabidopsis thaliana	GO:0006412~translation,
P56799	30S ribosomal protein S4, chloroplastic; Ribosomal protein S4, mitochondrial	Arabidopsis thaliana	GO:0006412~translation,
Q67ZE1	3beta-hydroxysteroid-dehydrogenase/decarboxylase isoform 2	Arabidopsis thaliana	GO:0006694~steroid biosynthetic process,GO:0008202~steroid metabolic process,GO:0008610~lipid biosynthetic process,GO:0016125~sterol metabolic process,GO:0016126~sterol biosynthetic process,GO:0055114~oxidation reduction,
Q9SW09	40S ribosomal protein S10-1	Arabidopsis thaliana	GO:0006412~translation,
P42036	40S ribosomal protein S14-3	Arabidopsis thaliana	GO:0006412~translation,
Q9SQZ1	40S ribosomal protein S17-3	Arabidopsis thaliana	GO:0006412~translation,
Q5PNZ9	40S ribosomal protein S18	Arabidopsis thaliana	GO:0006412~translation,GO:0006413~translational initiation,
Q5PNZ9	40S ribosomal protein S18	Arabidopsis thaliana	GO:0006412~translation,GO:0006413~translational initiation,
Q5PNZ9	40S ribosomal protein S18	Arabidopsis thaliana	GO:0006412~translation,GO:0006413~translational initiation,
Q3E902	40S ribosomal protein S21-2	Arabidopsis thaliana	GO:0006412~translation,GO:0022613~ribonucleoprotein complex biogenesis,GO:0042254~ribosome biogenesis,
P49206	40S ribosomal protein S26-1	Arabidopsis thaliana	GO:0006412~translation,GO:0022613~ribonucleoprotein complex biogenesis,GO:0042254~ribosome biogenesis,
Q8VYK6	40S ribosomal protein S4-3	Arabidopsis thaliana	GO:0006412~translation,
P51430	40S ribosomal protein S6-2	Arabidopsis thaliana	GO:0003006~reproductive developmental process,GO:0006412~translation,GO:0009791~post-embryonic development,GO:0009793~embryonic development ending in seed dormancy,GO:0010154~fruit development,GO:0048316~seed development,GO:0048608~reproductive structure development,
Q8H173	40S ribosomal protein Sa-2	Arabidopsis thaliana	GO:0006412~translation,
P92959	50S ribosomal protein L24, chloroplastic	Arabidopsis thaliana	GO:0006412~translation,
Q9M076	6-phosphofructokinase 6	Arabidopsis thaliana	GO:0005996~monosaccharide metabolic process,GO:0006006~glucose metabolic process,GO:0006007~glucose catabolic process,GO:0006091~generation of precursor metabolites and energy,GO:0006096~glycolysis,GO:0016052~carbohydrate catabolic process,GO:0019318~hexose metabolic process,GO:0019320~hexose catabolic process,GO:0044275~cellular carbohydrate catabolic process,GO:0046164~alcohol catabolic process…
Q9SVR0	60S ribosomal protein L13a-3	Arabidopsis thaliana	GO:0006412~translation,
Q93VI3	60S ribosomal protein L17-1	Arabidopsis thaliana	GO:0006412~translation,
Q1H559	60S ribosomal protein L23	Arabidopsis thaliana	GO:0006412~translation,
Q1H559	60S ribosomal protein L23	Arabidopsis thaliana	GO:0006412~translation,
Q1H559	60S ribosomal protein L23	Arabidopsis thaliana	GO:0003006~reproductive developmental process,GO:0006412~translation,GO:0009791~post-embryonic development,GO:0009793~embryonic development ending in seed dormancy,GO:0010154~fruit development,GO:0048316~seed development,GO:0048608~reproductive structure development,
Q9M3C3	60S ribosomal protein L23a-2	Arabidopsis thaliana	GO:0006412~translation,GO:0006979~response to oxidative stress,GO:0009266~response to temperature stimulus,GO:0009314~response to radiation,GO:0009409~response to cold,GO:0009416~response to light stimulus,GO:0009628~response to abiotic stimulus,GO:0009642~response to light intensity,GO:0009644~response to high light intensity,GO:0022613~ribonucleoprotein complex biogenesis,GO:0042254~ribosome bi…
P51414	60S ribosomal protein L26-1	Arabidopsis thaliana	GO:0006412~translation,GO:0009266~response to temperature stimulus,GO:0009409~response to cold,GO:0009628~response to abiotic stimulus,
P51420	60S ribosomal protein L31-3	Arabidopsis thaliana	GO:0006412~translation,GO:0022613~ribonucleoprotein complex biogenesis,GO:0042254~ribosome biogenesis,
Q42351	60S ribosomal protein L34-1	Arabidopsis thaliana	GO:0006412~translation,GO:0022613~ribonucleoprotein complex biogenesis,GO:0042254~ribosome biogenesis,
Q9M352	60S ribosomal protein L36-2	Arabidopsis thaliana	GO:0006412~translation,
O23290	60S ribosomal protein L36a	Arabidopsis thaliana	GO:0006412~translation,
O23290	60S ribosomal protein L36a	Arabidopsis thaliana	GO:0006412~translation,
P49227	60S ribosomal protein L5-2	Arabidopsis thaliana	GO:0006412~translation,GO:0008283~cell proliferation,GO:0009965~leaf morphogenesis,GO:0010016~shoot morphogenesis,GO:0022613~ribonucleoprotein complex biogenesis,GO:0022621~shoot system development,GO:0042254~ribosome biogenesis,GO:0048366~leaf development,GO:0048367~shoot development,GO:0048827~phyllome development,
Q5W7F2	ADP-ribosylation factor GTPase-activating protein AGD3	Arabidopsis thaliana	GO:0003002~regionalization,GO:0007389~pattern specification process,GO:0009719~response to endogenous stimulus,GO:0009725~response to hormone stimulus,GO:0009733~response to auxin stimulus,GO:0009965~leaf morphogenesis,GO:0010016~shoot morphogenesis,GO:0010033~response to organic substance,GO:0010051~xylem and phloem pattern formation,GO:0010087~phloem or xylem histogenesis,GO:0022621~shoot syste…
Q8GWK2	AP2-like ethylene-responsive transcription factor At2g41710	Arabidopsis thaliana	GO:0000160~two-component signal transduction system (phosphorelay),GO:0006350~transcription,GO:0006355~regulation of transcription, DNA-dependent,GO:0007242~intracellular signaling cascade,GO:0009719~response to endogenous stimulus,GO:0009723~response to ethylene stimulus,GO:0009725~response to hormone stimulus,GO:0009755~hormone-mediated signaling,GO:0009873~ethylene mediated signaling pathway,G…
Q93V56	AT1G01050	Arabidopsis thaliana	GO:0006793~phosphorus metabolic process,GO:0006796~phosphate metabolic process,
Q8VZ23	AT1G04420	Arabidopsis thaliana	GO:0055114~oxidation reduction,
Q9MB58	AT1G07110	Arabidopsis thaliana	GO:0005996~monosaccharide metabolic process,GO:0006000~fructose metabolic process,GO:0006003~fructose 2,6-bisphosphate metabolic process,GO:0019318~hexose metabolic process,
Q9LNW1	AT1G07410	Arabidopsis thaliana	GO:0006886~intracellular protein transport,GO:0006913~nucleocytoplasmic transport,GO:0007242~intracellular signaling cascade,GO:0007264~small GTPase mediated signal transduction,GO:0008104~protein localization,GO:0015031~protein transport,GO:0034613~cellular protein localization,GO:0045184~establishment of protein localization,GO:0046907~intracellular transport,GO:0051169~nuclear transport,GO:007…
O80526	AT1G09430	Arabidopsis thaliana	GO:0006084~acetyl-CoA metabolic process,GO:0006085~acetyl-CoA biosynthetic process,GO:0006732~coenzyme metabolic process,GO:0009108~coenzyme biosynthetic process,GO:0051186~cofactor metabolic process,GO:0051188~cofactor biosynthetic process,
Q8LFJ6	AT1G11475	Arabidopsis thaliana	GO:0006350~transcription,GO:0045449~regulation of transcription,
Q8LA16	AT1G14510	Arabidopsis thaliana	GO:0006355~regulation of transcription, DNA-dependent,GO:0045449~regulation of transcription,GO:0051252~regulation of RNA metabolic process,
Q9M9E1	AT1G15520	Arabidopsis thaliana	GO:0006811~ion transport,GO:0006812~cation transport,GO:0006855~multidrug transport,GO:0006952~defense response,GO:0009719~response to endogenous stimulus,GO:0009723~response to ethylene stimulus,GO:0009725~response to hormone stimulus,GO:0009751~response to salicylic acid stimulus,GO:0009753~response to jasmonic acid stimulus,GO:0010033~response to organic substance,GO:0010193~response to ozone,…
Q5E924	AT1G16300	Arabidopsis thaliana	GO:0005996~monosaccharide metabolic process,GO:0006006~glucose metabolic process,GO:0006007~glucose catabolic process,GO:0006091~generation of precursor metabolites and energy,GO:0006096~glycolysis,GO:0016052~carbohydrate catabolic process,GO:0019318~hexose metabolic process,GO:0019320~hexose catabolic process,GO:0022622~root system development,GO:0044275~cellular carbohydrate catabolic process,G…
Q93YN1	AT1G16670	Arabidopsis thaliana	GO:0006468~protein amino acid phosphorylation,GO:0006793~phosphorus metabolic process,GO:0006796~phosphate metabolic process,GO:0016310~phosphorylation,
Q6R0C4	AT1G17950	Arabidopsis thaliana	GO:0006355~regulation of transcription, DNA-dependent,GO:0009719~response to endogenous stimulus,GO:0009725~response to hormone stimulus,GO:0009737~response to abscisic acid stimulus,GO:0010033~response to organic substance,GO:0045449~regulation of transcription,GO:0051252~regulation of RNA metabolic process,
Q8L835	AT1G18070	Arabidopsis thaliana	GO:0006412~translation,GO:0006415~translational termination,GO:0022411~cellular component disassembly,GO:0032984~macromolecular complex disassembly,GO:0034621~cellular macromolecular complex subunit organization,GO:0034623~cellular macromolecular complex disassembly,GO:0043241~protein complex disassembly,GO:0043624~cellular protein complex disassembly,GO:0043933~macromolecular complex subunit org…
Q8S905	AT1G18370	Arabidopsis thaliana	GO:0007017~microtubule-based process,GO:0007018~microtubule-based movement,
Q2HIK4	AT1G29990	Arabidopsis thaliana	GO:0000226~microtubule cytoskeleton organization,GO:0006457~protein folding,GO:0007010~cytoskeleton organization,GO:0007017~microtubule-based process,GO:0030865~cortical cytoskeleton organization,GO:0031122~cytoplasmic microtubule organization,GO:0043622~cortical microtubule organization,
Q9SA00	AT1G34780	Arabidopsis thaliana	GO:0019725~cellular homeostasis,GO:0042592~homeostatic process,GO:0045454~cell redox homeostasis,
Q9FX99	AT1G49730	Arabidopsis thaliana	GO:0006468~protein amino acid phosphorylation,GO:0006793~phosphorus metabolic process,GO:0006796~phosphate metabolic process,GO:0016310~phosphorylation,
Q9MAH1	AT1G53300	Arabidopsis thaliana	GO:0019725~cellular homeostasis,GO:0042592~homeostatic process,GO:0045454~cell redox homeostasis,
Q9SGT8	AT1G56120	Arabidopsis thaliana	GO:0006468~protein amino acid phosphorylation,GO:0006793~phosphorus metabolic process,GO:0006796~phosphate metabolic process,GO:0016310~phosphorylation,
Q42400	AT1G58360	Arabidopsis thaliana	GO:0006865~amino acid transport,GO:0009624~response to nematode,GO:0015804~neutral amino acid transport,GO:0015837~amine transport,GO:0015849~organic acid transport,GO:0043090~amino acid import,GO:0046942~carboxylic acid transport,
Q9CAM7	AT1G63160	Arabidopsis thaliana	GO:0006259~DNA metabolic process,GO:0006260~DNA replication,
Q8W593	AT1G67280	Arabidopsis thaliana	GO:0009266~response to temperature stimulus,GO:0009409~response to cold,GO:0009628~response to abiotic stimulus,
Q9SX20	AT1G68570	Arabidopsis thaliana	GO:0006857~oligopeptide transport,GO:0015833~peptide transport,
Q0WVJ6	AT1G69545	Arabidopsis thaliana	GO:0006915~apoptosis,GO:0006952~defense response,GO:0006955~immune response,GO:0008219~cell death,GO:0012501~programmed cell death,GO:0016265~death,GO:0045087~innate immune response,
Q94AG2	AT1G71830	Arabidopsis thaliana	GO:0003006~reproductive developmental process,GO:0006468~protein amino acid phosphorylation,GO:0006793~phosphorus metabolic process,GO:0006796~phosphate metabolic process,GO:0007049~cell cycle,GO:0007242~intracellular signaling cascade,GO:0009555~pollen development,GO:0009556~microsporogenesis,GO:0009719~response to endogenous stimulus,GO:0009725~response to hormone stimulus,GO:0009741~response t…
Q9CAI5	AT1G72710	Arabidopsis thaliana	GO:0006468~protein amino acid phosphorylation,GO:0006793~phosphorus metabolic process,GO:0006796~phosphate metabolic process,GO:0016310~phosphorylation,
Q9LQZ4	AT1G75510	Arabidopsis thaliana	GO:0006350~transcription,GO:0006351~transcription, DNA-dependent,GO:0006352~transcription initiation,GO:0006366~transcription from RNA polymerase II promoter,GO:0006367~transcription initiation from RNA polymerase II promoter,GO:0006461~protein complex assembly,GO:0032774~RNA biosynthetic process,GO:0043933~macromolecular complex subunit organization,GO:0065003~macromolecular complex assembly,GO:…
Q84TL5	AT1G75760	Arabidopsis thaliana	GO:0006621~protein retention in ER lumen,GO:0008104~protein localization,GO:0015031~protein transport,GO:0032507~maintenance of protein location in cell,GO:0045184~establishment of protein localization,GO:0045185~maintenance of protein location,GO:0051235~maintenance of location,GO:0051651~maintenance of location in cell,
Q9ZV90	AT1G78720	Arabidopsis thaliana	GO:0008104~protein localization,GO:0009306~protein secretion,GO:0015031~protein transport,GO:0032940~secretion by cell,GO:0045184~establishment of protein localization,GO:0046903~secretion,
O64722	AT2G02540	Arabidopsis thaliana	GO:0006355~regulation of transcription, DNA-dependent,GO:0009891~positive regulation of biosynthetic process,GO:0010557~positive regulation of macromolecule biosynthetic process,GO:0010604~positive regulation of macromolecule metabolic process,GO:0010628~positive regulation of gene expression,GO:0031328~positive regulation of cellular biosynthetic process,GO:0045449~regulation of transcription,GO…
Q9SKF0	AT2G13290	Arabidopsis thaliana	GO:0006486~protein amino acid glycosylation,GO:0006487~protein amino acid N-linked glycosylation,GO:0009100~glycoprotein metabolic process,GO:0009101~glycoprotein biosynthetic process,GO:0043413~biopolymer glycosylation,GO:0070085~glycosylation,
O64477	AT2G19130	Arabidopsis thaliana	GO:0006468~protein amino acid phosphorylation,GO:0006793~phosphorus metabolic process,GO:0006796~phosphate metabolic process,GO:0008037~cell recognition,GO:0009856~pollination,GO:0009875~pollen-pistil interaction,GO:0016310~phosphorylation,GO:0048544~recognition of pollen,GO:0048610~reproductive cellular process,
Q8GWE6	AT2G19560	Arabidopsis thaliana	GO:0000160~two-component signal transduction system (phosphorelay),GO:0007242~intracellular signaling cascade,GO:0009719~response to endogenous stimulus,GO:0009723~response to ethylene stimulus,GO:0009725~response to hormone stimulus,GO:0009755~hormone-mediated signaling,GO:0009873~ethylene mediated signaling pathway,GO:0010033~response to organic substance,GO:0022622~root system development,GO:0…
Q8RWY6	AT2G20190	Arabidopsis thaliana	GO:0000087~M phase of mitotic cell cycle,GO:0000278~mitotic cell cycle,GO:0000279~M phase,GO:0000280~nuclear division,GO:0007049~cell cycle,GO:0007067~mitosis,GO:0008361~regulation of cell size,GO:0010608~posttranscriptional regulation of gene expression,GO:0016049~cell growth,GO:0022402~cell cycle process,GO:0022403~cell cycle phase,GO:0031647~regulation of protein stability,GO:0032535~regulatio…
Q9SIL3	AT2G20560	Arabidopsis thaliana	GO:0006457~protein folding,
O81001	AT2G22840	Arabidopsis thaliana	GO:0022621~shoot system development,GO:0045449~regulation of transcription,GO:0048366~leaf development,GO:0048367~shoot development,GO:0048827~phyllome development,
C0LGK9	AT2G24230	Arabidopsis thaliana	GO:0006468~protein amino acid phosphorylation,GO:0006793~phosphorus metabolic process,GO:0006796~phosphate metabolic process,GO:0007166~cell surface receptor linked signal transduction,GO:0007167~enzyme linked receptor protein signaling pathway,GO:0007169~transmembrane receptor protein tyrosine kinase signaling pathway,GO:0016310~phosphorylation,
Q9XIN0	AT2G27230	Arabidopsis thaliana	GO:0010015~root morphogenesis,GO:0010073~meristem maintenance,GO:0010074~maintenance of meristem identity,GO:0010078~maintenance of root meristem identity,GO:0010479~stele development,GO:0019827~stem cell maintenance,GO:0022622~root system development,GO:0045449~regulation of transcription,GO:0045596~negative regulation of cell differentiation,GO:0048364~root development,GO:0048507~meristem devel…
O64740	AT2G30050	Arabidopsis thaliana	GO:0006900~membrane budding,GO:0016044~membrane organization,GO:0016050~vesicle organization,GO:0016192~vesicle-mediated transport,
O49313	AT2G33220	Arabidopsis thaliana	GO:0009853~photorespiration,GO:0043094~cellular metabolic compound salvage,
O22809	AT2G33590	Arabidopsis thaliana	GO:0006575~cellular amino acid derivative metabolic process,GO:0009698~phenylpropanoid metabolic process,GO:0009699~phenylpropanoid biosynthetic process,GO:0009808~lignin metabolic process,GO:0009809~lignin biosynthetic process,GO:0010035~response to inorganic substance,GO:0010038~response to metal ion,GO:0019438~aromatic compound biosynthetic process,GO:0019748~secondary metabolic process,GO:004…
O80774	AT2G34250	Arabidopsis thaliana	GO:0008104~protein localization,GO:0009306~protein secretion,GO:0015031~protein transport,GO:0032940~secretion by cell,GO:0045184~establishment of protein localization,GO:0046903~secretion,
Q8RV04	AT2G35795	Arabidopsis thaliana	GO:0006457~protein folding,
Q9ZVI9	AT2G38670	Arabidopsis thaliana	GO:0006575~cellular amino acid derivative metabolic process,GO:0006576~biogenic amine metabolic process,GO:0006580~ethanolamine metabolic process,GO:0006644~phospholipid metabolic process,GO:0006646~phosphatidylethanolamine biosynthetic process,GO:0006650~glycerophospholipid metabolic process,GO:0008610~lipid biosynthetic process,GO:0008654~phospholipid biosynthetic process,GO:0009309~amine biosy…
Q8LB54	AT2G40650	Arabidopsis thaliana	GO:0006396~RNA processing,
Q9SJG2	AT2G42960	Arabidopsis thaliana	GO:0006468~protein amino acid phosphorylation,GO:0006793~phosphorus metabolic process,GO:0006796~phosphate metabolic process,GO:0016310~phosphorylation,
Q5PP62	AT2G45130	Arabidopsis thaliana	GO:0009267~cellular response to starvation,GO:0009991~response to extracellular stimulus,GO:0010647~positive regulation of cell communication,GO:0016036~cellular response to phosphate starvation,GO:0031667~response to nutrient levels,GO:0031668~cellular response to extracellular stimulus,GO:0031669~cellular response to nutrient levels,GO:0032101~regulation of response to external stimulus,GO:0032…
Q9ZUZ2	AT2G46700	Arabidopsis thaliana	GO:0006468~protein amino acid phosphorylation,GO:0006793~phosphorus metabolic process,GO:0006796~phosphate metabolic process,GO:0016310~phosphorylation,
O22261	AT2G47490	Arabidopsis thaliana	GO:0006839~mitochondrial transport,GO:0043132~NAD transport,GO:0046907~intracellular transport,GO:0051181~cofactor transport,
Q7DM58	AT2G47800	Arabidopsis thaliana	GO:0006855~multidrug transport,GO:0009414~response to water deprivation,GO:0009415~response to water,GO:0009611~response to wounding,GO:0009624~response to nematode,GO:0009628~response to abiotic stimulus,GO:0010118~stomatal movement,GO:0015893~drug transport,GO:0042493~response to drug,GO:0055085~transmembrane transport,
Q9S7I6	AT3G02130	Arabidopsis thaliana	GO:0000578~embryonic axis specification,GO:0003002~regionalization,GO:0003006~reproductive developmental process,GO:0006468~protein amino acid phosphorylation,GO:0006575~cellular amino acid derivative metabolic process,GO:0006793~phosphorus metabolic process,GO:0006796~phosphate metabolic process,GO:0007166~cell surface receptor linked signal transduction,GO:0007167~enzyme linked receptor protein…
Q9S726	AT3G04790	Arabidopsis thaliana	GO:0005996~monosaccharide metabolic process,GO:0006006~glucose metabolic process,GO:0006007~glucose catabolic process,GO:0006098~pentose-phosphate shunt,GO:0006732~coenzyme metabolic process,GO:0006733~oxidoreduction coenzyme metabolic process,GO:0006739~NADP metabolic process,GO:0006769~nicotinamide metabolic process,GO:0006952~defense response,GO:0009052~pentose-phosphate shunt, non-oxidative b…
Q9SEI2	AT3G05530	Arabidopsis thaliana	GO:0006508~proteolysis,GO:0006511~ubiquitin-dependent protein catabolic process,GO:0009057~macromolecule catabolic process,GO:0009553~embryo sac development,GO:0009555~pollen development,GO:0010498~proteasomal protein catabolic process,GO:0019941~modification-dependent protein catabolic process,GO:0030163~protein catabolic process,GO:0043632~modification-dependent macromolecule catabolic process,…
Q9S7M9	AT3G07680	Arabidopsis thaliana	GO:0006886~intracellular protein transport,GO:0008104~protein localization,GO:0015031~protein transport,GO:0034613~cellular protein localization,GO:0045184~establishment of protein localization,GO:0046907~intracellular transport,GO:0070727~cellular macromolecule localization,
Q0WRS4	AT3G07770	Arabidopsis thaliana	GO:0006457~protein folding,
Q9C9Y9	AT3G08670	Arabidopsis thaliana	GO:0006979~response to oxidative stress,
Q0WNJ6	AT3G11130	Arabidopsis thaliana	GO:0006886~intracellular protein transport,GO:0008104~protein localization,GO:0015031~protein transport,GO:0016192~vesicle-mediated transport,GO:0034613~cellular protein localization,GO:0045184~establishment of protein localization,GO:0046907~intracellular transport,GO:0070727~cellular macromolecule localization,
Q9C7C1	AT3G12090	Arabidopsis thaliana	GO:0007568~aging,
Q9LHG0	AT3G12480	Arabidopsis thaliana	GO:0006355~regulation of transcription, DNA-dependent,GO:0045449~regulation of transcription,GO:0051252~regulation of RNA metabolic process,
Q8L8A6	AT3G13960	Arabidopsis thaliana	GO:0022621~shoot system development,GO:0045449~regulation of transcription,GO:0048366~leaf development,GO:0048367~shoot development,GO:0048827~phyllome development,
Q27IK7	AT3G17360	Arabidopsis thaliana	GO:0000910~cytokinesis,GO:0007017~microtubule-based process,GO:0007018~microtubule-based movement,GO:0051301~cell division,
Q9LS94	AT3G18820	Arabidopsis thaliana	GO:0007242~intracellular signaling cascade,GO:0007264~small GTPase mediated signal transduction,GO:0008104~protein localization,GO:0015031~protein transport,GO:0045184~establishment of protein localization,
Q27IK6	AT3G19050	Arabidopsis thaliana	GO:0000910~cytokinesis,GO:0007017~microtubule-based process,GO:0007018~microtubule-based movement,GO:0051301~cell division,
Q9LT87	AT3G19300	Arabidopsis thaliana	GO:0006468~protein amino acid phosphorylation,GO:0006793~phosphorus metabolic process,GO:0006796~phosphate metabolic process,GO:0016310~phosphorylation,
Q9LUW0	AT3G22400	Arabidopsis thaliana	GO:0006631~fatty acid metabolic process,GO:0006633~fatty acid biosynthetic process,GO:0008610~lipid biosynthetic process,GO:0009791~post-embryonic development,GO:0010386~lateral root primordium development,GO:0016053~organic acid biosynthetic process,GO:0022622~root system development,GO:0031407~oxylipin metabolic process,GO:0031408~oxylipin biosynthetic process,GO:0046394~carboxylic acid biosynt…
Q9LUI6	AT3G22750	Arabidopsis thaliana	GO:0006468~protein amino acid phosphorylation,GO:0006793~phosphorus metabolic process,GO:0006796~phosphate metabolic process,GO:0016310~phosphorylation,
Q9LIN3	AT3G26420	Arabidopsis thaliana	GO:0009266~response to temperature stimulus,GO:0009409~response to cold,GO:0009628~response to abiotic stimulus,GO:0009631~cold acclimation,
Q9LT58	AT3G27540	Arabidopsis thaliana	GO:0006486~protein amino acid glycosylation,GO:0006487~protein amino acid N-linked glycosylation,GO:0009100~glycoprotein metabolic process,GO:0009101~glycoprotein biosynthetic process,GO:0043413~biopolymer glycosylation,GO:0070085~glycosylation,
Q9M2N5	AT3G42170	Arabidopsis thaliana	GO:0009791~post-embryonic development,
P38418	AT3G45140	Arabidopsis thaliana	GO:0006631~fatty acid metabolic process,GO:0006633~fatty acid biosynthetic process,GO:0008610~lipid biosynthetic process,GO:0009414~response to water deprivation,GO:0009415~response to water,GO:0009611~response to wounding,GO:0009617~response to bacterium,GO:0009620~response to fungus,GO:0009628~response to abiotic stimulus,GO:0009694~jasmonic acid metabolic process,GO:0009695~jasmonic acid biosy…
Q9C5L3	AT3G47420	Arabidopsis thaliana	GO:0008643~carbohydrate transport,
Q9SN80	AT3G47580	Arabidopsis thaliana	GO:0006468~protein amino acid phosphorylation,GO:0006793~phosphorus metabolic process,GO:0006796~phosphate metabolic process,GO:0007166~cell surface receptor linked signal transduction,GO:0007167~enzyme linked receptor protein signaling pathway,GO:0007169~transmembrane receptor protein tyrosine kinase signaling pathway,GO:0016310~phosphorylation,
Q9STS3	AT3G48150	Arabidopsis thaliana	GO:0007049~cell cycle,GO:0007088~regulation of mitosis,GO:0007346~regulation of mitotic cell cycle,GO:0010564~regulation of cell cycle process,GO:0030071~regulation of mitotic metaphase/anaphase transition,GO:0033043~regulation of organelle organization,GO:0051301~cell division,GO:0051726~regulation of cell cycle,GO:0051783~regulation of nuclear division,
Q9SCZ4	AT3G51550	Arabidopsis thaliana	GO:0006468~protein amino acid phosphorylation,GO:0006793~phosphorus metabolic process,GO:0006796~phosphate metabolic process,GO:0009791~post-embryonic development,GO:0009856~pollination,GO:0010483~pollen tube reception,GO:0016310~phosphorylation,GO:0046777~protein amino acid autophosphorylation,GO:0051703~intraspecies interaction between organisms,
Q9LFA2	AT3G52890	Arabidopsis thaliana	GO:0006468~protein amino acid phosphorylation,GO:0006793~phosphorus metabolic process,GO:0006796~phosphate metabolic process,GO:0016310~phosphorylation,
Q01667, A8MS75	AT3G54890	Arabidopsis thaliana	GO:0006091~generation of precursor metabolites and energy,GO:0009314~response to radiation,GO:0009416~response to light stimulus,GO:0009628~response to abiotic stimulus,GO:0009637~response to blue light,GO:0009639~response to red or far red light,GO:0009765~photosynthesis, light harvesting,GO:0009768~photosynthesis, light harvesting in photosystem I,GO:0010114~response to red light,GO:0010218~res…
Q9M2S7	AT3G55520	Arabidopsis thaliana	GO:0006457~protein folding,
Q9M060	AT3G55620	Arabidopsis thaliana	GO:0003006~reproductive developmental process,GO:0006412~translation,GO:0006413~translational initiation,GO:0009791~post-embryonic development,GO:0009793~embryonic development ending in seed dormancy,GO:0010154~fruit development,GO:0022613~ribonucleoprotein complex biogenesis,GO:0022618~ribonucleoprotein complex assembly,GO:0034621~cellular macromolecular complex subunit organization,GO:0034622~c…
Q9LY46	AT3G55990	Arabidopsis thaliana	GO:0006970~response to osmotic stress,GO:0009266~response to temperature stimulus,GO:0009409~response to cold,GO:0009414~response to water deprivation,GO:0009415~response to water,GO:0009628~response to abiotic stimulus,GO:0009651~response to salt stress,GO:0009891~positive regulation of biosynthetic process,GO:0010557~positive regulation of macromolecule biosynthetic process,GO:0010604~positive …
Q9LYS5	AT3G59110	Arabidopsis thaliana	GO:0006468~protein amino acid phosphorylation,GO:0006793~phosphorus metabolic process,GO:0006796~phosphate metabolic process,GO:0016310~phosphorylation,
Q8L5R3	AT3G60740	Arabidopsis thaliana	GO:0000910~cytokinesis,GO:0003006~reproductive developmental process,GO:0006457~protein folding,GO:0006461~protein complex assembly,GO:0007017~microtubule-based process,GO:0007021~tubulin complex assembly,GO:0009791~post-embryonic development,GO:0009793~embryonic development ending in seed dormancy,GO:0010154~fruit development,GO:0034621~cellular macromolecular complex subunit organization,GO:003…
Q9SP08	AT3G61620	Arabidopsis thaliana	GO:0006396~RNA processing,
Q9LZP8	AT3G62420	Arabidopsis thaliana	GO:0006355~regulation of transcription, DNA-dependent,GO:0045449~regulation of transcription,GO:0051252~regulation of RNA metabolic process,
O22100	AT3G63260	Arabidopsis thaliana	GO:0006468~protein amino acid phosphorylation,GO:0006793~phosphorus metabolic process,GO:0006796~phosphate metabolic process,GO:0016310~phosphorylation,
O81464	AT4G08570	Arabidopsis thaliana	GO:0006811~ion transport,GO:0006812~cation transport,GO:0030001~metal ion transport,
Q948K8	AT4G09720	Arabidopsis thaliana	GO:0006886~intracellular protein transport,GO:0006913~nucleocytoplasmic transport,GO:0007242~intracellular signaling cascade,GO:0007264~small GTPase mediated signal transduction,GO:0008104~protein localization,GO:0015031~protein transport,GO:0034613~cellular protein localization,GO:0045184~establishment of protein localization,GO:0046907~intracellular transport,GO:0051169~nuclear transport,GO:007…
Q9C5Q8	AT4G20910	Arabidopsis thaliana	GO:0002252~immune effector process,GO:0003002~regionalization,GO:0003006~reproductive developmental process,GO:0006379~mRNA cleavage,GO:0006396~RNA processing,GO:0006397~mRNA processing,GO:0006952~defense response,GO:0006955~immune response,GO:0007389~pattern specification process,GO:0009615~response to virus,GO:0009616~virus induced gene silencing,GO:0009791~post-embryonic development,GO:0009886…
O81906	AT4G21390	Arabidopsis thaliana	GO:0006468~protein amino acid phosphorylation,GO:0006793~phosphorus metabolic process,GO:0006796~phosphate metabolic process,GO:0008037~cell recognition,GO:0009856~pollination,GO:0009875~pollen-pistil interaction,GO:0016310~phosphorylation,GO:0048544~recognition of pollen,GO:0048610~reproductive cellular process,
Q56W44	AT4G22140	Arabidopsis thaliana	GO:0006355~regulation of transcription, DNA-dependent,GO:0045449~regulation of transcription,GO:0051252~regulation of RNA metabolic process,
Q940Y1	AT4G22540	Arabidopsis thaliana	GO:0008202~steroid metabolic process,
Q9SZH4	AT4G26000	Arabidopsis thaliana	GO:0003006~reproductive developmental process,GO:0009791~post-embryonic development,GO:0009908~flower development,GO:0022621~shoot system development,GO:0048367~shoot development,GO:0048438~floral whorl development,GO:0048467~gynoecium development,GO:0048608~reproductive structure development,
Q9SZI9	AT4G26180	Arabidopsis thaliana	GO:0006839~mitochondrial transport,GO:0046907~intracellular transport,
P31170	AT4G27670	Arabidopsis thaliana	GO:0000302~response to reactive oxygen species,GO:0006979~response to oxidative stress,GO:0009266~response to temperature stimulus,GO:0009314~response to radiation,GO:0009408~response to heat,GO:0009416~response to light stimulus,GO:0009628~response to abiotic stimulus,GO:0009642~response to light intensity,GO:0009644~response to high light intensity,GO:0010035~response to inorganic substance,GO:…
Q9SZR5	AT4G29950	Arabidopsis thaliana	GO:0032313~regulation of Rab GTPase activity,GO:0032318~regulation of Ras GTPase activity,GO:0032483~regulation of Rab protein signal transduction,GO:0043087~regulation of GTPase activity,GO:0046578~regulation of Ras protein signal transduction,GO:0051056~regulation of small GTPase mediated signal transduction,GO:0051336~regulation of hydrolase activity,
O81126	AT4G31580	Arabidopsis thaliana	GO:0000375~RNA splicing, via transesterification reactions,GO:0000377~RNA splicing, via transesterification reactions with bulged adenosine as nucleophile,GO:0000398~nuclear mRNA splicing, via spliceosome,GO:0006396~RNA processing,GO:0006397~mRNA processing,GO:0008380~RNA splicing,GO:0016071~mRNA metabolic process,
Q8RWZ5	AT4G32300	Arabidopsis thaliana	GO:0006468~protein amino acid phosphorylation,GO:0006793~phosphorus metabolic process,GO:0006796~phosphate metabolic process,GO:0016310~phosphorylation,GO:0046777~protein amino acid autophosphorylation,
Q588V7	AT4G32700	Arabidopsis thaliana	GO:0006259~DNA metabolic process,GO:0006260~DNA replication,GO:0006310~DNA recombination,GO:0009314~response to radiation,GO:0009416~response to light stimulus,GO:0009628~response to abiotic stimulus,GO:0009639~response to red or far red light,GO:0009640~photomorphogenesis,GO:0009791~post-embryonic development,
Q93ZB9	AT4G33790	Arabidopsis thaliana	GO:0006631~fatty acid metabolic process,GO:0006633~fatty acid biosynthetic process,GO:0007049~cell cycle,GO:0008610~lipid biosynthetic process,GO:0009555~pollen development,GO:0009556~microsporogenesis,GO:0010025~wax biosynthetic process,GO:0010166~wax metabolic process,GO:0016053~organic acid biosynthetic process,GO:0046394~carboxylic acid biosynthetic process,GO:0048229~gametophyte development,…
Q94IB8	AT4G36480	Arabidopsis thaliana	GO:0006643~membrane lipid metabolic process,GO:0006665~sphingolipid metabolic process,GO:0008361~regulation of cell size,GO:0008610~lipid biosynthetic process,GO:0016049~cell growth,GO:0030148~sphingolipid biosynthetic process,GO:0032535~regulation of cellular component size,GO:0040007~growth,GO:0046467~membrane lipid biosynthetic process,
Q9SMQ6	AT4G39990	Arabidopsis thaliana	GO:0007242~intracellular signaling cascade,GO:0007264~small GTPase mediated signal transduction,GO:0008104~protein localization,GO:0015031~protein transport,GO:0045184~establishment of protein localization,
Q9LZA6	AT5G04040	Arabidopsis thaliana	GO:0006638~neutral lipid metabolic process,GO:0006639~acylglycerol metabolic process,GO:0006641~triglyceride metabolic process,GO:0006662~glycerol ether metabolic process,GO:0016042~lipid catabolic process,GO:0018904~organic ether metabolic process,GO:0019433~triglyceride catabolic process,GO:0044242~cellular lipid catabolic process,GO:0044269~glycerol ether catabolic process,GO:0046461~neutral l…
Q9FNN3	AT5G08550	Arabidopsis thaliana	GO:0006259~DNA metabolic process,GO:0006260~DNA replication,GO:0006261~DNA-dependent DNA replication,GO:0007049~cell cycle,GO:0009890~negative regulation of biosynthetic process,GO:0010558~negative regulation of macromolecule biosynthetic process,GO:0010605~negative regulation of macromolecule metabolic process,GO:0010629~negative regulation of gene expression,GO:0016481~negative regulation of tr…
Q8VZK2	AT5G11900	Arabidopsis thaliana	GO:0006412~translation,GO:0006413~translational initiation,
Q9LXV3	AT5G12860	Arabidopsis thaliana	GO:0006811~ion transport,GO:0006812~cation transport,GO:0006814~sodium ion transport,GO:0006835~dicarboxylic acid transport,GO:0009624~response to nematode,GO:0015672~monovalent inorganic cation transport,GO:0015740~C4-dicarboxylate transport,GO:0015743~malate transport,GO:0015849~organic acid transport,GO:0030001~metal ion transport,GO:0046942~carboxylic acid transport,
Q9FNA4	AT5G13680	Arabidopsis thaliana	GO:0008283~cell proliferation,GO:0035265~organ growth,GO:0040007~growth,
Q9S7G6	AT5G14580	Arabidopsis thaliana	GO:0006396~RNA processing,GO:0006401~RNA catabolic process,GO:0006402~mRNA catabolic process,GO:0009057~macromolecule catabolic process,GO:0016071~mRNA metabolic process,GO:0044265~cellular macromolecule catabolic process,
Q8W489	AT5G16630	Arabidopsis thaliana	GO:0006259~DNA metabolic process,GO:0006281~DNA repair,GO:0006289~nucleotide-excision repair,GO:0006974~response to DNA damage stimulus,GO:0033554~cellular response to stress,
Q9FK52	AT5G18190	Arabidopsis thaliana	GO:0006468~protein amino acid phosphorylation,GO:0006793~phosphorus metabolic process,GO:0006796~phosphate metabolic process,GO:0016310~phosphorylation,
Q8LEB6	AT5G18500	Arabidopsis thaliana	GO:0006468~protein amino acid phosphorylation,GO:0006793~phosphorus metabolic process,GO:0006796~phosphate metabolic process,GO:0016310~phosphorylation,
Q9C5M0	AT5G19760	Arabidopsis thaliana	GO:0006839~mitochondrial transport,GO:0046907~intracellular transport,
Q9C5U3	AT5G19990	Arabidopsis thaliana	GO:0006508~proteolysis,GO:0006511~ubiquitin-dependent protein catabolic process,GO:0009057~macromolecule catabolic process,GO:0019941~modification-dependent protein catabolic process,GO:0030163~protein catabolic process,GO:0043632~modification-dependent macromolecule catabolic process,GO:0044257~cellular protein catabolic process,GO:0044265~cellular macromolecule catabolic process,GO:0051603~prot…
Q94BQ2	AT5G20000	Arabidopsis thaliana	GO:0006508~proteolysis,GO:0006511~ubiquitin-dependent protein catabolic process,GO:0009057~macromolecule catabolic process,GO:0019941~modification-dependent protein catabolic process,GO:0030163~protein catabolic process,GO:0043632~modification-dependent macromolecule catabolic process,GO:0044257~cellular protein catabolic process,GO:0044265~cellular macromolecule catabolic process,GO:0051603~prot…
Q9ZT42	AT5G22000	Arabidopsis thaliana	GO:0006508~proteolysis,GO:0009057~macromolecule catabolic process,GO:0009553~embryo sac development,GO:0009555~pollen development,GO:0009561~megagametogenesis,GO:0030163~protein catabolic process,GO:0044257~cellular protein catabolic process,GO:0044265~cellular macromolecule catabolic process,GO:0048229~gametophyte development,GO:0051603~proteolysis involved in cellular protein catabolic process,…
Q9FMQ9	AT5G22420	Arabidopsis thaliana	GO:0007049~cell cycle,GO:0008610~lipid biosynthetic process,GO:0009555~pollen development,GO:0009556~microsporogenesis,GO:0048229~gametophyte development,GO:0048236~plant-type spore development,GO:0051321~meiotic cell cycle,GO:0055114~oxidation reduction,
Q9LSZ9	AT5G23670	Arabidopsis thaliana	GO:0006643~membrane lipid metabolic process,GO:0006665~sphingolipid metabolic process,GO:0006670~sphingosine metabolic process,GO:0008610~lipid biosynthetic process,GO:0009314~response to radiation,GO:0009416~response to light stimulus,GO:0009555~pollen development,GO:0009628~response to abiotic stimulus,GO:0009639~response to red or far red light,GO:0009640~photomorphogenesis,GO:0009791~post-emb…
Q8L613, Q75QN6	AT5G23720	Arabidopsis thaliana	GO:0000226~microtubule cytoskeleton organization,GO:0006470~protein amino acid dephosphorylation,GO:0006793~phosphorus metabolic process,GO:0006796~phosphate metabolic process,GO:0007010~cytoskeleton organization,GO:0007017~microtubule-based process,GO:0009719~response to endogenous stimulus,GO:0009725~response to hormone stimulus,GO:0009737~response to abscisic acid stimulus,GO:0010033~response …
Q9S9V7	AT5G26150	Arabidopsis thaliana	GO:0006468~protein amino acid phosphorylation,GO:0006793~phosphorus metabolic process,GO:0006796~phosphate metabolic process,GO:0016310~phosphorylation,
O65251	AT5G26680	Arabidopsis thaliana	GO:0006259~DNA metabolic process,GO:0006281~DNA repair,GO:0006974~response to DNA damage stimulus,GO:0033554~cellular response to stress,
Q8VXX4	AT5G27740	Arabidopsis thaliana	GO:0003006~reproductive developmental process,GO:0006259~DNA metabolic process,GO:0006260~DNA replication,GO:0009791~post-embryonic development,GO:0009793~embryonic development ending in seed dormancy,GO:0010154~fruit development,GO:0048316~seed development,GO:0048608~reproductive structure development,
Q93ZC2	AT5G36230	Arabidopsis thaliana	GO:0006417~regulation of translation,GO:0006446~regulation of translational initiation,GO:0010608~posttranscriptional regulation of gene expression,GO:0032268~regulation of cellular protein metabolic process,
A3EWL3	AT5G44750	Arabidopsis thaliana	GO:0006259~DNA metabolic process,GO:0006281~DNA repair,GO:0006974~response to DNA damage stimulus,GO:0009314~response to radiation,GO:0009411~response to UV,GO:0009416~response to light stimulus,GO:0009628~response to abiotic stimulus,GO:0010224~response to UV-B,GO:0033554~cellular response to stress,
O23140	AT5G46630	Arabidopsis thaliana	GO:0006886~intracellular protein transport,GO:0008104~protein localization,GO:0015031~protein transport,GO:0016192~vesicle-mediated transport,GO:0034613~cellular protein localization,GO:0045184~establishment of protein localization,GO:0046907~intracellular transport,GO:0070727~cellular macromolecule localization,
Q9FGK5	AT5G47520	Arabidopsis thaliana	GO:0007242~intracellular signaling cascade,GO:0007264~small GTPase mediated signal transduction,GO:0008104~protein localization,GO:0015031~protein transport,GO:0045184~establishment of protein localization,
Q9FJK4	AT5G48660	Arabidopsis thaliana	GO:0006886~intracellular protein transport,GO:0008104~protein localization,GO:0015031~protein transport,GO:0034613~cellular protein localization,GO:0045184~establishment of protein localization,GO:0046907~intracellular transport,GO:0070727~cellular macromolecule localization,
Q9FI56	AT5G50920	Arabidopsis thaliana	GO:0006259~DNA metabolic process,GO:0006281~DNA repair,GO:0006289~nucleotide-excision repair,GO:0006605~protein targeting,GO:0006886~intracellular protein transport,GO:0006974~response to DNA damage stimulus,GO:0008104~protein localization,GO:0009657~plastid organization,GO:0009658~chloroplast organization,GO:0010380~regulation of chlorophyll biosynthetic process,GO:0015031~protein transport,GO:0…
Q9FJ71	AT5G55390	Arabidopsis thaliana	GO:0006952~defense response,GO:0009620~response to fungus,GO:0050832~defense response to fungus,
Q9FJ57	AT5G55540; AT2G16950	Arabidopsis thaliana	GO:0000059~protein import into nucleus, docking,GO:0003002~regionalization,GO:0006461~protein complex assembly,GO:0006605~protein targeting,GO:0006606~protein import into nucleus,GO:0006886~intracellular protein transport,GO:0006913~nucleocytoplasmic transport,GO:0007389~pattern specification process,GO:0008104~protein localization,GO:0008361~regulation of cell size,GO:0009825~multidimensional ce…
Q9FG74	AT5G55910	Arabidopsis thaliana	GO:0006468~protein amino acid phosphorylation,GO:0006793~phosphorus metabolic process,GO:0006796~phosphate metabolic process,GO:0009914~hormone transport,GO:0009926~auxin polar transport,GO:0010540~basipetal auxin transport,GO:0010817~regulation of hormone levels,GO:0016310~phosphorylation,
Q9FM85	AT5G56460	Arabidopsis thaliana	GO:0006468~protein amino acid phosphorylation,GO:0006793~phosphorus metabolic process,GO:0006796~phosphate metabolic process,GO:0016310~phosphorylation,
Q93ZT6	AT5G57870	Arabidopsis thaliana	GO:0006412~translation,GO:0006413~translational initiation,
Q9FGU1	AT5G58030	Arabidopsis thaliana	GO:0006888~ER to Golgi vesicle-mediated transport,GO:0016192~vesicle-mediated transport,GO:0046907~intracellular transport,GO:0048193~Golgi vesicle transport,
Q9FGT9	AT5G58050	Arabidopsis thaliana	GO:0006071~glycerol metabolic process,GO:0019400~alditol metabolic process,GO:0019751~polyol metabolic process,
Q9LVM1	AT5G58270	Arabidopsis thaliana	GO:0000041~transition metal ion transport,GO:0006811~ion transport,GO:0006812~cation transport,GO:0006826~iron ion transport,GO:0006873~cellular ion homeostasis,GO:0006879~cellular iron ion homeostasis,GO:0009555~pollen development,GO:0009657~plastid organization,GO:0009658~chloroplast organization,GO:0010035~response to inorganic substance,GO:0010038~response to metal ion,GO:0010288~response to …
Q9FLT0	AT5G61780	Arabidopsis thaliana	GO:0010035~response to inorganic substance,GO:0010038~response to metal ion,GO:0010605~negative regulation of macromolecule metabolic process,GO:0010608~posttranscriptional regulation of gene expression,GO:0010629~negative regulation of gene expression,GO:0016246~RNA interference,GO:0016441~posttranscriptional gene silencing,GO:0016458~gene silencing,GO:0031047~gene silencing by RNA,GO:0035194~po…
Q9LVP0	AT5G63930	Arabidopsis thaliana	GO:0006468~protein amino acid phosphorylation,GO:0006793~phosphorus metabolic process,GO:0006796~phosphate metabolic process,GO:0007166~cell surface receptor linked signal transduction,GO:0007167~enzyme linked receptor protein signaling pathway,GO:0007169~transmembrane receptor protein tyrosine kinase signaling pathway,GO:0016310~phosphorylation,
Q9FJN8	AT5G65270	Arabidopsis thaliana	GO:0007242~intracellular signaling cascade,GO:0007264~small GTPase mediated signal transduction,GO:0008104~protein localization,GO:0015031~protein transport,GO:0045184~establishment of protein localization,
P56757	ATP synthase subunit alpha, chloroplastic	Arabidopsis thaliana	GO:0006091~generation of precursor metabolites and energy,GO:0006119~oxidative phosphorylation,GO:0006163~purine nucleotide metabolic process,GO:0006164~purine nucleotide biosynthetic process,GO:0006754~ATP biosynthetic process,GO:0006793~phosphorus metabolic process,GO:0006796~phosphate metabolic process,GO:0006811~ion transport,GO:0006812~cation transport,GO:0006818~hydrogen transport,GO:000914…
P19366	ATP synthase subunit beta, chloroplastic	Arabidopsis thaliana	GO:0006091~generation of precursor metabolites and energy,GO:0006119~oxidative phosphorylation,GO:0006163~purine nucleotide metabolic process,GO:0006164~purine nucleotide biosynthetic process,GO:0006754~ATP biosynthetic process,GO:0006793~phosphorus metabolic process,GO:0006796~phosphate metabolic process,GO:0006811~ion transport,GO:0006812~cation transport,GO:0006818~hydrogen transport,GO:000914…
P56772	ATP-dependent Clp protease proteolytic subunit 1	Arabidopsis thaliana	GO:0006508~proteolysis,
P53492	Actin-7	Arabidopsis thaliana	GO:0007010~cytoskeleton organization,GO:0007398~ectoderm development,GO:0008361~regulation of cell size,GO:0008544~epidermis development,GO:0009314~response to radiation,GO:0009416~response to light stimulus,GO:0009611~response to wounding,GO:0009628~response to abiotic stimulus,GO:0009719~response to endogenous stimulus,GO:0009725~response to hormone stimulus,GO:0009733~response to auxin stimulu…
P06525	Alcohol dehydrogenase class-P	Arabidopsis thaliana	GO:0001666~response to hypoxia,GO:0006091~generation of precursor metabolites and energy,GO:0006970~response to osmotic stress,GO:0009628~response to abiotic stimulus,GO:0009651~response to salt stress,GO:0010035~response to inorganic substance,GO:0010038~response to metal ion,GO:0015980~energy derivation by oxidation of organic compounds,GO:0045333~cellular respiration,GO:0046686~response to cad…
Q39219	Alternative oxidase 1a, mitochondrial	Arabidopsis thaliana	GO:0006091~generation of precursor metabolites and energy,GO:0007242~intracellular signaling cascade,GO:0007585~respiratory gaseous exchange,GO:0009266~response to temperature stimulus,GO:0009409~response to cold,GO:0009628~response to abiotic stimulus,GO:0015980~energy derivation by oxidation of organic compounds,GO:0022900~electron transport chain,GO:0031930~mitochondrial signaling pathway,GO:0…
P56771	Apocytochrome f	Arabidopsis thaliana	GO:0006091~generation of precursor metabolites and energy,GO:0015979~photosynthesis,GO:0022900~electron transport chain,GO:0055114~oxidation reduction,
P30302	Aquaporin PIP2-3	Arabidopsis thaliana	GO:0006970~response to osmotic stress,GO:0009269~response to desiccation,GO:0009414~response to water deprivation,GO:0009415~response to water,GO:0009628~response to abiotic stimulus,
O82598	Aquaporin TIP1-3	Arabidopsis thaliana	GO:0015840~urea transport,GO:0042886~amide transport,
Q9LPC6	Armadillo repeat-containing kinesin-like protein 2	Arabidopsis thaliana	GO:0006468~protein amino acid phosphorylation,GO:0006793~phosphorus metabolic process,GO:0006796~phosphate metabolic process,GO:0007017~microtubule-based process,GO:0007018~microtubule-based movement,GO:0008037~cell recognition,GO:0008104~protein localization,GO:0009856~pollination,GO:0009875~pollen-pistil interaction,GO:0016310~phosphorylation,GO:0022622~root system development,GO:0034613~cellul…
Q8RYC8	Auxin response factor 19	Arabidopsis thaliana	GO:0006350~transcription,GO:0006355~regulation of transcription, DNA-dependent,GO:0007242~intracellular signaling cascade,GO:0009719~response to endogenous stimulus,GO:0009723~response to ethylene stimulus,GO:0009725~response to hormone stimulus,GO:0009733~response to auxin stimulus,GO:0009734~auxin mediated signaling pathway,GO:0009755~hormone-mediated signaling,GO:0009791~post-embryonic develop…
Q9ZTX8	Auxin response factor 6	Arabidopsis thaliana	GO:0003006~reproductive developmental process,GO:0006350~transcription,GO:0006355~regulation of transcription, DNA-dependent,GO:0007242~intracellular signaling cascade,GO:0009719~response to endogenous stimulus,GO:0009725~response to hormone stimulus,GO:0009733~response to auxin stimulus,GO:0009734~auxin mediated signaling pathway,GO:0009755~hormone-mediated signaling,GO:0009791~post-embryonic de…
Q9FGV1	Auxin response factor 8	Arabidopsis thaliana	GO:0003006~reproductive developmental process,GO:0006350~transcription,GO:0006355~regulation of transcription, DNA-dependent,GO:0007242~intracellular signaling cascade,GO:0009719~response to endogenous stimulus,GO:0009725~response to hormone stimulus,GO:0009733~response to auxin stimulus,GO:0009734~auxin mediated signaling pathway,GO:0009755~hormone-mediated signaling,GO:0009791~post-embryonic de…
Q38827	Auxin-responsive protein IAA9	Arabidopsis thaliana	GO:0006350~transcription,GO:0006355~regulation of transcription, DNA-dependent,GO:0007242~intracellular signaling cascade,GO:0009719~response to endogenous stimulus,GO:0009725~response to hormone stimulus,GO:0009733~response to auxin stimulus,GO:0009734~auxin mediated signaling pathway,GO:0009755~hormone-mediated signaling,GO:0010033~response to organic substance,GO:0032870~cellular response to h…
Q94KL5	BEL1-like homeodomain protein 4	Arabidopsis thaliana	GO:0006350~transcription,GO:0006355~regulation of transcription, DNA-dependent,GO:0009965~leaf morphogenesis,GO:0010016~shoot morphogenesis,GO:0022621~shoot system development,GO:0045449~regulation of transcription,GO:0048366~leaf development,GO:0048367~shoot development,GO:0048827~phyllome development,GO:0051252~regulation of RNA metabolic process,
Q9LZM8	BEL1-like homeodomain protein 9	Arabidopsis thaliana	GO:0003002~regionalization,GO:0003006~reproductive developmental process,GO:0006350~transcription,GO:0006355~regulation of transcription, DNA-dependent,GO:0007389~pattern specification process,GO:0009791~post-embryonic development,GO:0009886~post-embryonic morphogenesis,GO:0009890~negative regulation of biosynthetic process,GO:0009908~flower development,GO:0010016~shoot morphogenesis,GO:0010051~x…
Q8W207	COP9 signalosome complex subunit 2	Arabidopsis thaliana	GO:0000338~protein deneddylation,GO:0007242~intracellular signaling cascade,GO:0007602~phototransduction,GO:0009057~macromolecule catabolic process,GO:0009314~response to radiation,GO:0009416~response to light stimulus,GO:0009581~detection of external stimulus,GO:0009582~detection of abiotic stimulus,GO:0009583~detection of light stimulus,GO:0009585~red, far-red light phototransduction,GO:0009628…
Q8LAS7	Calcineurin B-like protein 2	Arabidopsis thaliana	GO:0007242~intracellular signaling cascade,GO:0019722~calcium-mediated signaling,GO:0019932~second-messenger-mediated signaling,
Q42479	Calcium-dependent protein kinase 3	Arabidopsis thaliana	GO:0006468~protein amino acid phosphorylation,GO:0006793~phosphorus metabolic process,GO:0006796~phosphate metabolic process,GO:0007242~intracellular signaling cascade,GO:0009719~response to endogenous stimulus,GO:0009725~response to hormone stimulus,GO:0009737~response to abscisic acid stimulus,GO:0009738~abscisic acid mediated signaling,GO:0009755~hormone-mediated signaling,GO:0010033~response …
Q9S9U0	Callose synthase 11	Arabidopsis thaliana	GO:0000271~polysaccharide biosynthetic process,GO:0005976~polysaccharide metabolic process,GO:0006073~cellular glucan metabolic process,GO:0006074~1,3-beta-glucan metabolic process,GO:0006075~1,3-beta-glucan biosynthetic process,GO:0007047~cell wall organization,GO:0008360~regulation of cell shape,GO:0009250~glucan biosynthetic process,GO:0016051~carbohydrate biosynthetic process,GO:0022604~regul…
Q9SHJ3	Callose synthase 7	Arabidopsis thaliana	GO:0000271~polysaccharide biosynthetic process,GO:0005976~polysaccharide metabolic process,GO:0006073~cellular glucan metabolic process,GO:0006074~1,3-beta-glucan metabolic process,GO:0006075~1,3-beta-glucan biosynthetic process,GO:0007047~cell wall organization,GO:0008360~regulation of cell shape,GO:0009250~glucan biosynthetic process,GO:0016051~carbohydrate biosynthetic process,GO:0022604~regul…
Q08467	Casein kinase II subunit alpha-1	Arabidopsis thaliana	GO:0006468~protein amino acid phosphorylation,GO:0006793~phosphorus metabolic process,GO:0006796~phosphate metabolic process,GO:0016310~phosphorylation,
Q42545	Cell division protein ftsZ homolog, chloroplastic	Arabidopsis thaliana	GO:0000910~cytokinesis,GO:0000917~barrier septum formation,GO:0006461~protein complex assembly,GO:0007049~cell cycle,GO:0009657~plastid organization,GO:0009658~chloroplast organization,GO:0010020~chloroplast fission,GO:0032506~cytokinetic process,GO:0034621~cellular macromolecular complex subunit organization,GO:0034622~cellular macromolecular complex assembly,GO:0043572~plastid fission,GO:004362…
Q8LPK5	Cellulose synthase A catalytic subunit 8 [UDP-forming]	Arabidopsis thaliana	GO:0000160~two-component signal transduction system (phosphorelay),GO:0000271~polysaccharide biosynthetic process,GO:0005976~polysaccharide metabolic process,GO:0006073~cellular glucan metabolic process,GO:0006952~defense response,GO:0006970~response to osmotic stress,GO:0007047~cell wall organization,GO:0007242~intracellular signaling cascade,GO:0009250~glucan biosynthetic process,GO:0009414~res…
Q0V7U1	Chaperone protein dnaJ 2	Arabidopsis thaliana	GO:0006457~protein folding,
P29197	Chaperonin CPN60, mitochondrial	Arabidopsis thaliana	GO:0006457~protein folding,GO:0006461~protein complex assembly,GO:0007005~mitochondrion organization,GO:0009266~response to temperature stimulus,GO:0009408~response to heat,GO:0009628~response to abiotic stimulus,GO:0010035~response to inorganic substance,GO:0010038~response to metal ion,GO:0034621~cellular macromolecular complex subunit organization,GO:0034622~cellular macromolecular complex ass…
Q9XF88	Chlorophyll a-b binding protein CP29.2, chloroplastic	Arabidopsis thaliana	GO:0006091~generation of precursor metabolites and energy,GO:0009314~response to radiation,GO:0009416~response to light stimulus,GO:0009628~response to abiotic stimulus,GO:0009637~response to blue light,GO:0009639~response to red or far red light,GO:0009765~photosynthesis, light harvesting,GO:0010114~response to red light,GO:0010218~response to far red light,GO:0015979~photosynthesis,GO:0018298~p…
Q9C7N2	Cinnamyl alcohol dehydrogenase; Glutathione gamma-glutamylcysteinyltransferase 1	Arabidopsis thaliana	GO:0006518~peptide metabolic process,GO:0006575~cellular amino acid derivative metabolic process,GO:0006790~sulfur metabolic process,GO:0006952~defense response,GO:0006955~immune response,GO:0008219~cell death,GO:0009617~response to bacterium,GO:0009698~phenylpropanoid metabolic process,GO:0009699~phenylpropanoid biosynthetic process,GO:0009808~lignin metabolic process,GO:0009809~lignin biosynthe…
A9LNK9	Cleavage and polyadenylation specificity factor CPSF30	Arabidopsis thaliana	GO:0006396~RNA processing,GO:0006397~mRNA processing,GO:0016071~mRNA metabolic process,
Q8GYA4	Cysteine-rich receptor-like protein kinase 10	Arabidopsis thaliana	GO:0006468~protein amino acid phosphorylation,GO:0006793~phosphorus metabolic process,GO:0006796~phosphate metabolic process,GO:0016310~phosphorylation,
Q9LFN6	DEAD-box ATP-dependent RNA helicase 15; DEAD-box ATP-dependent RNA helicase 56	Arabidopsis thaliana	GO:0006396~RNA processing,GO:0006397~mRNA processing,GO:0006403~RNA localization,GO:0008380~RNA splicing,GO:0015931~nucleobase, nucleoside, nucleotide and nucleic acid transport,GO:0016071~mRNA metabolic process,GO:0050657~nucleic acid transport,GO:0050658~RNA transport,GO:0051028~mRNA transport,GO:0051236~establishment of RNA localization,
Q9LFN6	DEAD-box ATP-dependent RNA helicase 15; DEAD-box ATP-dependent RNA helicase 56	Arabidopsis thaliana	GO:0006396~RNA processing,GO:0006397~mRNA processing,GO:0006403~RNA localization,GO:0008380~RNA splicing,GO:0010035~response to inorganic substance,GO:0010038~response to metal ion,GO:0015931~nucleobase, nucleoside, nucleotide and nucleic acid transport,GO:0016071~mRNA metabolic process,GO:0046686~response to cadmium ion,GO:0050657~nucleic acid transport,GO:0050658~RNA transport,GO:0051028~mRNA t…
Q9ZUP2	DNA repair protein recA homolog 3, mitochondrial	Arabidopsis thaliana	GO:0006259~DNA metabolic process,GO:0006281~DNA repair,GO:0006310~DNA recombination,GO:0006974~response to DNA damage stimulus,GO:0009432~SOS response,GO:0009991~response to extracellular stimulus,GO:0031668~cellular response to extracellular stimulus,GO:0033554~cellular response to stress,
Q38859	DNA-directed RNA polymerase II subunit RPB11	Arabidopsis thaliana	GO:0006350~transcription,
P56763	DNA-directed RNA polymerase subunit beta'	Arabidopsis thaliana	GO:0006350~transcription,GO:0006351~transcription, DNA-dependent,GO:0032774~RNA biosynthetic process,
Q8S944	Dynamin-related protein 3A	Arabidopsis thaliana	GO:0000266~mitochondrial fission,GO:0007005~mitochondrion organization,GO:0007031~peroxisome organization,GO:0007049~cell cycle,GO:0009657~plastid organization,GO:0009658~chloroplast organization,GO:0009791~post-embryonic development,GO:0016559~peroxisome fission,GO:0032989~cellular component morphogenesis,GO:0032990~cell part morphogenesis,GO:0048285~organelle fission,GO:0051301~cell division,GO…
Q8LFT2	Dynamin-related protein 3B	Arabidopsis thaliana	GO:0000266~mitochondrial fission,GO:0007005~mitochondrion organization,GO:0007031~peroxisome organization,GO:0007049~cell cycle,GO:0009791~post-embryonic development,GO:0016559~peroxisome fission,GO:0032989~cellular component morphogenesis,GO:0032990~cell part morphogenesis,GO:0048285~organelle fission,GO:0051301~cell division,GO:0070584~mitochondrion morphogenesis,
Q84JL3	E3 ubiquitin-protein ligase SINAT3	Arabidopsis thaliana	GO:0006508~proteolysis,GO:0006511~ubiquitin-dependent protein catabolic process,GO:0009057~macromolecule catabolic process,GO:0016567~protein ubiquitination,GO:0019941~modification-dependent protein catabolic process,GO:0030163~protein catabolic process,GO:0032446~protein modification by small protein conjugation,GO:0043632~modification-dependent macromolecule catabolic process,GO:0044257~cellula…
Q8S3N1	E3 ubiquitin-protein ligase SINAT5	Arabidopsis thaliana	GO:0006508~proteolysis,GO:0006511~ubiquitin-dependent protein catabolic process,GO:0009057~macromolecule catabolic process,GO:0016567~protein ubiquitination,GO:0019941~modification-dependent protein catabolic process,GO:0030163~protein catabolic process,GO:0032446~protein modification by small protein conjugation,GO:0043632~modification-dependent macromolecule catabolic process,GO:0044257~cellula…
P35402	ER lumen protein retaining receptor	Arabidopsis thaliana	GO:0006457~protein folding,GO:0006621~protein retention in ER lumen,GO:0008104~protein localization,GO:0009266~response to temperature stimulus,GO:0009408~response to heat,GO:0009628~response to abiotic stimulus,GO:0010035~response to inorganic substance,GO:0010038~response to metal ion,GO:0015031~protein transport,GO:0016192~vesicle-mediated transport,GO:0032507~maintenance of protein location i…
O49160	Eukaryotic translation initiation factor 3 subunit C	Arabidopsis thaliana	GO:0006412~translation,GO:0006413~translational initiation,
Q9LEX0	F-box protein PP2-A13	Arabidopsis thaliana	GO:0006508~proteolysis,GO:0009057~macromolecule catabolic process,GO:0009611~response to wounding,GO:0019941~modification-dependent protein catabolic process,GO:0030163~protein catabolic process,GO:0043632~modification-dependent macromolecule catabolic process,GO:0044257~cellular protein catabolic process,GO:0044265~cellular macromolecule catabolic process,GO:0051603~proteolysis involved in cellu…
Q8RWC5	Fasciclin-like arabinogalactan protein 16	Arabidopsis thaliana	GO:0007155~cell adhesion,GO:0022610~biological adhesion,
P35631	Floral homeotic protein APETALA 1	Arabidopsis thaliana	GO:0003006~reproductive developmental process,GO:0006350~transcription,GO:0006355~regulation of transcription, DNA-dependent,GO:0009791~post-embryonic development,GO:0009891~positive regulation of biosynthetic process,GO:0009908~flower development,GO:0009933~meristem structural organization,GO:0010073~meristem maintenance,GO:0010074~maintenance of meristem identity,GO:0010076~maintenance of flora…
O80470	GDSL esterase/lipase At2g23540	Arabidopsis thaliana	GO:0016042~lipid catabolic process,
Q9FJ45	GDSL esterase/lipase At5g45910	Arabidopsis thaliana	GO:0016042~lipid catabolic process,
Q8H156	GTP-binding nuclear protein Ran-3	Arabidopsis thaliana	GO:0006605~protein targeting,GO:0006606~protein import into nucleus,GO:0006886~intracellular protein transport,GO:0006913~nucleocytoplasmic transport,GO:0008104~protein localization,GO:0015031~protein transport,GO:0017038~protein import,GO:0033365~protein localization in organelle,GO:0034504~protein localization in nucleus,GO:0034613~cellular protein localization,GO:0045184~establishment of prote…
O04834	GTP-binding protein SAR1A	Arabidopsis thaliana	GO:0006886~intracellular protein transport,GO:0008104~protein localization,GO:0015031~protein transport,GO:0016192~vesicle-mediated transport,GO:0034613~cellular protein localization,GO:0045184~establishment of protein localization,GO:0046907~intracellular transport,GO:0070727~cellular macromolecule localization,
Q0WSL0	Glucose-6-phosphate 1-dehydrogenase, cytoplasmic isoform 2; Glucose-6-phosphate 1-dehydrogenase	Arabidopsis thaliana	GO:0005996~monosaccharide metabolic process,GO:0006006~glucose metabolic process,GO:0006007~glucose catabolic process,GO:0006098~pentose-phosphate shunt,GO:0006732~coenzyme metabolic process,GO:0006733~oxidoreduction coenzyme metabolic process,GO:0006739~NADP metabolic process,GO:0006769~nicotinamide metabolic process,GO:0009051~pentose-phosphate shunt, oxidative branch,GO:0009820~alkaloid metabo…
Q9ZVQ3	Glutathione S-transferase zeta-class 1	Arabidopsis thaliana	GO:0009072~aromatic amino acid family metabolic process,GO:0009404~toxin metabolic process,GO:0009407~toxin catabolic process,GO:0019748~secondary metabolic process,
Q9S7V4	HVA22-like protein a	Arabidopsis thaliana	GO:0006970~response to osmotic stress,GO:0006972~hyperosmotic response,GO:0009266~response to temperature stimulus,GO:0009409~response to cold,GO:0009414~response to water deprivation,GO:0009415~response to water,GO:0009628~response to abiotic stimulus,GO:0009651~response to salt stress,GO:0009719~response to endogenous stimulus,GO:0009725~response to hormone stimulus,GO:0009737~response to absci…
P42730	Heat shock protein 101	Arabidopsis thaliana	GO:0000302~response to reactive oxygen species,GO:0006979~response to oxidative stress,GO:0009266~response to temperature stimulus,GO:0009314~response to radiation,GO:0009408~response to heat,GO:0009416~response to light stimulus,GO:0009628~response to abiotic stimulus,GO:0009642~response to light intensity,GO:0009644~response to high light intensity,GO:0010035~response to inorganic substance,GO:…
Q0WS87	Histone H2A; Histone H2A variant 1	Arabidopsis thaliana	GO:0003006~reproductive developmental process,GO:0006323~DNA packaging,GO:0006325~chromatin organization,GO:0006333~chromatin assembly or disassembly,GO:0006334~nucleosome assembly,GO:0006952~defense response,GO:0009617~response to bacterium,GO:0009791~post-embryonic development,GO:0009908~flower development,GO:0031497~chromatin assembly,GO:0034621~cellular macromolecular complex subunit organiza…
Q9AR19	Histone acetyltransferase GCN5	Arabidopsis thaliana	GO:0003006~reproductive developmental process,GO:0006325~chromatin organization,GO:0006350~transcription,GO:0006473~protein amino acid acetylation,GO:0009314~response to radiation,GO:0009416~response to light stimulus,GO:0009628~response to abiotic stimulus,GO:0009791~post-embryonic development,GO:0009891~positive regulation of biosynthetic process,GO:0009908~flower development,GO:0010015~root mo…
A8MSD0	Histone deacetylase 19	Arabidopsis thaliana	GO:0006325~chromatin organization,GO:0006350~transcription,GO:0006473~protein amino acid acetylation,GO:0006476~protein amino acid deacetylation,GO:0006952~defense response,GO:0006955~immune response,GO:0009292~genetic transfer,GO:0009294~DNA mediated transformation,GO:0009611~response to wounding,GO:0009814~defense response, incompatible interaction,GO:0009861~jasmonic acid and ethylene-dependen…
B1PXB9	Histone deacetylase 6	Arabidopsis thaliana	GO:0006325~chromatin organization,GO:0006350~transcription,GO:0006476~protein amino acid deacetylation,GO:0010605~negative regulation of macromolecule metabolic process,GO:0010608~posttranscriptional regulation of gene expression,GO:0010629~negative regulation of gene expression,GO:0016441~posttranscriptional gene silencing,GO:0016458~gene silencing,GO:0016568~chromatin modification,GO:0016569~co…
C0SV35	Histone-lysine N-methyltransferase ASHH1	Arabidopsis thaliana	GO:0006325~chromatin organization,GO:0016568~chromatin modification,GO:0051276~chromosome organization,
P48000	Homeobox protein knotted-1-like 3	Arabidopsis thaliana	GO:0006355~regulation of transcription, DNA-dependent,GO:0009314~response to radiation,GO:0009416~response to light stimulus,GO:0009593~detection of chemical stimulus,GO:0009628~response to abiotic stimulus,GO:0009719~response to endogenous stimulus,GO:0009720~detection of hormone stimulus,GO:0009722~detection of cytokinin stimulus,GO:0009725~response to hormone stimulus,GO:0009726~detection of e…
O81641	IAA-amino acid hydrolase ILR1-like 3	Arabidopsis thaliana	GO:0006508~proteolysis,GO:0009850~auxin metabolic process,GO:0010817~regulation of hormone levels,GO:0042445~hormone metabolic process,
Q9SUG3	Inositol-tetrakisphosphate 1-kinase 2	Arabidopsis thaliana	GO:0006020~inositol metabolic process,GO:0009611~response to wounding,GO:0019751~polyol metabolic process,GO:0032957~inositol trisphosphate metabolic process,GO:0043647~inositol phosphate metabolic process,
Q0WSL3	Iron-sulfur assembly protein IscA-like 1, mitochondrial	Arabidopsis thaliana	GO:0016226~iron-sulfur cluster assembly,GO:0031163~metallo-sulfur cluster assembly,GO:0051186~cofactor metabolic process,GO:0051188~cofactor biosynthetic process,
Q07970	Kinesin-1	Arabidopsis thaliana	GO:0000212~meiotic spindle organization,GO:0000226~microtubule cytoskeleton organization,GO:0000279~M phase,GO:0007010~cytoskeleton organization,GO:0007017~microtubule-based process,GO:0007018~microtubule-based movement,GO:0007049~cell cycle,GO:0007051~spindle organization,GO:0007053~spindle assembly involved in male meiosis,GO:0007126~meiosis,GO:0007140~male meiosis,GO:0009971~anastral spindle a…
Q9XI60	Lipid phosphate phosphatase 2	Arabidopsis thaliana	GO:0007242~intracellular signaling cascade,GO:0009719~response to endogenous stimulus,GO:0009725~response to hormone stimulus,GO:0009737~response to abscisic acid stimulus,GO:0009738~abscisic acid mediated signaling,GO:0009755~hormone-mediated signaling,GO:0010033~response to organic substance,GO:0032870~cellular response to hormone stimulus,
Q8VXV7	Lysine-specific histone demethylase 1 homolog 1	Arabidopsis thaliana	GO:0006325~chromatin organization,GO:0006350~transcription,GO:0006476~protein amino acid deacetylation,GO:0006479~protein amino acid methylation,GO:0006730~one-carbon metabolic process,GO:0008213~protein amino acid alkylation,GO:0016568~chromatin modification,GO:0016569~covalent chromatin modification,GO:0016570~histone modification,GO:0016571~histone methylation,GO:0016575~histone deacetylation,…
Q9ZP06	Malate dehydrogenase 1, mitochondrial	Arabidopsis thaliana	GO:0005996~monosaccharide metabolic process,GO:0006006~glucose metabolic process,GO:0006007~glucose catabolic process,GO:0006084~acetyl-CoA metabolic process,GO:0006091~generation of precursor metabolites and energy,GO:0006096~glycolysis,GO:0006099~tricarboxylic acid cycle,GO:0006108~malate metabolic process,GO:0006732~coenzyme metabolic process,GO:0006952~defense response,GO:0006970~response to …
Q9FZH5	Mannose-6-phosphate isomerase	Arabidopsis thaliana	GO:0006766~vitamin metabolic process,GO:0006767~water-soluble vitamin metabolic process,GO:0009110~vitamin biosynthetic process,GO:0016053~organic acid biosynthetic process,GO:0019852~L-ascorbic acid metabolic process,GO:0019853~L-ascorbic acid biosynthetic process,GO:0042364~water-soluble vitamin biosynthetic process,GO:0046394~carboxylic acid biosynthetic process,
Q8LFA9	Methyltransferase-like protein 2	Arabidopsis thaliana	GO:0006730~one-carbon metabolic process,GO:0032259~methylation,
Q9C9U4	Mitogen-activated protein kinase 15	Arabidopsis thaliana	GO:0006468~protein amino acid phosphorylation,GO:0006793~phosphorus metabolic process,GO:0006796~phosphate metabolic process,GO:0016310~phosphorylation,
Q9SJG9	Mitogen-activated protein kinase 20	Arabidopsis thaliana	GO:0006468~protein amino acid phosphorylation,GO:0006793~phosphorus metabolic process,GO:0006796~phosphate metabolic process,GO:0016310~phosphorylation,
Q9SJI8	Multiprotein-bridging factor 1a	Arabidopsis thaliana	GO:0006350~transcription,GO:0009719~response to endogenous stimulus,GO:0009723~response to ethylene stimulus,GO:0009725~response to hormone stimulus,GO:0009891~positive regulation of biosynthetic process,GO:0010033~response to organic substance,GO:0010557~positive regulation of macromolecule biosynthetic process,GO:0010604~positive regulation of macromolecule metabolic process,GO:0010628~positive…
P26288	NAD(P)H-quinone oxidoreductase chain 4, chloroplastic	Arabidopsis thaliana	GO:0006091~generation of precursor metabolites and energy,GO:0006119~oxidative phosphorylation,GO:0006793~phosphorus metabolic process,GO:0006796~phosphate metabolic process,GO:0015980~energy derivation by oxidation of organic compounds,GO:0016310~phosphorylation,GO:0022900~electron transport chain,GO:0022904~respiratory electron transport chain,GO:0042773~ATP synthesis coupled electron transport…
P56756	NAD(P)H-quinone oxidoreductase subunit K, chloroplastic	Arabidopsis thaliana	GO:0006091~generation of precursor metabolites and energy,GO:0015979~photosynthesis,GO:0019684~photosynthesis, light reaction,GO:0055114~oxidation reduction,
Q42599	NADH dehydrogenase [ubiquinone] iron-sulfur protein 8, mitochondrial	Arabidopsis thaliana	GO:0006091~generation of precursor metabolites and energy,GO:0022900~electron transport chain,GO:0055114~oxidation reduction,
Q42577	NADH-ubiquinone oxidoreductase 20 kDa subunit, mitochondrial	Arabidopsis thaliana	GO:0006091~generation of precursor metabolites and energy,GO:0006119~oxidative phosphorylation,GO:0006120~mitochondrial electron transport, NADH to ubiquinone,GO:0006793~phosphorus metabolic process,GO:0006796~phosphate metabolic process,GO:0015980~energy derivation by oxidation of organic compounds,GO:0016310~phosphorylation,GO:0022900~electron transport chain,GO:0022904~respiratory electron tra…
P92533	NADH-ubiquinone oxidoreductase chain 3	Arabidopsis thaliana	GO:0006091~generation of precursor metabolites and energy,GO:0006119~oxidative phosphorylation,GO:0006120~mitochondrial electron transport, NADH to ubiquinone,GO:0006793~phosphorus metabolic process,GO:0006796~phosphate metabolic process,GO:0015980~energy derivation by oxidation of organic compounds,GO:0016310~phosphorylation,GO:0022900~electron transport chain,GO:0022904~respiratory electron tra…
P92533	NADH-ubiquinone oxidoreductase chain 3	Arabidopsis thaliana	GO:0006091~generation of precursor metabolites and energy,GO:0022900~electron transport chain,GO:0055114~oxidation reduction,
Q9SHE7	NEDD8-like protein RUB1; 40S ribosomal protein S27a-1; 40S ribosomal protein S27a-2; 40S ribosomal protein S27a-3; Ubiquitin	Arabidopsis thaliana	GO:0006412~translation,GO:0006508~proteolysis,GO:0006511~ubiquitin-dependent protein catabolic process,GO:0009057~macromolecule catabolic process,GO:0009314~response to radiation,GO:0009411~response to UV,GO:0009416~response to light stimulus,GO:0009628~response to abiotic stimulus,GO:0009719~response to endogenous stimulus,GO:0009725~response to hormone stimulus,GO:0009733~response to auxin stim…
Q9SHE7	NEDD8-like protein RUB1; 40S ribosomal protein S27a-1; 40S ribosomal protein S27a-3; Ubiquitin	Arabidopsis thaliana	GO:0006412~translation,GO:0006508~proteolysis,GO:0006511~ubiquitin-dependent protein catabolic process,GO:0007568~aging,GO:0009057~macromolecule catabolic process,GO:0009314~response to radiation,GO:0009411~response to UV,GO:0009416~response to light stimulus,GO:0009628~response to abiotic stimulus,GO:0009719~response to endogenous stimulus,GO:0009725~response to hormone stimulus,GO:0009733~respo…
Q9SHE7	NEDD8-like protein RUB1; 40S ribosomal protein S27a-1; 40S ribosomal protein S27a-3; Ubiquitin	Arabidopsis thaliana	GO:0006412~translation,GO:0006508~proteolysis,GO:0006511~ubiquitin-dependent protein catabolic process,GO:0009057~macromolecule catabolic process,GO:0009314~response to radiation,GO:0009411~response to UV,GO:0009416~response to light stimulus,GO:0009628~response to abiotic stimulus,GO:0009719~response to endogenous stimulus,GO:0009725~response to hormone stimulus,GO:0009733~response to auxin stim…
Q9SHE7	NEDD8-like protein RUB1; 40S ribosomal protein S27a-1; 40S ribosomal protein S27a-3; Ubiquitin	Arabidopsis thaliana	GO:0006412~translation,GO:0006508~proteolysis,GO:0006511~ubiquitin-dependent protein catabolic process,GO:0009057~macromolecule catabolic process,GO:0009314~response to radiation,GO:0009411~response to UV,GO:0009416~response to light stimulus,GO:0009628~response to abiotic stimulus,GO:0009719~response to endogenous stimulus,GO:0009725~response to hormone stimulus,GO:0009733~response to auxin stim…
Q9SHE7	NEDD8-like protein RUB1; 40S ribosomal protein S27a-1; 40S ribosomal protein S27a-3; Ubiquitin	Arabidopsis thaliana	GO:0006412~translation,GO:0006508~proteolysis,GO:0006511~ubiquitin-dependent protein catabolic process,GO:0009057~macromolecule catabolic process,GO:0009314~response to radiation,GO:0009411~response to UV,GO:0009416~response to light stimulus,GO:0009628~response to abiotic stimulus,GO:0009719~response to endogenous stimulus,GO:0009725~response to hormone stimulus,GO:0009733~response to auxin stim…
Q9SHE7	NEDD8-like protein RUB1; 40S ribosomal protein S27a-1; 40S ribosomal protein S27a-3; Ubiquitin	Arabidopsis thaliana	GO:0006412~translation,GO:0006508~proteolysis,GO:0006511~ubiquitin-dependent protein catabolic process,GO:0009057~macromolecule catabolic process,GO:0009314~response to radiation,GO:0009411~response to UV,GO:0009416~response to light stimulus,GO:0009628~response to abiotic stimulus,GO:0009719~response to endogenous stimulus,GO:0009725~response to hormone stimulus,GO:0009733~response to auxin stim…
Q9SHE7	NEDD8-like protein RUB1; 40S ribosomal protein S27a-1; 40S ribosomal protein S27a-3; Ubiquitin	Arabidopsis thaliana	GO:0006412~translation,GO:0006508~proteolysis,GO:0006511~ubiquitin-dependent protein catabolic process,GO:0009057~macromolecule catabolic process,GO:0009314~response to radiation,GO:0009411~response to UV,GO:0009416~response to light stimulus,GO:0009628~response to abiotic stimulus,GO:0009719~response to endogenous stimulus,GO:0009725~response to hormone stimulus,GO:0009733~response to auxin stim…
Q9SHE7	NEDD8-like protein RUB1; 40S ribosomal protein S27a-1; 40S ribosomal protein S27a-3; Ubiquitin	Arabidopsis thaliana	GO:0006412~translation,GO:0006508~proteolysis,GO:0006511~ubiquitin-dependent protein catabolic process,GO:0009057~macromolecule catabolic process,GO:0009314~response to radiation,GO:0009411~response to UV,GO:0009416~response to light stimulus,GO:0009628~response to abiotic stimulus,GO:0009719~response to endogenous stimulus,GO:0009725~response to hormone stimulus,GO:0009733~response to auxin stim…
Q9SHE7	NEDD8-like protein RUB1; 40S ribosomal protein S27a-1; 40S ribosomal protein S27a-3; Ubiquitin	Arabidopsis thaliana	GO:0006412~translation,GO:0006508~proteolysis,GO:0006511~ubiquitin-dependent protein catabolic process,GO:0009057~macromolecule catabolic process,GO:0009314~response to radiation,GO:0009411~response to UV,GO:0009416~response to light stimulus,GO:0009628~response to abiotic stimulus,GO:0009719~response to endogenous stimulus,GO:0009725~response to hormone stimulus,GO:0009733~response to auxin stim…
Q9SHE7	NEDD8-like protein RUB1; 60S ribosomal protein L40; 40S ribosomal protein S27a-1; 40S ribosomal protein S27a-3; Ubiquitin	Arabidopsis thaliana	GO:0003006~reproductive developmental process,GO:0006412~translation,GO:0006508~proteolysis,GO:0006511~ubiquitin-dependent protein catabolic process,GO:0009057~macromolecule catabolic process,GO:0009314~response to radiation,GO:0009411~response to UV,GO:0009416~response to light stimulus,GO:0009628~response to abiotic stimulus,GO:0009719~response to endogenous stimulus,GO:0009725~response to horm…
Q9SHE7	NEDD8-like protein RUB1; 60S ribosomal protein L40; 40S ribosomal protein S27a-1; 40S ribosomal protein S27a-3; Ubiquitin	Arabidopsis thaliana	GO:0006412~translation,GO:0006508~proteolysis,GO:0006511~ubiquitin-dependent protein catabolic process,GO:0009057~macromolecule catabolic process,GO:0009314~response to radiation,GO:0009411~response to UV,GO:0009416~response to light stimulus,GO:0009628~response to abiotic stimulus,GO:0009719~response to endogenous stimulus,GO:0009725~response to hormone stimulus,GO:0009733~response to auxin stim…
Q9SHE7	NEDD8-like protein RUB2; NEDD8-like protein RUB1; 40S ribosomal protein S27a-1; 40S ribosomal protein S27a-3; Ubiquitin	Arabidopsis thaliana	GO:0006412~translation,GO:0006508~proteolysis,GO:0006511~ubiquitin-dependent protein catabolic process,GO:0009057~macromolecule catabolic process,GO:0009314~response to radiation,GO:0009411~response to UV,GO:0009416~response to light stimulus,GO:0009628~response to abiotic stimulus,GO:0009719~response to endogenous stimulus,GO:0009725~response to hormone stimulus,GO:0009733~response to auxin stim…
Q1ECD3	Nuclear transcription factor Y subunit A-1	Arabidopsis thaliana	GO:0003006~reproductive developmental process,GO:0006350~transcription,GO:0006355~regulation of transcription, DNA-dependent,GO:0009791~post-embryonic development,GO:0009793~embryonic development ending in seed dormancy,GO:0010154~fruit development,GO:0040034~regulation of development, heterochronic,GO:0045449~regulation of transcription,GO:0048316~seed development,GO:0048506~regulation of timing…
O80915	PRA1 family protein B4	Arabidopsis thaliana	GO:0016192~vesicle-mediated transport,
Q9M012	PRA1 family protein B5	Arabidopsis thaliana	GO:0016192~vesicle-mediated transport,
Q9FK93	Pentatricopeptide repeat-containing protein At5g39680	Arabidopsis thaliana	GO:0003006~reproductive developmental process,GO:0009791~post-embryonic development,GO:0009793~embryonic development ending in seed dormancy,GO:0010154~fruit development,GO:0048316~seed development,GO:0048608~reproductive structure development,
Q9M390	Peptide transporter PTR1	Arabidopsis thaliana	GO:0006857~oligopeptide transport,GO:0008104~protein localization,GO:0015031~protein transport,GO:0015833~peptide transport,GO:0042938~dipeptide transport,GO:0042939~tripeptide transport,GO:0045184~establishment of protein localization,
Q9LFB8	Peptide transporter PTR5	Arabidopsis thaliana	GO:0000902~cell morphogenesis,GO:0000904~cell morphogenesis involved in differentiation,GO:0003006~reproductive developmental process,GO:0006857~oligopeptide transport,GO:0008104~protein localization,GO:0008361~regulation of cell size,GO:0009826~unidimensional cell growth,GO:0009856~pollination,GO:0009860~pollen tube growth,GO:0009932~cell tip growth,GO:0015031~protein transport,GO:0015833~peptid…
Q9SL42	Peptidyl-prolyl cis-trans isomerase 1	Arabidopsis thaliana	GO:0006457~protein folding,GO:0051726~regulation of cell cycle,
Q96519	Peroxidase 11	Arabidopsis thaliana	GO:0000302~response to reactive oxygen species,GO:0006800~oxygen and reactive oxygen species metabolic process,GO:0006979~response to oxidative stress,GO:0010035~response to inorganic substance,GO:0033554~cellular response to stress,GO:0034599~cellular response to oxidative stress,GO:0034614~cellular response to reactive oxygen species,GO:0042542~response to hydrogen peroxide,GO:0042743~hydrogen …
Q84VW9	Phosphoenolpyruvate carboxylase 3	Arabidopsis thaliana	GO:0006084~acetyl-CoA metabolic process,GO:0006091~generation of precursor metabolites and energy,GO:0006099~tricarboxylic acid cycle,GO:0006732~coenzyme metabolic process,GO:0009060~aerobic respiration,GO:0009109~coenzyme catabolic process,GO:0015977~carbon utilization by fixation of carbon dioxide,GO:0015979~photosynthesis,GO:0015980~energy derivation by oxidation of organic compounds,GO:004533…
B9DGG5	Phosphoinositide phospholipase C 4	Arabidopsis thaliana	GO:0007242~intracellular signaling cascade,GO:0016042~lipid catabolic process,
Q8GV43	Phosphoinositide phospholipase C 6	Arabidopsis thaliana	GO:0007242~intracellular signaling cascade,GO:0016042~lipid catabolic process,
Q9LRZ5	Phospholipase D p1	Arabidopsis thaliana	GO:0009267~cellular response to starvation,GO:0009991~response to extracellular stimulus,GO:0016036~cellular response to phosphate starvation,GO:0016042~lipid catabolic process,GO:0022622~root system development,GO:0031667~response to nutrient levels,GO:0031668~cellular response to extracellular stimulus,GO:0031669~cellular response to nutrient levels,GO:0033554~cellular response to stress,GO:004…
A3KH17	Phospholipase D p2	Arabidopsis thaliana	GO:0006643~membrane lipid metabolic process,GO:0006644~phospholipid metabolic process,GO:0006664~glycolipid metabolic process,GO:0006995~cellular response to nitrogen starvation,GO:0008610~lipid biosynthetic process,GO:0009247~glycolipid biosynthetic process,GO:0009267~cellular response to starvation,GO:0009395~phospholipid catabolic process,GO:0009719~response to endogenous stimulus,GO:0009725~r…
P61843	Photosystem I assembly protein ycf3	Arabidopsis thaliana	GO:0015979~photosynthesis,
P49107	Photosystem I reaction center subunit N, chloroplastic	Arabidopsis thaliana	GO:0006091~generation of precursor metabolites and energy,GO:0009767~photosynthetic electron transport chain,GO:0009773~photosynthetic electron transport in photosystem I,GO:0015979~photosynthesis,GO:0019684~photosynthesis, light reaction,GO:0022900~electron transport chain,GO:0055114~oxidation reduction,
P56778	Photosystem II CP43 chlorophyll apoprotein	Arabidopsis thaliana	GO:0006091~generation of precursor metabolites and energy,GO:0009767~photosynthetic electron transport chain,GO:0009772~photosynthetic electron transport in photosystem II,GO:0015979~photosynthesis,GO:0018298~protein-chromophore linkage,GO:0019684~photosynthesis, light reaction,GO:0022900~electron transport chain,GO:0055114~oxidation reduction,
P83755	Photosystem Q(B) protein	Arabidopsis thaliana	GO:0006091~generation of precursor metabolites and energy,GO:0009635~response to herbicide,GO:0009636~response to toxin,GO:0009767~photosynthetic electron transport chain,GO:0009772~photosynthetic electron transport in photosystem II,GO:0015979~photosynthesis,GO:0019684~photosynthesis, light reaction,GO:0022900~electron transport chain,GO:0055114~oxidation reduction,
P14712	Phytochrome A	Arabidopsis thaliana	GO:0006350~transcription,GO:0006355~regulation of transcription, DNA-dependent,GO:0006468~protein amino acid phosphorylation,GO:0006793~phosphorus metabolic process,GO:0006796~phosphate metabolic process,GO:0007242~intracellular signaling cascade,GO:0007602~phototransduction,GO:0009314~response to radiation,GO:0009416~response to light stimulus,GO:0009581~detection of external stimulus,GO:0009582…
P37271	Phytoene synthase, chloroplastic	Arabidopsis thaliana	GO:0006720~isoprenoid metabolic process,GO:0006721~terpenoid metabolic process,GO:0008299~isoprenoid biosynthetic process,GO:0008610~lipid biosynthetic process,GO:0016108~tetraterpenoid metabolic process,GO:0016109~tetraterpenoid biosynthetic process,GO:0016114~terpenoid biosynthetic process,GO:0016116~carotenoid metabolic process,GO:0016117~carotenoid biosynthetic process,GO:0019748~secondary me…
C0LGV8	Phytosulfokine receptor 2	Arabidopsis thaliana	GO:0006468~protein amino acid phosphorylation,GO:0006793~phosphorus metabolic process,GO:0006796~phosphate metabolic process,GO:0007166~cell surface receptor linked signal transduction,GO:0007167~enzyme linked receptor protein signaling pathway,GO:0007169~transmembrane receptor protein tyrosine kinase signaling pathway,GO:0009611~response to wounding,GO:0016310~phosphorylation,
Q53XI1	Potassium transporter 5	Arabidopsis thaliana	GO:0006811~ion transport,GO:0006812~cation transport,GO:0006813~potassium ion transport,GO:0015672~monovalent inorganic cation transport,GO:0030001~metal ion transport,
Q9SHY8	Pre-mRNA-splicing factor SLU7-A	Arabidopsis thaliana	GO:0006396~RNA processing,GO:0006397~mRNA processing,GO:0008284~positive regulation of cell proliferation,GO:0008380~RNA splicing,GO:0016071~mRNA metabolic process,GO:0042127~regulation of cell proliferation,
Q9LNU4	Probable 26S proteasome non-ATPase regulatory subunit 3a	Arabidopsis thaliana	GO:0003006~reproductive developmental process,GO:0006508~proteolysis,GO:0006511~ubiquitin-dependent protein catabolic process,GO:0009057~macromolecule catabolic process,GO:0009791~post-embryonic development,GO:0009793~embryonic development ending in seed dormancy,GO:0009894~regulation of catabolic process,GO:0010154~fruit development,GO:0019941~modification-dependent protein catabolic process,GO:…
Q9SKZ2	Probable CCR4-associated factor 1 homolog 7	Arabidopsis thaliana	GO:0006350~transcription,GO:0009451~RNA modification,GO:0045449~regulation of transcription,
Q9CAF6	Probable DNA gyrase subunit A, chloroplastic/mitochondrial	Arabidopsis thaliana	GO:0006259~DNA metabolic process,GO:0006265~DNA topological change,
Q8W468	Probable E3 ubiquitin-protein ligase ARI8	Arabidopsis thaliana	GO:0006508~proteolysis,GO:0009057~macromolecule catabolic process,GO:0019941~modification-dependent protein catabolic process,GO:0030163~protein catabolic process,GO:0043632~modification-dependent macromolecule catabolic process,GO:0044257~cellular protein catabolic process,GO:0044265~cellular macromolecule catabolic process,GO:0051603~proteolysis involved in cellular protein catabolic process,
Q7Y208	Probable glycerophosphoryl diester phosphodiesterase 3	Arabidopsis thaliana	GO:0006071~glycerol metabolic process,GO:0019400~alditol metabolic process,GO:0019751~polyol metabolic process,
Q9LQL0	Probable glycine cleavage system H protein 2, mitochondrial	Arabidopsis thaliana	GO:0006544~glycine metabolic process,GO:0006546~glycine catabolic process,GO:0009063~cellular amino acid catabolic process,GO:0009069~serine family amino acid metabolic process,GO:0009071~serine family amino acid catabolic process,GO:0009310~amine catabolic process,GO:0016054~organic acid catabolic process,GO:0046395~carboxylic acid catabolic process,
Q9M8D3	Probable phosphoribosylformylglycinamidine synthase, chloroplastic	Arabidopsis thaliana	GO:0006163~purine nucleotide metabolic process,GO:0006164~purine nucleotide biosynthetic process,GO:0006188~IMP biosynthetic process,GO:0006189~'de novo' IMP biosynthetic process,GO:0006541~glutamine metabolic process,GO:0009064~glutamine family amino acid metabolic process,GO:0009123~nucleoside monophosphate metabolic process,GO:0009124~nucleoside monophosphate biosynthetic process,GO:0009126~pu…
Q9LHJ9	Probable protein phosphatase 2C 38	Arabidopsis thaliana	GO:0006470~protein amino acid dephosphorylation,GO:0006793~phosphorus metabolic process,GO:0006796~phosphate metabolic process,GO:0016311~dephosphorylation,
Q8RXV3	Probable protein phosphatase 2C 59	Arabidopsis thaliana	GO:0006470~protein amino acid dephosphorylation,GO:0006793~phosphorus metabolic process,GO:0006796~phosphate metabolic process,GO:0006952~defense response,GO:0009617~response to bacterium,GO:0016311~dephosphorylation,GO:0042742~defense response to bacterium,
B9DGX5	Probable ribosome biogenesis protein RLP24	Arabidopsis thaliana	GO:0006412~translation,GO:0022613~ribonucleoprotein complex biogenesis,GO:0042254~ribosome biogenesis,
Q9FMM0	Probable ubiquitin carrier protein E2 18	Arabidopsis thaliana	GO:0006508~proteolysis,GO:0006511~ubiquitin-dependent protein catabolic process,GO:0009057~macromolecule catabolic process,GO:0019941~modification-dependent protein catabolic process,GO:0030163~protein catabolic process,GO:0043632~modification-dependent macromolecule catabolic process,GO:0044257~cellular protein catabolic process,GO:0044265~cellular macromolecule catabolic process,GO:0051603~prot…
Q9LUQ5	Probable ubiquitin carrier protein E2 25	Arabidopsis thaliana	GO:0006508~proteolysis,GO:0009057~macromolecule catabolic process,GO:0019941~modification-dependent protein catabolic process,GO:0030163~protein catabolic process,GO:0043632~modification-dependent macromolecule catabolic process,GO:0044257~cellular protein catabolic process,GO:0044265~cellular macromolecule catabolic process,GO:0051603~proteolysis involved in cellular protein catabolic process,
O23715	Proteasome subunit alpha type-3	Arabidopsis thaliana	GO:0006508~proteolysis,GO:0006511~ubiquitin-dependent protein catabolic process,GO:0009057~macromolecule catabolic process,GO:0009266~response to temperature stimulus,GO:0009409~response to cold,GO:0009628~response to abiotic stimulus,GO:0010035~response to inorganic substance,GO:0010038~response to metal ion,GO:0019941~modification-dependent protein catabolic process,GO:0030163~protein catabolic…
Q9SZL8	Protein FAR1-RELATED SEQUENCE 5	Arabidopsis thaliana	GO:0009314~response to radiation,GO:0009416~response to light stimulus,GO:0009628~response to abiotic stimulus,GO:0009639~response to red or far red light,
Q9SXZ2	Protein FLOWERING LOCUS T	Arabidopsis thaliana	GO:0003006~reproductive developmental process,GO:0009314~response to radiation,GO:0009416~response to light stimulus,GO:0009628~response to abiotic stimulus,GO:0009648~photoperiodism,GO:0009791~post-embryonic development,GO:0009908~flower development,GO:0009909~regulation of flower development,GO:0009911~positive regulation of flower development,GO:0010228~vegetative to reproductive phase transit…
Q9LXN4	Protein HIRA	Arabidopsis thaliana	GO:0006325~chromatin organization,GO:0006350~transcription,GO:0010605~negative regulation of macromolecule metabolic process,GO:0010629~negative regulation of gene expression,GO:0016568~chromatin modification,GO:0040029~regulation of gene expression, epigenetic,GO:0045449~regulation of transcription,GO:0045814~negative regulation of gene expression, epigenetic,GO:0051276~chromosome organization,
O48670	Protein RER1A	Arabidopsis thaliana	GO:0006890~retrograde vesicle-mediated transport, Golgi to ER,GO:0016192~vesicle-mediated transport,GO:0046907~intracellular transport,GO:0048193~Golgi vesicle transport,
Q9ZWI7	Protein RER1C	Arabidopsis thaliana	GO:0006890~retrograde vesicle-mediated transport, Golgi to ER,GO:0008104~protein localization,GO:0016192~vesicle-mediated transport,GO:0045185~maintenance of protein location,GO:0046907~intracellular transport,GO:0048193~Golgi vesicle transport,GO:0051235~maintenance of location,
P46573	Protein kinase APK1B, chloroplastic	Arabidopsis thaliana	GO:0006468~protein amino acid phosphorylation,GO:0006793~phosphorus metabolic process,GO:0006796~phosphate metabolic process,GO:0016310~phosphorylation,
P41568	Protein translation factor SUI1 homolog 1	Arabidopsis thaliana	GO:0006412~translation,GO:0006413~translational initiation,GO:0006417~regulation of translation,GO:0010608~posttranscriptional regulation of gene expression,GO:0032268~regulation of cellular protein metabolic process,
Q94JV4	Protein translation factor SUI1 homolog 2	Arabidopsis thaliana	GO:0006412~translation,GO:0006413~translational initiation,GO:0006417~regulation of translation,GO:0010608~posttranscriptional regulation of gene expression,GO:0032268~regulation of cellular protein metabolic process,
Q9FZ95	Purine permease 3	Arabidopsis thaliana	GO:0006863~purine transport,GO:0015851~nucleobase transport,GO:0015931~nucleobase, nucleoside, nucleotide and nucleic acid transport,
Q9FFD0	Putative auxin efflux carrier component 8	Arabidopsis thaliana	GO:0007242~intracellular signaling cascade,GO:0009719~response to endogenous stimulus,GO:0009725~response to hormone stimulus,GO:0009733~response to auxin stimulus,GO:0009734~auxin mediated signaling pathway,GO:0009755~hormone-mediated signaling,GO:0009914~hormone transport,GO:0009926~auxin polar transport,GO:0010033~response to organic substance,GO:0010252~auxin homeostasis,GO:0010817~regulation…
Q9LYS6	Putative callose synthase 6	Arabidopsis thaliana	GO:0000271~polysaccharide biosynthetic process,GO:0005976~polysaccharide metabolic process,GO:0006073~cellular glucan metabolic process,GO:0006074~1,3-beta-glucan metabolic process,GO:0006075~1,3-beta-glucan biosynthetic process,GO:0007047~cell wall organization,GO:0008360~regulation of cell shape,GO:0009250~glucan biosynthetic process,GO:0016051~carbohydrate biosynthetic process,GO:0022604~regul…
Q8RWY3	Putative chromatin-remodeling complex ATPase chain	Arabidopsis thaliana	GO:0006325~chromatin organization,GO:0006338~chromatin remodeling,GO:0008361~regulation of cell size,GO:0009553~embryo sac development,GO:0016049~cell growth,GO:0016568~chromatin modification,GO:0032535~regulation of cellular component size,GO:0040007~growth,GO:0043044~ATP-dependent chromatin remodeling,GO:0048229~gametophyte development,GO:0051276~chromosome organization,
O65479	Putative cysteine-rich receptor-like protein kinase 20	Arabidopsis thaliana	GO:0006468~protein amino acid phosphorylation,GO:0006793~phosphorus metabolic process,GO:0006796~phosphate metabolic process,GO:0006952~defense response,GO:0016310~phosphorylation,
Q9LRR4	Putative disease resistance RPP13-like protein 1	Arabidopsis thaliana	GO:0006915~apoptosis,GO:0006952~defense response,GO:0008219~cell death,GO:0012501~programmed cell death,GO:0016265~death,
Q9SX38	Putative disease resistance protein At1g50180	Arabidopsis thaliana	GO:0006915~apoptosis,GO:0006952~defense response,GO:0008219~cell death,GO:0012501~programmed cell death,GO:0016265~death,
Q9SHY6	Putative expansin-B2	Arabidopsis thaliana	GO:0000902~cell morphogenesis,GO:0007047~cell wall organization,GO:0008361~regulation of cell size,GO:0009664~plant-type cell wall organization,GO:0009825~multidimensional cell growth,GO:0009826~unidimensional cell growth,GO:0009827~plant-type cell wall modification,GO:0009828~plant-type cell wall loosening,GO:0009831~plant-type cell wall modification during multidimensional cell growth,GO:001604…
Q9FWR2	Putative pyrophosphate-energized membrane proton pump 3	Arabidopsis thaliana	GO:0006811~ion transport,GO:0006812~cation transport,GO:0006818~hydrogen transport,GO:0015672~monovalent inorganic cation transport,GO:0015992~proton transport,
Q3EDL4	Putative serine/threonine-protein kinase At1g01540	Arabidopsis thaliana	GO:0006468~protein amino acid phosphorylation,GO:0006793~phosphorus metabolic process,GO:0006796~phosphate metabolic process,GO:0016310~phosphorylation,
Q9ZVM9	Putative serine/threonine-protein kinase At1g54610	Arabidopsis thaliana	GO:0006468~protein amino acid phosphorylation,GO:0006793~phosphorus metabolic process,GO:0006796~phosphate metabolic process,GO:0016310~phosphorylation,
Q9SRV7	Putative syntaxin-131	Arabidopsis thaliana	GO:0006886~intracellular protein transport,GO:0006944~membrane fusion,GO:0008104~protein localization,GO:0015031~protein transport,GO:0016044~membrane organization,GO:0016192~vesicle-mediated transport,GO:0034613~cellular protein localization,GO:0045184~establishment of protein localization,GO:0046907~intracellular transport,GO:0070727~cellular macromolecule localization,
Q8H1Y0	Pyruvate dehydrogenase E1 component subunit alpha-2, mitochondrial	Arabidopsis thaliana	GO:0005996~monosaccharide metabolic process,GO:0006006~glucose metabolic process,GO:0006007~glucose catabolic process,GO:0006091~generation of precursor metabolites and energy,GO:0006096~glycolysis,GO:0006970~response to osmotic stress,GO:0009628~response to abiotic stimulus,GO:0009651~response to salt stress,GO:0016052~carbohydrate catabolic process,GO:0019318~hexose metabolic process,GO:0019320…
Q9FLW9	Pyruvate kinase	Arabidopsis thaliana	GO:0003006~reproductive developmental process,GO:0005996~monosaccharide metabolic process,GO:0006006~glucose metabolic process,GO:0006007~glucose catabolic process,GO:0006091~generation of precursor metabolites and energy,GO:0006096~glycolysis,GO:0006631~fatty acid metabolic process,GO:0006633~fatty acid biosynthetic process,GO:0008610~lipid biosynthetic process,GO:0009791~post-embryonic developm…
Q9FM97	Pyruvate kinase	Arabidopsis thaliana	GO:0005996~monosaccharide metabolic process,GO:0006006~glucose metabolic process,GO:0006007~glucose catabolic process,GO:0006091~generation of precursor metabolites and energy,GO:0006096~glycolysis,GO:0016052~carbohydrate catabolic process,GO:0019318~hexose metabolic process,GO:0019320~hexose catabolic process,GO:0044275~cellular carbohydrate catabolic process,GO:0046164~alcohol catabolic process…
Q00IB6	RNA polymerase II C-terminal domain phosphatase-like 4	Arabidopsis thaliana	GO:0006350~transcription,GO:0006970~response to osmotic stress,GO:0009628~response to abiotic stimulus,GO:0009651~response to salt stress,GO:0045449~regulation of transcription,
Q38902	Rac-like GTP-binding protein ARAC1	Arabidopsis thaliana	GO:0007242~intracellular signaling cascade,GO:0007264~small GTPase mediated signal transduction,GO:0009719~response to endogenous stimulus,GO:0009725~response to hormone stimulus,GO:0009733~response to auxin stimulus,GO:0009734~auxin mediated signaling pathway,GO:0009737~response to abscisic acid stimulus,GO:0009738~abscisic acid mediated signaling,GO:0009755~hormone-mediated signaling,GO:0010033…
Q1LYV5	Rac-like GTP-binding protein ARAC7	Arabidopsis thaliana	GO:0007242~intracellular signaling cascade,GO:0007264~small GTPase mediated signal transduction,GO:0008104~protein localization,GO:0009719~response to endogenous stimulus,GO:0009725~response to hormone stimulus,GO:0009737~response to abscisic acid stimulus,GO:0009738~abscisic acid mediated signaling,GO:0009755~hormone-mediated signaling,GO:0010033~response to organic substance,GO:0015031~protein …
Q8RWG8	Ran-binding protein 1 homolog b	Arabidopsis thaliana	GO:0000060~protein import into nucleus, translocation,GO:0006403~RNA localization,GO:0006605~protein targeting,GO:0006606~protein import into nucleus,GO:0006886~intracellular protein transport,GO:0006913~nucleocytoplasmic transport,GO:0008104~protein localization,GO:0015031~protein transport,GO:0015931~nucleobase, nucleoside, nucleotide and nucleic acid transport,GO:0017038~protein import,GO:0033…
P28186	Ras-related protein ARA-3	Arabidopsis thaliana	GO:0000160~two-component signal transduction system (phosphorelay),GO:0007242~intracellular signaling cascade,GO:0007264~small GTPase mediated signal transduction,GO:0008104~protein localization,GO:0009719~response to endogenous stimulus,GO:0009723~response to ethylene stimulus,GO:0009725~response to hormone stimulus,GO:0009755~hormone-mediated signaling,GO:0009873~ethylene mediated signaling pat…
O81211	Respiratory burst oxidase homolog protein E	Arabidopsis thaliana	GO:0006952~defense response,GO:0055114~oxidation reduction,
O48538	Respiratory burst oxidase homolog protein F	Arabidopsis thaliana	GO:0000160~two-component signal transduction system (phosphorelay),GO:0002252~immune effector process,GO:0002679~respiratory burst during defense response,GO:0006800~oxygen and reactive oxygen species metabolic process,GO:0006952~defense response,GO:0006955~immune response,GO:0007242~intracellular signaling cascade,GO:0009620~response to fungus,GO:0009719~response to endogenous stimulus,GO:000972…
P92532	Ribosomal protein S12, mitochondrial	Arabidopsis thaliana	GO:0006412~translation,
P92532	Ribosomal protein S12, mitochondrial; 30S ribosomal protein S12, chloroplastic	Arabidopsis thaliana	GO:0006412~translation,
Q29Q48	SNF1-related protein kinase regulatory subunit beta-1	Arabidopsis thaliana	GO:0006631~fatty acid metabolic process,GO:0006633~fatty acid biosynthetic process,GO:0008610~lipid biosynthetic process,GO:0009991~response to extracellular stimulus,GO:0016053~organic acid biosynthetic process,GO:0031667~response to nutrient levels,GO:0031668~cellular response to extracellular stimulus,GO:0031669~cellular response to nutrient levels,GO:0042126~nitrate metabolic process,GO:00421…
Q9CAU3	Serine carboxypeptidase-like 2	Arabidopsis thaliana	GO:0006508~proteolysis,
Q9CAU1	Serine carboxypeptidase-like 3	Arabidopsis thaliana	GO:0006508~proteolysis,
Q9LSM9	Serine carboxypeptidase-like 33	Arabidopsis thaliana	GO:0006508~proteolysis,
O23254	Serine hydroxymethyltransferase	Arabidopsis thaliana	GO:0006544~glycine metabolic process,GO:0006563~L-serine metabolic process,GO:0006730~one-carbon metabolic process,GO:0009069~serine family amino acid metabolic process,GO:0010035~response to inorganic substance,GO:0010038~response to metal ion,GO:0046686~response to cadmium ion,
Q0WW19	Serine/threonine protein phosphatase 2A 55 kDa regulatory subunit B beta isoform	Arabidopsis thaliana	GO:0006470~protein amino acid dephosphorylation,GO:0006793~phosphorus metabolic process,GO:0006796~phosphate metabolic process,GO:0016311~dephosphorylation,
Q9ZWC8	Serine/threonine-protein kinase BRI1-like 1	Arabidopsis thaliana	GO:0006468~protein amino acid phosphorylation,GO:0006793~phosphorus metabolic process,GO:0006796~phosphate metabolic process,GO:0016310~phosphorylation,
Q9LJF3	Serine/threonine-protein kinase BRI1-like 3	Arabidopsis thaliana	GO:0006468~protein amino acid phosphorylation,GO:0006793~phosphorus metabolic process,GO:0006796~phosphate metabolic process,GO:0016310~phosphorylation,
Q9CAU7	Serine/threonine-protein kinase Nek2	Arabidopsis thaliana	GO:0006468~protein amino acid phosphorylation,GO:0006793~phosphorus metabolic process,GO:0006796~phosphate metabolic process,GO:0016310~phosphorylation,
Q9CAV6	Serine/threonine-protein kinase WNK1	Arabidopsis thaliana	GO:0006468~protein amino acid phosphorylation,GO:0006793~phosphorus metabolic process,GO:0006796~phosphate metabolic process,GO:0007623~circadian rhythm,GO:0016310~phosphorylation,GO:0048511~rhythmic process,
Q38950	Serine/threonine-protein phosphatase 2A 65 kDa regulatory subunit A beta isoform	Arabidopsis thaliana	GO:0010035~response to inorganic substance,GO:0010038~response to metal ion,GO:0019220~regulation of phosphate metabolic process,GO:0042325~regulation of phosphorylation,GO:0046686~response to cadmium ion,GO:0051174~regulation of phosphorus metabolic process,
P48578	Serine/threonine-protein phosphatase PP2A-3 catalytic subunit	Arabidopsis thaliana	GO:0006470~protein amino acid dephosphorylation,GO:0006793~phosphorus metabolic process,GO:0006796~phosphate metabolic process,GO:0016311~dephosphorylation,
P43288	Shaggy-related protein kinase alpha	Arabidopsis thaliana	GO:0006468~protein amino acid phosphorylation,GO:0006793~phosphorus metabolic process,GO:0006796~phosphate metabolic process,GO:0009933~meristem structural organization,GO:0016310~phosphorylation,GO:0048507~meristem development,GO:0048532~anatomical structure arrangement,
Q39019	Shaggy-related protein kinase kappa	Arabidopsis thaliana	GO:0006468~protein amino acid phosphorylation,GO:0006793~phosphorus metabolic process,GO:0006796~phosphate metabolic process,GO:0016310~phosphorylation,
P37107	Signal recognition particle 54 kDa protein, chloroplastic	Arabidopsis thaliana	GO:0006461~protein complex assembly,GO:0006605~protein targeting,GO:0006612~protein targeting to membrane,GO:0006613~cotranslational protein targeting to membrane,GO:0006614~SRP-dependent cotranslational protein targeting to membrane,GO:0006617~SRP-dependent cotranslational protein targeting to membrane, signal sequence recognition,GO:0006886~intracellular protein transport,GO:0008104~protein loc…
Q8L716	Splicing factor U2af large subunit B	Arabidopsis thaliana	GO:0006396~RNA processing,GO:0006397~mRNA processing,GO:0008380~RNA splicing,GO:0016071~mRNA metabolic process,
Q9S709	Splicing factor U2af small subunit A	Arabidopsis thaliana	GO:0003006~reproductive developmental process,GO:0006396~RNA processing,GO:0006397~mRNA processing,GO:0008380~RNA splicing,GO:0009314~response to radiation,GO:0009416~response to light stimulus,GO:0009628~response to abiotic stimulus,GO:0009648~photoperiodism,GO:0009791~post-embryonic development,GO:0010228~vegetative to reproductive phase transition,GO:0016071~mRNA metabolic process,GO:0048573~p…
Q9FMY5	Splicing factor U2af small subunit B	Arabidopsis thaliana	GO:0003006~reproductive developmental process,GO:0006396~RNA processing,GO:0006397~mRNA processing,GO:0008380~RNA splicing,GO:0009314~response to radiation,GO:0009416~response to light stimulus,GO:0009628~response to abiotic stimulus,GO:0009648~photoperiodism,GO:0009791~post-embryonic development,GO:0010228~vegetative to reproductive phase transition,GO:0016071~mRNA metabolic process,GO:0048573~p…
Q9C5Y4	Structural maintenance of chromosomes protein 2-1	Arabidopsis thaliana	GO:0000087~M phase of mitotic cell cycle,GO:0000278~mitotic cell cycle,GO:0000279~M phase,GO:0000280~nuclear division,GO:0006323~DNA packaging,GO:0007049~cell cycle,GO:0007067~mitosis,GO:0007126~meiosis,GO:0022402~cell cycle process,GO:0022403~cell cycle phase,GO:0030261~chromosome condensation,GO:0048285~organelle fission,GO:0051276~chromosome organization,GO:0051301~cell division,GO:0051321~mei…
Q53YT7	TATA-box-binding protein 2	Arabidopsis thaliana	GO:0006350~transcription,GO:0006351~transcription, DNA-dependent,GO:0006352~transcription initiation,GO:0006355~regulation of transcription, DNA-dependent,GO:0006366~transcription from RNA polymerase II promoter,GO:0006367~transcription initiation from RNA polymerase II promoter,GO:0006461~protein complex assembly,GO:0032774~RNA biosynthetic process,GO:0043933~macromolecular complex subunit organ…
Q9C9Y6	Thioredoxin H-type 9	Arabidopsis thaliana	GO:0006091~generation of precursor metabolites and energy,GO:0019725~cellular homeostasis,GO:0022900~electron transport chain,GO:0042592~homeostatic process,GO:0045454~cell redox homeostasis,GO:0055114~oxidation reduction,
Q9LSE2	Transcription factor ICE1	Arabidopsis thaliana	GO:0006350~transcription,GO:0009266~response to temperature stimulus,GO:0009409~response to cold,GO:0009628~response to abiotic stimulus,GO:0009791~post-embryonic development,GO:0009891~positive regulation of biosynthetic process,GO:0010374~stomatal complex development,GO:0010440~stomatal lineage progression,GO:0010557~positive regulation of macromolecule biosynthetic process,GO:0010604~positive …
Q9SKZ1	Transcription factor Pur-alpha 1	Arabidopsis thaliana	GO:0006350~transcription,GO:0010035~response to inorganic substance,GO:0010038~response to metal ion,GO:0045449~regulation of transcription,GO:0046686~response to cadmium ion,
B9DFF4	Transcription factor UNE12	Arabidopsis thaliana	GO:0006350~transcription,GO:0009566~fertilization,GO:0009567~double fertilization forming a zygote and endosperm,GO:0019953~sexual reproduction,GO:0045449~regulation of transcription,
Q9SRT2	Transcription factor bHLH62	Arabidopsis thaliana	GO:0006350~transcription,GO:0045449~regulation of transcription,
Q9LUS2	Translocase of chloroplast 120, chloroplastic	Arabidopsis thaliana	GO:0006605~protein targeting,GO:0006886~intracellular protein transport,GO:0008104~protein localization,GO:0015031~protein transport,GO:0034613~cellular protein localization,GO:0045036~protein targeting to chloroplast,GO:0045184~establishment of protein localization,GO:0046907~intracellular transport,GO:0070727~cellular macromolecule localization,
Q9LTX2	Transport inhibitor response 1-like protein	Arabidopsis thaliana	GO:0006508~proteolysis,GO:0007242~intracellular signaling cascade,GO:0009057~macromolecule catabolic process,GO:0009719~response to endogenous stimulus,GO:0009725~response to hormone stimulus,GO:0009733~response to auxin stimulus,GO:0009734~auxin mediated signaling pathway,GO:0009755~hormone-mediated signaling,GO:0010033~response to organic substance,GO:0019941~modification-dependent protein cata…
P29514	Tubulin beta-6 chain	Arabidopsis thaliana	GO:0006461~protein complex assembly,GO:0006970~response to osmotic stress,GO:0007017~microtubule-based process,GO:0007018~microtubule-based movement,GO:0009266~response to temperature stimulus,GO:0009409~response to cold,GO:0009628~response to abiotic stimulus,GO:0009651~response to salt stress,GO:0034621~cellular macromolecular complex subunit organization,GO:0034622~cellular macromolecular comp…
P38558	Tubulin gamma-2 chain	Arabidopsis thaliana	GO:0000902~cell morphogenesis,GO:0000910~cytokinesis,GO:0000911~cytokinesis by cell plate formation,GO:0000912~formation of actomyosin apparatus involved in cytokinesis,GO:0000914~phragmoplast formation,GO:0006461~protein complex assembly,GO:0007010~cytoskeleton organization,GO:0007017~microtubule-based process,GO:0007049~cell cycle,GO:0007398~ectoderm development,GO:0008361~regulation of cell si…
Q9FPT1	Ubiquitin carboxyl-terminal hydrolase 12	Arabidopsis thaliana	GO:0006259~DNA metabolic process,GO:0006265~DNA topological change,GO:0006508~proteolysis,GO:0006511~ubiquitin-dependent protein catabolic process,GO:0009057~macromolecule catabolic process,GO:0019941~modification-dependent protein catabolic process,GO:0030163~protein catabolic process,GO:0043632~modification-dependent macromolecule catabolic process,GO:0044257~cellular protein catabolic process,…
Q8LAM0	Ubiquitin carboxyl-terminal hydrolase 4	Arabidopsis thaliana	GO:0006508~proteolysis,GO:0006511~ubiquitin-dependent protein catabolic process,GO:0009057~macromolecule catabolic process,GO:0019941~modification-dependent protein catabolic process,GO:0030163~protein catabolic process,GO:0043632~modification-dependent macromolecule catabolic process,GO:0044257~cellular protein catabolic process,GO:0044265~cellular macromolecule catabolic process,GO:0051603~prot…
Q94F47	Ubiquitin carrier protein E2 28	Arabidopsis thaliana	GO:0006508~proteolysis,GO:0006511~ubiquitin-dependent protein catabolic process,GO:0009057~macromolecule catabolic process,GO:0019941~modification-dependent protein catabolic process,GO:0030163~protein catabolic process,GO:0043632~modification-dependent macromolecule catabolic process,GO:0044257~cellular protein catabolic process,GO:0044265~cellular macromolecule catabolic process,GO:0051603~prot…
Q9FZ48	Ubiquitin carrier protein E2 36	Arabidopsis thaliana	GO:0006508~proteolysis,GO:0006511~ubiquitin-dependent protein catabolic process,GO:0009057~macromolecule catabolic process,GO:0019941~modification-dependent protein catabolic process,GO:0030163~protein catabolic process,GO:0043632~modification-dependent macromolecule catabolic process,GO:0044257~cellular protein catabolic process,GO:0044265~cellular macromolecule catabolic process,GO:0051603~prot…
P35133	Ubiquitin-conjugating enzyme E2 10	Arabidopsis thaliana	GO:0006508~proteolysis,GO:0006511~ubiquitin-dependent protein catabolic process,GO:0009057~macromolecule catabolic process,GO:0019941~modification-dependent protein catabolic process,GO:0030163~protein catabolic process,GO:0043632~modification-dependent macromolecule catabolic process,GO:0044257~cellular protein catabolic process,GO:0044265~cellular macromolecule catabolic process,GO:0051603~prot…
P42745	Ubiquitin-conjugating enzyme E2 2	Arabidopsis thaliana	GO:0003006~reproductive developmental process,GO:0006325~chromatin organization,GO:0006508~proteolysis,GO:0006511~ubiquitin-dependent protein catabolic process,GO:0009057~macromolecule catabolic process,GO:0009314~response to radiation,GO:0009411~response to UV,GO:0009416~response to light stimulus,GO:0009628~response to abiotic stimulus,GO:0009650~UV protection,GO:0009791~post-embryonic developm…
Q24JM2	V-type proton ATPase 16 kDa proteolipid subunit c2	Arabidopsis thaliana	GO:0006091~generation of precursor metabolites and energy,GO:0006119~oxidative phosphorylation,GO:0006163~purine nucleotide metabolic process,GO:0006164~purine nucleotide biosynthetic process,GO:0006754~ATP biosynthetic process,GO:0006793~phosphorus metabolic process,GO:0006796~phosphate metabolic process,GO:0006811~ion transport,GO:0006812~cation transport,GO:0006818~hydrogen transport,GO:000914…
Q9SZN1	V-type proton ATPase subunit B2	Arabidopsis thaliana	GO:0006091~generation of precursor metabolites and energy,GO:0006119~oxidative phosphorylation,GO:0006163~purine nucleotide metabolic process,GO:0006164~purine nucleotide biosynthetic process,GO:0006754~ATP biosynthetic process,GO:0006793~phosphorus metabolic process,GO:0006796~phosphate metabolic process,GO:0006811~ion transport,GO:0006812~cation transport,GO:0006818~hydrogen transport,GO:000914…
Q8W4E2	V-type proton ATPase subunit B3	Arabidopsis thaliana	GO:0006091~generation of precursor metabolites and energy,GO:0006119~oxidative phosphorylation,GO:0006163~purine nucleotide metabolic process,GO:0006164~purine nucleotide biosynthetic process,GO:0006754~ATP biosynthetic process,GO:0006793~phosphorus metabolic process,GO:0006796~phosphate metabolic process,GO:0006811~ion transport,GO:0006812~cation transport,GO:0006818~hydrogen transport,GO:000914…
Q0WTZ3	WRKY transcription factor 18	Arabidopsis thaliana	GO:0002697~regulation of immune effector process,GO:0002831~regulation of response to biotic stimulus,GO:0006350~transcription,GO:0006355~regulation of transcription, DNA-dependent,GO:0006952~defense response,GO:0009617~response to bacterium,GO:0009620~response to fungus,GO:0009743~response to carbohydrate stimulus,GO:0009751~response to salicylic acid stimulus,GO:0010033~response to organic subs…
Q9SB61	ZF-HD homeobox protein At4g24660; Homeobox-leucine zipper protein ATHB-22	Arabidopsis thaliana	GO:0003006~reproductive developmental process,GO:0006350~transcription,GO:0006355~regulation of transcription, DNA-dependent,GO:0009791~post-embryonic development,GO:0009793~embryonic development ending in seed dormancy,GO:0010154~fruit development,GO:0045449~regulation of transcription,GO:0048316~seed development,GO:0048608~reproductive structure development,GO:0051252~regulation of RNA metaboli…
O64738	Zinc transporter 6, chloroplastic	Arabidopsis thaliana	GO:0000041~transition metal ion transport,GO:0006811~ion transport,GO:0006812~cation transport,GO:0006829~zinc ion transport,GO:0009624~response to nematode,GO:0030001~metal ion transport,
