# Supplementary material for: Comparative transcriptome analysis within the Lolium/Festuca species complex reveals high sequence conservation
Source: BMC Genomics. 2015 Mar 28;16(1):249. doi: 10.1186/s12864-015-1447-y (PMC4389671; doi:10.1186/s12864-015-1447-y)
Supplement: Additional file 6 — Table S6. GO Biological Process Annotation of >80% id groups. [file 12864_2015_1447_MOESM6_ESM.xlsx]

## Sheet: DAVID_80_GO_BP
ID	Gene Name	Species	GOTERM_BP_FAT
A4FVP2	(E)-beta-ocimene synthase, chloroplastic	Arabidopsis thaliana	GO:0006720~isoprenoid metabolic process,GO:0006721~terpenoid metabolic process,GO:0008299~isoprenoid biosynthetic process,GO:0008610~lipid biosynthetic process,GO:0009611~response to wounding,GO:0016098~monoterpenoid metabolic process,GO:0016099~monoterpenoid biosynthetic process,GO:0016114~terpenoid biosynthetic process,GO:0019748~secondary metabolic process,
Q84MB3	1-aminocyclopropane-1-carboxylate oxidase homolog 1	Arabidopsis thaliana	GO:0055114~oxidation reduction,
Q8LAH7	12-oxophytodienoate reductase 1	Arabidopsis thaliana	GO:0006631~fatty acid metabolic process,GO:0006633~fatty acid biosynthetic process,GO:0007568~aging,GO:0008610~lipid biosynthetic process,GO:0009611~response to wounding,GO:0009694~jasmonic acid metabolic process,GO:0009695~jasmonic acid biosynthetic process,GO:0009751~response to salicylic acid stimulus,GO:0010033~response to organic substance,GO:0010035~response to inorganic substance,GO:001003…
Q8GYB8	12-oxophytodienoate reductase 2	Arabidopsis thaliana	GO:0006631~fatty acid metabolic process,GO:0006633~fatty acid biosynthetic process,GO:0008610~lipid biosynthetic process,GO:0009611~response to wounding,GO:0009694~jasmonic acid metabolic process,GO:0009695~jasmonic acid biosynthetic process,GO:0016053~organic acid biosynthetic process,GO:0031407~oxylipin metabolic process,GO:0031408~oxylipin biosynthetic process,GO:0046394~carboxylic acid biosyn…
Q570B4	3-ketoacyl-CoA synthase 10	Arabidopsis thaliana	GO:0000038~very-long-chain fatty acid metabolic process,GO:0006631~fatty acid metabolic process,GO:0006633~fatty acid biosynthetic process,GO:0007398~ectoderm development,GO:0008544~epidermis development,GO:0008610~lipid biosynthetic process,GO:0009266~response to temperature stimulus,GO:0009314~response to radiation,GO:0009409~response to cold,GO:0009416~response to light stimulus,GO:0009628~res…
O48780	3-ketoacyl-CoA synthase 11	Arabidopsis thaliana	GO:0006631~fatty acid metabolic process,GO:0006633~fatty acid biosynthetic process,GO:0008610~lipid biosynthetic process,GO:0009266~response to temperature stimulus,GO:0009314~response to radiation,GO:0009409~response to cold,GO:0009416~response to light stimulus,GO:0009628~response to abiotic stimulus,GO:0016053~organic acid biosynthetic process,GO:0046394~carboxylic acid biosynthetic process,
Q9C6L5	3-ketoacyl-CoA synthase 5	Arabidopsis thaliana	GO:0000038~very-long-chain fatty acid metabolic process,GO:0003006~reproductive developmental process,GO:0006631~fatty acid metabolic process,GO:0006633~fatty acid biosynthetic process,GO:0008610~lipid biosynthetic process,GO:0009266~response to temperature stimulus,GO:0009314~response to radiation,GO:0009409~response to cold,GO:0009416~response to light stimulus,GO:0009628~response to abiotic st…
Q9XF43	3-ketoacyl-CoA synthase 6	Arabidopsis thaliana	GO:0000038~very-long-chain fatty acid metabolic process,GO:0000902~cell morphogenesis,GO:0006631~fatty acid metabolic process,GO:0006633~fatty acid biosynthetic process,GO:0008361~regulation of cell size,GO:0008610~lipid biosynthetic process,GO:0009266~response to temperature stimulus,GO:0009314~response to radiation,GO:0009409~response to cold,GO:0009416~response to light stimulus,GO:0009628~res…
Q9S777	4-coumarate--CoA ligase 3	Arabidopsis thaliana	GO:0006575~cellular amino acid derivative metabolic process,GO:0006952~defense response,GO:0009314~response to radiation,GO:0009411~response to UV,GO:0009416~response to light stimulus,GO:0009555~pollen development,GO:0009611~response to wounding,GO:0009620~response to fungus,GO:0009628~response to abiotic stimulus,GO:0009698~phenylpropanoid metabolic process,GO:0010208~pollen wall assembly,GO:00…
Q9SKZ3	40S ribosomal protein S12-2	Arabidopsis thaliana	GO:0006412~translation,
P59223	40S ribosomal protein S13-1	Arabidopsis thaliana	GO:0006412~translation,
P59224	40S ribosomal protein S13-2	Arabidopsis thaliana	GO:0000902~cell morphogenesis,GO:0000904~cell morphogenesis involved in differentiation,GO:0000910~cytokinesis,GO:0000911~cytokinesis by cell plate formation,GO:0006412~translation,GO:0007049~cell cycle,GO:0007398~ectoderm development,GO:0008544~epidermis development,GO:0009913~epidermal cell differentiation,GO:0009965~leaf morphogenesis,GO:0010016~shoot morphogenesis,GO:0010026~trichome differen…
Q9FQ02	5'-3' exoribonuclease 2	Arabidopsis thaliana	GO:0006396~RNA processing,GO:0006397~mRNA processing,GO:0006401~RNA catabolic process,GO:0009057~macromolecule catabolic process,GO:0010586~miRNA metabolic process,GO:0010587~miRNA catabolic process,GO:0016071~mRNA metabolic process,GO:0034660~ncRNA metabolic process,GO:0034661~ncRNA catabolic process,GO:0044265~cellular macromolecule catabolic process,
Q9FQ04	5'-3' exoribonuclease 4	Arabidopsis thaliana	GO:0000160~two-component signal transduction system (phosphorelay),GO:0000291~nuclear-transcribed mRNA catabolic process, exonucleolytic,GO:0000902~cell morphogenesis,GO:0000956~nuclear-transcribed mRNA catabolic process,GO:0006396~RNA processing,GO:0006397~mRNA processing,GO:0006401~RNA catabolic process,GO:0006402~mRNA catabolic process,GO:0007242~intracellular signaling cascade,GO:0008361~regu…
Q7G923	60S ribosomal protein L27a-3	Arabidopsis thaliana	GO:0006412~translation,
O82204	60S ribosomal protein L28-1	Arabidopsis thaliana	GO:0006412~translation,GO:0022613~ribonucleoprotein complex biogenesis,GO:0042254~ribosome biogenesis,
Q9M0E2	60S ribosomal protein L28-2	Arabidopsis thaliana	GO:0006412~translation,GO:0022613~ribonucleoprotein complex biogenesis,GO:0042254~ribosome biogenesis,
Q38931	70 kDa peptidyl-prolyl isomerase	Arabidopsis thaliana	GO:0006457~protein folding,GO:0009266~response to temperature stimulus,GO:0009408~response to heat,GO:0009611~response to wounding,GO:0009628~response to abiotic stimulus,GO:0010035~response to inorganic substance,GO:0010038~response to metal ion,GO:0046686~response to cadmium ion,
Q9FIT8	ADP-ribosylation factor GTPase-activating protein AGD1	Arabidopsis thaliana	GO:0007010~cytoskeleton organization,GO:0032012~regulation of ARF protein signal transduction,GO:0032312~regulation of ARF GTPase activity,GO:0032318~regulation of Ras GTPase activity,GO:0043087~regulation of GTPase activity,GO:0046578~regulation of Ras protein signal transduction,GO:0051056~regulation of small GTPase mediated signal transduction,GO:0051336~regulation of hydrolase activity,
Q5W7F2	ADP-ribosylation factor GTPase-activating protein AGD3	Arabidopsis thaliana	GO:0003002~regionalization,GO:0007389~pattern specification process,GO:0009719~response to endogenous stimulus,GO:0009725~response to hormone stimulus,GO:0009733~response to auxin stimulus,GO:0009965~leaf morphogenesis,GO:0010016~shoot morphogenesis,GO:0010033~response to organic substance,GO:0010051~xylem and phloem pattern formation,GO:0010087~phloem or xylem histogenesis,GO:0022621~shoot syste…
Q5YGP8	AP2-like ethylene-responsive transcription factor PLT1	Arabidopsis thaliana	GO:0000160~two-component signal transduction system (phosphorelay),GO:0006350~transcription,GO:0006355~regulation of transcription, DNA-dependent,GO:0007242~intracellular signaling cascade,GO:0007389~pattern specification process,GO:0009719~response to endogenous stimulus,GO:0009723~response to ethylene stimulus,GO:0009725~response to hormone stimulus,GO:0009733~response to auxin stimulus,GO:0009…
Q9ZWM9	AP2/ERF and B3 domain-containing transcription factor RAV1	Arabidopsis thaliana	GO:0000160~two-component signal transduction system (phosphorelay),GO:0006350~transcription,GO:0006355~regulation of transcription, DNA-dependent,GO:0007242~intracellular signaling cascade,GO:0009719~response to endogenous stimulus,GO:0009723~response to ethylene stimulus,GO:0009725~response to hormone stimulus,GO:0009741~response to brassinosteroid stimulus,GO:0009755~hormone-mediated signaling,…
P82280	AP2/ERF and B3 domain-containing transcription repressor RAV2	Arabidopsis thaliana	GO:0000160~two-component signal transduction system (phosphorelay),GO:0006350~transcription,GO:0006355~regulation of transcription, DNA-dependent,GO:0007242~intracellular signaling cascade,GO:0009719~response to endogenous stimulus,GO:0009723~response to ethylene stimulus,GO:0009725~response to hormone stimulus,GO:0009755~hormone-mediated signaling,GO:0009873~ethylene mediated signaling pathway,G…
Q9C6M5	AP2/ERF and B3 domain-containing transcription repressor TEM1	Arabidopsis thaliana	GO:0000160~two-component signal transduction system (phosphorelay),GO:0003006~reproductive developmental process,GO:0006350~transcription,GO:0006355~regulation of transcription, DNA-dependent,GO:0007242~intracellular signaling cascade,GO:0009314~response to radiation,GO:0009416~response to light stimulus,GO:0009628~response to abiotic stimulus,GO:0009648~photoperiodism,GO:0009719~response to endo…
Q8W4A5	APO protein 2, chloroplastic	Arabidopsis thaliana	GO:0003006~reproductive developmental process,GO:0009791~post-embryonic development,GO:0009793~embryonic development ending in seed dormancy,GO:0010154~fruit development,GO:0048316~seed development,GO:0048608~reproductive structure development,
O81915	AT1G02260	Arabidopsis thaliana	GO:0006811~ion transport,GO:0006820~anion transport,GO:0006842~tricarboxylic acid transport,GO:0015711~organic anion transport,GO:0015746~citrate transport,GO:0015849~organic acid transport,GO:0046942~carboxylic acid transport,
Q9FZ21	AT1G02400	Arabidopsis thaliana	GO:0006720~isoprenoid metabolic process,GO:0006721~terpenoid metabolic process,GO:0008300~isoprenoid catabolic process,GO:0009314~response to radiation,GO:0009416~response to light stimulus,GO:0009628~response to abiotic stimulus,GO:0009639~response to red or far red light,GO:0009685~gibberellin metabolic process,GO:0016042~lipid catabolic process,GO:0016054~organic acid catabolic process,GO:0016…
Q7GB25	AT1G04120	Arabidopsis thaliana	GO:0006873~cellular ion homeostasis,GO:0006875~cellular metal ion homeostasis,GO:0006970~response to osmotic stress,GO:0009628~response to abiotic stimulus,GO:0009651~response to salt stress,GO:0019725~cellular homeostasis,GO:0030003~cellular cation homeostasis,GO:0030004~cellular monovalent inorganic cation homeostasis,GO:0030007~cellular potassium ion homeostasis,GO:0042592~homeostatic process,…
O23024	AT1G04610	Arabidopsis thaliana	GO:0009850~auxin metabolic process,GO:0009851~auxin biosynthetic process,GO:0010817~regulation of hormone levels,GO:0042445~hormone metabolic process,GO:0042446~hormone biosynthetic process,
Q8H0S3	AT1G05520	Arabidopsis thaliana	GO:0006886~intracellular protein transport,GO:0006888~ER to Golgi vesicle-mediated transport,GO:0008104~protein localization,GO:0015031~protein transport,GO:0016192~vesicle-mediated transport,GO:0034613~cellular protein localization,GO:0045184~establishment of protein localization,GO:0046907~intracellular transport,GO:0048193~Golgi vesicle transport,GO:0070727~cellular macromolecule localization,
C0LGD6	AT1G05700	Arabidopsis thaliana	GO:0006468~protein amino acid phosphorylation,GO:0006793~phosphorus metabolic process,GO:0006796~phosphate metabolic process,GO:0016310~phosphorylation,
Q9LNC5	AT1G06220	Arabidopsis thaliana	GO:0003006~reproductive developmental process,GO:0009791~post-embryonic development,GO:0009793~embryonic development ending in seed dormancy,GO:0010154~fruit development,GO:0045694~regulation of embryo sac egg cell differentiation,GO:0048316~seed development,GO:0048608~reproductive structure development,
Q9SHI9	AT1G06440	Arabidopsis thaliana	GO:0006508~proteolysis,GO:0006511~ubiquitin-dependent protein catabolic process,GO:0009057~macromolecule catabolic process,GO:0019941~modification-dependent protein catabolic process,GO:0030163~protein catabolic process,GO:0043632~modification-dependent macromolecule catabolic process,GO:0044257~cellular protein catabolic process,GO:0044265~cellular macromolecule catabolic process,GO:0051603~prot…
C0LGD7	AT1G06840	Arabidopsis thaliana	GO:0006468~protein amino acid phosphorylation,GO:0006793~phosphorus metabolic process,GO:0006796~phosphate metabolic process,GO:0007166~cell surface receptor linked signal transduction,GO:0007167~enzyme linked receptor protein signaling pathway,GO:0007169~transmembrane receptor protein tyrosine kinase signaling pathway,GO:0016310~phosphorylation,
Q9MB58	AT1G07110	Arabidopsis thaliana	GO:0005996~monosaccharide metabolic process,GO:0006000~fructose metabolic process,GO:0006003~fructose 2,6-bisphosphate metabolic process,GO:0019318~hexose metabolic process,
Q9LNW1	AT1G07410	Arabidopsis thaliana	GO:0006886~intracellular protein transport,GO:0006913~nucleocytoplasmic transport,GO:0007242~intracellular signaling cascade,GO:0007264~small GTPase mediated signal transduction,GO:0008104~protein localization,GO:0015031~protein transport,GO:0034613~cellular protein localization,GO:0045184~establishment of protein localization,GO:0046907~intracellular transport,GO:0051169~nuclear transport,GO:007…
C0LGE0	AT1G07650	Arabidopsis thaliana	GO:0006468~protein amino acid phosphorylation,GO:0006793~phosphorus metabolic process,GO:0006796~phosphate metabolic process,GO:0007166~cell surface receptor linked signal transduction,GO:0007167~enzyme linked receptor protein signaling pathway,GO:0007169~transmembrane receptor protein tyrosine kinase signaling pathway,GO:0016310~phosphorylation,
A8MR45	AT1G07705	Arabidopsis thaliana	GO:0045449~regulation of transcription,
Q0WL81	AT1G07910	Arabidopsis thaliana	GO:0000394~RNA splicing, via endonucleolytic cleavage and ligation,GO:0006388~tRNA splicing, via endonucleolytic cleavage and ligation,GO:0006396~RNA processing,GO:0006399~tRNA metabolic process,GO:0008033~tRNA processing,GO:0008380~RNA splicing,GO:0034470~ncRNA processing,GO:0034660~ncRNA metabolic process,
Q9M658	AT1G08060	Arabidopsis thaliana	GO:0006342~chromatin silencing,GO:0006355~regulation of transcription, DNA-dependent,GO:0009890~negative regulation of biosynthetic process,GO:0010558~negative regulation of macromolecule biosynthetic process,GO:0010605~negative regulation of macromolecule metabolic process,GO:0010629~negative regulation of gene expression,GO:0016458~gene silencing,GO:0016481~negative regulation of transcription,…
C0SUT9	AT1G08620	Arabidopsis thaliana	GO:0045449~regulation of transcription,
Q5XQC7	AT1G08860	Arabidopsis thaliana	GO:0010185~regulation of cellular defense response,GO:0010186~positive regulation of cellular defense response,GO:0010941~regulation of cell death,GO:0019725~cellular homeostasis,GO:0031349~positive regulation of defense response,GO:0042592~homeostatic process,GO:0048584~positive regulation of response to stimulus,GO:0060548~negative regulation of cell death,
O04492	AT1G09700	Arabidopsis thaliana	GO:0006379~mRNA cleavage,GO:0006396~RNA processing,GO:0006397~mRNA processing,GO:0009719~response to endogenous stimulus,GO:0009725~response to hormone stimulus,GO:0009733~response to auxin stimulus,GO:0009735~response to cytokinin stimulus,GO:0009737~response to abscisic acid stimulus,GO:0010033~response to organic substance,GO:0010267~RNA interference, production of ta-siRNAs,GO:0010605~negativ…
Q8W4B5	AT1G09970	Arabidopsis thaliana	GO:0006468~protein amino acid phosphorylation,GO:0006793~phosphorus metabolic process,GO:0006796~phosphate metabolic process,GO:0007166~cell surface receptor linked signal transduction,GO:0007167~enzyme linked receptor protein signaling pathway,GO:0007169~transmembrane receptor protein tyrosine kinase signaling pathway,GO:0016310~phosphorylation,GO:0046777~protein amino acid autophosphorylation,
Q9SY59	AT1G10170	Arabidopsis thaliana	GO:0006355~regulation of transcription, DNA-dependent,GO:0006952~defense response,GO:0006970~response to osmotic stress,GO:0009314~response to radiation,GO:0009416~response to light stimulus,GO:0009617~response to bacterium,GO:0009628~response to abiotic stimulus,GO:0009636~response to toxin,GO:0009642~response to light intensity,GO:0009651~response to salt stress,GO:0009696~salicylic acid metabo…
Q9FUS9	AT1G10360	Arabidopsis thaliana	GO:0009404~toxin metabolic process,GO:0009407~toxin catabolic process,GO:0019748~secondary metabolic process,
Q9FUS8	AT1G10370	Arabidopsis thaliana	GO:0009404~toxin metabolic process,GO:0009407~toxin catabolic process,GO:0019748~secondary metabolic process,
Q93ZV8	AT1G10510	Arabidopsis thaliana	GO:0003006~reproductive developmental process,GO:0009791~post-embryonic development,GO:0009793~embryonic development ending in seed dormancy,GO:0010154~fruit development,GO:0048316~seed development,GO:0048608~reproductive structure development,
Q9SAB1	AT1G11660	Arabidopsis thaliana	GO:0006457~protein folding,
O65390	AT1G11910	Arabidopsis thaliana	GO:0006508~proteolysis,GO:0006970~response to osmotic stress,GO:0009628~response to abiotic stimulus,GO:0009651~response to salt stress,
Q9FX56	AT1G13420	Arabidopsis thaliana	GO:0009719~response to endogenous stimulus,GO:0009725~response to hormone stimulus,GO:0009735~response to cytokinin stimulus,GO:0010033~response to organic substance,
Q9XI74	AT1G14140	Arabidopsis thaliana	GO:0006839~mitochondrial transport,GO:0046907~intracellular transport,
Q9LQV2	AT1G14790	Arabidopsis thaliana	GO:0009615~response to virus,GO:0009751~response to salicylic acid stimulus,GO:0010033~response to organic substance,GO:0010605~negative regulation of macromolecule metabolic process,GO:0010608~posttranscriptional regulation of gene expression,GO:0010629~negative regulation of gene expression,GO:0016441~posttranscriptional gene silencing,GO:0016458~gene silencing,GO:0040029~regulation of gene exp…
Q9M9E1	AT1G15520	Arabidopsis thaliana	GO:0006811~ion transport,GO:0006812~cation transport,GO:0006855~multidrug transport,GO:0006952~defense response,GO:0009719~response to endogenous stimulus,GO:0009723~response to ethylene stimulus,GO:0009725~response to hormone stimulus,GO:0009751~response to salicylic acid stimulus,GO:0009753~response to jasmonic acid stimulus,GO:0010033~response to organic substance,GO:0010193~response to ozone,…
Q94AI7	AT1G15750	Arabidopsis thaliana	GO:0003002~regionalization,GO:0003006~reproductive developmental process,GO:0007389~pattern specification process,GO:0009719~response to endogenous stimulus,GO:0009725~response to hormone stimulus,GO:0009733~response to auxin stimulus,GO:0009791~post-embryonic development,GO:0009793~embryonic development ending in seed dormancy,GO:0009933~meristem structural organization,GO:0010014~meristem initi…
Q9LNR3	AT1G17420	Arabidopsis thaliana	GO:0006631~fatty acid metabolic process,GO:0006633~fatty acid biosynthetic process,GO:0006952~defense response,GO:0008610~lipid biosynthetic process,GO:0009314~response to radiation,GO:0009416~response to light stimulus,GO:0009611~response to wounding,GO:0009620~response to fungus,GO:0009628~response to abiotic stimulus,GO:0009642~response to light intensity,GO:0009644~response to high light inte…
Q39160	AT1G17580	Arabidopsis thaliana	GO:0003006~reproductive developmental process,GO:0008361~regulation of cell size,GO:0009791~post-embryonic development,GO:0010154~fruit development,GO:0016049~cell growth,GO:0030029~actin filament-based process,GO:0030048~actin filament-based movement,GO:0030705~cytoskeleton-dependent intracellular transport,GO:0032535~regulation of cellular component size,GO:0040007~growth,GO:0046907~intracellul…
Q9FZ59	AT1G17750	Arabidopsis thaliana	GO:0006468~protein amino acid phosphorylation,GO:0006793~phosphorus metabolic process,GO:0006796~phosphate metabolic process,GO:0007166~cell surface receptor linked signal transduction,GO:0007167~enzyme linked receptor protein signaling pathway,GO:0007169~transmembrane receptor protein tyrosine kinase signaling pathway,GO:0016310~phosphorylation,
Q8RXN0	AT1G17840	Arabidopsis thaliana	GO:0006869~lipid transport,GO:0006970~response to osmotic stress,GO:0009611~response to wounding,GO:0009628~response to abiotic stimulus,GO:0009651~response to salt stress,GO:0009719~response to endogenous stimulus,GO:0009725~response to hormone stimulus,GO:0009737~response to abscisic acid stimulus,GO:0010033~response to organic substance,GO:0010876~lipid localization,GO:0015718~monocarboxylic a…
Q9LMT2	AT1G17980	Arabidopsis thaliana	GO:0006350~transcription,GO:0006396~RNA processing,GO:0031123~RNA 3'-end processing,GO:0043631~RNA polyadenylation,
Q8LPH3	AT1G18160	Arabidopsis thaliana	GO:0006468~protein amino acid phosphorylation,GO:0006793~phosphorus metabolic process,GO:0006796~phosphate metabolic process,GO:0016310~phosphorylation,
Q9M9T8	AT1G18670	Arabidopsis thaliana	GO:0006468~protein amino acid phosphorylation,GO:0006793~phosphorus metabolic process,GO:0006796~phosphate metabolic process,GO:0016310~phosphorylation,
Q9LNU1	AT1G20160	Arabidopsis thaliana	GO:0006508~proteolysis,GO:0043086~negative regulation of catalytic activity,GO:0044092~negative regulation of molecular function,
Q9SYP1	AT1G20960	Arabidopsis thaliana	GO:0003006~reproductive developmental process,GO:0009791~post-embryonic development,GO:0009793~embryonic development ending in seed dormancy,GO:0010154~fruit development,GO:0048316~seed development,GO:0048608~reproductive structure development,
Q9LMN9	AT1G21245	Arabidopsis thaliana	GO:0006468~protein amino acid phosphorylation,GO:0006793~phosphorus metabolic process,GO:0006796~phosphate metabolic process,GO:0016310~phosphorylation,
Q0WP01	AT1G22540	Arabidopsis thaliana	GO:0006857~oligopeptide transport,GO:0015833~peptide transport,
Q9ZUE0	AT1G23540	Arabidopsis thaliana	GO:0006468~protein amino acid phosphorylation,GO:0006793~phosphorus metabolic process,GO:0006796~phosphate metabolic process,GO:0016310~phosphorylation,
Q9C6M0	AT1G25510	Arabidopsis thaliana	GO:0006508~proteolysis,
Q9C5U1	AT1G27320	Arabidopsis thaliana	GO:0000160~two-component signal transduction system (phosphorelay),GO:0006355~regulation of transcription, DNA-dependent,GO:0006468~protein amino acid phosphorylation,GO:0006793~phosphorus metabolic process,GO:0006796~phosphate metabolic process,GO:0006952~defense response,GO:0006970~response to osmotic stress,GO:0007242~intracellular signaling cascade,GO:0007568~aging,GO:0009266~response to temp…
Q9C8R8	AT1G30010	Arabidopsis thaliana	GO:0006259~DNA metabolic process,GO:0006260~DNA replication,GO:0006278~RNA-dependent DNA replication,GO:0006396~RNA processing,GO:0008380~RNA splicing,
Q9C516	AT1G31930	Arabidopsis thaliana	GO:0007166~cell surface receptor linked signal transduction,GO:0007186~G-protein coupled receptor protein signaling pathway,GO:0009606~tropism,GO:0009612~response to mechanical stimulus,GO:0009628~response to abiotic stimulus,GO:0009629~response to gravity,GO:0009630~gravitropism,GO:0009652~thigmotropism,GO:0009719~response to endogenous stimulus,GO:0009723~response to ethylene stimulus,GO:000972…
Q8VY00	AT1G32490	Arabidopsis thaliana	GO:0003006~reproductive developmental process,GO:0006396~RNA processing,GO:0008380~RNA splicing,GO:0009791~post-embryonic development,GO:0009793~embryonic development ending in seed dormancy,GO:0010154~fruit development,GO:0010605~negative regulation of macromolecule metabolic process,GO:0010608~posttranscriptional regulation of gene expression,GO:0010629~negative regulation of gene expression,GO…
Q93ZB1	AT1G32540	Arabidopsis thaliana	GO:0006917~induction of apoptosis,GO:0010941~regulation of cell death,GO:0010942~positive regulation of cell death,GO:0012502~induction of programmed cell death,GO:0042981~regulation of apoptosis,GO:0043065~positive regulation of apoptosis,GO:0043067~regulation of programmed cell death,GO:0043068~positive regulation of programmed cell death,
Q66GN9	AT1G33360	Arabidopsis thaliana	GO:0008104~protein localization,GO:0015031~protein transport,GO:0045184~establishment of protein localization,
C0LGF5	AT1G34110	Arabidopsis thaliana	GO:0006468~protein amino acid phosphorylation,GO:0006793~phosphorus metabolic process,GO:0006796~phosphate metabolic process,GO:0007166~cell surface receptor linked signal transduction,GO:0007167~enzyme linked receptor protein signaling pathway,GO:0007169~transmembrane receptor protein tyrosine kinase signaling pathway,GO:0016310~phosphorylation,
Q9XIC7	AT1G34210	Arabidopsis thaliana	GO:0006468~protein amino acid phosphorylation,GO:0006793~phosphorus metabolic process,GO:0006796~phosphate metabolic process,GO:0007049~cell cycle,GO:0009555~pollen development,GO:0009556~microsporogenesis,GO:0010152~pollen maturation,GO:0016310~phosphorylation,GO:0021700~developmental maturation,GO:0048229~gametophyte development,GO:0048236~plant-type spore development,GO:0051321~meiotic cell cy…
Q9XID0	AT1G34260	Arabidopsis thaliana	GO:0006644~phospholipid metabolic process,GO:0006650~glycerophospholipid metabolic process,GO:0019637~organophosphate metabolic process,GO:0030384~phosphoinositide metabolic process,GO:0046486~glycerolipid metabolic process,GO:0046488~phosphatidylinositol metabolic process,
Q9XID3	AT1G34300	Arabidopsis thaliana	GO:0006468~protein amino acid phosphorylation,GO:0006793~phosphorus metabolic process,GO:0006796~phosphate metabolic process,GO:0016310~phosphorylation,
Q9LNK3	AT1G34420	Arabidopsis thaliana	GO:0006468~protein amino acid phosphorylation,GO:0006793~phosphorus metabolic process,GO:0006796~phosphate metabolic process,GO:0016310~phosphorylation,
Q9LP24	AT1G35710	Arabidopsis thaliana	GO:0006468~protein amino acid phosphorylation,GO:0006793~phosphorus metabolic process,GO:0006796~phosphate metabolic process,GO:0007166~cell surface receptor linked signal transduction,GO:0007167~enzyme linked receptor protein signaling pathway,GO:0007169~transmembrane receptor protein tyrosine kinase signaling pathway,GO:0016310~phosphorylation,
Q9C637	AT1G45616	Arabidopsis thaliana	GO:0006952~defense response,
Q9C699	AT1G47890	Arabidopsis thaliana	GO:0006952~defense response,
A8MQI7, Q9M9A8	AT1G49050	Arabidopsis thaliana	GO:0006508~proteolysis,
Q9XIA9	AT1G49430	Arabidopsis thaliana	GO:0006631~fatty acid metabolic process,GO:0006633~fatty acid biosynthetic process,GO:0006952~defense response,GO:0008610~lipid biosynthetic process,GO:0009620~response to fungus,GO:0009791~post-embryonic development,GO:0009886~post-embryonic morphogenesis,GO:0010015~root morphogenesis,GO:0010025~wax biosynthetic process,GO:0010101~post-embryonic root morphogenesis,GO:0010102~lateral root morphog…
Q9FX99	AT1G49730	Arabidopsis thaliana	GO:0006468~protein amino acid phosphorylation,GO:0006793~phosphorus metabolic process,GO:0006796~phosphate metabolic process,GO:0016310~phosphorylation,
Q9FXA2	AT1G49760	Arabidopsis thaliana	GO:0010035~response to inorganic substance,GO:0010038~response to metal ion,GO:0046686~response to cadmium ion,
Q9FR53	AT1G50030	Arabidopsis thaliana	GO:0003006~reproductive developmental process,GO:0009791~post-embryonic development,GO:0009793~embryonic development ending in seed dormancy,GO:0010154~fruit development,GO:0048316~seed development,GO:0048608~reproductive structure development,
Q2QAV0	AT1G50240	Arabidopsis thaliana	GO:0000910~cytokinesis,GO:0000911~cytokinesis by cell plate formation,GO:0006468~protein amino acid phosphorylation,GO:0006793~phosphorus metabolic process,GO:0006796~phosphate metabolic process,GO:0007049~cell cycle,GO:0007349~cellularization,GO:0009553~embryo sac development,GO:0009558~cellularization of the embryo sac,GO:0009561~megagametogenesis,GO:0016310~phosphorylation,GO:0022402~cell cycl…
Q9C936	AT1G52820	Arabidopsis thaliana	GO:0055114~oxidation reduction,
Q9LNN0	AT1G53050	Arabidopsis thaliana	GO:0006468~protein amino acid phosphorylation,GO:0006793~phosphorus metabolic process,GO:0006796~phosphate metabolic process,GO:0016310~phosphorylation,
C0LGG9	AT1G53440	Arabidopsis thaliana	GO:0006468~protein amino acid phosphorylation,GO:0006793~phosphorus metabolic process,GO:0006796~phosphate metabolic process,GO:0016310~phosphorylation,
Q9LPH2	AT1G53570	Arabidopsis thaliana	GO:0006468~protein amino acid phosphorylation,GO:0006793~phosphorus metabolic process,GO:0006796~phosphate metabolic process,GO:0016310~phosphorylation,
Q9SYH1	AT1G54130	Arabidopsis thaliana	GO:0008617~guanosine metabolic process,GO:0009116~nucleoside metabolic process,GO:0009119~ribonucleoside metabolic process,GO:0015969~guanosine tetraphosphate metabolic process,GO:0033865~nucleoside bisphosphate metabolic process,GO:0042278~purine nucleoside metabolic process,GO:0046128~purine ribonucleoside metabolic process,
Q84P17	AT1G55320	Arabidopsis thaliana	GO:0009850~auxin metabolic process,GO:0010817~regulation of hormone levels,GO:0042445~hormone metabolic process,
Q9ASR1	AT1G56070	Arabidopsis thaliana	GO:0009266~response to temperature stimulus,GO:0009409~response to cold,GO:0009628~response to abiotic stimulus,
Q42400	AT1G58360	Arabidopsis thaliana	GO:0006865~amino acid transport,GO:0009624~response to nematode,GO:0015804~neutral amino acid transport,GO:0015837~amine transport,GO:0015849~organic acid transport,GO:0043090~amino acid import,GO:0046942~carboxylic acid transport,
Q93ZS4	AT1G60800	Arabidopsis thaliana	GO:0006468~protein amino acid phosphorylation,GO:0006793~phosphorus metabolic process,GO:0006796~phosphate metabolic process,GO:0016310~phosphorylation,
Q8RXJ0	AT1G61000	Arabidopsis thaliana	GO:0000087~M phase of mitotic cell cycle,GO:0000278~mitotic cell cycle,GO:0000279~M phase,GO:0000280~nuclear division,GO:0007049~cell cycle,GO:0007067~mitosis,GO:0022402~cell cycle process,GO:0022403~cell cycle phase,GO:0048285~organelle fission,
B3H7J3	AT1G61140	Arabidopsis thaliana	GO:0009553~embryo sac development,GO:0048229~gametophyte development,
O64771	AT1G61480	Arabidopsis thaliana	GO:0006468~protein amino acid phosphorylation,GO:0006793~phosphorus metabolic process,GO:0006796~phosphate metabolic process,GO:0008037~cell recognition,GO:0009856~pollination,GO:0009875~pollen-pistil interaction,GO:0016310~phosphorylation,GO:0048544~recognition of pollen,GO:0048610~reproductive cellular process,
Q9SYA0	AT1G61500	Arabidopsis thaliana	GO:0006468~protein amino acid phosphorylation,GO:0006793~phosphorus metabolic process,GO:0006796~phosphate metabolic process,GO:0008037~cell recognition,GO:0009856~pollination,GO:0009875~pollen-pistil interaction,GO:0016310~phosphorylation,GO:0048544~recognition of pollen,GO:0048610~reproductive cellular process,
Q9SY89	AT1G61610	Arabidopsis thaliana	GO:0006468~protein amino acid phosphorylation,GO:0006793~phosphorus metabolic process,GO:0006796~phosphate metabolic process,GO:0008037~cell recognition,GO:0009856~pollination,GO:0009875~pollen-pistil interaction,GO:0016310~phosphorylation,GO:0048544~recognition of pollen,GO:0048610~reproductive cellular process,
Q93Z20	AT1G62200	Arabidopsis thaliana	GO:0006857~oligopeptide transport,GO:0015833~peptide transport,
Q8VYL3	AT1G62290	Arabidopsis thaliana	GO:0006508~proteolysis,
Q9SI75	AT1G62750	Arabidopsis thaliana	GO:0003006~reproductive developmental process,GO:0006412~translation,GO:0006414~translational elongation,GO:0009657~plastid organization,GO:0009658~chloroplast organization,GO:0009791~post-embryonic development,GO:0009845~seed germination,GO:0010029~regulation of seed germination,GO:0010187~negative regulation of seed germination,GO:0010229~inflorescence development,GO:0048580~regulation of post-…
Q9CAJ8	AT1G63840	Arabidopsis thaliana	GO:0009719~response to endogenous stimulus,GO:0009725~response to hormone stimulus,GO:0009737~response to abscisic acid stimulus,GO:0010033~response to organic substance,
O80809	AT1G65380	Arabidopsis thaliana	GO:0009909~regulation of flower development,GO:0040008~regulation of growth,GO:0048507~meristem development,GO:0048580~regulation of post-embryonic development,
Q9C7U7	AT1G66230	Arabidopsis thaliana	GO:0006355~regulation of transcription, DNA-dependent,GO:0045449~regulation of transcription,GO:0051252~regulation of RNA metabolic process,
Q9C620	AT1G66910	Arabidopsis thaliana	GO:0006468~protein amino acid phosphorylation,GO:0006793~phosphorus metabolic process,GO:0006796~phosphate metabolic process,GO:0016310~phosphorylation,
Q9C621	AT1G66920	Arabidopsis thaliana	GO:0006468~protein amino acid phosphorylation,GO:0006793~phosphorus metabolic process,GO:0006796~phosphate metabolic process,GO:0016310~phosphorylation,
Q7PC84	AT1G66950	Arabidopsis thaliana	GO:0006855~multidrug transport,GO:0015893~drug transport,GO:0042493~response to drug,GO:0055085~transmembrane transport,
Q8L9C4	AT1G67730	Arabidopsis thaliana	GO:0000038~very-long-chain fatty acid metabolic process,GO:0006631~fatty acid metabolic process,GO:0006633~fatty acid biosynthetic process,GO:0008610~lipid biosynthetic process,GO:0016053~organic acid biosynthetic process,GO:0042335~cuticle development,GO:0042761~very-long-chain fatty acid biosynthetic process,GO:0046394~carboxylic acid biosynthetic process,GO:0055114~oxidation reduction,
Q94ID3	AT1G68460	Arabidopsis thaliana	GO:0006396~RNA processing,GO:0006399~tRNA metabolic process,GO:0008033~tRNA processing,GO:0009690~cytokinin metabolic process,GO:0009691~cytokinin biosynthetic process,GO:0010817~regulation of hormone levels,GO:0034470~ncRNA processing,GO:0034660~ncRNA metabolic process,GO:0034754~cellular hormone metabolic process,GO:0040007~growth,GO:0042445~hormone metabolic process,GO:0042446~hormone biosynth…
Q9SX20	AT1G68570	Arabidopsis thaliana	GO:0006857~oligopeptide transport,GO:0015833~peptide transport,
Q9C784, Q0WVJ6	AT1G69545	Arabidopsis thaliana	GO:0006915~apoptosis,GO:0006952~defense response,GO:0006955~immune response,GO:0008219~cell death,GO:0012501~programmed cell death,GO:0016265~death,GO:0045087~innate immune response,
B4F7N6	AT1G70740	Arabidopsis thaliana	GO:0006468~protein amino acid phosphorylation,GO:0006793~phosphorus metabolic process,GO:0006796~phosphate metabolic process,GO:0016310~phosphorylation,
Q9SSJ8	AT1G71010	Arabidopsis thaliana	GO:0006644~phospholipid metabolic process,GO:0006650~glycerophospholipid metabolic process,GO:0019637~organophosphate metabolic process,GO:0030384~phosphoinositide metabolic process,GO:0046486~glycerolipid metabolic process,GO:0046488~phosphatidylinositol metabolic process,
Q9C9H7	AT1G71400	Arabidopsis thaliana	GO:0006952~defense response,
Q94AG2	AT1G71830	Arabidopsis thaliana	GO:0003006~reproductive developmental process,GO:0006468~protein amino acid phosphorylation,GO:0006793~phosphorus metabolic process,GO:0006796~phosphate metabolic process,GO:0007049~cell cycle,GO:0007242~intracellular signaling cascade,GO:0009555~pollen development,GO:0009556~microsporogenesis,GO:0009719~response to endogenous stimulus,GO:0009725~response to hormone stimulus,GO:0009741~response t…
Q9C7T7	AT1G72180	Arabidopsis thaliana	GO:0006468~protein amino acid phosphorylation,GO:0006793~phosphorus metabolic process,GO:0006796~phosphate metabolic process,GO:0007166~cell surface receptor linked signal transduction,GO:0007167~enzyme linked receptor protein signaling pathway,GO:0007169~transmembrane receptor protein tyrosine kinase signaling pathway,GO:0016310~phosphorylation,
Q9FNX8	AT1G72520	Arabidopsis thaliana	GO:0006631~fatty acid metabolic process,GO:0006633~fatty acid biosynthetic process,GO:0006952~defense response,GO:0008610~lipid biosynthetic process,GO:0009611~response to wounding,GO:0009617~response to bacterium,GO:0009694~jasmonic acid metabolic process,GO:0009695~jasmonic acid biosynthetic process,GO:0010193~response to ozone,GO:0016053~organic acid biosynthetic process,GO:0031407~oxylipin me…
Q9CAH1	AT1G72540	Arabidopsis thaliana	GO:0006468~protein amino acid phosphorylation,GO:0006793~phosphorus metabolic process,GO:0006796~phosphate metabolic process,GO:0016310~phosphorylation,
Q8RXQ7	AT1G76140	Arabidopsis thaliana	GO:0006508~proteolysis,
Q9C9K3	AT1G76550	Arabidopsis thaliana	GO:0005996~monosaccharide metabolic process,GO:0006006~glucose metabolic process,GO:0006007~glucose catabolic process,GO:0006091~generation of precursor metabolites and energy,GO:0006096~glycolysis,GO:0016052~carbohydrate catabolic process,GO:0019318~hexose metabolic process,GO:0019320~hexose catabolic process,GO:0044275~cellular carbohydrate catabolic process,GO:0046164~alcohol catabolic process…
Q9C6K3	AT1G76880	Arabidopsis thaliana	GO:0045449~regulation of transcription,
Q39134	AT1G77380	Arabidopsis thaliana	GO:0006865~amino acid transport,GO:0015802~basic amino acid transport,GO:0015837~amine transport,GO:0015849~organic acid transport,GO:0046942~carboxylic acid transport,
Q9CAP8	AT1G77590	Arabidopsis thaliana	GO:0006631~fatty acid metabolic process,GO:0006633~fatty acid biosynthetic process,GO:0008610~lipid biosynthetic process,GO:0016053~organic acid biosynthetic process,GO:0046394~carboxylic acid biosynthetic process,
O64516	AT1G79350	Arabidopsis thaliana	GO:0003006~reproductive developmental process,GO:0006355~regulation of transcription, DNA-dependent,GO:0009791~post-embryonic development,GO:0009793~embryonic development ending in seed dormancy,GO:0010154~fruit development,GO:0045449~regulation of transcription,GO:0048316~seed development,GO:0048608~reproductive structure development,GO:0051252~regulation of RNA metabolic process,
Q8GY50	AT1G79620	Arabidopsis thaliana	GO:0006468~protein amino acid phosphorylation,GO:0006793~phosphorus metabolic process,GO:0006796~phosphate metabolic process,GO:0007166~cell surface receptor linked signal transduction,GO:0007167~enzyme linked receptor protein signaling pathway,GO:0007169~transmembrane receptor protein tyrosine kinase signaling pathway,GO:0016310~phosphorylation,
Q9S7C0	AT1G79930	Arabidopsis thaliana	GO:0006457~protein folding,GO:0009266~response to temperature stimulus,GO:0009408~response to heat,GO:0009628~response to abiotic stimulus,GO:0010035~response to inorganic substance,GO:0010038~response to metal ion,GO:0046686~response to cadmium ion,
Q0WV90	AT1G80490	Arabidopsis thaliana	GO:0003006~reproductive developmental process,GO:0009791~post-embryonic development,GO:0009793~embryonic development ending in seed dormancy,GO:0009933~meristem structural organization,GO:0010014~meristem initiation,GO:0010016~shoot morphogenesis,GO:0010072~primary shoot apical meristem specification,GO:0010154~fruit development,GO:0022621~shoot system development,GO:0048316~seed development,GO:0…
Q9ZU50	AT2G01170	Arabidopsis thaliana	GO:0006865~amino acid transport,GO:0015837~amine transport,GO:0015849~organic acid transport,GO:0046942~carboxylic acid transport,
Q9SIT1	AT2G01820	Arabidopsis thaliana	GO:0006468~protein amino acid phosphorylation,GO:0006793~phosphorus metabolic process,GO:0006796~phosphate metabolic process,GO:0009555~pollen development,GO:0016310~phosphorylation,GO:0048229~gametophyte development,
Q9C5U0	AT2G01830	Arabidopsis thaliana	GO:0000160~two-component signal transduction system (phosphorelay),GO:0006355~regulation of transcription, DNA-dependent,GO:0006468~protein amino acid phosphorylation,GO:0006793~phosphorus metabolic process,GO:0006796~phosphate metabolic process,GO:0006952~defense response,GO:0007242~intracellular signaling cascade,GO:0009414~response to water deprivation,GO:0009415~response to water,GO:0009617~r…
Q9ZUL3	AT2G02070	Arabidopsis thaliana	GO:0045449~regulation of transcription,
Q9ZVP8	AT2G02450	Arabidopsis thaliana	GO:0045449~regulation of transcription,
Q84M99	AT2G03200	Arabidopsis thaliana	GO:0006508~proteolysis,
Q9ZSP5	AT2G04160	Arabidopsis thaliana	GO:0006508~proteolysis,GO:0009719~response to endogenous stimulus,GO:0009725~response to hormone stimulus,GO:0009733~response to auxin stimulus,GO:0009791~post-embryonic development,GO:0009886~post-embryonic morphogenesis,GO:0010015~root morphogenesis,GO:0010033~response to organic substance,GO:0010101~post-embryonic root morphogenesis,GO:0010102~lateral root morphogenesis,GO:0022622~root system …
Q9SJD4	AT2G04350	Arabidopsis thaliana	GO:0006631~fatty acid metabolic process,GO:0006633~fatty acid biosynthetic process,GO:0008610~lipid biosynthetic process,GO:0016053~organic acid biosynthetic process,GO:0046394~carboxylic acid biosynthetic process,
Q9ZUF4	AT2G05940	Arabidopsis thaliana	GO:0006468~protein amino acid phosphorylation,GO:0006793~phosphorus metabolic process,GO:0006796~phosphate metabolic process,GO:0016310~phosphorylation,
Q9ZVW2	AT2G06990	Arabidopsis thaliana	GO:0003002~regionalization,GO:0003006~reproductive developmental process,GO:0007389~pattern specification process,GO:0009791~post-embryonic development,GO:0009886~post-embryonic morphogenesis,GO:0009908~flower development,GO:0010092~specification of organ identity,GO:0010093~specification of floral organ identity,GO:0048437~floral organ development,GO:0048444~floral organ morphogenesis,GO:0048449…
Q9ASQ5	AT2G11520	Arabidopsis thaliana	GO:0006468~protein amino acid phosphorylation,GO:0006793~phosphorus metabolic process,GO:0006796~phosphate metabolic process,GO:0016310~phosphorylation,
Q9ZUJ8	AT2G15130	Arabidopsis thaliana	GO:0006952~defense response,
Q9SKL6	AT2G15220	Arabidopsis thaliana	GO:0006952~defense response,
C0LGK4	AT2G16250	Arabidopsis thaliana	GO:0006468~protein amino acid phosphorylation,GO:0006793~phosphorus metabolic process,GO:0006796~phosphate metabolic process,GO:0007166~cell surface receptor linked signal transduction,GO:0007167~enzyme linked receptor protein signaling pathway,GO:0007169~transmembrane receptor protein tyrosine kinase signaling pathway,GO:0016310~phosphorylation,
Q9SIW2	AT2G16390	Arabidopsis thaliana	GO:0006259~DNA metabolic process,GO:0006304~DNA modification,GO:0006305~DNA alkylation,GO:0006306~DNA methylation,GO:0006730~one-carbon metabolic process,GO:0032259~methylation,GO:0040029~regulation of gene expression, epigenetic,GO:0043414~biopolymer methylation,
Q9SII6	AT2G17220	Arabidopsis thaliana	GO:0006468~protein amino acid phosphorylation,GO:0006793~phosphorus metabolic process,GO:0006796~phosphate metabolic process,GO:0016310~phosphorylation,
O64477	AT2G19130	Arabidopsis thaliana	GO:0006468~protein amino acid phosphorylation,GO:0006793~phosphorus metabolic process,GO:0006796~phosphate metabolic process,GO:0008037~cell recognition,GO:0009856~pollination,GO:0009875~pollen-pistil interaction,GO:0016310~phosphorylation,GO:0048544~recognition of pollen,GO:0048610~reproductive cellular process,
Q8RWY6	AT2G20190	Arabidopsis thaliana	GO:0000087~M phase of mitotic cell cycle,GO:0000278~mitotic cell cycle,GO:0000279~M phase,GO:0000280~nuclear division,GO:0007049~cell cycle,GO:0007067~mitosis,GO:0008361~regulation of cell size,GO:0010608~posttranscriptional regulation of gene expression,GO:0016049~cell growth,GO:0022402~cell cycle process,GO:0022403~cell cycle phase,GO:0031647~regulation of protein stability,GO:0032535~regulatio…
Q9SIJ7	AT2G21630	Arabidopsis thaliana	GO:0006886~intracellular protein transport,GO:0006888~ER to Golgi vesicle-mediated transport,GO:0008104~protein localization,GO:0015031~protein transport,GO:0016192~vesicle-mediated transport,GO:0034613~cellular protein localization,GO:0045184~establishment of protein localization,GO:0046907~intracellular transport,GO:0048193~Golgi vesicle transport,GO:0070727~cellular macromolecule localization,
Q9SJ08	AT2G21910	Arabidopsis thaliana	GO:0055114~oxidation reduction,
C5H8J1	AT2G22140	Arabidopsis thaliana	GO:0006259~DNA metabolic process,GO:0006281~DNA repair,GO:0006310~DNA recombination,GO:0006974~response to DNA damage stimulus,GO:0033554~cellular response to stress,
O80462	AT2G23460	Arabidopsis thaliana	GO:0007166~cell surface receptor linked signal transduction,GO:0007186~G-protein coupled receptor protein signaling pathway,GO:0009719~response to endogenous stimulus,GO:0009725~response to hormone stimulus,GO:0009737~response to abscisic acid stimulus,GO:0009743~response to carbohydrate stimulus,GO:0009744~response to sucrose stimulus,GO:0009746~response to hexose stimulus,GO:0009749~response to…
Q8S8S9	AT2G23620	Arabidopsis thaliana	GO:0006952~defense response,GO:0006955~immune response,GO:0009620~response to fungus,GO:0009627~systemic acquired resistance,GO:0009696~salicylic acid metabolic process,GO:0009814~defense response, incompatible interaction,GO:0009817~defense response to fungus, incompatible interaction,GO:0045087~innate immune response,GO:0050832~defense response to fungus,
Q8S8Q6	AT2G23810	Arabidopsis thaliana	GO:0007568~aging,
Q9ZUI0	AT2G24130	Arabidopsis thaliana	GO:0006468~protein amino acid phosphorylation,GO:0006793~phosphorus metabolic process,GO:0006796~phosphate metabolic process,GO:0007166~cell surface receptor linked signal transduction,GO:0007167~enzyme linked receptor protein signaling pathway,GO:0007169~transmembrane receptor protein tyrosine kinase signaling pathway,GO:0016310~phosphorylation,
Q93Z34	AT2G24280	Arabidopsis thaliana	GO:0006508~proteolysis,
Q9ZQ19	AT2G24490	Arabidopsis thaliana	GO:0006259~DNA metabolic process,GO:0006260~DNA replication,GO:0006281~DNA repair,GO:0006974~response to DNA damage stimulus,GO:0010605~negative regulation of macromolecule metabolic process,GO:0010629~negative regulation of gene expression,GO:0016458~gene silencing,GO:0033554~cellular response to stress,
Q8VYJ7	AT2G25140	Arabidopsis thaliana	GO:0009266~response to temperature stimulus,GO:0009408~response to heat,GO:0009628~response to abiotic stimulus,
O48723	AT2G26560	Arabidopsis thaliana	GO:0002252~immune effector process,GO:0006631~fatty acid metabolic process,GO:0006633~fatty acid biosynthetic process,GO:0006952~defense response,GO:0006955~immune response,GO:0008219~cell death,GO:0008610~lipid biosynthetic process,GO:0009615~response to virus,GO:0009626~plant-type hypersensitive response,GO:0010035~response to inorganic substance,GO:0010038~response to metal ion,GO:0012501~prog…
O81016	AT2G26910	Arabidopsis thaliana	GO:0006855~multidrug transport,GO:0015893~drug transport,GO:0042493~response to drug,GO:0055085~transmembrane transport,
Q9ZVD5	AT2G27040	Arabidopsis thaliana	GO:0006259~DNA metabolic process,GO:0006304~DNA modification,GO:0006305~DNA alkylation,GO:0006306~DNA methylation,GO:0006325~chromatin organization,GO:0006342~chromatin silencing,GO:0006355~regulation of transcription, DNA-dependent,GO:0006479~protein amino acid methylation,GO:0006730~one-carbon metabolic process,GO:0006952~defense response,GO:0006955~immune response,GO:0008213~protein amino acid…
Q9ZVD0	AT2G27100	Arabidopsis thaliana	GO:0006325~chromatin organization,GO:0006396~RNA processing,GO:0008380~RNA splicing,GO:0010033~response to organic substance,GO:0010267~RNA interference, production of ta-siRNAs,GO:0010605~negative regulation of macromolecule metabolic process,GO:0010608~posttranscriptional regulation of gene expression,GO:0010629~negative regulation of gene expression,GO:0016246~RNA interference,GO:0016441~postt…
Q8RWZ7	AT2G28520	Arabidopsis thaliana	GO:0006091~generation of precursor metabolites and energy,GO:0006119~oxidative phosphorylation,GO:0006163~purine nucleotide metabolic process,GO:0006164~purine nucleotide biosynthetic process,GO:0006754~ATP biosynthetic process,GO:0006793~phosphorus metabolic process,GO:0006796~phosphate metabolic process,GO:0006811~ion transport,GO:0006812~cation transport,GO:0006818~hydrogen transport,GO:000914…
Q9ZW24	AT2G29420	Arabidopsis thaliana	GO:0009404~toxin metabolic process,GO:0009407~toxin catabolic process,GO:0009751~response to salicylic acid stimulus,GO:0010033~response to organic substance,GO:0019748~secondary metabolic process,
Q9SJX0, Q8RUS5	AT2G31260	Arabidopsis thaliana	GO:0006914~autophagy,
Q0WQ41	AT2G32010	Arabidopsis thaliana	GO:0003002~regionalization,GO:0007389~pattern specification process,GO:0010051~xylem and phloem pattern formation,GO:0010305~leaf vascular tissue pattern formation,
O80888	AT2G32510	Arabidopsis thaliana	GO:0006468~protein amino acid phosphorylation,GO:0006793~phosphorus metabolic process,GO:0006796~phosphate metabolic process,GO:0016310~phosphorylation,
Q0WRZ8	AT2G32660	Arabidopsis thaliana	GO:0006952~defense response,
O48849	AT2G32680	Arabidopsis thaliana	GO:0006952~defense response,
O48837	AT2G32800	Arabidopsis thaliana	GO:0006468~protein amino acid phosphorylation,GO:0006793~phosphorus metabolic process,GO:0006796~phosphate metabolic process,GO:0016310~phosphorylation,
O50071, Q8H0Z0	AT2G32850	Arabidopsis thaliana	GO:0006468~protein amino acid phosphorylation,GO:0006793~phosphorus metabolic process,GO:0006796~phosphate metabolic process,GO:0016310~phosphorylation,
O48771	AT2G32940	Arabidopsis thaliana	GO:0006259~DNA metabolic process,GO:0006304~DNA modification,GO:0006305~DNA alkylation,GO:0006306~DNA methylation,GO:0006342~chromatin silencing,GO:0006355~regulation of transcription, DNA-dependent,GO:0006396~RNA processing,GO:0006730~one-carbon metabolic process,GO:0009890~negative regulation of biosynthetic process,GO:0010033~response to organic substance,GO:0010558~negative regulation of macr…
O49327	AT2G33060	Arabidopsis thaliana	GO:0006952~defense response,
O49318	AT2G33170	Arabidopsis thaliana	GO:0006468~protein amino acid phosphorylation,GO:0006793~phosphorus metabolic process,GO:0006796~phosphate metabolic process,GO:0016310~phosphorylation,
B3H636	AT2G33480	Arabidopsis thaliana	GO:0045449~regulation of transcription,
O22809	AT2G33590	Arabidopsis thaliana	GO:0006575~cellular amino acid derivative metabolic process,GO:0009698~phenylpropanoid metabolic process,GO:0009699~phenylpropanoid biosynthetic process,GO:0009808~lignin metabolic process,GO:0009809~lignin biosynthetic process,GO:0010035~response to inorganic substance,GO:0010038~response to metal ion,GO:0019438~aromatic compound biosynthetic process,GO:0019748~secondary metabolic process,GO:004…
Q84UC7	AT2G33820	Arabidopsis thaliana	GO:0006839~mitochondrial transport,GO:0046907~intracellular transport,
O64757	AT2G34930	Arabidopsis thaliana	GO:0006952~defense response,GO:0009620~response to fungus,GO:0050832~defense response to fungus,
O64759	AT2G34960	Arabidopsis thaliana	GO:0006811~ion transport,GO:0006820~anion transport,GO:0006865~amino acid transport,GO:0015711~organic anion transport,GO:0015800~acidic amino acid transport,GO:0015802~basic amino acid transport,GO:0015807~L-amino acid transport,GO:0015809~arginine transport,GO:0015813~L-glutamate transport,GO:0015837~amine transport,GO:0015849~organic acid transport,GO:0043090~amino acid import,GO:0043091~L-arg…
Q9ZR72	AT2G36910	Arabidopsis thaliana	GO:0003006~reproductive developmental process,GO:0007242~intracellular signaling cascade,GO:0008361~regulation of cell size,GO:0009314~response to radiation,GO:0009411~response to UV,GO:0009416~response to light stimulus,GO:0009606~tropism,GO:0009624~response to nematode,GO:0009628~response to abiotic stimulus,GO:0009629~response to gravity,GO:0009630~gravitropism,GO:0009637~response to blue ligh…
Q84WP2, C0LGM1	AT2G37050	Arabidopsis thaliana	GO:0006468~protein amino acid phosphorylation,GO:0006793~phosphorus metabolic process,GO:0006796~phosphate metabolic process,GO:0016310~phosphorylation,
O80926, Q3EBL0	AT2G37570	Arabidopsis thaliana	GO:0006970~response to osmotic stress,GO:0006972~hyperosmotic response,GO:0009628~response to abiotic stimulus,GO:0009651~response to salt stress,GO:0042538~hyperosmotic salinity response,
Q0PGJ6	AT2G37770	Arabidopsis thaliana	GO:0055114~oxidation reduction,
Q84TF0	AT2G37790	Arabidopsis thaliana	GO:0055114~oxidation reduction,
Q8GXN7	AT2G38090	Arabidopsis thaliana	GO:0045449~regulation of transcription,
O80910	AT2G38410	Arabidopsis thaliana	GO:0006886~intracellular protein transport,GO:0006891~intra-Golgi vesicle-mediated transport,GO:0008104~protein localization,GO:0015031~protein transport,GO:0016192~vesicle-mediated transport,GO:0034613~cellular protein localization,GO:0045184~establishment of protein localization,GO:0046907~intracellular transport,GO:0048193~Golgi vesicle transport,GO:0070727~cellular macromolecule localization,
O80683	AT2G41010	Arabidopsis thaliana	GO:0006970~response to osmotic stress,GO:0009414~response to water deprivation,GO:0009415~response to water,GO:0009628~response to abiotic stimulus,GO:0009651~response to salt stress,GO:0010337~regulation of salicylic acid metabolic process,GO:0010565~regulation of cellular ketone metabolic process,
O80673	AT2G41140	Arabidopsis thaliana	GO:0006468~protein amino acid phosphorylation,GO:0006793~phosphorus metabolic process,GO:0006796~phosphate metabolic process,GO:0016310~phosphorylation,
O22941	AT2G41790	Arabidopsis thaliana	GO:0006508~proteolysis,
Q9SJG2	AT2G42960	Arabidopsis thaliana	GO:0006468~protein amino acid phosphorylation,GO:0006793~phosphorus metabolic process,GO:0006796~phosphate metabolic process,GO:0016310~phosphorylation,
O22864	AT2G43500	Arabidopsis thaliana	GO:0045449~regulation of transcription,
O22833	AT2G43700	Arabidopsis thaliana	GO:0006468~protein amino acid phosphorylation,GO:0006793~phosphorus metabolic process,GO:0006796~phosphate metabolic process,GO:0016310~phosphorylation,
O64864	AT2G44290	Arabidopsis thaliana	GO:0006869~lipid transport,GO:0010876~lipid localization,
O64865	AT2G44300	Arabidopsis thaliana	GO:0006869~lipid transport,GO:0010876~lipid localization,
O64639	AT2G45590	Arabidopsis thaliana	GO:0006468~protein amino acid phosphorylation,GO:0006793~phosphorus metabolic process,GO:0006796~phosphate metabolic process,GO:0016310~phosphorylation,
Q9SKE2	AT2G46370	Arabidopsis thaliana	GO:0002218~activation of innate immune response,GO:0002253~activation of immune response,GO:0002684~positive regulation of immune system process,GO:0006631~fatty acid metabolic process,GO:0006952~defense response,GO:0006955~immune response,GO:0007242~intracellular signaling cascade,GO:0007602~phototransduction,GO:0009314~response to radiation,GO:0009416~response to light stimulus,GO:0009581~detec…
Q9ZUZ2	AT2G46700	Arabidopsis thaliana	GO:0006468~protein amino acid phosphorylation,GO:0006793~phosphorus metabolic process,GO:0006796~phosphate metabolic process,GO:0016310~phosphorylation,
O80729	AT2G46950	Arabidopsis thaliana	GO:0055114~oxidation reduction,
O80725	AT2G47000	Arabidopsis thaliana	GO:0007242~intracellular signaling cascade,GO:0007398~ectoderm development,GO:0008361~regulation of cell size,GO:0008544~epidermis development,GO:0009606~tropism,GO:0009628~response to abiotic stimulus,GO:0009629~response to gravity,GO:0009630~gravitropism,GO:0009719~response to endogenous stimulus,GO:0009725~response to hormone stimulus,GO:0009733~response to auxin stimulus,GO:0009734~auxin medi…
Q0WNB1	AT2G47220	Arabidopsis thaliana	GO:0006396~RNA processing,
O22898	AT2G47240	Arabidopsis thaliana	GO:0006631~fatty acid metabolic process,GO:0006633~fatty acid biosynthetic process,GO:0008610~lipid biosynthetic process,GO:0010025~wax biosynthetic process,GO:0010143~cutin biosynthetic process,GO:0010166~wax metabolic process,GO:0016053~organic acid biosynthetic process,GO:0046394~carboxylic acid biosynthetic process,
Q84W97	AT2G47500	Arabidopsis thaliana	GO:0007017~microtubule-based process,GO:0007018~microtubule-based movement,
Q7DM58	AT2G47800	Arabidopsis thaliana	GO:0006855~multidrug transport,GO:0009414~response to water deprivation,GO:0009415~response to water,GO:0009611~response to wounding,GO:0009624~response to nematode,GO:0009628~response to abiotic stimulus,GO:0010118~stomatal movement,GO:0015893~drug transport,GO:0042493~response to drug,GO:0055085~transmembrane transport,
Q9S7I6	AT3G02130	Arabidopsis thaliana	GO:0000578~embryonic axis specification,GO:0003002~regionalization,GO:0003006~reproductive developmental process,GO:0006468~protein amino acid phosphorylation,GO:0006575~cellular amino acid derivative metabolic process,GO:0006793~phosphorus metabolic process,GO:0006796~phosphate metabolic process,GO:0007166~cell surface receptor linked signal transduction,GO:0007167~enzyme linked receptor protein…
Q9SQR8	AT3G03940	Arabidopsis thaliana	GO:0006468~protein amino acid phosphorylation,GO:0006793~phosphorus metabolic process,GO:0006796~phosphate metabolic process,GO:0016310~phosphorylation,
Q9SR02	AT3G04740	Arabidopsis thaliana	GO:0006355~regulation of transcription, DNA-dependent,GO:0006357~regulation of transcription from RNA polymerase II promoter,GO:0008284~positive regulation of cell proliferation,GO:0009891~positive regulation of biosynthetic process,GO:0010557~positive regulation of macromolecule biosynthetic process,GO:0010604~positive regulation of macromolecule metabolic process,GO:0010628~positive regulation …
Q0WP44	AT3G05040	Arabidopsis thaliana	GO:0003002~regionalization,GO:0006403~RNA localization,GO:0006405~RNA export from nucleus,GO:0006913~nucleocytoplasmic transport,GO:0007389~pattern specification process,GO:0009798~axis specification,GO:0009909~regulation of flower development,GO:0009910~negative regulation of flower development,GO:0009943~adaxial/abaxial axis specification,GO:0009944~polarity specification of adaxial/abaxial axi…
Q9MA83	AT3G05360	Arabidopsis thaliana	GO:0002218~activation of innate immune response,GO:0002253~activation of immune response,GO:0002684~positive regulation of immune system process,GO:0006952~defense response,GO:0007242~intracellular signaling cascade,GO:0010204~defense response signaling pathway, resistance gene-independent,GO:0031349~positive regulation of defense response,GO:0045088~regulation of innate immune response,GO:004508…
Q9MA55	AT3G05420	Arabidopsis thaliana	GO:0006869~lipid transport,GO:0009314~response to radiation,GO:0009416~response to light stimulus,GO:0009628~response to abiotic stimulus,GO:0009719~response to endogenous stimulus,GO:0009723~response to ethylene stimulus,GO:0009725~response to hormone stimulus,GO:0009753~response to jasmonic acid stimulus,GO:0010033~response to organic substance,GO:0010876~lipid localization,
Q9M9X0	AT3G05650	Arabidopsis thaliana	GO:0006952~defense response,
Q9M9X1	AT3G05660	Arabidopsis thaliana	GO:0006952~defense response,
Q56XM9	AT3G06560	Arabidopsis thaliana	GO:0006350~transcription,GO:0006396~RNA processing,GO:0031123~RNA 3'-end processing,GO:0043631~RNA polyadenylation,
Q9C902	AT3G06620	Arabidopsis thaliana	GO:0006355~regulation of transcription, DNA-dependent,GO:0006468~protein amino acid phosphorylation,GO:0006793~phosphorus metabolic process,GO:0006796~phosphate metabolic process,GO:0016310~phosphorylation,GO:0045449~regulation of transcription,GO:0051252~regulation of RNA metabolic process,
Q9ZPI5	AT3G06860	Arabidopsis thaliana	GO:0006631~fatty acid metabolic process,GO:0006635~fatty acid beta-oxidation,GO:0009062~fatty acid catabolic process,GO:0016042~lipid catabolic process,GO:0016054~organic acid catabolic process,GO:0019395~fatty acid oxidation,GO:0030258~lipid modification,GO:0034440~lipid oxidation,GO:0044242~cellular lipid catabolic process,GO:0046395~carboxylic acid catabolic process,
Q8GYL3	AT3G06910	Arabidopsis thaliana	GO:0006508~proteolysis,GO:0016926~protein desumoylation,GO:0070646~protein modification by small protein removal,GO:0070647~protein modification by small protein conjugation or removal,
Q9M8Z7	AT3G07020	Arabidopsis thaliana	GO:0030258~lipid modification,GO:0030259~lipid glycosylation,
Q9C9Z9	AT3G08550	Arabidopsis thaliana	GO:0000271~polysaccharide biosynthetic process,GO:0000902~cell morphogenesis,GO:0005976~polysaccharide metabolic process,GO:0006073~cellular glucan metabolic process,GO:0008361~regulation of cell size,GO:0009250~glucan biosynthetic process,GO:0009664~plant-type cell wall organization,GO:0009719~response to endogenous stimulus,GO:0009725~response to hormone stimulus,GO:0009737~response to abscisic…
Q0WML1	AT3G08943	Arabidopsis thaliana	GO:0000059~protein import into nucleus, docking,GO:0006461~protein complex assembly,GO:0006605~protein targeting,GO:0006606~protein import into nucleus,GO:0006886~intracellular protein transport,GO:0006913~nucleocytoplasmic transport,GO:0008104~protein localization,GO:0015031~protein transport,GO:0017038~protein import,GO:0033365~protein localization in organelle,GO:0034504~protein localization i…
Q0WML1	AT3G08947	Arabidopsis thaliana	GO:0000059~protein import into nucleus, docking,GO:0006461~protein complex assembly,GO:0006605~protein targeting,GO:0006606~protein import into nucleus,GO:0006886~intracellular protein transport,GO:0006913~nucleocytoplasmic transport,GO:0008104~protein localization,GO:0015031~protein transport,GO:0017038~protein import,GO:0033365~protein localization in organelle,GO:0034504~protein localization i…
Q9SR36	AT3G09270	Arabidopsis thaliana	GO:0009404~toxin metabolic process,GO:0009407~toxin catabolic process,GO:0010035~response to inorganic substance,GO:0010038~response to metal ion,GO:0019748~secondary metabolic process,GO:0046686~response to cadmium ion,
Q9SF86	AT3G09830	Arabidopsis thaliana	GO:0006468~protein amino acid phosphorylation,GO:0006793~phosphorus metabolic process,GO:0006796~phosphate metabolic process,GO:0016310~phosphorylation,
Q9SG80	AT3G10740	Arabidopsis thaliana	GO:0000272~polysaccharide catabolic process,GO:0005976~polysaccharide metabolic process,GO:0005996~monosaccharide metabolic process,GO:0009057~macromolecule catabolic process,GO:0010383~cell wall polysaccharide metabolic process,GO:0010410~hemicellulose metabolic process,GO:0016052~carbohydrate catabolic process,GO:0019321~pentose metabolic process,GO:0019566~arabinose metabolic process,GO:004403…
Q9SRL7	AT3G11080	Arabidopsis thaliana	GO:0006952~defense response,
Q9SRN0	AT3G11660	Arabidopsis thaliana	GO:0002252~immune effector process,GO:0006952~defense response,GO:0006955~immune response,GO:0009615~response to virus,GO:0051607~defense response to virus,
Q9SF09	AT3G11900	Arabidopsis thaliana	GO:0006865~amino acid transport,GO:0009624~response to nematode,GO:0015837~amine transport,GO:0015849~organic acid transport,GO:0046942~carboxylic acid transport,
Q9LHA8	AT3G12580	Arabidopsis thaliana	GO:0000302~response to reactive oxygen species,GO:0006457~protein folding,GO:0006979~response to oxidative stress,GO:0009266~response to temperature stimulus,GO:0009314~response to radiation,GO:0009408~response to heat,GO:0009416~response to light stimulus,GO:0009615~response to virus,GO:0009617~response to bacterium,GO:0009628~response to abiotic stimulus,GO:0009642~response to light intensity,G…
Q9LTW8	AT3G12670	Arabidopsis thaliana	GO:0003006~reproductive developmental process,GO:0006220~pyrimidine nucleotide metabolic process,GO:0006221~pyrimidine nucleotide biosynthetic process,GO:0009165~nucleotide biosynthetic process,GO:0009791~post-embryonic development,GO:0009793~embryonic development ending in seed dormancy,GO:0010035~response to inorganic substance,GO:0010038~response to metal ion,GO:0010154~fruit development,GO:00…
Q9LTT8	AT3G13300	Arabidopsis thaliana	GO:0000956~nuclear-transcribed mRNA catabolic process,GO:0006401~RNA catabolic process,GO:0006402~mRNA catabolic process,GO:0009057~macromolecule catabolic process,GO:0009965~leaf morphogenesis,GO:0010016~shoot morphogenesis,GO:0016071~mRNA metabolic process,GO:0022621~shoot system development,GO:0031086~nuclear-transcribed mRNA catabolic process, deadenylation-independent decay,GO:0031087~deaden…
Q9LID3	AT3G13670	Arabidopsis thaliana	GO:0006468~protein amino acid phosphorylation,GO:0006793~phosphorus metabolic process,GO:0006796~phosphate metabolic process,GO:0016310~phosphorylation,
Q8L8A6	AT3G13960	Arabidopsis thaliana	GO:0022621~shoot system development,GO:0045449~regulation of transcription,GO:0048366~leaf development,GO:0048367~shoot development,GO:0048827~phyllome development,
Q9LVJ3	AT3G14050	Arabidopsis thaliana	GO:0008617~guanosine metabolic process,GO:0009116~nucleoside metabolic process,GO:0009119~ribonucleoside metabolic process,GO:0009611~response to wounding,GO:0009719~response to endogenous stimulus,GO:0009725~response to hormone stimulus,GO:0009737~response to abscisic acid stimulus,GO:0010033~response to organic substance,GO:0015969~guanosine tetraphosphate metabolic process,GO:0033865~nucleosid…
Q9LVJ1	AT3G14067	Arabidopsis thaliana	GO:0006508~proteolysis,GO:0043086~negative regulation of catalytic activity,GO:0044092~negative regulation of molecular function,
Q9LJG8	AT3G14180	Arabidopsis thaliana	GO:0045449~regulation of transcription,
Q9LUM0	AT3G14270	Arabidopsis thaliana	GO:0006644~phospholipid metabolic process,GO:0006650~glycerophospholipid metabolic process,GO:0019637~organophosphate metabolic process,GO:0030384~phosphoinositide metabolic process,GO:0046486~glycerolipid metabolic process,GO:0046488~phosphatidylinositol metabolic process,
Q9LUD3	AT3G14610	Arabidopsis thaliana	GO:0055114~oxidation reduction,
Q9LUC6	AT3G14680	Arabidopsis thaliana	GO:0055114~oxidation reduction,
Q9LUC5	AT3G14690	Arabidopsis thaliana	GO:0055114~oxidation reduction,
B9DH47	AT3G16230	Arabidopsis thaliana	GO:0045449~regulation of transcription,
Q94A18	AT3G16340	Arabidopsis thaliana	GO:0006855~multidrug transport,GO:0015893~drug transport,GO:0042493~response to drug,GO:0055085~transmembrane transport,
Q9LRZ0	AT3G16830	Arabidopsis thaliana	GO:0003006~reproductive developmental process,GO:0009791~post-embryonic development,GO:0009793~embryonic development ending in seed dormancy,GO:0009933~meristem structural organization,GO:0010014~meristem initiation,GO:0010016~shoot morphogenesis,GO:0010072~primary shoot apical meristem specification,GO:0010154~fruit development,GO:0022621~shoot system development,GO:0048316~seed development,GO:0…
Q8VZF1	AT3G16910	Arabidopsis thaliana	GO:0006081~cellular aldehyde metabolic process,GO:0006083~acetate metabolic process,GO:0006097~glyoxylate cycle,GO:0046487~glyoxylate metabolic process,
Q27IK7	AT3G17360	Arabidopsis thaliana	GO:0000910~cytokinesis,GO:0007017~microtubule-based process,GO:0007018~microtubule-based movement,GO:0051301~cell division,
Q9LSK7	AT3G18035	Arabidopsis thaliana	GO:0006323~DNA packaging,GO:0006325~chromatin organization,GO:0006333~chromatin assembly or disassembly,GO:0006334~nucleosome assembly,GO:0031497~chromatin assembly,GO:0034621~cellular macromolecular complex subunit organization,GO:0034622~cellular macromolecular complex assembly,GO:0034728~nucleosome organization,GO:0043933~macromolecular complex subunit organization,GO:0051276~chromosome organi…
Q27IK6	AT3G19050	Arabidopsis thaliana	GO:0000910~cytokinesis,GO:0007017~microtubule-based process,GO:0007018~microtubule-based movement,GO:0051301~cell division,
Q9LT87	AT3G19300	Arabidopsis thaliana	GO:0006468~protein amino acid phosphorylation,GO:0006793~phosphorus metabolic process,GO:0006796~phosphate metabolic process,GO:0016310~phosphorylation,
Q9LVF2	AT3G21540	Arabidopsis thaliana	GO:0006364~rRNA processing,GO:0006396~RNA processing,GO:0016072~rRNA metabolic process,GO:0022613~ribonucleoprotein complex biogenesis,GO:0034470~ncRNA processing,GO:0034660~ncRNA metabolic process,GO:0042254~ribosome biogenesis,
Q9LUW0	AT3G22400	Arabidopsis thaliana	GO:0006631~fatty acid metabolic process,GO:0006633~fatty acid biosynthetic process,GO:0008610~lipid biosynthetic process,GO:0009791~post-embryonic development,GO:0010386~lateral root primordium development,GO:0016053~organic acid biosynthetic process,GO:0022622~root system development,GO:0031407~oxylipin metabolic process,GO:0031408~oxylipin biosynthetic process,GO:0046394~carboxylic acid biosynt…
P93735	AT3G22840	Arabidopsis thaliana	GO:0009266~response to temperature stimulus,GO:0009409~response to cold,GO:0009628~response to abiotic stimulus,
Q8L7Y8	AT3G23670	Arabidopsis thaliana	GO:0000910~cytokinesis,GO:0000911~cytokinesis by cell plate formation,GO:0000912~formation of actomyosin apparatus involved in cytokinesis,GO:0000914~phragmoplast formation,GO:0007010~cytoskeleton organization,GO:0007017~microtubule-based process,GO:0007018~microtubule-based movement,GO:0007049~cell cycle,GO:0009555~pollen development,GO:0022402~cell cycle process,GO:0030029~actin filament-based …
Q8VZ08	AT3G24180	Arabidopsis thaliana	GO:0006643~membrane lipid metabolic process,GO:0006664~glycolipid metabolic process,GO:0006665~sphingolipid metabolic process,GO:0006672~ceramide metabolic process,GO:0006677~glycosylceramide metabolic process,GO:0006678~glucosylceramide metabolic process,GO:0006680~glucosylceramide catabolic process,GO:0006687~glycosphingolipid metabolic process,GO:0016042~lipid catabolic process,GO:0019377~glyc…
Q9LHF5	AT3G24440	Arabidopsis thaliana	GO:0006325~chromatin organization,GO:0006479~protein amino acid methylation,GO:0006730~one-carbon metabolic process,GO:0008213~protein amino acid alkylation,GO:0009266~response to temperature stimulus,GO:0009409~response to cold,GO:0009628~response to abiotic stimulus,GO:0009909~regulation of flower development,GO:0010048~vernalization response,GO:0016568~chromatin modification,GO:0016569~covalen…
P94078	AT3G26720	Arabidopsis thaliana	GO:0005996~monosaccharide metabolic process,GO:0006013~mannose metabolic process,GO:0019318~hexose metabolic process,
Q5D892	AT3G27730	Arabidopsis thaliana	GO:0000279~M phase,GO:0006259~DNA metabolic process,GO:0006310~DNA recombination,GO:0007049~cell cycle,GO:0007126~meiosis,GO:0007127~meiosis I,GO:0007129~synapsis,GO:0007131~reciprocal meiotic recombination,GO:0022402~cell cycle process,GO:0022403~cell cycle phase,GO:0051026~chiasma formation,GO:0051276~chromosome organization,GO:0051321~meiotic cell cycle,GO:0051327~M phase of meiotic cell cycle…
Q9M2N5	AT3G42170	Arabidopsis thaliana	GO:0009791~post-embryonic development,
Q9LXL5	AT3G43190	Arabidopsis thaliana	GO:0005984~disaccharide metabolic process,GO:0005985~sucrose metabolic process,GO:0005986~sucrose biosynthetic process,GO:0009311~oligosaccharide metabolic process,GO:0009312~oligosaccharide biosynthetic process,GO:0016051~carbohydrate biosynthetic process,GO:0016137~glycoside metabolic process,GO:0016138~glycoside biosynthetic process,GO:0034637~cellular carbohydrate biosynthetic process,GO:0046…
Q9LXW7	AT3G43920	Arabidopsis thaliana	GO:0006259~DNA metabolic process,GO:0006304~DNA modification,GO:0006305~DNA alkylation,GO:0006306~DNA methylation,GO:0006396~RNA processing,GO:0006730~one-carbon metabolic process,GO:0010033~response to organic substance,GO:0010216~maintenance of DNA methylation,GO:0010267~RNA interference, production of ta-siRNAs,GO:0010605~negative regulation of macromolecule metabolic process,GO:0010608~posttr…
P38418	AT3G45140	Arabidopsis thaliana	GO:0006631~fatty acid metabolic process,GO:0006633~fatty acid biosynthetic process,GO:0008610~lipid biosynthetic process,GO:0009414~response to water deprivation,GO:0009415~response to water,GO:0009611~response to wounding,GO:0009617~response to bacterium,GO:0009620~response to fungus,GO:0009628~response to abiotic stimulus,GO:0009694~jasmonic acid metabolic process,GO:0009695~jasmonic acid biosy…
Q9M1E7	AT3G45600	Arabidopsis thaliana	GO:0007568~aging,
Q9LX66	AT3G46290	Arabidopsis thaliana	GO:0001558~regulation of cell growth,GO:0006468~protein amino acid phosphorylation,GO:0006793~phosphorus metabolic process,GO:0006796~phosphate metabolic process,GO:0007242~intracellular signaling cascade,GO:0009719~response to endogenous stimulus,GO:0009725~response to hormone stimulus,GO:0009741~response to brassinosteroid stimulus,GO:0009742~brassinosteroid mediated signaling,GO:0009755~hormon…
Q9SD64	AT3G47090	Arabidopsis thaliana	GO:0006468~protein amino acid phosphorylation,GO:0006793~phosphorus metabolic process,GO:0006796~phosphate metabolic process,GO:0007166~cell surface receptor linked signal transduction,GO:0007167~enzyme linked receptor protein signaling pathway,GO:0007169~transmembrane receptor protein tyrosine kinase signaling pathway,GO:0016310~phosphorylation,
Q9SD62	AT3G47110	Arabidopsis thaliana	GO:0006468~protein amino acid phosphorylation,GO:0006793~phosphorus metabolic process,GO:0006796~phosphate metabolic process,GO:0007166~cell surface receptor linked signal transduction,GO:0007167~enzyme linked receptor protein signaling pathway,GO:0007169~transmembrane receptor protein tyrosine kinase signaling pathway,GO:0016310~phosphorylation,
C0LGP4	AT3G47570	Arabidopsis thaliana	GO:0006468~protein amino acid phosphorylation,GO:0006793~phosphorus metabolic process,GO:0006796~phosphate metabolic process,GO:0007166~cell surface receptor linked signal transduction,GO:0007167~enzyme linked receptor protein signaling pathway,GO:0007169~transmembrane receptor protein tyrosine kinase signaling pathway,GO:0016310~phosphorylation,
Q9SN80	AT3G47580	Arabidopsis thaliana	GO:0006468~protein amino acid phosphorylation,GO:0006793~phosphorus metabolic process,GO:0006796~phosphate metabolic process,GO:0007166~cell surface receptor linked signal transduction,GO:0007167~enzyme linked receptor protein signaling pathway,GO:0007169~transmembrane receptor protein tyrosine kinase signaling pathway,GO:0016310~phosphorylation,
Q9SU68	AT3G48050	Arabidopsis thaliana	GO:0006350~transcription,
Q9STM3	AT3G48430	Arabidopsis thaliana	GO:0000902~cell morphogenesis,GO:0003006~reproductive developmental process,GO:0006325~chromatin organization,GO:0006482~protein amino acid demethylation,GO:0006730~one-carbon metabolic process,GO:0008214~protein amino acid dealkylation,GO:0008361~regulation of cell size,GO:0009719~response to endogenous stimulus,GO:0009725~response to hormone stimulus,GO:0009741~response to brassinosteroid stimu…
Q8VZ79	AT3G48670	Arabidopsis thaliana	GO:0010035~response to inorganic substance,GO:0010038~response to metal ion,GO:0046686~response to cadmium ion,
Q9SG02	AT3G49500	Arabidopsis thaliana	GO:0002252~immune effector process,GO:0003006~reproductive developmental process,GO:0006396~RNA processing,GO:0006952~defense response,GO:0006955~immune response,GO:0009615~response to virus,GO:0009616~virus induced gene silencing,GO:0009791~post-embryonic development,GO:0009908~flower development,GO:0010033~response to organic substance,GO:0010267~RNA interference, production of ta-siRNAs,GO:001…
Q9M2Z1	AT3G49670; AT4G00490	Arabidopsis thaliana	GO:0000272~polysaccharide catabolic process,GO:0003006~reproductive developmental process,GO:0005976~polysaccharide metabolic process,GO:0006468~protein amino acid phosphorylation,GO:0006793~phosphorus metabolic process,GO:0006796~phosphate metabolic process,GO:0007166~cell surface receptor linked signal transduction,GO:0007167~enzyme linked receptor protein signaling pathway,GO:0007169~transmemb…
Q9SCZ4	AT3G51550	Arabidopsis thaliana	GO:0006468~protein amino acid phosphorylation,GO:0006793~phosphorus metabolic process,GO:0006796~phosphate metabolic process,GO:0009791~post-embryonic development,GO:0009856~pollination,GO:0010483~pollen tube reception,GO:0016310~phosphorylation,GO:0046777~protein amino acid autophosphorylation,GO:0051703~intraspecies interaction between organisms,
Q9LFA2	AT3G52890	Arabidopsis thaliana	GO:0006468~protein amino acid phosphorylation,GO:0006793~phosphorus metabolic process,GO:0006796~phosphate metabolic process,GO:0016310~phosphorylation,
Q9LFH0	AT3G53480	Arabidopsis thaliana	GO:0006855~multidrug transport,GO:0015893~drug transport,GO:0042493~response to drug,GO:0055085~transmembrane transport,
Q9M345	AT3G53810	Arabidopsis thaliana	GO:0006468~protein amino acid phosphorylation,GO:0006793~phosphorus metabolic process,GO:0006796~phosphate metabolic process,GO:0016310~phosphorylation,
Q8W4M2	AT3G53940	Arabidopsis thaliana	GO:0006839~mitochondrial transport,GO:0046907~intracellular transport,
Q9M324	AT3G54030	Arabidopsis thaliana	GO:0006468~protein amino acid phosphorylation,GO:0006793~phosphorus metabolic process,GO:0006796~phosphate metabolic process,GO:0016310~phosphorylation,
Q9M2S4	AT3G55550	Arabidopsis thaliana	GO:0006468~protein amino acid phosphorylation,GO:0006793~phosphorus metabolic process,GO:0006796~phosphate metabolic process,GO:0016310~phosphorylation,
Q9M058	AT3G55640	Arabidopsis thaliana	GO:0006839~mitochondrial transport,GO:0046907~intracellular transport,
Q9LY50	AT3G55950	Arabidopsis thaliana	GO:0006468~protein amino acid phosphorylation,GO:0006793~phosphorus metabolic process,GO:0006796~phosphate metabolic process,GO:0016310~phosphorylation,
Q9LXX7	AT3G56630	Arabidopsis thaliana	GO:0055114~oxidation reduction,
Q94AB2	AT3G58640	Arabidopsis thaliana	GO:0006468~protein amino acid phosphorylation,GO:0006793~phosphorus metabolic process,GO:0006796~phosphate metabolic process,GO:0016310~phosphorylation,
Q9LYS8	AT3G59080	Arabidopsis thaliana	GO:0006508~proteolysis,
Q9LYS5	AT3G59110	Arabidopsis thaliana	GO:0006468~protein amino acid phosphorylation,GO:0006793~phosphorus metabolic process,GO:0006796~phosphate metabolic process,GO:0016310~phosphorylation,
Q93Z68	AT3G59470	Arabidopsis thaliana	GO:0009314~response to radiation,GO:0009416~response to light stimulus,GO:0009628~response to abiotic stimulus,GO:0009639~response to red or far red light,
Q9M1C7	AT3G60160	Arabidopsis thaliana	GO:0009624~response to nematode,
Q9LZX8	AT3G60860	Arabidopsis thaliana	GO:0032012~regulation of ARF protein signal transduction,GO:0046578~regulation of Ras protein signal transduction,GO:0051056~regulation of small GTPase mediated signal transduction,
Q9M363	AT3G61750	Arabidopsis thaliana	GO:0006547~histidine metabolic process,GO:0006548~histidine catabolic process,GO:0009063~cellular amino acid catabolic process,GO:0009075~histidine family amino acid metabolic process,GO:0009077~histidine family amino acid catabolic process,GO:0009310~amine catabolic process,GO:0016054~organic acid catabolic process,GO:0046395~carboxylic acid catabolic process,GO:0046700~heterocycle catabolic pro…
Q9M1Q3	AT3G62210	Arabidopsis thaliana	GO:0000741~karyogamy,GO:0006997~nucleus organization,GO:0009553~embryo sac development,GO:0009559~embryo sac central cell differentiation,GO:0009561~megagametogenesis,GO:0010197~polar nucleus fusion,GO:0048229~gametophyte development,GO:0048284~organelle fusion,
Q7Y1C5	AT4G00020	Arabidopsis thaliana	GO:0000724~double-strand break repair via homologous recombination,GO:0000725~recombinational repair,GO:0003006~reproductive developmental process,GO:0006259~DNA metabolic process,GO:0006281~DNA repair,GO:0006302~double-strand break repair,GO:0006310~DNA recombination,GO:0006974~response to DNA damage stimulus,GO:0007090~regulation of S phase of mitotic cell cycle,GO:0007346~regulation of mitotic…
O23082	AT4G00960	Arabidopsis thaliana	GO:0006468~protein amino acid phosphorylation,GO:0006793~phosphorus metabolic process,GO:0006796~phosphate metabolic process,GO:0016310~phosphorylation,
Q8L6Z9	AT4G02120	Arabidopsis thaliana	GO:0006220~pyrimidine nucleotide metabolic process,GO:0006221~pyrimidine nucleotide biosynthetic process,GO:0009165~nucleotide biosynthetic process,GO:0034404~nucleobase, nucleoside and nucleotide biosynthetic process,GO:0034654~nucleobase, nucleoside, nucleotide and nucleic acid biosynthetic process,GO:0044271~nitrogen compound biosynthetic process,
O81292	AT4G02410	Arabidopsis thaliana	GO:0006468~protein amino acid phosphorylation,GO:0006793~phosphorus metabolic process,GO:0006796~phosphate metabolic process,GO:0016310~phosphorylation,
O81455	AT4G04220	Arabidopsis thaliana	GO:0006952~defense response,
Q8L751	AT4G08180	Arabidopsis thaliana	GO:0008202~steroid metabolic process,
Q8VZG8	AT4G08850	Arabidopsis thaliana	GO:0006468~protein amino acid phosphorylation,GO:0006793~phosphorus metabolic process,GO:0006796~phosphate metabolic process,GO:0016310~phosphorylation,
Q9ZRV4	AT4G09140	Arabidopsis thaliana	GO:0003006~reproductive developmental process,GO:0006259~DNA metabolic process,GO:0006281~DNA repair,GO:0006298~mismatch repair,GO:0006310~DNA recombination,GO:0006312~mitotic recombination,GO:0006974~response to DNA damage stimulus,GO:0009555~pollen development,GO:0009791~post-embryonic development,GO:0009845~seed germination,GO:0010154~fruit development,GO:0033554~cellular response to stress,GO…
Q8GXQ9	AT4G10010	Arabidopsis thaliana	GO:0006468~protein amino acid phosphorylation,GO:0006793~phosphorus metabolic process,GO:0006796~phosphate metabolic process,GO:0016310~phosphorylation,
Q9ZSA7	AT4G10490	Arabidopsis thaliana	GO:0019748~secondary metabolic process,GO:0055114~oxidation reduction,
Q9SZY2	AT4G10510	Arabidopsis thaliana	GO:0006508~proteolysis,GO:0043086~negative regulation of catalytic activity,GO:0044092~negative regulation of molecular function,
Q9ZSB0	AT4G10520	Arabidopsis thaliana	GO:0006508~proteolysis,GO:0043086~negative regulation of catalytic activity,GO:0044092~negative regulation of molecular function,
Q9SZY3	AT4G10540	Arabidopsis thaliana	GO:0006508~proteolysis,GO:0043086~negative regulation of catalytic activity,GO:0044092~negative regulation of molecular function,
Q8L7I2	AT4G10550	Arabidopsis thaliana	GO:0006508~proteolysis,GO:0043086~negative regulation of catalytic activity,GO:0044092~negative regulation of molecular function,
Q9STH1	AT4G12400	Arabidopsis thaliana	GO:0000302~response to reactive oxygen species,GO:0006979~response to oxidative stress,GO:0009266~response to temperature stimulus,GO:0009314~response to radiation,GO:0009408~response to heat,GO:0009416~response to light stimulus,GO:0009628~response to abiotic stimulus,GO:0009642~response to light intensity,GO:0009644~response to high light intensity,GO:0010035~response to inorganic substance,GO:…
Q9SU36	AT4G12460	Arabidopsis thaliana	GO:0008202~steroid metabolic process,
Q84LM4	AT4G14570	Arabidopsis thaliana	GO:0006508~proteolysis,
Q9SN35	AT4G18800	Arabidopsis thaliana	GO:0007242~intracellular signaling cascade,GO:0007264~small GTPase mediated signal transduction,GO:0008104~protein localization,GO:0015031~protein transport,GO:0045184~establishment of protein localization,
Q9C5K4	AT4G19110	Arabidopsis thaliana	GO:0006468~protein amino acid phosphorylation,GO:0006793~phosphorus metabolic process,GO:0006796~phosphate metabolic process,GO:0016310~phosphorylation,
C0LGQ5	AT4G20140	Arabidopsis thaliana	GO:0006468~protein amino acid phosphorylation,GO:0006793~phosphorus metabolic process,GO:0006796~phosphate metabolic process,GO:0007166~cell surface receptor linked signal transduction,GO:0007167~enzyme linked receptor protein signaling pathway,GO:0007169~transmembrane receptor protein tyrosine kinase signaling pathway,GO:0007398~ectoderm development,GO:0008544~epidermis development,GO:0016310~ph…
P94077	AT4G20380	Arabidopsis thaliana	GO:0000302~response to reactive oxygen species,GO:0000303~response to superoxide,GO:0000305~response to oxygen radical,GO:0001666~response to hypoxia,GO:0002239~response to oomycetes,GO:0002240~response to molecule of oomycetes origin,GO:0006952~defense response,GO:0006955~immune response,GO:0006979~response to oxidative stress,GO:0007242~intracellular signaling cascade,GO:0008219~cell death,GO:0…
C0LGQ7	AT4G20450	Arabidopsis thaliana	GO:0006468~protein amino acid phosphorylation,GO:0006793~phosphorus metabolic process,GO:0006796~phosphate metabolic process,GO:0016310~phosphorylation,
Q84MA5	AT4G21120	Arabidopsis thaliana	GO:0006811~ion transport,GO:0006820~anion transport,GO:0006865~amino acid transport,GO:0015711~organic anion transport,GO:0015800~acidic amino acid transport,GO:0015802~basic amino acid transport,GO:0015807~L-amino acid transport,GO:0015809~arginine transport,GO:0015813~L-glutamate transport,GO:0015837~amine transport,GO:0015849~organic acid transport,GO:0043090~amino acid import,GO:0043091~L-arg…
O81906	AT4G21390	Arabidopsis thaliana	GO:0006468~protein amino acid phosphorylation,GO:0006793~phosphorus metabolic process,GO:0006796~phosphate metabolic process,GO:0008037~cell recognition,GO:0009856~pollination,GO:0009875~pollen-pistil interaction,GO:0016310~phosphorylation,GO:0048544~recognition of pollen,GO:0048610~reproductive cellular process,
Q940Y1	AT4G22540	Arabidopsis thaliana	GO:0008202~steroid metabolic process,
Q5IBC5	AT4G22970	Arabidopsis thaliana	GO:0000279~M phase,GO:0003006~reproductive developmental process,GO:0006508~proteolysis,GO:0007049~cell cycle,GO:0007059~chromosome segregation,GO:0007063~regulation of sister chromatid cohesion,GO:0007126~meiosis,GO:0009791~post-embryonic development,GO:0009793~embryonic development ending in seed dormancy,GO:0009960~endosperm development,GO:0010154~fruit development,GO:0010564~regulation of cel…
Q9T0A0	AT4G23850	Arabidopsis thaliana	GO:0006631~fatty acid metabolic process,GO:0006633~fatty acid biosynthetic process,GO:0008610~lipid biosynthetic process,GO:0016053~organic acid biosynthetic process,GO:0046394~carboxylic acid biosynthetic process,
Q94A02	AT4G24670	Arabidopsis thaliana	GO:0003002~regionalization,GO:0003006~reproductive developmental process,GO:0007389~pattern specification process,GO:0009606~tropism,GO:0009628~response to abiotic stimulus,GO:0009629~response to gravity,GO:0009630~gravitropism,GO:0009683~indoleacetic acid metabolic process,GO:0009684~indoleacetic acid biosynthetic process,GO:0009719~response to endogenous stimulus,GO:0009723~response to ethylene…
Q8VZJ4	AT4G25730	Arabidopsis thaliana	GO:0000154~rRNA modification,GO:0001510~RNA methylation,GO:0006364~rRNA processing,GO:0006396~RNA processing,GO:0006730~one-carbon metabolic process,GO:0009451~RNA modification,GO:0016072~rRNA metabolic process,GO:0022613~ribonucleoprotein complex biogenesis,GO:0031167~rRNA methylation,GO:0032259~methylation,GO:0034470~ncRNA processing,GO:0034660~ncRNA metabolic process,GO:0042254~ribosome biogen…
Q9SZI3	AT4G26120	Arabidopsis thaliana	GO:0009743~response to carbohydrate stimulus,GO:0010033~response to organic substance,GO:0010200~response to chitin,
Q9LHE9	AT4G28630; AT3G19960	Arabidopsis thaliana	GO:0000041~transition metal ion transport,GO:0006811~ion transport,GO:0006812~cation transport,GO:0006826~iron ion transport,GO:0006873~cellular ion homeostasis,GO:0006879~cellular iron ion homeostasis,GO:0010035~response to inorganic substance,GO:0010038~response to metal ion,GO:0015674~di-, tri-valent inorganic cation transport,GO:0019725~cellular homeostasis,GO:0030001~metal ion transport,GO:0…
Q9M0G7	AT4G28650	Arabidopsis thaliana	GO:0006468~protein amino acid phosphorylation,GO:0006793~phosphorus metabolic process,GO:0006796~phosphate metabolic process,GO:0007166~cell surface receptor linked signal transduction,GO:0007167~enzyme linked receptor protein signaling pathway,GO:0007169~transmembrane receptor protein tyrosine kinase signaling pathway,GO:0016310~phosphorylation,
Q9ZPI6	AT4G29010	Arabidopsis thaliana	GO:0003006~reproductive developmental process,GO:0006631~fatty acid metabolic process,GO:0006635~fatty acid beta-oxidation,GO:0009062~fatty acid catabolic process,GO:0009791~post-embryonic development,GO:0009845~seed germination,GO:0009908~flower development,GO:0016042~lipid catabolic process,GO:0016054~organic acid catabolic process,GO:0019395~fatty acid oxidation,GO:0030258~lipid modification,G…
Q9SZD5	AT4G29050	Arabidopsis thaliana	GO:0006468~protein amino acid phosphorylation,GO:0006793~phosphorus metabolic process,GO:0006796~phosphate metabolic process,GO:0016310~phosphorylation,
Q9SZD8	AT4G29090	Arabidopsis thaliana	GO:0006259~DNA metabolic process,GO:0006260~DNA replication,GO:0006278~RNA-dependent DNA replication,
Q9SZV2	AT4G29990	Arabidopsis thaliana	GO:0006468~protein amino acid phosphorylation,GO:0006793~phosphorus metabolic process,GO:0006796~phosphate metabolic process,GO:0016310~phosphorylation,
Q5W9E7	AT4G30870	Arabidopsis thaliana	GO:0000279~M phase,GO:0006259~DNA metabolic process,GO:0006281~DNA repair,GO:0006310~DNA recombination,GO:0006312~mitotic recombination,GO:0006974~response to DNA damage stimulus,GO:0007049~cell cycle,GO:0007126~meiosis,GO:0007127~meiosis I,GO:0007129~synapsis,GO:0022402~cell cycle process,GO:0022403~cell cycle phase,GO:0033554~cellular response to stress,GO:0051026~chiasma formation,GO:0051276~c…
Q7XYW9, Q9SV16	AT4G31540	Arabidopsis thaliana	GO:0006887~exocytosis,GO:0006904~vesicle docking during exocytosis,GO:0016192~vesicle-mediated transport,GO:0022406~membrane docking,GO:0032940~secretion by cell,GO:0046903~secretion,GO:0048278~vesicle docking,
Q8RWZ5	AT4G32300	Arabidopsis thaliana	GO:0006468~protein amino acid phosphorylation,GO:0006793~phosphorus metabolic process,GO:0006796~phosphate metabolic process,GO:0016310~phosphorylation,GO:0046777~protein amino acid autophosphorylation,
Q9SUV1	AT4G32400	Arabidopsis thaliana	GO:0003006~reproductive developmental process,GO:0006839~mitochondrial transport,GO:0006862~nucleotide transport,GO:0009791~post-embryonic development,GO:0009793~embryonic development ending in seed dormancy,GO:0010154~fruit development,GO:0015931~nucleobase, nucleoside, nucleotide and nucleic acid transport,GO:0046907~intracellular transport,GO:0048316~seed development,GO:0048608~reproductive st…
Q8L860	AT4G32760	Arabidopsis thaliana	GO:0006886~intracellular protein transport,GO:0006891~intra-Golgi vesicle-mediated transport,GO:0008104~protein localization,GO:0015031~protein transport,GO:0016192~vesicle-mediated transport,GO:0034613~cellular protein localization,GO:0045184~establishment of protein localization,GO:0046907~intracellular transport,GO:0048193~Golgi vesicle transport,GO:0070727~cellular macromolecule localization,
Q7XJ91	AT4G32850	Arabidopsis thaliana	GO:0006350~transcription,GO:0006396~RNA processing,GO:0031123~RNA 3'-end processing,GO:0043631~RNA polyadenylation,
Q8VZH2	AT4G33090	Arabidopsis thaliana	GO:0006508~proteolysis,GO:0009914~hormone transport,GO:0009926~auxin polar transport,GO:0010817~regulation of hormone levels,
Q0WPU1	AT4G33200	Arabidopsis thaliana	GO:0030029~actin filament-based process,GO:0030048~actin filament-based movement,GO:0030705~cytoskeleton-dependent intracellular transport,GO:0046907~intracellular transport,
Q689D6	AT4G33495	Arabidopsis thaliana	GO:0006508~proteolysis,GO:0006511~ubiquitin-dependent protein catabolic process,GO:0008285~negative regulation of cell proliferation,GO:0009057~macromolecule catabolic process,GO:0009791~post-embryonic development,GO:0009886~post-embryonic morphogenesis,GO:0010015~root morphogenesis,GO:0010101~post-embryonic root morphogenesis,GO:0010102~lateral root morphogenesis,GO:0019941~modification-dependen…
Q8RWL6	AT4G35780	Arabidopsis thaliana	GO:0006468~protein amino acid phosphorylation,GO:0006793~phosphorus metabolic process,GO:0006796~phosphate metabolic process,GO:0016310~phosphorylation,
B3LF45	AT4G35880	Arabidopsis thaliana	GO:0006508~proteolysis,
O65639	AT4G36020	Arabidopsis thaliana	GO:0006355~regulation of transcription, DNA-dependent,GO:0009266~response to temperature stimulus,GO:0009409~response to cold,GO:0009628~response to abiotic stimulus,GO:0010501~RNA secondary structure unwinding,GO:0032392~DNA geometric change,GO:0032508~DNA duplex unwinding,GO:0045449~regulation of transcription,GO:0051252~regulation of RNA metabolic process,
Q9SZN7	AT4G38580	Arabidopsis thaliana	GO:0006811~ion transport,GO:0006812~cation transport,GO:0009266~response to temperature stimulus,GO:0009408~response to heat,GO:0009628~response to abiotic stimulus,GO:0010286~heat acclimation,GO:0030001~metal ion transport,
Q0WLK7	AT4G38950	Arabidopsis thaliana	GO:0007017~microtubule-based process,GO:0007018~microtubule-based movement,
Q8W5R5	AT4G39050	Arabidopsis thaliana	GO:0007017~microtubule-based process,GO:0007018~microtubule-based movement,
Q0IGM7	AT4G39070	Arabidopsis thaliana	GO:0009743~response to carbohydrate stimulus,GO:0010033~response to organic substance,GO:0010200~response to chitin,GO:0045449~regulation of transcription,
Q8W4S4	AT4G39080	Arabidopsis thaliana	GO:0006091~generation of precursor metabolites and energy,GO:0006119~oxidative phosphorylation,GO:0006163~purine nucleotide metabolic process,GO:0006164~purine nucleotide biosynthetic process,GO:0006754~ATP biosynthetic process,GO:0006793~phosphorus metabolic process,GO:0006796~phosphate metabolic process,GO:0006811~ion transport,GO:0006812~cation transport,GO:0006818~hydrogen transport,GO:000914…
Q94FB9	AT4G39850	Arabidopsis thaliana	GO:0006631~fatty acid metabolic process,GO:0006635~fatty acid beta-oxidation,GO:0006869~lipid transport,GO:0009062~fatty acid catabolic process,GO:0010876~lipid localization,GO:0015915~fatty acyl transport,GO:0015916~fatty acyl coenzyme A transport,GO:0016042~lipid catabolic process,GO:0016054~organic acid catabolic process,GO:0019395~fatty acid oxidation,GO:0030258~lipid modification,GO:0034440~…
Q9M031	AT5G01420	Arabidopsis thaliana	GO:0019725~cellular homeostasis,GO:0042592~homeostatic process,GO:0045454~cell redox homeostasis,
Q9LZF8	AT5G03320	Arabidopsis thaliana	GO:0006468~protein amino acid phosphorylation,GO:0006793~phosphorus metabolic process,GO:0006796~phosphate metabolic process,GO:0016310~phosphorylation,
Q9LZD3, B3H609	AT5G03540	Arabidopsis thaliana	GO:0006887~exocytosis,GO:0006904~vesicle docking during exocytosis,GO:0009791~post-embryonic development,GO:0009886~post-embryonic morphogenesis,GO:0010015~root morphogenesis,GO:0010101~post-embryonic root morphogenesis,GO:0010102~lateral root morphogenesis,GO:0016192~vesicle-mediated transport,GO:0022406~membrane docking,GO:0022622~root system development,GO:0032940~secretion by cell,GO:0046903~…
Q9LZS3	AT5G03650	Arabidopsis thaliana	GO:0000271~polysaccharide biosynthetic process,GO:0005976~polysaccharide metabolic process,GO:0005982~starch metabolic process,GO:0006073~cellular glucan metabolic process,GO:0009250~glucan biosynthetic process,GO:0010021~amylopectin biosynthetic process,GO:0016051~carbohydrate biosynthetic process,GO:0019252~starch biosynthetic process,GO:0033692~cellular polysaccharide biosynthetic process,GO:0…
Q9LZ82	AT5G04430	Arabidopsis thaliana	GO:0006396~RNA processing,GO:0008380~RNA splicing,GO:0016032~viral reproduction,GO:0019048~virus-host interaction,GO:0022415~viral reproductive process,GO:0042592~homeostatic process,GO:0046719~regulation of viral protein levels in host cell,GO:0048878~chemical homeostasis,
Q9LZ26	AT5G04710	Arabidopsis thaliana	GO:0006508~proteolysis,
Q9FFG0	AT5G05550	Arabidopsis thaliana	GO:0045449~regulation of transcription,
Q9FG31	AT5G06760	Arabidopsis thaliana	GO:0003006~reproductive developmental process,GO:0009791~post-embryonic development,GO:0009793~embryonic development ending in seed dormancy,GO:0010154~fruit development,GO:0048316~seed development,GO:0048608~reproductive structure development,
B9DFS6	AT5G07120	Arabidopsis thaliana	GO:0007242~intracellular signaling cascade,
Q8VZG7	AT5G07350	Arabidopsis thaliana	GO:0010035~response to inorganic substance,GO:0010038~response to metal ion,GO:0010605~negative regulation of macromolecule metabolic process,GO:0010608~posttranscriptional regulation of gene expression,GO:0010629~negative regulation of gene expression,GO:0016246~RNA interference,GO:0016441~posttranscriptional gene silencing,GO:0016458~gene silencing,GO:0031047~gene silencing by RNA,GO:0035194~po…
Q9SD82	AT5G08020	Arabidopsis thaliana	GO:0006259~DNA metabolic process,GO:0006260~DNA replication,GO:0006281~DNA repair,GO:0006974~response to DNA damage stimulus,GO:0009314~response to radiation,GO:0009411~response to UV,GO:0009416~response to light stimulus,GO:0009628~response to abiotic stimulus,GO:0010224~response to UV-B,GO:0033554~cellular response to stress,
Q9FNN6	AT5G08520	Arabidopsis thaliana	GO:0045449~regulation of transcription,
Q9C598	AT5G08790	Arabidopsis thaliana	GO:0008361~regulation of cell size,GO:0009314~response to radiation,GO:0009416~response to light stimulus,GO:0009611~response to wounding,GO:0009620~response to fungus,GO:0009628~response to abiotic stimulus,GO:0009719~response to endogenous stimulus,GO:0009743~response to carbohydrate stimulus,GO:0009744~response to sucrose stimulus,GO:0009751~response to salicylic acid stimulus,GO:0009753~respo…
Q38967	AT5G09220	Arabidopsis thaliana	GO:0006865~amino acid transport,GO:0015800~acidic amino acid transport,GO:0015804~neutral amino acid transport,GO:0015837~amine transport,GO:0015849~organic acid transport,GO:0046942~carboxylic acid transport,
Q9LDZ0	AT5G09590	Arabidopsis thaliana	GO:0006457~protein folding,GO:0006970~response to osmotic stress,GO:0009266~response to temperature stimulus,GO:0009408~response to heat,GO:0009615~response to virus,GO:0009628~response to abiotic stimulus,GO:0009651~response to salt stress,GO:0010035~response to inorganic substance,GO:0010038~response to metal ion,GO:0046686~response to cadmium ion,
C0LGT1	AT5G10290	Arabidopsis thaliana	GO:0006468~protein amino acid phosphorylation,GO:0006793~phosphorus metabolic process,GO:0006796~phosphate metabolic process,GO:0016310~phosphorylation,
Q9LXA5	AT5G10530	Arabidopsis thaliana	GO:0006468~protein amino acid phosphorylation,GO:0006793~phosphorus metabolic process,GO:0006796~phosphate metabolic process,GO:0016310~phosphorylation,
Q8VYP6	AT5G11010	Arabidopsis thaliana	GO:0006396~RNA processing,GO:0006397~mRNA processing,GO:0016071~mRNA metabolic process,
Q94BZ1	AT5G13750	Arabidopsis thaliana	GO:0015850~organic alcohol transport,GO:0015893~drug transport,GO:0015904~tetracycline transport,GO:0042493~response to drug,GO:0042891~antibiotic transport,GO:0046677~response to antibiotic,
Q9FFZ0	AT5G13810	Arabidopsis thaliana	GO:0019725~cellular homeostasis,GO:0042592~homeostatic process,GO:0045454~cell redox homeostasis,
Q8LPJ3	AT5G13980	Arabidopsis thaliana	GO:0005996~monosaccharide metabolic process,GO:0006013~mannose metabolic process,GO:0019318~hexose metabolic process,
Q9LF37	AT5G15450	Arabidopsis thaliana	GO:0009266~response to temperature stimulus,GO:0009408~response to heat,GO:0009628~response to abiotic stimulus,GO:0009657~plastid organization,GO:0009658~chloroplast organization,
Q9LFS4	AT5G16000	Arabidopsis thaliana	GO:0006468~protein amino acid phosphorylation,GO:0006793~phosphorus metabolic process,GO:0006796~phosphate metabolic process,GO:0016310~phosphorylation,
Q8W1Y0	AT5G16270	Arabidopsis thaliana	GO:0007049~cell cycle,GO:0007059~chromosome segregation,GO:0007062~sister chromatid cohesion,GO:0022402~cell cycle process,GO:0051276~chromosome organization,
Q9LFE2	AT5G16750	Arabidopsis thaliana	GO:0003006~reproductive developmental process,GO:0006364~rRNA processing,GO:0006396~RNA processing,GO:0007389~pattern specification process,GO:0009791~post-embryonic development,GO:0009793~embryonic development ending in seed dormancy,GO:0009880~embryonic pattern specification,GO:0010154~fruit development,GO:0016072~rRNA metabolic process,GO:0022613~ribonucleoprotein complex biogenesis,GO:0034470…
Q9FKP1	AT5G17860	Arabidopsis thaliana	GO:0006811~ion transport,GO:0006812~cation transport,
Q9FK52	AT5G18190	Arabidopsis thaliana	GO:0006468~protein amino acid phosphorylation,GO:0006793~phosphorus metabolic process,GO:0006796~phosphate metabolic process,GO:0016310~phosphorylation,
Q3E9D9	AT5G18750	Arabidopsis thaliana	GO:0006457~protein folding,
Q94ID2	AT5G19040	Arabidopsis thaliana	GO:0006396~RNA processing,GO:0006399~tRNA metabolic process,GO:0008033~tRNA processing,GO:0009690~cytokinin metabolic process,GO:0009691~cytokinin biosynthetic process,GO:0010817~regulation of hormone levels,GO:0034470~ncRNA processing,GO:0034660~ncRNA metabolic process,GO:0034754~cellular hormone metabolic process,GO:0042445~hormone metabolic process,GO:0042446~hormone biosynthetic process,
Q7Y228	AT5G19740	Arabidopsis thaliana	GO:0006508~proteolysis,
Q8RX87	AT5G20250	Arabidopsis thaliana	GO:0009266~response to temperature stimulus,GO:0009409~response to cold,GO:0009628~response to abiotic stimulus,
C0LGT6	AT5G20480	Arabidopsis thaliana	GO:0002218~activation of innate immune response,GO:0002253~activation of immune response,GO:0002684~positive regulation of immune system process,GO:0002764~immune response-regulating signal transduction,GO:0006468~protein amino acid phosphorylation,GO:0006793~phosphorus metabolic process,GO:0006796~phosphate metabolic process,GO:0006952~defense response,GO:0006955~immune response,GO:0007166~cell …
Q9FNI5	AT5G22760	Arabidopsis thaliana	GO:0006355~regulation of transcription, DNA-dependent,GO:0045449~regulation of transcription,GO:0051252~regulation of RNA metabolic process,
Q9FLV4	AT5G24080	Arabidopsis thaliana	GO:0006468~protein amino acid phosphorylation,GO:0006793~phosphorus metabolic process,GO:0006796~phosphate metabolic process,GO:0008037~cell recognition,GO:0009856~pollination,GO:0009875~pollen-pistil interaction,GO:0016310~phosphorylation,GO:0048544~recognition of pollen,GO:0048610~reproductive cellular process,
O23624	AT5G24860	Arabidopsis thaliana	GO:0009719~response to endogenous stimulus,GO:0009725~response to hormone stimulus,GO:0009739~response to gibberellin stimulus,GO:0009909~regulation of flower development,GO:0009911~positive regulation of flower development,GO:0010033~response to organic substance,GO:0048580~regulation of post-embryonic development,GO:0048582~positive regulation of post-embryonic development,GO:0051094~positive r…
Q9XGZ2	AT5G25930	Arabidopsis thaliana	GO:0006468~protein amino acid phosphorylation,GO:0006793~phosphorus metabolic process,GO:0006796~phosphate metabolic process,GO:0016310~phosphorylation,
Q8RWH3	AT5G35980	Arabidopsis thaliana	GO:0006468~protein amino acid phosphorylation,GO:0006793~phosphorus metabolic process,GO:0006796~phosphate metabolic process,GO:0016310~phosphorylation,
Q9FF31	AT5G38260	Arabidopsis thaliana	GO:0006468~protein amino acid phosphorylation,GO:0006793~phosphorus metabolic process,GO:0006796~phosphate metabolic process,GO:0016310~phosphorylation,
Q9FF29	AT5G38280	Arabidopsis thaliana	GO:0006468~protein amino acid phosphorylation,GO:0006793~phosphorus metabolic process,GO:0006796~phosphate metabolic process,GO:0009620~response to fungus,GO:0016310~phosphorylation,
Q9FLD7	AT5G39990	Arabidopsis thaliana	GO:0016051~carbohydrate biosynthetic process,
Q9FHE1	AT5G41220	Arabidopsis thaliana	GO:0009404~toxin metabolic process,GO:0009407~toxin catabolic process,GO:0019748~secondary metabolic process,
Q9FMH8	AT5G43060	Arabidopsis thaliana	GO:0006508~proteolysis,GO:0006970~response to osmotic stress,GO:0009628~response to abiotic stimulus,GO:0009651~response to salt stress,
Q84WI4	AT5G43670	Arabidopsis thaliana	GO:0006886~intracellular protein transport,GO:0006888~ER to Golgi vesicle-mediated transport,GO:0008104~protein localization,GO:0015031~protein transport,GO:0016192~vesicle-mediated transport,GO:0034613~cellular protein localization,GO:0045184~establishment of protein localization,GO:0046907~intracellular transport,GO:0048193~Golgi vesicle transport,GO:0070727~cellular macromolecule localization,
Q9FFH1	AT5G44180	Arabidopsis thaliana	GO:0006355~regulation of transcription, DNA-dependent,GO:0045449~regulation of transcription,GO:0051252~regulation of RNA metabolic process,
Q9FIZ3	AT5G44700	Arabidopsis thaliana	GO:0006468~protein amino acid phosphorylation,GO:0006793~phosphorus metabolic process,GO:0006796~phosphate metabolic process,GO:0007166~cell surface receptor linked signal transduction,GO:0007167~enzyme linked receptor protein signaling pathway,GO:0007169~transmembrane receptor protein tyrosine kinase signaling pathway,GO:0007398~ectoderm development,GO:0008544~epidermis development,GO:0009553~em…
Q9FK76	AT5G45650	Arabidopsis thaliana	GO:0006508~proteolysis,GO:0043086~negative regulation of catalytic activity,GO:0044092~negative regulation of molecular function,
C0LGU5	AT5G45780	Arabidopsis thaliana	GO:0006468~protein amino acid phosphorylation,GO:0006793~phosphorus metabolic process,GO:0006796~phosphate metabolic process,GO:0007166~cell surface receptor linked signal transduction,GO:0007167~enzyme linked receptor protein signaling pathway,GO:0007169~transmembrane receptor protein tyrosine kinase signaling pathway,GO:0016310~phosphorylation,
Q9FJ47	AT5G45890	Arabidopsis thaliana	GO:0006508~proteolysis,GO:0007568~aging,GO:0009719~response to endogenous stimulus,GO:0009723~response to ethylene stimulus,GO:0009725~response to hormone stimulus,GO:0010033~response to organic substance,GO:0010149~senescence,GO:0010150~leaf senescence,GO:0010260~organ senescence,
Q9LS26	AT5G46570	Arabidopsis thaliana	GO:0006468~protein amino acid phosphorylation,GO:0006793~phosphorus metabolic process,GO:0006796~phosphate metabolic process,GO:0007242~intracellular signaling cascade,GO:0009719~response to endogenous stimulus,GO:0009725~response to hormone stimulus,GO:0009741~response to brassinosteroid stimulus,GO:0009742~brassinosteroid mediated signaling,GO:0009755~hormone-mediated signaling,GO:0010033~respo…
Q9FJR9	AT5G46920	Arabidopsis thaliana	GO:0006259~DNA metabolic process,GO:0006260~DNA replication,GO:0006278~RNA-dependent DNA replication,GO:0006396~RNA processing,GO:0008380~RNA splicing,
Q39183	AT5G47750	Arabidopsis thaliana	GO:0006468~protein amino acid phosphorylation,GO:0006793~phosphorus metabolic process,GO:0006796~phosphate metabolic process,GO:0016310~phosphorylation,
Q9FI78	AT5G48930	Arabidopsis thaliana	GO:0006575~cellular amino acid derivative metabolic process,GO:0009698~phenylpropanoid metabolic process,GO:0009699~phenylpropanoid biosynthetic process,GO:0009808~lignin metabolic process,GO:0009809~lignin biosynthetic process,GO:0009891~positive regulation of biosynthetic process,GO:0009962~regulation of flavonoid biosynthetic process,GO:0009963~positive regulation of flavonoid biosynthetic pro…
Q9FI73	AT5G48970	Arabidopsis thaliana	GO:0006839~mitochondrial transport,GO:0046907~intracellular transport,
Q9FGZ6	AT5G49470	Arabidopsis thaliana	GO:0006355~regulation of transcription, DNA-dependent,GO:0006468~protein amino acid phosphorylation,GO:0006793~phosphorus metabolic process,GO:0006796~phosphate metabolic process,GO:0016310~phosphorylation,GO:0045449~regulation of transcription,GO:0051252~regulation of RNA metabolic process,
Q949W8	AT5G49650	Arabidopsis thaliana	GO:0005996~monosaccharide metabolic process,GO:0005997~xylulose metabolic process,GO:0019321~pentose metabolic process,
Q8GUI9	AT5G49900	Arabidopsis thaliana	GO:0006643~membrane lipid metabolic process,GO:0006664~glycolipid metabolic process,GO:0006665~sphingolipid metabolic process,GO:0006672~ceramide metabolic process,GO:0006677~glycosylceramide metabolic process,GO:0006678~glucosylceramide metabolic process,GO:0006680~glucosylceramide catabolic process,GO:0006687~glycosphingolipid metabolic process,GO:0016042~lipid catabolic process,GO:0019377~glyc…
Q9LTX9	AT5G49910	Arabidopsis thaliana	GO:0006457~protein folding,GO:0009266~response to temperature stimulus,GO:0009408~response to heat,GO:0009628~response to abiotic stimulus,GO:0010035~response to inorganic substance,GO:0010038~response to metal ion,GO:0046686~response to cadmium ion,
Q9FGS0	AT5G50250	Arabidopsis thaliana	GO:0006952~defense response,GO:0006955~immune response,GO:0009451~RNA modification,GO:0045087~innate immune response,
Q0WPV2	AT5G50380	Arabidopsis thaliana	GO:0006887~exocytosis,GO:0006904~vesicle docking during exocytosis,GO:0016192~vesicle-mediated transport,GO:0022406~membrane docking,GO:0032940~secretion by cell,GO:0046903~secretion,GO:0048278~vesicle docking,
Q9FI56	AT5G50920	Arabidopsis thaliana	GO:0006259~DNA metabolic process,GO:0006281~DNA repair,GO:0006289~nucleotide-excision repair,GO:0006605~protein targeting,GO:0006886~intracellular protein transport,GO:0006974~response to DNA damage stimulus,GO:0008104~protein localization,GO:0009657~plastid organization,GO:0009658~chloroplast organization,GO:0010380~regulation of chlorophyll biosynthetic process,GO:0015031~protein transport,GO:0…
Q9SE33	AT5G51700	Arabidopsis thaliana	GO:0006952~defense response,GO:0006955~immune response,GO:0009617~response to bacterium,GO:0009620~response to fungus,GO:0009814~defense response, incompatible interaction,GO:0009817~defense response to fungus, incompatible interaction,GO:0010608~posttranscriptional regulation of gene expression,GO:0031647~regulation of protein stability,GO:0042742~defense response to bacterium,GO:0045087~innate …
Q0WUQ1	AT5G52060	Arabidopsis thaliana	GO:0006915~apoptosis,GO:0008219~cell death,GO:0010941~regulation of cell death,GO:0012501~programmed cell death,GO:0016265~death,GO:0042981~regulation of apoptosis,GO:0043067~regulation of programmed cell death,
Q9FHB6	AT5G52450	Arabidopsis thaliana	GO:0006855~multidrug transport,GO:0009624~response to nematode,GO:0015893~drug transport,GO:0042493~response to drug,GO:0055085~transmembrane transport,
Q9FK07	AT5G53350	Arabidopsis thaliana	GO:0008104~protein localization,GO:0015031~protein transport,GO:0045184~establishment of protein localization,
Q9LV03	AT5G53460	Arabidopsis thaliana	GO:0006536~glutamate metabolic process,GO:0006537~glutamate biosynthetic process,GO:0008652~cellular amino acid biosynthetic process,GO:0009064~glutamine family amino acid metabolic process,GO:0009084~glutamine family amino acid biosynthetic process,GO:0009309~amine biosynthetic process,GO:0010035~response to inorganic substance,GO:0010038~response to metal ion,GO:0016053~organic acid biosyntheti…
Q9FJD4	AT5G53480	Arabidopsis thaliana	GO:0000059~protein import into nucleus, docking,GO:0006461~protein complex assembly,GO:0006605~protein targeting,GO:0006606~protein import into nucleus,GO:0006886~intracellular protein transport,GO:0006913~nucleocytoplasmic transport,GO:0008104~protein localization,GO:0015031~protein transport,GO:0017038~protein import,GO:0033365~protein localization in organelle,GO:0034504~protein localization i…
Q9FN30	AT5G53970	Arabidopsis thaliana	GO:0006766~vitamin metabolic process,GO:0006775~fat-soluble vitamin metabolic process,GO:0009110~vitamin biosynthetic process,GO:0010189~vitamin E biosynthetic process,GO:0042360~vitamin E metabolic process,GO:0042362~fat-soluble vitamin biosynthetic process,
Q9FLP0	AT5G55230	Arabidopsis thaliana	GO:0000226~microtubule cytoskeleton organization,GO:0000279~M phase,GO:0000910~cytokinesis,GO:0001578~microtubule bundle formation,GO:0006461~protein complex assembly,GO:0007010~cytoskeleton organization,GO:0007017~microtubule-based process,GO:0007020~microtubule nucleation,GO:0007049~cell cycle,GO:0010638~positive regulation of organelle organization,GO:0022402~cell cycle process,GO:0022403~cell…
Q9FJ75	AT5G55350	Arabidopsis thaliana	GO:0008610~lipid biosynthetic process,
Q9FJ72	AT5G55380	Arabidopsis thaliana	GO:0008610~lipid biosynthetic process,
Q9FHG4	AT5G55830	Arabidopsis thaliana	GO:0006468~protein amino acid phosphorylation,GO:0006793~phosphorus metabolic process,GO:0006796~phosphate metabolic process,GO:0016310~phosphorylation,
O03986	AT5G56000	Arabidopsis thaliana	GO:0006457~protein folding,
Q8VYG7	AT5G56040	Arabidopsis thaliana	GO:0006468~protein amino acid phosphorylation,GO:0006793~phosphorus metabolic process,GO:0006796~phosphate metabolic process,GO:0007166~cell surface receptor linked signal transduction,GO:0007167~enzyme linked receptor protein signaling pathway,GO:0007169~transmembrane receptor protein tyrosine kinase signaling pathway,GO:0016310~phosphorylation,
Q9LVB9	AT5G56550	Arabidopsis thaliana	GO:0006979~response to oxidative stress,GO:0010035~response to inorganic substance,GO:0010038~response to metal ion,GO:0046686~response to cadmium ion,
Q9FKM1	AT5G57500	Arabidopsis thaliana	GO:0006486~protein amino acid glycosylation,GO:0009100~glycoprotein metabolic process,GO:0009101~glycoprotein biosynthetic process,GO:0043413~biopolymer glycosylation,GO:0070085~glycosylation,
Q9FGT8	AT5G58070	Arabidopsis thaliana	GO:0009266~response to temperature stimulus,GO:0009314~response to radiation,GO:0009408~response to heat,GO:0009409~response to cold,GO:0009416~response to light stimulus,GO:0009628~response to abiotic stimulus,
Q8L5Z7	AT5G58440	Arabidopsis thaliana	GO:0007242~intracellular signaling cascade,
Q9FIL6	AT5G58950	Arabidopsis thaliana	GO:0006468~protein amino acid phosphorylation,GO:0006793~phosphorus metabolic process,GO:0006796~phosphate metabolic process,GO:0016310~phosphorylation,
Q9FIL1, A8MQ88	AT5G59010	Arabidopsis thaliana	GO:0006468~protein amino acid phosphorylation,GO:0006793~phosphorus metabolic process,GO:0006796~phosphate metabolic process,GO:0016310~phosphorylation,
Q9FPW4	AT5G59710	Arabidopsis thaliana	GO:0006259~DNA metabolic process,GO:0009890~negative regulation of biosynthetic process,GO:0010558~negative regulation of macromolecule biosynthetic process,GO:0010605~negative regulation of macromolecule metabolic process,GO:0010629~negative regulation of gene expression,GO:0015074~DNA integration,GO:0016481~negative regulation of transcription,GO:0031327~negative regulation of cellular biosynth…
Q9FN89	AT5G59750	Arabidopsis thaliana	GO:0006766~vitamin metabolic process,GO:0006767~water-soluble vitamin metabolic process,GO:0006771~riboflavin metabolic process,GO:0009110~vitamin biosynthetic process,GO:0009231~riboflavin biosynthetic process,GO:0042364~water-soluble vitamin biosynthetic process,GO:0042726~riboflavin and derivative metabolic process,GO:0042727~riboflavin and derivative biosynthetic process,GO:0044271~nitrogen c…
Q9LST0	AT5G60160	Arabidopsis thaliana	GO:0006508~proteolysis,GO:0010035~response to inorganic substance,GO:0010038~response to metal ion,GO:0046686~response to cadmium ion,
Q9FF55	AT5G60640	Arabidopsis thaliana	GO:0006979~response to oxidative stress,GO:0019725~cellular homeostasis,GO:0042592~homeostatic process,GO:0045454~cell redox homeostasis,
C0LGW6	AT5G62230	Arabidopsis thaliana	GO:0003006~reproductive developmental process,GO:0006468~protein amino acid phosphorylation,GO:0006793~phosphorus metabolic process,GO:0006796~phosphate metabolic process,GO:0009553~embryo sac development,GO:0009791~post-embryonic development,GO:0009886~post-embryonic morphogenesis,GO:0009908~flower development,GO:0010016~shoot morphogenesis,GO:0010103~stomatal complex morphogenesis,GO:0010374~st…
Q9FMV7	AT5G63450	Arabidopsis thaliana	GO:0055114~oxidation reduction,
Q9FFN7	AT5G63770	Arabidopsis thaliana	GO:0007166~cell surface receptor linked signal transduction,GO:0007186~G-protein coupled receptor protein signaling pathway,GO:0007205~activation of protein kinase C activity by G-protein coupled receptor protein signaling pathway,GO:0007242~intracellular signaling cascade,GO:0009266~response to temperature stimulus,GO:0009409~response to cold,GO:0009611~response to wounding,GO:0009628~response t…
Q9LVP0	AT5G63930	Arabidopsis thaliana	GO:0006468~protein amino acid phosphorylation,GO:0006793~phosphorus metabolic process,GO:0006796~phosphate metabolic process,GO:0007166~cell surface receptor linked signal transduction,GO:0007167~enzyme linked receptor protein signaling pathway,GO:0007169~transmembrane receptor protein tyrosine kinase signaling pathway,GO:0016310~phosphorylation,
Q8W103	AT5G63950	Arabidopsis thaliana	GO:0010035~response to inorganic substance,GO:0010038~response to metal ion,GO:0046686~response to cadmium ion,
Q9FMF9	AT5G64270	Arabidopsis thaliana	GO:0006396~RNA processing,GO:0006397~mRNA processing,GO:0016071~mRNA metabolic process,
Q9LV81	AT5G64970	Arabidopsis thaliana	GO:0006839~mitochondrial transport,GO:0046907~intracellular transport,
Q9FKQ1	AT5G65380	Arabidopsis thaliana	GO:0003006~reproductive developmental process,GO:0006855~multidrug transport,GO:0009835~ripening,GO:0015893~drug transport,GO:0042493~response to drug,GO:0048608~reproductive structure development,GO:0055085~transmembrane transport,
Q9LSL5	AT5G65600	Arabidopsis thaliana	GO:0006468~protein amino acid phosphorylation,GO:0006793~phosphorus metabolic process,GO:0006796~phosphate metabolic process,GO:0016310~phosphorylation,
Q1JPM1	AT5G65760	Arabidopsis thaliana	GO:0006508~proteolysis,
Q9FKY4	AT5G65980	Arabidopsis thaliana	GO:0009914~hormone transport,GO:0009926~auxin polar transport,GO:0010817~regulation of hormone levels,
Q67ZW1	AT5G66110	Arabidopsis thaliana	GO:0006811~ion transport,GO:0006812~cation transport,GO:0030001~metal ion transport,
Q9FKW9	AT5G66150	Arabidopsis thaliana	GO:0005996~monosaccharide metabolic process,GO:0006013~mannose metabolic process,GO:0019318~hexose metabolic process,
O80939	AT5G67280; AT2G37710	Arabidopsis thaliana	GO:0006468~protein amino acid phosphorylation,GO:0006793~phosphorus metabolic process,GO:0006796~phosphate metabolic process,GO:0007166~cell surface receptor linked signal transduction,GO:0007167~enzyme linked receptor protein signaling pathway,GO:0007169~transmembrane receptor protein tyrosine kinase signaling pathway,GO:0009751~response to salicylic acid stimulus,GO:0010033~response to organic …
Q7G9P4	Abscisic-aldehyde oxidase	Arabidopsis thaliana	GO:0006714~sesquiterpenoid metabolic process,GO:0006720~isoprenoid metabolic process,GO:0006721~terpenoid metabolic process,GO:0008299~isoprenoid biosynthetic process,GO:0008610~lipid biosynthetic process,GO:0009687~abscisic acid metabolic process,GO:0009688~abscisic acid biosynthetic process,GO:0009850~auxin metabolic process,GO:0009851~auxin biosynthetic process,GO:0010817~regulation of hormone…
P19172	Acidic endochitinase	Arabidopsis thaliana	GO:0000272~polysaccharide catabolic process,GO:0005976~polysaccharide metabolic process,GO:0006022~aminoglycan metabolic process,GO:0006026~aminoglycan catabolic process,GO:0006030~chitin metabolic process,GO:0006032~chitin catabolic process,GO:0009057~macromolecule catabolic process,GO:0016052~carbohydrate catabolic process,
Q9SCS2	Actin-related protein 2/3 complex subunit 5	Arabidopsis thaliana	GO:0000902~cell morphogenesis,GO:0000904~cell morphogenesis involved in differentiation,GO:0006461~protein complex assembly,GO:0006468~protein amino acid phosphorylation,GO:0006793~phosphorus metabolic process,GO:0006796~phosphate metabolic process,GO:0007010~cytoskeleton organization,GO:0007015~actin filament organization,GO:0007398~ectoderm development,GO:0008064~regulation of actin polymerizat…
Q94BT6	Adagio protein 1	Arabidopsis thaliana	GO:0003006~reproductive developmental process,GO:0006355~regulation of transcription, DNA-dependent,GO:0006508~proteolysis,GO:0006511~ubiquitin-dependent protein catabolic process,GO:0007623~circadian rhythm,GO:0009057~macromolecule catabolic process,GO:0009314~response to radiation,GO:0009416~response to light stimulus,GO:0009628~response to abiotic stimulus,GO:0009639~response to red or far red…
Q9C9W9	Adagio protein 3	Arabidopsis thaliana	GO:0006355~regulation of transcription, DNA-dependent,GO:0006508~proteolysis,GO:0006511~ubiquitin-dependent protein catabolic process,GO:0007623~circadian rhythm,GO:0009057~macromolecule catabolic process,GO:0009314~response to radiation,GO:0009416~response to light stimulus,GO:0009628~response to abiotic stimulus,GO:0009637~response to blue light,GO:0009909~regulation of flower development,GO:00…
Q9SRW7	Adenylyl-sulfate kinase	Arabidopsis thaliana	GO:0000103~sulfate assimilation,GO:0006790~sulfur metabolic process,
Q8S528	Aldehyde dehydrogenase family 2 member B7, mitochondrial	Arabidopsis thaliana	GO:0055114~oxidation reduction,
Q56YU0	Aldehyde dehydrogenase family 2 member C4	Arabidopsis thaliana	GO:0006575~cellular amino acid derivative metabolic process,GO:0009698~phenylpropanoid metabolic process,GO:0009699~phenylpropanoid biosynthetic process,GO:0019438~aromatic compound biosynthetic process,GO:0019748~secondary metabolic process,GO:0042398~cellular amino acid derivative biosynthetic process,GO:0055114~oxidation reduction,
Q7G193	Aldehyde oxidase 1	Arabidopsis thaliana	GO:0006714~sesquiterpenoid metabolic process,GO:0006720~isoprenoid metabolic process,GO:0006721~terpenoid metabolic process,GO:0008299~isoprenoid biosynthetic process,GO:0008610~lipid biosynthetic process,GO:0009687~abscisic acid metabolic process,GO:0009688~abscisic acid biosynthetic process,GO:0009850~auxin metabolic process,GO:0009851~auxin biosynthetic process,GO:0010817~regulation of hormone…
Q7G192	Aldehyde oxidase 2	Arabidopsis thaliana	GO:0006714~sesquiterpenoid metabolic process,GO:0006720~isoprenoid metabolic process,GO:0006721~terpenoid metabolic process,GO:0008299~isoprenoid biosynthetic process,GO:0008610~lipid biosynthetic process,GO:0009687~abscisic acid metabolic process,GO:0009688~abscisic acid biosynthetic process,GO:0016053~organic acid biosynthetic process,GO:0016106~sesquiterpenoid biosynthetic process,GO:0016114~t…
Q7G191	Aldehyde oxidase 4	Arabidopsis thaliana	GO:0006714~sesquiterpenoid metabolic process,GO:0006720~isoprenoid metabolic process,GO:0006721~terpenoid metabolic process,GO:0006790~sulfur metabolic process,GO:0008299~isoprenoid biosynthetic process,GO:0008610~lipid biosynthetic process,GO:0009687~abscisic acid metabolic process,GO:0009688~abscisic acid biosynthetic process,GO:0016053~organic acid biosynthetic process,GO:0016106~sesquiterpeno…
Q94AH8	Alpha,alpha-trehalose-phosphate synthase [UDP-forming] 6	Arabidopsis thaliana	GO:0005984~disaccharide metabolic process,GO:0005991~trehalose metabolic process,GO:0005992~trehalose biosynthetic process,GO:0009311~oligosaccharide metabolic process,GO:0009312~oligosaccharide biosynthetic process,GO:0016051~carbohydrate biosynthetic process,GO:0016137~glycoside metabolic process,GO:0016138~glycoside biosynthetic process,GO:0034637~cellular carbohydrate biosynthetic process,GO:…
Q84UU4	Alpha-humulene/(-)-(E)-beta-caryophyllene synthase	Arabidopsis thaliana	GO:0006714~sesquiterpenoid metabolic process,GO:0006720~isoprenoid metabolic process,GO:0006721~terpenoid metabolic process,GO:0008299~isoprenoid biosynthetic process,GO:0008610~lipid biosynthetic process,GO:0016106~sesquiterpenoid biosynthetic process,GO:0016114~terpenoid biosynthetic process,GO:0019748~secondary metabolic process,GO:0042214~terpene metabolic process,GO:0046246~terpene biosynthe…
Q56X52	Alternative oxidase 4, chloroplastic/chromoplastic	Arabidopsis thaliana	GO:0006091~generation of precursor metabolites and energy,GO:0006720~isoprenoid metabolic process,GO:0006721~terpenoid metabolic process,GO:0007585~respiratory gaseous exchange,GO:0008299~isoprenoid biosynthetic process,GO:0008610~lipid biosynthetic process,GO:0009266~response to temperature stimulus,GO:0009314~response to radiation,GO:0009416~response to light stimulus,GO:0009628~response to abi…
P43286	Aquaporin PIP2-1	Arabidopsis thaliana	GO:0006833~water transport,GO:0009414~response to water deprivation,GO:0009415~response to water,GO:0009628~response to abiotic stimulus,GO:0042044~fluid transport,
P30302	Aquaporin PIP2-3	Arabidopsis thaliana	GO:0006970~response to osmotic stress,GO:0009269~response to desiccation,GO:0009414~response to water deprivation,GO:0009415~response to water,GO:0009628~response to abiotic stimulus,
O81905	Armadillo repeat-containing kinesin-like protein 3	Arabidopsis thaliana	GO:0006468~protein amino acid phosphorylation,GO:0006793~phosphorus metabolic process,GO:0006796~phosphate metabolic process,GO:0007017~microtubule-based process,GO:0007018~microtubule-based movement,GO:0008037~cell recognition,GO:0009856~pollination,GO:0009875~pollen-pistil interaction,GO:0016310~phosphorylation,GO:0048544~recognition of pollen,GO:0048610~reproductive cellular process,
Q9LMR3	Arogenate dehydrogenase 2, chloroplastic	Arabidopsis thaliana	GO:0006570~tyrosine metabolic process,GO:0006571~tyrosine biosynthetic process,GO:0008652~cellular amino acid biosynthetic process,GO:0009072~aromatic amino acid family metabolic process,GO:0009073~aromatic amino acid family biosynthetic process,GO:0009095~aromatic amino acid family biosynthetic process, prephenate pathway,GO:0009309~amine biosynthetic process,GO:0016053~organic acid biosynthetic…
Q9M391	Ataxin-3 homolog	Arabidopsis thaliana	GO:0006350~transcription,GO:0045449~regulation of transcription,
Q94CD5	Autophagy-related protein 7	Arabidopsis thaliana	GO:0006497~protein amino acid lipidation,GO:0006508~proteolysis,GO:0006914~autophagy,GO:0007568~aging,GO:0008104~protein localization,GO:0009057~macromolecule catabolic process,GO:0010149~senescence,GO:0010150~leaf senescence,GO:0010260~organ senescence,GO:0015031~protein transport,GO:0019941~modification-dependent protein catabolic process,GO:0030163~protein catabolic process,GO:0042157~lipoprot…
Q8RYC8	Auxin response factor 19	Arabidopsis thaliana	GO:0006350~transcription,GO:0006355~regulation of transcription, DNA-dependent,GO:0007242~intracellular signaling cascade,GO:0009719~response to endogenous stimulus,GO:0009723~response to ethylene stimulus,GO:0009725~response to hormone stimulus,GO:0009733~response to auxin stimulus,GO:0009734~auxin mediated signaling pathway,GO:0009755~hormone-mediated signaling,GO:0009791~post-embryonic develop…
Q94JM3	Auxin response factor 2	Arabidopsis thaliana	GO:0003006~reproductive developmental process,GO:0006350~transcription,GO:0006355~regulation of transcription, DNA-dependent,GO:0007242~intracellular signaling cascade,GO:0007568~aging,GO:0008285~negative regulation of cell proliferation,GO:0009719~response to endogenous stimulus,GO:0009725~response to hormone stimulus,GO:0009733~response to auxin stimulus,GO:0009734~auxin mediated signaling path…
O23661	Auxin response factor 3	Arabidopsis thaliana	GO:0001708~cell fate specification,GO:0006350~transcription,GO:0006355~regulation of transcription, DNA-dependent,GO:0007242~intracellular signaling cascade,GO:0009719~response to endogenous stimulus,GO:0009725~response to hormone stimulus,GO:0009733~response to auxin stimulus,GO:0009734~auxin mediated signaling pathway,GO:0009755~hormone-mediated signaling,GO:0009791~post-embryonic development,G…
Q9ZTX8	Auxin response factor 6	Arabidopsis thaliana	GO:0003006~reproductive developmental process,GO:0006350~transcription,GO:0006355~regulation of transcription, DNA-dependent,GO:0007242~intracellular signaling cascade,GO:0009719~response to endogenous stimulus,GO:0009725~response to hormone stimulus,GO:0009733~response to auxin stimulus,GO:0009734~auxin mediated signaling pathway,GO:0009755~hormone-mediated signaling,GO:0009791~post-embryonic de…
P93022	Auxin response factor 7	Arabidopsis thaliana	GO:0006350~transcription,GO:0006355~regulation of transcription, DNA-dependent,GO:0007242~intracellular signaling cascade,GO:0009314~response to radiation,GO:0009416~response to light stimulus,GO:0009606~tropism,GO:0009628~response to abiotic stimulus,GO:0009629~response to gravity,GO:0009630~gravitropism,GO:0009637~response to blue light,GO:0009638~phototropism,GO:0009719~response to endogenous …
Q1G3M3	B3 domain-containing protein At3g19184	Arabidopsis thaliana	GO:0006350~transcription,GO:0006355~regulation of transcription, DNA-dependent,GO:0045449~regulation of transcription,GO:0051252~regulation of RNA metabolic process,
Q9FMZ4	B3 domain-containing protein At5g42700	Arabidopsis thaliana	GO:0006350~transcription,GO:0006355~regulation of transcription, DNA-dependent,GO:0045449~regulation of transcription,GO:0051252~regulation of RNA metabolic process,
Q8RYD1	B3 domain-containing protein REM16	Arabidopsis thaliana	GO:0006350~transcription,GO:0006355~regulation of transcription, DNA-dependent,GO:0045449~regulation of transcription,GO:0051252~regulation of RNA metabolic process,
Q9SGP2	B3 domain-containing transcription repressor VAL2	Arabidopsis thaliana	GO:0006350~transcription,GO:0006355~regulation of transcription, DNA-dependent,GO:0006468~protein amino acid phosphorylation,GO:0006793~phosphorus metabolic process,GO:0006796~phosphate metabolic process,GO:0007166~cell surface receptor linked signal transduction,GO:0007167~enzyme linked receptor protein signaling pathway,GO:0007169~transmembrane receptor protein tyrosine kinase signaling pathway…
Q9S9Q9	BTB/POZ domain-containing protein At1g30440	Arabidopsis thaliana	GO:0009314~response to radiation,GO:0009416~response to light stimulus,GO:0009628~response to abiotic stimulus,
O49545, Q9LIR6	Beta-amylase	Arabidopsis thaliana	GO:0000272~polysaccharide catabolic process,GO:0003006~reproductive developmental process,GO:0005976~polysaccharide metabolic process,GO:0005982~starch metabolic process,GO:0005983~starch catabolic process,GO:0006073~cellular glucan metabolic process,GO:0006468~protein amino acid phosphorylation,GO:0006793~phosphorus metabolic process,GO:0006796~phosphate metabolic process,GO:0007166~cell surface…
Q43866	Beta-fructofuranosidase, insoluble isoenzyme CWINV1	Arabidopsis thaliana	GO:0009611~response to wounding,
Q949Y3	Bifunctional purple acid phosphatase 26	Arabidopsis thaliana	GO:0000302~response to reactive oxygen species,GO:0006800~oxygen and reactive oxygen species metabolic process,GO:0006979~response to oxidative stress,GO:0010035~response to inorganic substance,GO:0033554~cellular response to stress,GO:0034599~cellular response to oxidative stress,GO:0034614~cellular response to reactive oxygen species,GO:0042542~response to hydrogen peroxide,GO:0042743~hydrogen …
Q8RWC9	CBL-interacting serine/threonine-protein kinase 1	Arabidopsis thaliana	GO:0006468~protein amino acid phosphorylation,GO:0006793~phosphorus metabolic process,GO:0006796~phosphate metabolic process,GO:0006970~response to osmotic stress,GO:0009628~response to abiotic stimulus,GO:0009651~response to salt stress,GO:0009719~response to endogenous stimulus,GO:0009725~response to hormone stimulus,GO:0009737~response to abscisic acid stimulus,GO:0010033~response to organic s…
Q9C562	CBL-interacting serine/threonine-protein kinase 10	Arabidopsis thaliana	GO:0005984~disaccharide metabolic process,GO:0005985~sucrose metabolic process,GO:0005986~sucrose biosynthetic process,GO:0006059~hexitol metabolic process,GO:0006468~protein amino acid phosphorylation,GO:0006793~phosphorus metabolic process,GO:0006796~phosphate metabolic process,GO:0009311~oligosaccharide metabolic process,GO:0009312~oligosaccharide biosynthetic process,GO:0009414~response to wa…
Q94C40	CBL-interacting serine/threonine-protein kinase 17	Arabidopsis thaliana	GO:0006468~protein amino acid phosphorylation,GO:0006793~phosphorus metabolic process,GO:0006796~phosphate metabolic process,GO:0016310~phosphorylation,
Q9FJ54	CBL-interacting serine/threonine-protein kinase 20	Arabidopsis thaliana	GO:0006468~protein amino acid phosphorylation,GO:0006793~phosphorus metabolic process,GO:0006796~phosphate metabolic process,GO:0009719~response to endogenous stimulus,GO:0009725~response to hormone stimulus,GO:0009737~response to abscisic acid stimulus,GO:0010033~response to organic substance,GO:0016310~phosphorylation,
Q93VD3	CBL-interacting serine/threonine-protein kinase 23	Arabidopsis thaliana	GO:0006468~protein amino acid phosphorylation,GO:0006793~phosphorus metabolic process,GO:0006796~phosphate metabolic process,GO:0006811~ion transport,GO:0006812~cation transport,GO:0006813~potassium ion transport,GO:0007584~response to nutrient,GO:0009414~response to water deprivation,GO:0009415~response to water,GO:0009628~response to abiotic stimulus,GO:0009991~response to extracellular stimulu…
Q2V452	CBL-interacting serine/threonine-protein kinase 3	Arabidopsis thaliana	GO:0006468~protein amino acid phosphorylation,GO:0006793~phosphorus metabolic process,GO:0006796~phosphate metabolic process,GO:0007242~intracellular signaling cascade,GO:0009628~response to abiotic stimulus,GO:0009719~response to endogenous stimulus,GO:0009725~response to hormone stimulus,GO:0009735~response to cytokinin stimulus,GO:0009737~response to abscisic acid stimulus,GO:0009738~abscisic …
Q9STV4	CBL-interacting serine/threonine-protein kinase 8	Arabidopsis thaliana	GO:0006468~protein amino acid phosphorylation,GO:0006793~phosphorus metabolic process,GO:0006796~phosphate metabolic process,GO:0009743~response to carbohydrate stimulus,GO:0009746~response to hexose stimulus,GO:0009749~response to glucose stimulus,GO:0010033~response to organic substance,GO:0010035~response to inorganic substance,GO:0010167~response to nitrate,GO:0016310~phosphorylation,GO:00342…
Q9MAM1	CBL-interacting serine/threonine-protein kinase 9	Arabidopsis thaliana	GO:0006468~protein amino acid phosphorylation,GO:0006793~phosphorus metabolic process,GO:0006796~phosphate metabolic process,GO:0016310~phosphorylation,
Q9LFW3	COBRA-like protein 4	Arabidopsis thaliana	GO:0009832~plant-type cell wall biogenesis,GO:0009834~secondary cell wall biogenesis,GO:0042546~cell wall biogenesis,
Q0V872	Calcineurin B-like protein 8	Arabidopsis thaliana	GO:0007242~intracellular signaling cascade,GO:0019722~calcium-mediated signaling,GO:0019932~second-messenger-mediated signaling,
Q06850	Calcium-dependent protein kinase 1	Arabidopsis thaliana	GO:0006468~protein amino acid phosphorylation,GO:0006793~phosphorus metabolic process,GO:0006796~phosphate metabolic process,GO:0016310~phosphorylation,
Q9M9V8	Calcium-dependent protein kinase 10	Arabidopsis thaliana	GO:0006468~protein amino acid phosphorylation,GO:0006793~phosphorus metabolic process,GO:0006796~phosphate metabolic process,GO:0007242~intracellular signaling cascade,GO:0009719~response to endogenous stimulus,GO:0009725~response to hormone stimulus,GO:0009737~response to abscisic acid stimulus,GO:0009738~abscisic acid mediated signaling,GO:0009755~hormone-mediated signaling,GO:0010033~response …
Q39016	Calcium-dependent protein kinase 11	Arabidopsis thaliana	GO:0006468~protein amino acid phosphorylation,GO:0006793~phosphorus metabolic process,GO:0006796~phosphate metabolic process,GO:0009787~regulation of abscisic acid mediated signaling,GO:0009789~positive regulation of abscisic acid mediated signaling,GO:0009967~positive regulation of signal transduction,GO:0010647~positive regulation of cell communication,GO:0016310~phosphorylation,GO:0048584~posi…
Q8W4I7	Calcium-dependent protein kinase 13	Arabidopsis thaliana	GO:0006468~protein amino acid phosphorylation,GO:0006793~phosphorus metabolic process,GO:0006796~phosphate metabolic process,GO:0016310~phosphorylation,
Q38870	Calcium-dependent protein kinase 2	Arabidopsis thaliana	GO:0006468~protein amino acid phosphorylation,GO:0006793~phosphorus metabolic process,GO:0006796~phosphate metabolic process,GO:0016310~phosphorylation,
Q9ZSA4	Calcium-dependent protein kinase 27	Arabidopsis thaliana	GO:0006468~protein amino acid phosphorylation,GO:0006793~phosphorus metabolic process,GO:0006796~phosphate metabolic process,GO:0016310~phosphorylation,
Q42479	Calcium-dependent protein kinase 3	Arabidopsis thaliana	GO:0006468~protein amino acid phosphorylation,GO:0006793~phosphorus metabolic process,GO:0006796~phosphate metabolic process,GO:0007242~intracellular signaling cascade,GO:0009719~response to endogenous stimulus,GO:0009725~response to hormone stimulus,GO:0009737~response to abscisic acid stimulus,GO:0009738~abscisic acid mediated signaling,GO:0009755~hormone-mediated signaling,GO:0010033~response …
Q9C6P3	Calcium-dependent protein kinase 33	Arabidopsis thaliana	GO:0006468~protein amino acid phosphorylation,GO:0006793~phosphorus metabolic process,GO:0006796~phosphate metabolic process,GO:0016310~phosphorylation,
Q38869	Calcium-dependent protein kinase 4	Arabidopsis thaliana	GO:0006468~protein amino acid phosphorylation,GO:0006793~phosphorus metabolic process,GO:0006796~phosphate metabolic process,GO:0009787~regulation of abscisic acid mediated signaling,GO:0009789~positive regulation of abscisic acid mediated signaling,GO:0009967~positive regulation of signal transduction,GO:0010647~positive regulation of cell communication,GO:0016310~phosphorylation,GO:0048584~posi…
Q38871	Calcium-dependent protein kinase 5	Arabidopsis thaliana	GO:0006468~protein amino acid phosphorylation,GO:0006793~phosphorus metabolic process,GO:0006796~phosphate metabolic process,GO:0016310~phosphorylation,
Q38872	Calcium-dependent protein kinase 6	Arabidopsis thaliana	GO:0006468~protein amino acid phosphorylation,GO:0006793~phosphorus metabolic process,GO:0006796~phosphate metabolic process,GO:0007242~intracellular signaling cascade,GO:0009719~response to endogenous stimulus,GO:0009725~response to hormone stimulus,GO:0009737~response to abscisic acid stimulus,GO:0009738~abscisic acid mediated signaling,GO:0009755~hormone-mediated signaling,GO:0010033~response …
Q38873	Calcium-dependent protein kinase 7	Arabidopsis thaliana	GO:0006468~protein amino acid phosphorylation,GO:0006793~phosphorus metabolic process,GO:0006796~phosphate metabolic process,GO:0016310~phosphorylation,
Q42438	Calcium-dependent protein kinase 8	Arabidopsis thaliana	GO:0006468~protein amino acid phosphorylation,GO:0006793~phosphorus metabolic process,GO:0006796~phosphate metabolic process,GO:0016310~phosphorylation,
Q38868	Calcium-dependent protein kinase 9	Arabidopsis thaliana	GO:0006468~protein amino acid phosphorylation,GO:0006793~phosphorus metabolic process,GO:0006796~phosphate metabolic process,GO:0016310~phosphorylation,
Q37145	Calcium-transporting ATPase 1, chloroplastic	Arabidopsis thaliana	GO:0006163~purine nucleotide metabolic process,GO:0006164~purine nucleotide biosynthetic process,GO:0006730~one-carbon metabolic process,GO:0006754~ATP biosynthetic process,GO:0006811~ion transport,GO:0006812~cation transport,GO:0006816~calcium ion transport,GO:0009141~nucleoside triphosphate metabolic process,GO:0009142~nucleoside triphosphate biosynthetic process,GO:0009144~purine nucleoside tr…
Q53XI0	Calcium-transporting ATPase 2, plasma membrane-type	Arabidopsis thaliana	GO:0006163~purine nucleotide metabolic process,GO:0006164~purine nucleotide biosynthetic process,GO:0006754~ATP biosynthetic process,GO:0006811~ion transport,GO:0006812~cation transport,GO:0006816~calcium ion transport,GO:0009141~nucleoside triphosphate metabolic process,GO:0009142~nucleoside triphosphate biosynthetic process,GO:0009144~purine nucleoside triphosphate metabolic process,GO:0009145~…
Q9SY55	Calcium-transporting ATPase 3, endoplasmic reticulum-type	Arabidopsis thaliana	GO:0000041~transition metal ion transport,GO:0006163~purine nucleotide metabolic process,GO:0006164~purine nucleotide biosynthetic process,GO:0006754~ATP biosynthetic process,GO:0006811~ion transport,GO:0006812~cation transport,GO:0006816~calcium ion transport,GO:0006828~manganese ion transport,GO:0009141~nucleoside triphosphate metabolic process,GO:0009142~nucleoside triphosphate biosynthetic pr…
O22218	Calcium-transporting ATPase 4, plasma membrane-type	Arabidopsis thaliana	GO:0006163~purine nucleotide metabolic process,GO:0006164~purine nucleotide biosynthetic process,GO:0006730~one-carbon metabolic process,GO:0006754~ATP biosynthetic process,GO:0006811~ion transport,GO:0006812~cation transport,GO:0006816~calcium ion transport,GO:0006970~response to osmotic stress,GO:0009141~nucleoside triphosphate metabolic process,GO:0009142~nucleoside triphosphate biosynthetic p…
Q0WV19	Calcium-transporting ATPase 8, plasma membrane-type	Arabidopsis thaliana	GO:0006163~purine nucleotide metabolic process,GO:0006164~purine nucleotide biosynthetic process,GO:0006730~one-carbon metabolic process,GO:0006754~ATP biosynthetic process,GO:0006811~ion transport,GO:0006812~cation transport,GO:0006816~calcium ion transport,GO:0009141~nucleoside triphosphate metabolic process,GO:0009142~nucleoside triphosphate biosynthetic process,GO:0009144~purine nucleoside tr…
Q9SJM0	Callose synthase 10	Arabidopsis thaliana	GO:0000271~polysaccharide biosynthetic process,GO:0005976~polysaccharide metabolic process,GO:0006073~cellular glucan metabolic process,GO:0006074~1,3-beta-glucan metabolic process,GO:0006075~1,3-beta-glucan biosynthetic process,GO:0007047~cell wall organization,GO:0007049~cell cycle,GO:0008360~regulation of cell shape,GO:0009250~glucan biosynthetic process,GO:0009555~pollen development,GO:000955…
Q9S9U0	Callose synthase 11	Arabidopsis thaliana	GO:0000271~polysaccharide biosynthetic process,GO:0005976~polysaccharide metabolic process,GO:0006073~cellular glucan metabolic process,GO:0006074~1,3-beta-glucan metabolic process,GO:0006075~1,3-beta-glucan biosynthetic process,GO:0007047~cell wall organization,GO:0008360~regulation of cell shape,GO:0009250~glucan biosynthetic process,GO:0016051~carbohydrate biosynthetic process,GO:0022604~regul…
Q9SL03	Callose synthase 2	Arabidopsis thaliana	GO:0000271~polysaccharide biosynthetic process,GO:0005976~polysaccharide metabolic process,GO:0006073~cellular glucan metabolic process,GO:0006074~1,3-beta-glucan metabolic process,GO:0006075~1,3-beta-glucan biosynthetic process,GO:0007047~cell wall organization,GO:0008360~regulation of cell shape,GO:0009250~glucan biosynthetic process,GO:0016051~carbohydrate biosynthetic process,GO:0022604~regul…
Q9LXT9	Callose synthase 3	Arabidopsis thaliana	GO:0000271~polysaccharide biosynthetic process,GO:0005976~polysaccharide metabolic process,GO:0006073~cellular glucan metabolic process,GO:0006074~1,3-beta-glucan metabolic process,GO:0006075~1,3-beta-glucan biosynthetic process,GO:0007047~cell wall organization,GO:0008360~regulation of cell shape,GO:0009250~glucan biosynthetic process,GO:0016051~carbohydrate biosynthetic process,GO:0022604~regul…
Q9SHJ3	Callose synthase 7	Arabidopsis thaliana	GO:0000271~polysaccharide biosynthetic process,GO:0005976~polysaccharide metabolic process,GO:0006073~cellular glucan metabolic process,GO:0006074~1,3-beta-glucan metabolic process,GO:0006075~1,3-beta-glucan biosynthetic process,GO:0007047~cell wall organization,GO:0008360~regulation of cell shape,GO:0009250~glucan biosynthetic process,GO:0016051~carbohydrate biosynthetic process,GO:0022604~regul…
Q9SFU6	Callose synthase 9	Arabidopsis thaliana	GO:0000271~polysaccharide biosynthetic process,GO:0005976~polysaccharide metabolic process,GO:0006073~cellular glucan metabolic process,GO:0006074~1,3-beta-glucan metabolic process,GO:0006075~1,3-beta-glucan biosynthetic process,GO:0007047~cell wall organization,GO:0007049~cell cycle,GO:0008360~regulation of cell shape,GO:0009250~glucan biosynthetic process,GO:0009555~pollen development,GO:000955…
Q1H5F3	Calmodulin-7	Arabidopsis thaliana	GO:0005513~detection of calcium ion,GO:0007242~intracellular signaling cascade,GO:0009593~detection of chemical stimulus,GO:0010035~response to inorganic substance,GO:0010038~response to metal ion,GO:0010099~regulation of photomorphogenesis,GO:0019722~calcium-mediated signaling,GO:0019932~second-messenger-mediated signaling,GO:0048580~regulation of post-embryonic development,GO:0051592~response t…
Q9FY74	Calmodulin-binding transcription activator 1	Arabidopsis thaliana	GO:0006350~transcription,GO:0009266~response to temperature stimulus,GO:0009409~response to cold,GO:0009628~response to abiotic stimulus,GO:0045449~regulation of transcription,GO:0050826~response to freezing,
Q0WNN4	Calmodulin-binding transcription activator 2	Arabidopsis thaliana	GO:0006350~transcription,GO:0045449~regulation of transcription,
Q9ASS7	Catalase-2; Catalase	Arabidopsis thaliana	GO:0000302~response to reactive oxygen species,GO:0006800~oxygen and reactive oxygen species metabolic process,GO:0006865~amino acid transport,GO:0006979~response to oxidative stress,GO:0006995~cellular response to nitrogen starvation,GO:0008219~cell death,GO:0009266~response to temperature stimulus,GO:0009267~cellular response to starvation,GO:0009314~response to radiation,GO:0009409~response to…
Q9SS94	Cell division control protein 48 homolog C	Arabidopsis thaliana	GO:0003006~reproductive developmental process,GO:0007049~cell cycle,GO:0008104~protein localization,GO:0009791~post-embryonic development,GO:0009793~embryonic development ending in seed dormancy,GO:0010154~fruit development,GO:0015031~protein transport,GO:0045184~establishment of protein localization,GO:0048316~seed development,GO:0048608~reproductive structure development,GO:0051301~cell divisio…
Q9LZF6	Cell division control protein 48 homolog E	Arabidopsis thaliana	GO:0007049~cell cycle,GO:0008104~protein localization,GO:0015031~protein transport,GO:0045184~establishment of protein localization,GO:0051301~cell division,
O80983	Cell division protease ftsH homolog 4, mitochondrial	Arabidopsis thaliana	GO:0006508~proteolysis,GO:0009057~macromolecule catabolic process,GO:0030163~protein catabolic process,
Q94JQ6	Cellulose synthase A catalytic subunit 6 [UDP-forming]	Arabidopsis thaliana	GO:0000226~microtubule cytoskeleton organization,GO:0000271~polysaccharide biosynthetic process,GO:0005976~polysaccharide metabolic process,GO:0006073~cellular glucan metabolic process,GO:0007010~cytoskeleton organization,GO:0007017~microtubule-based process,GO:0007047~cell wall organization,GO:0008361~regulation of cell size,GO:0009250~glucan biosynthetic process,GO:0009832~plant-type cell wall …
Q8LPK5	Cellulose synthase A catalytic subunit 8 [UDP-forming]	Arabidopsis thaliana	GO:0000160~two-component signal transduction system (phosphorelay),GO:0000271~polysaccharide biosynthetic process,GO:0005976~polysaccharide metabolic process,GO:0006073~cellular glucan metabolic process,GO:0006952~defense response,GO:0006970~response to osmotic stress,GO:0007047~cell wall organization,GO:0007242~intracellular signaling cascade,GO:0009250~glucan biosynthetic process,GO:0009414~res…
Q9LFL0	Cellulose synthase-like protein D2	Arabidopsis thaliana	GO:0000271~polysaccharide biosynthetic process,GO:0005976~polysaccharide metabolic process,GO:0006073~cellular glucan metabolic process,GO:0007047~cell wall organization,GO:0007398~ectoderm development,GO:0008361~regulation of cell size,GO:0008544~epidermis development,GO:0009250~glucan biosynthetic process,GO:0009266~response to temperature stimulus,GO:0009409~response to cold,GO:0009628~respons…
P92942	Chloride channel protein CLC-b	Arabidopsis thaliana	GO:0006811~ion transport,GO:0006820~anion transport,GO:0006821~chloride transport,GO:0015698~inorganic anion transport,
Q96282	Chloride channel protein CLC-c	Arabidopsis thaliana	GO:0006811~ion transport,GO:0006820~anion transport,GO:0006821~chloride transport,GO:0015698~inorganic anion transport,
A9LNK9	Cleavage and polyadenylation specificity factor CPSF30	Arabidopsis thaliana	GO:0006396~RNA processing,GO:0006397~mRNA processing,GO:0016071~mRNA metabolic process,
Q9CAA0	Coatomer subunit beta'-1	Arabidopsis thaliana	GO:0006886~intracellular protein transport,GO:0008104~protein localization,GO:0015031~protein transport,GO:0016192~vesicle-mediated transport,GO:0034613~cellular protein localization,GO:0045184~establishment of protein localization,GO:0046907~intracellular transport,GO:0070727~cellular macromolecule localization,
Q9C827	Coatomer subunit beta'-2	Arabidopsis thaliana	GO:0006886~intracellular protein transport,GO:0008104~protein localization,GO:0015031~protein transport,GO:0016192~vesicle-mediated transport,GO:0034613~cellular protein localization,GO:0045184~establishment of protein localization,GO:0046907~intracellular transport,GO:0070727~cellular macromolecule localization,
B9DFE3, Q8L828	Coatomer subunit beta'-3	Arabidopsis thaliana	GO:0006886~intracellular protein transport,GO:0008104~protein localization,GO:0015031~protein transport,GO:0016192~vesicle-mediated transport,GO:0034613~cellular protein localization,GO:0045184~establishment of protein localization,GO:0046907~intracellular transport,GO:0070727~cellular macromolecule localization,
Q8L742	Copper amine oxidase	Arabidopsis thaliana	GO:0055114~oxidation reduction,
Q9S7J8	Copper-transporting ATPase RAN1	Arabidopsis thaliana	GO:0000041~transition metal ion transport,GO:0000160~two-component signal transduction system (phosphorelay),GO:0006163~purine nucleotide metabolic process,GO:0006164~purine nucleotide biosynthetic process,GO:0006754~ATP biosynthetic process,GO:0006811~ion transport,GO:0006812~cation transport,GO:0006825~copper ion transport,GO:0007242~intracellular signaling cascade,GO:0009141~nucleoside triphos…
O04197	Coronatine-insensitive protein 1	Arabidopsis thaliana	GO:0006508~proteolysis,GO:0006511~ubiquitin-dependent protein catabolic process,GO:0006952~defense response,GO:0006955~immune response,GO:0007242~intracellular signaling cascade,GO:0009057~macromolecule catabolic process,GO:0009611~response to wounding,GO:0009617~response to bacterium,GO:0009620~response to fungus,GO:0009625~response to insect,GO:0009719~response to endogenous stimulus,GO:0009753…
Q43125	Cryptochrome-1	Arabidopsis thaliana	GO:0006259~DNA metabolic process,GO:0006281~DNA repair,GO:0006468~protein amino acid phosphorylation,GO:0006575~cellular amino acid derivative metabolic process,GO:0006793~phosphorus metabolic process,GO:0006796~phosphate metabolic process,GO:0006873~cellular ion homeostasis,GO:0006874~cellular calcium ion homeostasis,GO:0006875~cellular metal ion homeostasis,GO:0006974~response to DNA damage sti…
O65717	Cyclic nucleotide-gated ion channel 1	Arabidopsis thaliana	GO:0006811~ion transport,GO:0006812~cation transport,GO:0006813~potassium ion transport,GO:0006816~calcium ion transport,GO:0015672~monovalent inorganic cation transport,GO:0015674~di-, tri-valent inorganic cation transport,GO:0030001~metal ion transport,
Q39067	Cyclin-B1-2	Arabidopsis thaliana	GO:0000087~M phase of mitotic cell cycle,GO:0000278~mitotic cell cycle,GO:0000279~M phase,GO:0000280~nuclear division,GO:0007049~cell cycle,GO:0007067~mitosis,GO:0009314~response to radiation,GO:0009628~response to abiotic stimulus,GO:0010212~response to ionizing radiation,GO:0010332~response to gamma radiation,GO:0022402~cell cycle process,GO:0022403~cell cycle phase,GO:0048285~organelle fission…
Q39069	Cyclin-B1-3	Arabidopsis thaliana	GO:0007049~cell cycle,GO:0051301~cell division,GO:0051726~regulation of cell cycle,
P42752	Cyclin-D2-1	Arabidopsis thaliana	GO:0000080~G1 phase of mitotic cell cycle,GO:0000278~mitotic cell cycle,GO:0007049~cell cycle,GO:0009743~response to carbohydrate stimulus,GO:0009744~response to sucrose stimulus,GO:0010033~response to organic substance,GO:0022402~cell cycle process,GO:0022403~cell cycle phase,GO:0034285~response to disaccharide stimulus,GO:0051301~cell division,GO:0051318~G1 phase,GO:0051325~interphase,GO:005132…
Q0WQN9	Cyclin-D4-2	Arabidopsis thaliana	GO:0007049~cell cycle,GO:0009791~post-embryonic development,GO:0010374~stomatal complex development,GO:0010440~stomatal lineage progression,GO:0051301~cell division,GO:0051726~regulation of cell cycle,
Q9FKB5	Cyclin-dependent kinase inhibitor 3	Arabidopsis thaliana	GO:0000079~regulation of cyclin-dependent protein kinase activity,GO:0006469~negative regulation of protein kinase activity,GO:0007049~cell cycle,GO:0007050~cell cycle arrest,GO:0019220~regulation of phosphate metabolic process,GO:0022402~cell cycle process,GO:0033673~negative regulation of kinase activity,GO:0042325~regulation of phosphorylation,GO:0043086~negative regulation of catalytic activi…
P38605	Cycloartenol synthase	Arabidopsis thaliana	GO:0006720~isoprenoid metabolic process,GO:0006721~terpenoid metabolic process,GO:0006722~triterpenoid metabolic process,GO:0008299~isoprenoid biosynthetic process,GO:0008610~lipid biosynthetic process,GO:0009555~pollen development,GO:0009657~plastid organization,GO:0009668~plastid membrane organization,GO:0010027~thylakoid membrane organization,GO:0016044~membrane organization,GO:0016104~triterp…
P43297	Cysteine proteinase RD21a	Arabidopsis thaliana	GO:0006508~proteolysis,GO:0009414~response to water deprivation,GO:0009415~response to water,GO:0009628~response to abiotic stimulus,
Q41916	Cysteine proteinase inhibitor 5	Arabidopsis thaliana	GO:0006952~defense response,
Q8GYA4	Cysteine-rich receptor-like protein kinase 10	Arabidopsis thaliana	GO:0006468~protein amino acid phosphorylation,GO:0006793~phosphorus metabolic process,GO:0006796~phosphate metabolic process,GO:0016310~phosphorylation,
Q8W4G6	Cysteine-rich receptor-like protein kinase 15	Arabidopsis thaliana	GO:0006468~protein amino acid phosphorylation,GO:0006793~phosphorus metabolic process,GO:0006796~phosphate metabolic process,GO:0016310~phosphorylation,
Q9M0X5	Cysteine-rich receptor-like protein kinase 25	Arabidopsis thaliana	GO:0006468~protein amino acid phosphorylation,GO:0006793~phosphorus metabolic process,GO:0006796~phosphate metabolic process,GO:0016310~phosphorylation,
Q9T0J1	Cysteine-rich receptor-like protein kinase 26	Arabidopsis thaliana	GO:0006468~protein amino acid phosphorylation,GO:0006793~phosphorus metabolic process,GO:0006796~phosphate metabolic process,GO:0016310~phosphorylation,
O49564	Cysteine-rich receptor-like protein kinase 27	Arabidopsis thaliana	GO:0006468~protein amino acid phosphorylation,GO:0006793~phosphorus metabolic process,GO:0006796~phosphate metabolic process,GO:0016310~phosphorylation,
O65405	Cysteine-rich receptor-like protein kinase 28	Arabidopsis thaliana	GO:0006468~protein amino acid phosphorylation,GO:0006793~phosphorus metabolic process,GO:0006796~phosphate metabolic process,GO:0016310~phosphorylation,
Q8S9L6	Cysteine-rich receptor-like protein kinase 29	Arabidopsis thaliana	GO:0006468~protein amino acid phosphorylation,GO:0006793~phosphorus metabolic process,GO:0006796~phosphate metabolic process,GO:0009719~response to endogenous stimulus,GO:0009725~response to hormone stimulus,GO:0009737~response to abscisic acid stimulus,GO:0010033~response to organic substance,GO:0016310~phosphorylation,
Q9LZU4	Cysteine-rich receptor-like protein kinase 4	Arabidopsis thaliana	GO:0006468~protein amino acid phosphorylation,GO:0006793~phosphorus metabolic process,GO:0006796~phosphate metabolic process,GO:0006952~defense response,GO:0016310~phosphorylation,
Q9SYS3	Cysteine-rich receptor-like protein kinase 40	Arabidopsis thaliana	GO:0006468~protein amino acid phosphorylation,GO:0006793~phosphorus metabolic process,GO:0006796~phosphate metabolic process,GO:0016310~phosphorylation,
O23081	Cysteine-rich receptor-like protein kinase 41	Arabidopsis thaliana	GO:0006468~protein amino acid phosphorylation,GO:0006793~phosphorus metabolic process,GO:0006796~phosphate metabolic process,GO:0016310~phosphorylation,
O65468	Cysteine-rich receptor-like protein kinase 8	Arabidopsis thaliana	GO:0006468~protein amino acid phosphorylation,GO:0006793~phosphorus metabolic process,GO:0006796~phosphate metabolic process,GO:0016310~phosphorylation,
Q9LRJ9	Cysteine-rich repeat secretory protein 38	Arabidopsis thaliana	GO:0009719~response to endogenous stimulus,GO:0009725~response to hormone stimulus,GO:0009737~response to abscisic acid stimulus,GO:0010033~response to organic substance,
Q9STL2	Cytochrome P450 71A21	Arabidopsis thaliana	GO:0055114~oxidation reduction,
Q9STL1	Cytochrome P450 71A22	Arabidopsis thaliana	GO:0055114~oxidation reduction,
Q9STL0	Cytochrome P450 71A23	Arabidopsis thaliana	GO:0055114~oxidation reduction,
Q9STK8	Cytochrome P450 71A25	Arabidopsis thaliana	GO:0055114~oxidation reduction,
Q9STK7	Cytochrome P450 71A26	Arabidopsis thaliana	GO:0055114~oxidation reduction,
P58049	Cytochrome P450 71B11	Arabidopsis thaliana	GO:0055114~oxidation reduction,
Q9LTM0	Cytochrome P450 71B23	Arabidopsis thaliana	GO:0055114~oxidation reduction,
Q9LIP6	Cytochrome P450 71B34	Arabidopsis thaliana	GO:0055114~oxidation reduction,
Q0WVN2	Cytochrome P450 71B35	Arabidopsis thaliana	GO:0055114~oxidation reduction,
Q9LIP3	Cytochrome P450 71B37	Arabidopsis thaliana	GO:0055114~oxidation reduction,
Q96514	Cytochrome P450 71B7	Arabidopsis thaliana	GO:0055114~oxidation reduction,
O22213	Cytokinin dehydrogenase 1	Arabidopsis thaliana	GO:0009690~cytokinin metabolic process,GO:0009823~cytokinin catabolic process,GO:0010817~regulation of hormone levels,GO:0034754~cellular hormone metabolic process,GO:0042445~hormone metabolic process,GO:0042447~hormone catabolic process,GO:0048507~meristem development,GO:0055114~oxidation reduction,
Q67YU0	Cytokinin dehydrogenase 5	Arabidopsis thaliana	GO:0009690~cytokinin metabolic process,GO:0009823~cytokinin catabolic process,GO:0010817~regulation of hormone levels,GO:0034754~cellular hormone metabolic process,GO:0042445~hormone metabolic process,GO:0042447~hormone catabolic process,GO:0055114~oxidation reduction,
Q9LY71	Cytokinin dehydrogenase 6	Arabidopsis thaliana	GO:0009690~cytokinin metabolic process,GO:0009791~post-embryonic development,GO:0009823~cytokinin catabolic process,GO:0009886~post-embryonic morphogenesis,GO:0010016~shoot morphogenesis,GO:0010103~stomatal complex morphogenesis,GO:0010374~stomatal complex development,GO:0010817~regulation of hormone levels,GO:0022621~shoot system development,GO:0034754~cellular hormone metabolic process,GO:00424…
Q8H136	DEAD-box ATP-dependent RNA helicase 14	Arabidopsis thaliana	GO:0000184~nuclear-transcribed mRNA catabolic process, nonsense-mediated decay,GO:0000956~nuclear-transcribed mRNA catabolic process,GO:0006364~rRNA processing,GO:0006396~RNA processing,GO:0006401~RNA catabolic process,GO:0006402~mRNA catabolic process,GO:0009057~macromolecule catabolic process,GO:0016071~mRNA metabolic process,GO:0016072~rRNA metabolic process,GO:0022613~ribonucleoprotein comple…
Q94F87	DNA (cytosine-5)-methyltransferase CMT2	Arabidopsis thaliana	GO:0006259~DNA metabolic process,GO:0006304~DNA modification,GO:0006305~DNA alkylation,GO:0006306~DNA methylation,GO:0006325~chromatin organization,GO:0006333~chromatin assembly or disassembly,GO:0006350~transcription,GO:0006730~one-carbon metabolic process,GO:0016568~chromatin modification,GO:0032259~methylation,GO:0040029~regulation of gene expression, epigenetic,GO:0043414~biopolymer methylati…
Q9FHA3	DNA polymerase alpha catalytic subunit	Arabidopsis thaliana	GO:0006259~DNA metabolic process,GO:0006260~DNA replication,GO:0009909~regulation of flower development,GO:0009910~negative regulation of flower development,GO:0009965~leaf morphogenesis,GO:0010016~shoot morphogenesis,GO:0022621~shoot system development,GO:0048366~leaf development,GO:0048367~shoot development,GO:0048580~regulation of post-embryonic development,GO:0048581~negative regulation of po…
Q9LVN7	DNA polymerase delta catalytic subunit; DNA polymerase	Arabidopsis thaliana	GO:0006259~DNA metabolic process,GO:0006260~DNA replication,
Q9FUG4	DNA repair helicase XPB2	Arabidopsis thaliana	GO:0006259~DNA metabolic process,GO:0006281~DNA repair,GO:0006289~nucleotide-excision repair,GO:0006350~transcription,GO:0006974~response to DNA damage stimulus,GO:0009314~response to radiation,GO:0009411~response to UV,GO:0009416~response to light stimulus,GO:0009628~response to abiotic stimulus,GO:0010224~response to UV-B,GO:0033554~cellular response to stress,GO:0045449~regulation of transcrip…
B3H4G2, P30182	DNA topoisomerase 2	Arabidopsis thaliana	GO:0006259~DNA metabolic process,GO:0006265~DNA topological change,GO:0007059~chromosome segregation,
P92969	DNA-directed RNA polymerase 1, mitochondrial	Arabidopsis thaliana	GO:0006350~transcription,
Q9LFV6	DNA-directed RNA polymerase 2, chloroplastic/mitochondrial	Arabidopsis thaliana	GO:0006350~transcription,
Q0WN04	DNA-directed RNA polymerase 3, chloroplastic; DNA-directed RNA polymerase	Arabidopsis thaliana	GO:0006350~transcription,
P38420	DNA-directed RNA polymerase II subunit RPB2	Arabidopsis thaliana	GO:0003006~reproductive developmental process,GO:0006350~transcription,GO:0009791~post-embryonic development,GO:0009793~embryonic development ending in seed dormancy,GO:0010154~fruit development,GO:0048316~seed development,GO:0048608~reproductive structure development,
B2BJ26	Dehydration-responsive element-binding protein 1D	Arabidopsis thaliana	GO:0006350~transcription,GO:0006355~regulation of transcription, DNA-dependent,GO:0007242~intracellular signaling cascade,GO:0009719~response to endogenous stimulus,GO:0009725~response to hormone stimulus,GO:0009737~response to abscisic acid stimulus,GO:0009738~abscisic acid mediated signaling,GO:0009755~hormone-mediated signaling,GO:0010033~response to organic substance,GO:0032870~cellular respo…
Q0WL48	Dehydrin COR47	Arabidopsis thaliana	GO:0006952~defense response,GO:0006970~response to osmotic stress,GO:0009266~response to temperature stimulus,GO:0009408~response to heat,GO:0009409~response to cold,GO:0009414~response to water deprivation,GO:0009415~response to water,GO:0009620~response to fungus,GO:0009628~response to abiotic stimulus,GO:0009631~cold acclimation,GO:0009719~response to endogenous stimulus,GO:0009725~response to…
Q39017	Diacylglycerol kinase 1	Arabidopsis thaliana	GO:0007166~cell surface receptor linked signal transduction,GO:0007186~G-protein coupled receptor protein signaling pathway,GO:0007205~activation of protein kinase C activity by G-protein coupled receptor protein signaling pathway,GO:0007242~intracellular signaling cascade,GO:0019220~regulation of phosphate metabolic process,GO:0032147~activation of protein kinase activity,GO:0033674~positive reg…
P84634	Dicer-like protein 4	Arabidopsis thaliana	GO:0002252~immune effector process,GO:0006259~DNA metabolic process,GO:0006304~DNA modification,GO:0006305~DNA alkylation,GO:0006306~DNA methylation,GO:0006396~RNA processing,GO:0006730~one-carbon metabolic process,GO:0006952~defense response,GO:0006955~immune response,GO:0009615~response to virus,GO:0009616~virus induced gene silencing,GO:0009791~post-embryonic development,GO:0010033~response to…
Q38834	Disease resistance RPP13-like protein 4	Arabidopsis thaliana	GO:0006915~apoptosis,GO:0006952~defense response,GO:0008219~cell death,GO:0012501~programmed cell death,GO:0016265~death,
Q9FJB5	Disease resistance RPP8-like protein 3	Arabidopsis thaliana	GO:0006915~apoptosis,GO:0006952~defense response,GO:0008219~cell death,GO:0012501~programmed cell death,GO:0016265~death,
Q9T048	Disease resistance protein At4g27190	Arabidopsis thaliana	GO:0006915~apoptosis,GO:0006952~defense response,GO:0008219~cell death,GO:0012501~programmed cell death,GO:0016265~death,
Q39214	Disease resistance protein RPM1	Arabidopsis thaliana	GO:0006915~apoptosis,GO:0006952~defense response,GO:0006955~immune response,GO:0008219~cell death,GO:0009626~plant-type hypersensitive response,GO:0012501~programmed cell death,GO:0016265~death,GO:0033554~cellular response to stress,GO:0034050~host programmed cell death induced by symbiont,GO:0045087~innate immune response,
Q9M667	Disease resistance protein RPP13	Arabidopsis thaliana	GO:0006915~apoptosis,GO:0006952~defense response,GO:0006955~immune response,GO:0008219~cell death,GO:0009626~plant-type hypersensitive response,GO:0009814~defense response, incompatible interaction,GO:0012501~programmed cell death,GO:0016265~death,GO:0033554~cellular response to stress,GO:0034050~host programmed cell death induced by symbiont,GO:0045087~innate immune response,
Q8W4J9	Disease resistance protein RPP8	Arabidopsis thaliana	GO:0002252~immune effector process,GO:0006915~apoptosis,GO:0006952~defense response,GO:0006955~immune response,GO:0008219~cell death,GO:0009314~response to radiation,GO:0009416~response to light stimulus,GO:0009615~response to virus,GO:0009626~plant-type hypersensitive response,GO:0009628~response to abiotic stimulus,GO:0012501~programmed cell death,GO:0016265~death,GO:0033554~cellular response t…
P42697	Dynamin-related protein 1A	Arabidopsis thaliana	GO:0000087~M phase of mitotic cell cycle,GO:0000278~mitotic cell cycle,GO:0000279~M phase,GO:0000280~nuclear division,GO:0000902~cell morphogenesis,GO:0000904~cell morphogenesis involved in differentiation,GO:0000910~cytokinesis,GO:0000911~cytokinesis by cell plate formation,GO:0000919~cell plate formation,GO:0003002~regionalization,GO:0003006~reproductive developmental process,GO:0007049~cell cy…
Q8LF21	Dynamin-related protein 1C	Arabidopsis thaliana	GO:0000266~mitochondrial fission,GO:0007005~mitochondrion organization,GO:0007049~cell cycle,GO:0009555~pollen development,GO:0010152~pollen maturation,GO:0021700~developmental maturation,GO:0032989~cellular component morphogenesis,GO:0032990~cell part morphogenesis,GO:0048229~gametophyte development,GO:0048285~organelle fission,GO:0051301~cell division,GO:0070584~mitochondrion morphogenesis,
Q9FNX5	Dynamin-related protein 1E	Arabidopsis thaliana	GO:0006952~defense response,GO:0007049~cell cycle,GO:0009620~response to fungus,GO:0010035~response to inorganic substance,GO:0010038~response to metal ion,GO:0016192~vesicle-mediated transport,GO:0046686~response to cadmium ion,GO:0050832~defense response to fungus,GO:0051301~cell division,
Q680Q4	E3 SUMO-protein ligase SIZ1	Arabidopsis thaliana	GO:0006508~proteolysis,GO:0009057~macromolecule catabolic process,GO:0009266~response to temperature stimulus,GO:0009409~response to cold,GO:0009628~response to abiotic stimulus,GO:0009787~regulation of abscisic acid mediated signaling,GO:0009909~regulation of flower development,GO:0009910~negative regulation of flower development,GO:0019941~modification-dependent protein catabolic process,GO:003…
Q84JL3	E3 ubiquitin-protein ligase SINAT3	Arabidopsis thaliana	GO:0006508~proteolysis,GO:0006511~ubiquitin-dependent protein catabolic process,GO:0009057~macromolecule catabolic process,GO:0016567~protein ubiquitination,GO:0019941~modification-dependent protein catabolic process,GO:0030163~protein catabolic process,GO:0032446~protein modification by small protein conjugation,GO:0043632~modification-dependent macromolecule catabolic process,GO:0044257~cellula…
Q6WWW4, B3H700	E3 ubiquitin-protein ligase UPL3	Arabidopsis thaliana	GO:0000902~cell morphogenesis,GO:0000904~cell morphogenesis involved in differentiation,GO:0006259~DNA metabolic process,GO:0006260~DNA replication,GO:0006261~DNA-dependent DNA replication,GO:0006508~proteolysis,GO:0007049~cell cycle,GO:0007398~ectoderm development,GO:0008544~epidermis development,GO:0009057~macromolecule catabolic process,GO:0009913~epidermal cell differentiation,GO:0009965~leaf…
Q9LYZ7	E3 ubiquitin-protein ligase UPL4	Arabidopsis thaliana	GO:0006508~proteolysis,GO:0009057~macromolecule catabolic process,GO:0016567~protein ubiquitination,GO:0019941~modification-dependent protein catabolic process,GO:0030163~protein catabolic process,GO:0032446~protein modification by small protein conjugation,GO:0043632~modification-dependent macromolecule catabolic process,GO:0044257~cellular protein catabolic process,GO:0044265~cellular macromole…
B3H5A6, Q8RWB8	E3 ubiquitin-protein ligase UPL6	Arabidopsis thaliana	GO:0006508~proteolysis,GO:0009057~macromolecule catabolic process,GO:0016567~protein ubiquitination,GO:0019941~modification-dependent protein catabolic process,GO:0030163~protein catabolic process,GO:0032446~protein modification by small protein conjugation,GO:0043632~modification-dependent macromolecule catabolic process,GO:0044257~cellular protein catabolic process,GO:0044265~cellular macromole…
Q9SKK0	EIN3-binding F-box protein 1	Arabidopsis thaliana	GO:0000160~two-component signal transduction system (phosphorelay),GO:0006508~proteolysis,GO:0006511~ubiquitin-dependent protein catabolic process,GO:0007242~intracellular signaling cascade,GO:0009057~macromolecule catabolic process,GO:0009719~response to endogenous stimulus,GO:0009723~response to ethylene stimulus,GO:0009725~response to hormone stimulus,GO:0009755~hormone-mediated signaling,GO:0…
O23116	ETHYLENE INSENSITIVE 3-like 3 protein	Arabidopsis thaliana	GO:0000160~two-component signal transduction system (phosphorelay),GO:0006350~transcription,GO:0007242~intracellular signaling cascade,GO:0009719~response to endogenous stimulus,GO:0009723~response to ethylene stimulus,GO:0009725~response to hormone stimulus,GO:0009755~hormone-mediated signaling,GO:0009873~ethylene mediated signaling pathway,GO:0010033~response to organic substance,GO:0032870~cel…
O48766	Endoglucanase 11	Arabidopsis thaliana	GO:0000272~polysaccharide catabolic process,GO:0005976~polysaccharide metabolic process,GO:0007047~cell wall organization,GO:0009057~macromolecule catabolic process,GO:0009251~glucan catabolic process,GO:0016052~carbohydrate catabolic process,GO:0030243~cellulose metabolic process,GO:0030245~cellulose catabolic process,GO:0044042~glucan metabolic process,GO:0045229~external encapsulating structur…
Q38890	Endoglucanase 25	Arabidopsis thaliana	GO:0000226~microtubule cytoskeleton organization,GO:0000271~polysaccharide biosynthetic process,GO:0000272~polysaccharide catabolic process,GO:0000902~cell morphogenesis,GO:0005976~polysaccharide metabolic process,GO:0006073~cellular glucan metabolic process,GO:0006970~response to osmotic stress,GO:0006972~hyperosmotic response,GO:0007010~cytoskeleton organization,GO:0007017~microtubule-based pro…
O04478	Endoglucanase 7	Arabidopsis thaliana	GO:0000272~polysaccharide catabolic process,GO:0005976~polysaccharide metabolic process,GO:0007047~cell wall organization,GO:0009057~macromolecule catabolic process,GO:0009251~glucan catabolic process,GO:0016052~carbohydrate catabolic process,GO:0030243~cellulose metabolic process,GO:0030245~cellulose catabolic process,GO:0044042~glucan metabolic process,GO:0045229~external encapsulating structur…
Q9STX5	Endoplasmin homolog	Arabidopsis thaliana	GO:0006457~protein folding,GO:0006970~response to osmotic stress,GO:0008104~protein localization,GO:0009266~response to temperature stimulus,GO:0009306~protein secretion,GO:0009409~response to cold,GO:0009414~response to water deprivation,GO:0009415~response to water,GO:0009628~response to abiotic stimulus,GO:0009651~response to salt stress,GO:0009934~regulation of meristem structural organizatio…
Q9SAK2	Ent-kaur-16-ene synthase, chloroplastic	Arabidopsis thaliana	GO:0006720~isoprenoid metabolic process,GO:0006721~terpenoid metabolic process,GO:0007242~intracellular signaling cascade,GO:0008299~isoprenoid biosynthetic process,GO:0008610~lipid biosynthetic process,GO:0009685~gibberellin metabolic process,GO:0009686~gibberellin biosynthetic process,GO:0009719~response to endogenous stimulus,GO:0009725~response to hormone stimulus,GO:0009739~response to gibbe…
Q94ID6	Ethylene-responsive transcription factor 12	Arabidopsis thaliana	GO:0000160~two-component signal transduction system (phosphorelay),GO:0006350~transcription,GO:0006355~regulation of transcription, DNA-dependent,GO:0006952~defense response,GO:0007242~intracellular signaling cascade,GO:0009719~response to endogenous stimulus,GO:0009723~response to ethylene stimulus,GO:0009725~response to hormone stimulus,GO:0009755~hormone-mediated signaling,GO:0009873~ethylene …
C0SV01	Ethylene-responsive transcription factor 3	Arabidopsis thaliana	GO:0000160~two-component signal transduction system (phosphorelay),GO:0006350~transcription,GO:0006355~regulation of transcription, DNA-dependent,GO:0006952~defense response,GO:0007242~intracellular signaling cascade,GO:0009719~response to endogenous stimulus,GO:0009723~response to ethylene stimulus,GO:0009725~response to hormone stimulus,GO:0009755~hormone-mediated signaling,GO:0009873~ethylene …
O65665	Ethylene-responsive transcription factor ERF060	Arabidopsis thaliana	GO:0000160~two-component signal transduction system (phosphorelay),GO:0006350~transcription,GO:0006355~regulation of transcription, DNA-dependent,GO:0007242~intracellular signaling cascade,GO:0009719~response to endogenous stimulus,GO:0009723~response to ethylene stimulus,GO:0009725~response to hormone stimulus,GO:0009755~hormone-mediated signaling,GO:0009873~ethylene mediated signaling pathway,G…
O22259	Ethylene-responsive transcription factor ERF071	Arabidopsis thaliana	GO:0000160~two-component signal transduction system (phosphorelay),GO:0006350~transcription,GO:0006355~regulation of transcription, DNA-dependent,GO:0007242~intracellular signaling cascade,GO:0009719~response to endogenous stimulus,GO:0009723~response to ethylene stimulus,GO:0009725~response to hormone stimulus,GO:0009755~hormone-mediated signaling,GO:0009873~ethylene mediated signaling pathway,G…
Q8H0T5, B3H5K8	Ethylene-responsive transcription factor ERF073	Arabidopsis thaliana	GO:0000160~two-component signal transduction system (phosphorelay),GO:0006350~transcription,GO:0006355~regulation of transcription, DNA-dependent,GO:0007242~intracellular signaling cascade,GO:0009719~response to endogenous stimulus,GO:0009723~response to ethylene stimulus,GO:0009725~response to hormone stimulus,GO:0009755~hormone-mediated signaling,GO:0009873~ethylene mediated signaling pathway,G…
Q8VY90	Ethylene-responsive transcription factor ERF105	Arabidopsis thaliana	GO:0000160~two-component signal transduction system (phosphorelay),GO:0006350~transcription,GO:0006355~regulation of transcription, DNA-dependent,GO:0007242~intracellular signaling cascade,GO:0009719~response to endogenous stimulus,GO:0009723~response to ethylene stimulus,GO:0009725~response to hormone stimulus,GO:0009743~response to carbohydrate stimulus,GO:0009755~hormone-mediated signaling,GO:…
Q6J9S1	Ethylene-responsive transcription factor RAP2-11	Arabidopsis thaliana	GO:0000160~two-component signal transduction system (phosphorelay),GO:0006350~transcription,GO:0006355~regulation of transcription, DNA-dependent,GO:0007242~intracellular signaling cascade,GO:0009719~response to endogenous stimulus,GO:0009723~response to ethylene stimulus,GO:0009725~response to hormone stimulus,GO:0009755~hormone-mediated signaling,GO:0009873~ethylene mediated signaling pathway,G…
Q0WW10	Eukaryotic translation initiation factor 3 subunit A	Arabidopsis thaliana	GO:0006412~translation,GO:0006413~translational initiation,
Q9LZT4	Expansin-like A1	Arabidopsis thaliana	GO:0000902~cell morphogenesis,GO:0008361~regulation of cell size,GO:0009664~plant-type cell wall organization,GO:0009826~unidimensional cell growth,GO:0009827~plant-type cell wall modification,GO:0009828~plant-type cell wall loosening,GO:0016049~cell growth,GO:0032535~regulation of cellular component size,GO:0032989~cellular component morphogenesis,GO:0040007~growth,GO:0042545~cell wall modificat…
Q9SMZ3	F-box only protein 13	Arabidopsis thaliana	GO:0006508~proteolysis,GO:0006511~ubiquitin-dependent protein catabolic process,GO:0009057~macromolecule catabolic process,GO:0019941~modification-dependent protein catabolic process,GO:0030163~protein catabolic process,GO:0043632~modification-dependent macromolecule catabolic process,GO:0044257~cellular protein catabolic process,GO:0044265~cellular macromolecule catabolic process,GO:0051603~prot…
Q9SU30	F-box protein At4g12560	Arabidopsis thaliana	GO:0031348~negative regulation of defense response,GO:0048585~negative regulation of response to stimulus,
Q9FNK5	F-box protein At5g46170	Arabidopsis thaliana	GO:0009266~response to temperature stimulus,GO:0009408~response to heat,GO:0009628~response to abiotic stimulus,GO:0010286~heat acclimation,
Q8RWQ8	F-box protein FBX14	Arabidopsis thaliana	GO:0006508~proteolysis,GO:0006511~ubiquitin-dependent protein catabolic process,GO:0007242~intracellular signaling cascade,GO:0009057~macromolecule catabolic process,GO:0009719~response to endogenous stimulus,GO:0009725~response to hormone stimulus,GO:0009733~response to auxin stimulus,GO:0009734~auxin mediated signaling pathway,GO:0009755~hormone-mediated signaling,GO:0010033~response to organic…
Q9FGQ3	F-box/FBD/LRR-repeat protein At5g53840	Arabidopsis thaliana	GO:0006508~proteolysis,GO:0006511~ubiquitin-dependent protein catabolic process,GO:0009057~macromolecule catabolic process,GO:0019941~modification-dependent protein catabolic process,GO:0030163~protein catabolic process,GO:0043632~modification-dependent macromolecule catabolic process,GO:0044257~cellular protein catabolic process,GO:0044265~cellular macromolecule catabolic process,GO:0051603~prot…
Q3EC97	F-box/LRR-repeat protein 14	Arabidopsis thaliana	GO:0006508~proteolysis,GO:0006511~ubiquitin-dependent protein catabolic process,GO:0009057~macromolecule catabolic process,GO:0019941~modification-dependent protein catabolic process,GO:0030163~protein catabolic process,GO:0043632~modification-dependent macromolecule catabolic process,GO:0044257~cellular protein catabolic process,GO:0044265~cellular macromolecule catabolic process,GO:0051603~prot…
Q8RWU5	F-box/LRR-repeat protein 3	Arabidopsis thaliana	GO:0006508~proteolysis,GO:0006511~ubiquitin-dependent protein catabolic process,GO:0009057~macromolecule catabolic process,GO:0019941~modification-dependent protein catabolic process,GO:0030163~protein catabolic process,GO:0043632~modification-dependent macromolecule catabolic process,GO:0044257~cellular protein catabolic process,GO:0044265~cellular macromolecule catabolic process,GO:0051603~prot…
Q9C5D2	F-box/LRR-repeat protein 4	Arabidopsis thaliana	GO:0006508~proteolysis,GO:0006511~ubiquitin-dependent protein catabolic process,GO:0009057~macromolecule catabolic process,GO:0019941~modification-dependent protein catabolic process,GO:0030163~protein catabolic process,GO:0043632~modification-dependent macromolecule catabolic process,GO:0044257~cellular protein catabolic process,GO:0044265~cellular macromolecule catabolic process,GO:0051603~prot…
Q9ZNZ7	Ferredoxin-dependent glutamate synthase 1, chloroplastic	Arabidopsis thaliana	GO:0006536~glutamate metabolic process,GO:0006537~glutamate biosynthetic process,GO:0006541~glutamine metabolic process,GO:0008652~cellular amino acid biosynthetic process,GO:0009064~glutamine family amino acid metabolic process,GO:0009084~glutamine family amino acid biosynthetic process,GO:0009309~amine biosynthetic process,GO:0009314~response to radiation,GO:0009416~response to light stimulus,G…
Q9SD85	Flavonoid 3'-monooxygenase	Arabidopsis thaliana	GO:0006575~cellular amino acid derivative metabolic process,GO:0009314~response to radiation,GO:0009411~response to UV,GO:0009416~response to light stimulus,GO:0009628~response to abiotic stimulus,GO:0009698~phenylpropanoid metabolic process,GO:0009699~phenylpropanoid biosynthetic process,GO:0009812~flavonoid metabolic process,GO:0009813~flavonoid biosynthetic process,GO:0019438~aromatic compound…
P52839	Flavonol sulfotransferase-like	Arabidopsis thaliana	GO:0006952~defense response,GO:0008202~steroid metabolic process,GO:0010817~regulation of hormone levels,GO:0016128~phytosteroid metabolic process,GO:0016131~brassinosteroid metabolic process,GO:0042445~hormone metabolic process,
Q8RXT9	GDSL esterase/lipase At1g28590	Arabidopsis thaliana	GO:0016042~lipid catabolic process,
P0C8Z7	GDSL esterase/lipase At1g28640	Arabidopsis thaliana	GO:0016042~lipid catabolic process,
Q680C0	GDSL esterase/lipase At4g10955	Arabidopsis thaliana	GO:0016042~lipid catabolic process,
Q9LZB2	GDSL esterase/lipase At5g03980	Arabidopsis thaliana	GO:0016042~lipid catabolic process,
Q9FJ45	GDSL esterase/lipase At5g45910	Arabidopsis thaliana	GO:0016042~lipid catabolic process,
Q8LEA2	Gibberellin 2-beta-dioxygenase 1	Arabidopsis thaliana	GO:0006720~isoprenoid metabolic process,GO:0006721~terpenoid metabolic process,GO:0008300~isoprenoid catabolic process,GO:0009685~gibberellin metabolic process,GO:0016042~lipid catabolic process,GO:0016054~organic acid catabolic process,GO:0016101~diterpenoid metabolic process,GO:0016103~diterpenoid catabolic process,GO:0016115~terpenoid catabolic process,GO:0019748~secondary metabolic process,GO…
Q9XFR9	Gibberellin 2-beta-dioxygenase 2	Arabidopsis thaliana	GO:0006720~isoprenoid metabolic process,GO:0006721~terpenoid metabolic process,GO:0008300~isoprenoid catabolic process,GO:0009314~response to radiation,GO:0009416~response to light stimulus,GO:0009628~response to abiotic stimulus,GO:0009639~response to red or far red light,GO:0009685~gibberellin metabolic process,GO:0010114~response to red light,GO:0016042~lipid catabolic process,GO:0016054~organ…
P55229	Glucose-1-phosphate adenylyltransferase large subunit 1, chloroplastic	Arabidopsis thaliana	GO:0000271~polysaccharide biosynthetic process,GO:0005976~polysaccharide metabolic process,GO:0005977~glycogen metabolic process,GO:0005978~glycogen biosynthetic process,GO:0005982~starch metabolic process,GO:0005996~monosaccharide metabolic process,GO:0006006~glucose metabolic process,GO:0006073~cellular glucan metabolic process,GO:0006091~generation of precursor metabolites and energy,GO:000611…
P55230	Glucose-1-phosphate adenylyltransferase large subunit 2, chloroplastic	Arabidopsis thaliana	GO:0000271~polysaccharide biosynthetic process,GO:0005976~polysaccharide metabolic process,GO:0005977~glycogen metabolic process,GO:0005978~glycogen biosynthetic process,GO:0005982~starch metabolic process,GO:0005996~monosaccharide metabolic process,GO:0006006~glucose metabolic process,GO:0006073~cellular glucan metabolic process,GO:0006091~generation of precursor metabolites and energy,GO:000611…
P55231	Glucose-1-phosphate adenylyltransferase large subunit 3, chloroplastic	Arabidopsis thaliana	GO:0000271~polysaccharide biosynthetic process,GO:0005976~polysaccharide metabolic process,GO:0005977~glycogen metabolic process,GO:0005978~glycogen biosynthetic process,GO:0005982~starch metabolic process,GO:0005996~monosaccharide metabolic process,GO:0006006~glucose metabolic process,GO:0006073~cellular glucan metabolic process,GO:0006091~generation of precursor metabolites and energy,GO:000611…
Q9FY99	Glucose-6-phosphate 1-dehydrogenase 2, chloroplastic	Arabidopsis thaliana	GO:0005996~monosaccharide metabolic process,GO:0006006~glucose metabolic process,GO:0006007~glucose catabolic process,GO:0006098~pentose-phosphate shunt,GO:0006732~coenzyme metabolic process,GO:0006733~oxidoreduction coenzyme metabolic process,GO:0006739~NADP metabolic process,GO:0006769~nicotinamide metabolic process,GO:0009051~pentose-phosphate shunt, oxidative branch,GO:0009820~alkaloid metabo…
Q0WPI4	Glucose-6-phosphate 1-dehydrogenase 4, chloroplastic; Glucose-6-phosphate 1-dehydrogenase	Arabidopsis thaliana	GO:0005996~monosaccharide metabolic process,GO:0006006~glucose metabolic process,GO:0019318~hexose metabolic process,GO:0055114~oxidation reduction,
Q9LFN5	Glutamate receptor 2.5	Arabidopsis thaliana	GO:0006811~ion transport,GO:0006873~cellular ion homeostasis,GO:0006874~cellular calcium ion homeostasis,GO:0006875~cellular metal ion homeostasis,GO:0007166~cell surface receptor linked signal transduction,GO:0007186~G-protein coupled receptor protein signaling pathway,GO:0009314~response to radiation,GO:0009416~response to light stimulus,GO:0009628~response to abiotic stimulus,GO:0019725~cellul…
Q8LGN0	Glutamate receptor 2.7	Arabidopsis thaliana	GO:0006811~ion transport,GO:0006873~cellular ion homeostasis,GO:0006874~cellular calcium ion homeostasis,GO:0006875~cellular metal ion homeostasis,GO:0009314~response to radiation,GO:0009416~response to light stimulus,GO:0009628~response to abiotic stimulus,GO:0019725~cellular homeostasis,GO:0030003~cellular cation homeostasis,GO:0030005~cellular di-, tri-valent inorganic cation homeostasis,GO:00…
Q9C8E7	Glutamate receptor 3.3	Arabidopsis thaliana	GO:0006811~ion transport,GO:0006873~cellular ion homeostasis,GO:0006874~cellular calcium ion homeostasis,GO:0006875~cellular metal ion homeostasis,GO:0007166~cell surface receptor linked signal transduction,GO:0007186~G-protein coupled receptor protein signaling pathway,GO:0009314~response to radiation,GO:0009416~response to light stimulus,GO:0009628~response to abiotic stimulus,GO:0019725~cellul…
Q53YX3	Glutamate receptor 3.4	Arabidopsis thaliana	GO:0006811~ion transport,GO:0006873~cellular ion homeostasis,GO:0006874~cellular calcium ion homeostasis,GO:0006875~cellular metal ion homeostasis,GO:0007166~cell surface receptor linked signal transduction,GO:0007186~G-protein coupled receptor protein signaling pathway,GO:0009314~response to radiation,GO:0009416~response to light stimulus,GO:0009628~response to abiotic stimulus,GO:0019725~cellul…
Q9SGP6	Glutaredoxin-C9	Arabidopsis thaliana	GO:0006091~generation of precursor metabolites and energy,GO:0007242~intracellular signaling cascade,GO:0009719~response to endogenous stimulus,GO:0009751~response to salicylic acid stimulus,GO:0009753~response to jasmonic acid stimulus,GO:0009863~salicylic acid mediated signaling pathway,GO:0009867~jasmonic acid mediated signaling pathway,GO:0010033~response to organic substance,GO:0019725~cellu…
Q38896	Glycine-rich protein 2b	Arabidopsis thaliana	GO:0006355~regulation of transcription, DNA-dependent,GO:0045449~regulation of transcription,GO:0051252~regulation of RNA metabolic process,
Q9SSG3	HIPL1 protein	Arabidopsis thaliana	GO:0055114~oxidation reduction,
P22953	Heat shock cognate 70 kDa protein 1	Arabidopsis thaliana	GO:0006457~protein folding,GO:0009266~response to temperature stimulus,GO:0009408~response to heat,GO:0009409~response to cold,GO:0009615~response to virus,GO:0009628~response to abiotic stimulus,GO:0010035~response to inorganic substance,GO:0010038~response to metal ion,GO:0046686~response to cadmium ion,
P42730	Heat shock protein 101	Arabidopsis thaliana	GO:0000302~response to reactive oxygen species,GO:0006979~response to oxidative stress,GO:0009266~response to temperature stimulus,GO:0009314~response to radiation,GO:0009408~response to heat,GO:0009416~response to light stimulus,GO:0009628~response to abiotic stimulus,GO:0009642~response to light intensity,GO:0009644~response to high light intensity,GO:0010035~response to inorganic substance,GO:…
Q0WLE0	Hexokinase-1	Arabidopsis thaliana	GO:0005996~monosaccharide metabolic process,GO:0006006~glucose metabolic process,GO:0006007~glucose catabolic process,GO:0006091~generation of precursor metabolites and energy,GO:0006096~glycolysis,GO:0007242~intracellular signaling cascade,GO:0008219~cell death,GO:0009743~response to carbohydrate stimulus,GO:0009746~response to hexose stimulus,GO:0009749~response to glucose stimulus,GO:0009756~c…
P93834, A8MRW9	Hexokinase-2	Arabidopsis thaliana	GO:0005996~monosaccharide metabolic process,GO:0006006~glucose metabolic process,GO:0006007~glucose catabolic process,GO:0006091~generation of precursor metabolites and energy,GO:0006096~glycolysis,GO:0007242~intracellular signaling cascade,GO:0008219~cell death,GO:0009743~response to carbohydrate stimulus,GO:0009746~response to hexose stimulus,GO:0009747~hexokinase-dependent signaling,GO:0009756…
Q9C5X9	Histone acetyltransferase HAC1	Arabidopsis thaliana	GO:0003006~reproductive developmental process,GO:0006325~chromatin organization,GO:0006350~transcription,GO:0006355~regulation of transcription, DNA-dependent,GO:0006357~regulation of transcription from RNA polymerase II promoter,GO:0006358~regulation of transcription from RNA polymerase II promoter, global,GO:0006473~protein amino acid acetylation,GO:0009292~genetic transfer,GO:0009294~DNA media…
Q56WH4	Histone deacetylase HDT2	Arabidopsis thaliana	GO:0003002~regionalization,GO:0006325~chromatin organization,GO:0006350~transcription,GO:0007389~pattern specification process,GO:0009292~genetic transfer,GO:0009294~DNA mediated transformation,GO:0009798~axis specification,GO:0009890~negative regulation of biosynthetic process,GO:0009943~adaxial/abaxial axis specification,GO:0009944~polarity specification of adaxial/abaxial axis,GO:0009955~adaxi…
Q9LZR5	Histone deacetylase HDT3	Arabidopsis thaliana	GO:0006325~chromatin organization,GO:0006350~transcription,GO:0006970~response to osmotic stress,GO:0009414~response to water deprivation,GO:0009415~response to water,GO:0009628~response to abiotic stimulus,GO:0009651~response to salt stress,GO:0009719~response to endogenous stimulus,GO:0009725~response to hormone stimulus,GO:0009737~response to abscisic acid stimulus,GO:0010033~response to organ…
Q9SUE7	Histone-lysine N-methyltransferase ATX4	Arabidopsis thaliana	GO:0006325~chromatin organization,GO:0016568~chromatin modification,GO:0051276~chromosome organization,
Q8GZ42	Histone-lysine N-methyltransferase ATX5	Arabidopsis thaliana	GO:0006325~chromatin organization,GO:0006355~regulation of transcription, DNA-dependent,GO:0009292~genetic transfer,GO:0009294~DNA mediated transformation,GO:0016568~chromatin modification,GO:0045449~regulation of transcription,GO:0051252~regulation of RNA metabolic process,GO:0051276~chromosome organization,
P93831	Histone-lysine N-methyltransferase CLF	Arabidopsis thaliana	GO:0003006~reproductive developmental process,GO:0006325~chromatin organization,GO:0006349~genetic imprinting,GO:0006350~transcription,GO:0006479~protein amino acid methylation,GO:0006730~one-carbon metabolic process,GO:0008213~protein amino acid alkylation,GO:0009292~genetic transfer,GO:0009294~DNA mediated transformation,GO:0009791~post-embryonic development,GO:0009908~flower development,GO:000…
C0SVN4	Histone-lysine N-methyltransferase, H3 lysine-9 specific SUVH1	Arabidopsis thaliana	GO:0006325~chromatin organization,GO:0016568~chromatin modification,GO:0040029~regulation of gene expression, epigenetic,GO:0051276~chromosome organization,
Q9C5P4	Histone-lysine N-methyltransferase, H3 lysine-9 specific SUVH3	Arabidopsis thaliana	GO:0006325~chromatin organization,GO:0016568~chromatin modification,GO:0040029~regulation of gene expression, epigenetic,GO:0051276~chromosome organization,
O82175	Histone-lysine N-methyltransferase, H3 lysine-9 specific SUVH5	Arabidopsis thaliana	GO:0006259~DNA metabolic process,GO:0006304~DNA modification,GO:0006305~DNA alkylation,GO:0006306~DNA methylation,GO:0006325~chromatin organization,GO:0006342~chromatin silencing,GO:0006355~regulation of transcription, DNA-dependent,GO:0006479~protein amino acid methylation,GO:0006730~one-carbon metabolic process,GO:0008213~protein amino acid alkylation,GO:0009743~response to carbohydrate stimulu…
Q8VZ17	Histone-lysine N-methyltransferase, H3 lysine-9 specific SUVH6	Arabidopsis thaliana	GO:0006325~chromatin organization,GO:0006479~protein amino acid methylation,GO:0006730~one-carbon metabolic process,GO:0008213~protein amino acid alkylation,GO:0016568~chromatin modification,GO:0016569~covalent chromatin modification,GO:0016570~histone modification,GO:0016571~histone methylation,GO:0032259~methylation,GO:0043414~biopolymer methylation,GO:0051276~chromosome organization,
P48000	Homeobox protein knotted-1-like 3	Arabidopsis thaliana	GO:0006355~regulation of transcription, DNA-dependent,GO:0009314~response to radiation,GO:0009416~response to light stimulus,GO:0009593~detection of chemical stimulus,GO:0009628~response to abiotic stimulus,GO:0009719~response to endogenous stimulus,GO:0009720~detection of hormone stimulus,GO:0009722~detection of cytokinin stimulus,GO:0009725~response to hormone stimulus,GO:0009726~detection of e…
Q9FPQ8	Homeobox protein knotted-1-like 7	Arabidopsis thaliana	GO:0006355~regulation of transcription, DNA-dependent,GO:0010087~phloem or xylem histogenesis,GO:0010089~xylem histogenesis,GO:0045449~regulation of transcription,GO:0051252~regulation of RNA metabolic process,
Q0WV12	Homeobox-leucine zipper protein ANTHOCYANINLESS 2	Arabidopsis thaliana	GO:0006350~transcription,GO:0006355~regulation of transcription, DNA-dependent,GO:0009314~response to radiation,GO:0009411~response to UV,GO:0009416~response to light stimulus,GO:0009628~response to abiotic stimulus,GO:0022622~root system development,GO:0043473~pigmentation,GO:0043476~pigment accumulation,GO:0043478~pigment accumulation in response to UV light,GO:0043479~pigment accumulation in t…
O04291	Homeobox-leucine zipper protein ATHB-14	Arabidopsis thaliana	GO:0003002~regionalization,GO:0003006~reproductive developmental process,GO:0006350~transcription,GO:0006355~regulation of transcription, DNA-dependent,GO:0007389~pattern specification process,GO:0009791~post-embryonic development,GO:0009793~embryonic development ending in seed dormancy,GO:0009798~axis specification,GO:0009799~determination of symmetry,GO:0009855~determination of bilateral symmet…
P46600	Homeobox-leucine zipper protein HAT1	Arabidopsis thaliana	GO:0006350~transcription,GO:0006355~regulation of transcription, DNA-dependent,GO:0045449~regulation of transcription,GO:0051252~regulation of RNA metabolic process,
Q9M2E8	Homeobox-leucine zipper protein HDG1	Arabidopsis thaliana	GO:0006350~transcription,GO:0006355~regulation of transcription, DNA-dependent,GO:0045449~regulation of transcription,GO:0051252~regulation of RNA metabolic process,
Q9SE43	Homeobox-leucine zipper protein REVOLUTA	Arabidopsis thaliana	GO:0003002~regionalization,GO:0006350~transcription,GO:0006355~regulation of transcription, DNA-dependent,GO:0007389~pattern specification process,GO:0009798~axis specification,GO:0009799~determination of symmetry,GO:0009855~determination of bilateral symmetry,GO:0009933~meristem structural organization,GO:0009943~adaxial/abaxial axis specification,GO:0009944~polarity specification of adaxial/aba…
Q9C6C3	LL-diaminopimelate aminotransferase, chloroplastic; ADP-ribosylation factor GTPase-activating protein AGD2	Arabidopsis thaliana	GO:0006553~lysine metabolic process,GO:0006952~defense response,GO:0006955~immune response,GO:0007242~intracellular signaling cascade,GO:0008652~cellular amino acid biosynthetic process,GO:0009066~aspartate family amino acid metabolic process,GO:0009067~aspartate family amino acid biosynthetic process,GO:0009085~lysine biosynthetic process,GO:0009089~lysine biosynthetic process via diaminopimelat…
Q84UV0	Linalool synthase, chloroplastic	Arabidopsis thaliana	GO:0006720~isoprenoid metabolic process,GO:0008299~isoprenoid biosynthetic process,GO:0008610~lipid biosynthetic process,GO:0042214~terpene metabolic process,GO:0043692~monoterpene metabolic process,GO:0043693~monoterpene biosynthetic process,GO:0046246~terpene biosynthetic process,
Q06327	Lipoxygenase 1	Arabidopsis thaliana	GO:0006631~fatty acid metabolic process,GO:0006633~fatty acid biosynthetic process,GO:0006952~defense response,GO:0006955~immune response,GO:0008610~lipid biosynthetic process,GO:0009611~response to wounding,GO:0009617~response to bacterium,GO:0009694~jasmonic acid metabolic process,GO:0009695~jasmonic acid biosynthetic process,GO:0009719~response to endogenous stimulus,GO:0009725~response to hor…
Q39043	Luminal-binding protein 2	Arabidopsis thaliana	GO:0006457~protein folding,GO:0009266~response to temperature stimulus,GO:0009408~response to heat,GO:0009628~response to abiotic stimulus,GO:0010035~response to inorganic substance,GO:0010038~response to metal ion,GO:0033554~cellular response to stress,GO:0034976~response to endoplasmic reticulum stress,GO:0046686~response to cadmium ion,
Q7XJE6	Metacaspase-1	Arabidopsis thaliana	GO:0006508~proteolysis,GO:0006917~induction of apoptosis,GO:0010941~regulation of cell death,GO:0010942~positive regulation of cell death,GO:0012502~induction of programmed cell death,GO:0042981~regulation of apoptosis,GO:0043065~positive regulation of apoptosis,GO:0043067~regulation of programmed cell death,GO:0043068~positive regulation of programmed cell death,
Q9SAH8	Metal transporter Nramp1	Arabidopsis thaliana	GO:0000041~transition metal ion transport,GO:0006811~ion transport,GO:0006812~cation transport,GO:0006826~iron ion transport,GO:0006828~manganese ion transport,GO:0006873~cellular ion homeostasis,GO:0006875~cellular metal ion homeostasis,GO:0015674~di-, tri-valent inorganic cation transport,GO:0015691~cadmium ion transport,GO:0015692~lead ion transport,GO:0019725~cellular homeostasis,GO:0030001~m…
Q9S9N8	Metal transporter Nramp6	Arabidopsis thaliana	GO:0000041~transition metal ion transport,GO:0006811~ion transport,GO:0006812~cation transport,GO:0006826~iron ion transport,GO:0006873~cellular ion homeostasis,GO:0006875~cellular metal ion homeostasis,GO:0015674~di-, tri-valent inorganic cation transport,GO:0019725~cellular homeostasis,GO:0030001~metal ion transport,GO:0030003~cellular cation homeostasis,GO:0042592~homeostatic process,GO:004887…
Q6R3K9	Metal-nicotianamine transporter YSL2	Arabidopsis thaliana	GO:0000041~transition metal ion transport,GO:0006811~ion transport,GO:0006812~cation transport,GO:0006826~iron ion transport,GO:0006857~oligopeptide transport,GO:0010035~response to inorganic substance,GO:0010038~response to metal ion,GO:0010039~response to iron ion,GO:0010043~response to zinc ion,GO:0015674~di-, tri-valent inorganic cation transport,GO:0015833~peptide transport,GO:0030001~metal …
Q2EF88	Metal-nicotianamine transporter YSL3	Arabidopsis thaliana	GO:0000041~transition metal ion transport,GO:0006811~ion transport,GO:0006812~cation transport,GO:0006826~iron ion transport,GO:0006857~oligopeptide transport,GO:0009624~response to nematode,GO:0015674~di-, tri-valent inorganic cation transport,GO:0015833~peptide transport,GO:0030001~metal ion transport,
Q93XM7	Mitochondrial carnitine/acylcarnitine carrier-like protein	Arabidopsis thaliana	GO:0006839~mitochondrial transport,GO:0006865~amino acid transport,GO:0015822~ornithine transport,GO:0015837~amine transport,GO:0015849~organic acid transport,GO:0046907~intracellular transport,GO:0046942~carboxylic acid transport,
Q42191	Mitochondrial inner membrane protein OXA1	Arabidopsis thaliana	GO:0006461~protein complex assembly,GO:0006605~protein targeting,GO:0006612~protein targeting to membrane,GO:0006626~protein targeting to mitochondrion,GO:0006839~mitochondrial transport,GO:0006886~intracellular protein transport,GO:0007005~mitochondrion organization,GO:0007006~mitochondrial membrane organization,GO:0007007~inner mitochondrial membrane organization,GO:0008104~protein localization…
Q8W4J2	Mitogen-activated protein kinase 16	Arabidopsis thaliana	GO:0006468~protein amino acid phosphorylation,GO:0006793~phosphorus metabolic process,GO:0006796~phosphate metabolic process,GO:0016310~phosphorylation,
Q9SJG9	Mitogen-activated protein kinase 20	Arabidopsis thaliana	GO:0006468~protein amino acid phosphorylation,GO:0006793~phosphorus metabolic process,GO:0006796~phosphate metabolic process,GO:0016310~phosphorylation,
Q0WVS7	Mitogen-activated protein kinase 3	Arabidopsis thaliana	GO:0000161~MAPKKK cascade involved in osmosensory signaling pathway,GO:0000165~MAPKKK cascade,GO:0000169~activation of MAPK activity involved in osmosensory signaling pathway,GO:0000187~activation of MAPK activity,GO:0003006~reproductive developmental process,GO:0006468~protein amino acid phosphorylation,GO:0006790~sulfur metabolic process,GO:0006793~phosphorus metabolic process,GO:0006796~phosph…
Q39024	Mitogen-activated protein kinase 4	Arabidopsis thaliana	GO:0006468~protein amino acid phosphorylation,GO:0006793~phosphorus metabolic process,GO:0006796~phosphate metabolic process,GO:0006952~defense response,GO:0006955~immune response,GO:0006970~response to osmotic stress,GO:0006971~hypotonic response,GO:0006972~hyperosmotic response,GO:0007242~intracellular signaling cascade,GO:0009266~response to temperature stimulus,GO:0009409~response to cold,GO:…
Q39026	Mitogen-activated protein kinase 6	Arabidopsis thaliana	GO:0000302~response to reactive oxygen species,GO:0002218~activation of innate immune response,GO:0002253~activation of immune response,GO:0002684~positive regulation of immune system process,GO:0003006~reproductive developmental process,GO:0006468~protein amino acid phosphorylation,GO:0006790~sulfur metabolic process,GO:0006793~phosphorus metabolic process,GO:0006796~phosphate metabolic process,…
Q9LV37	Mitogen-activated protein kinase 9	Arabidopsis thaliana	GO:0006468~protein amino acid phosphorylation,GO:0006793~phosphorus metabolic process,GO:0006796~phosphate metabolic process,GO:0016310~phosphorylation,
Q8H0Y0	NEDD8-like protein RUB1; 40S ribosomal protein S27a-1; 40S ribosomal protein S27a-2; 40S ribosomal protein S27a-3; Ubiquitin	Arabidopsis thaliana	GO:0006412~translation,GO:0006508~proteolysis,GO:0006511~ubiquitin-dependent protein catabolic process,GO:0009057~macromolecule catabolic process,GO:0009314~response to radiation,GO:0009411~response to UV,GO:0009416~response to light stimulus,GO:0009628~response to abiotic stimulus,GO:0009719~response to endogenous stimulus,GO:0009725~response to hormone stimulus,GO:0009733~response to auxin stim…
Q8H0Y0	NEDD8-like protein RUB1; 40S ribosomal protein S27a-1; 40S ribosomal protein S27a-3; Ubiquitin	Arabidopsis thaliana	GO:0006412~translation,GO:0006508~proteolysis,GO:0006511~ubiquitin-dependent protein catabolic process,GO:0007568~aging,GO:0009057~macromolecule catabolic process,GO:0009314~response to radiation,GO:0009411~response to UV,GO:0009416~response to light stimulus,GO:0009628~response to abiotic stimulus,GO:0009719~response to endogenous stimulus,GO:0009725~response to hormone stimulus,GO:0009733~respo…
Q8H0Y0	NEDD8-like protein RUB1; 40S ribosomal protein S27a-1; 40S ribosomal protein S27a-3; Ubiquitin	Arabidopsis thaliana	GO:0006412~translation,GO:0006508~proteolysis,GO:0006511~ubiquitin-dependent protein catabolic process,GO:0009057~macromolecule catabolic process,GO:0009314~response to radiation,GO:0009411~response to UV,GO:0009416~response to light stimulus,GO:0009628~response to abiotic stimulus,GO:0009719~response to endogenous stimulus,GO:0009725~response to hormone stimulus,GO:0009733~response to auxin stim…
Q8H0Y0	NEDD8-like protein RUB1; 40S ribosomal protein S27a-1; 40S ribosomal protein S27a-3; Ubiquitin	Arabidopsis thaliana	GO:0006412~translation,GO:0006508~proteolysis,GO:0006511~ubiquitin-dependent protein catabolic process,GO:0009057~macromolecule catabolic process,GO:0009314~response to radiation,GO:0009411~response to UV,GO:0009416~response to light stimulus,GO:0009628~response to abiotic stimulus,GO:0009719~response to endogenous stimulus,GO:0009725~response to hormone stimulus,GO:0009733~response to auxin stim…
Q8H0Y0	NEDD8-like protein RUB1; 40S ribosomal protein S27a-1; 40S ribosomal protein S27a-3; Ubiquitin	Arabidopsis thaliana	GO:0006412~translation,GO:0006508~proteolysis,GO:0006511~ubiquitin-dependent protein catabolic process,GO:0009057~macromolecule catabolic process,GO:0009314~response to radiation,GO:0009411~response to UV,GO:0009416~response to light stimulus,GO:0009628~response to abiotic stimulus,GO:0009719~response to endogenous stimulus,GO:0009725~response to hormone stimulus,GO:0009733~response to auxin stim…
Q8H0Y0	NEDD8-like protein RUB1; 40S ribosomal protein S27a-1; 40S ribosomal protein S27a-3; Ubiquitin	Arabidopsis thaliana	GO:0006412~translation,GO:0006508~proteolysis,GO:0006511~ubiquitin-dependent protein catabolic process,GO:0009057~macromolecule catabolic process,GO:0009314~response to radiation,GO:0009411~response to UV,GO:0009416~response to light stimulus,GO:0009628~response to abiotic stimulus,GO:0009719~response to endogenous stimulus,GO:0009725~response to hormone stimulus,GO:0009733~response to auxin stim…
Q8H0Y0	NEDD8-like protein RUB1; 40S ribosomal protein S27a-1; 40S ribosomal protein S27a-3; Ubiquitin	Arabidopsis thaliana	GO:0006412~translation,GO:0006508~proteolysis,GO:0006511~ubiquitin-dependent protein catabolic process,GO:0009057~macromolecule catabolic process,GO:0009314~response to radiation,GO:0009411~response to UV,GO:0009416~response to light stimulus,GO:0009628~response to abiotic stimulus,GO:0009719~response to endogenous stimulus,GO:0009725~response to hormone stimulus,GO:0009733~response to auxin stim…
Q8H0Y0	NEDD8-like protein RUB1; 40S ribosomal protein S27a-1; 40S ribosomal protein S27a-3; Ubiquitin	Arabidopsis thaliana	GO:0006412~translation,GO:0006508~proteolysis,GO:0006511~ubiquitin-dependent protein catabolic process,GO:0009057~macromolecule catabolic process,GO:0009314~response to radiation,GO:0009411~response to UV,GO:0009416~response to light stimulus,GO:0009628~response to abiotic stimulus,GO:0009719~response to endogenous stimulus,GO:0009725~response to hormone stimulus,GO:0009733~response to auxin stim…
Q8H0Y0	NEDD8-like protein RUB1; 40S ribosomal protein S27a-1; 40S ribosomal protein S27a-3; Ubiquitin	Arabidopsis thaliana	GO:0006412~translation,GO:0006508~proteolysis,GO:0006511~ubiquitin-dependent protein catabolic process,GO:0009057~macromolecule catabolic process,GO:0009314~response to radiation,GO:0009411~response to UV,GO:0009416~response to light stimulus,GO:0009628~response to abiotic stimulus,GO:0009719~response to endogenous stimulus,GO:0009725~response to hormone stimulus,GO:0009733~response to auxin stim…
Q8H0Y0	NEDD8-like protein RUB1; 60S ribosomal protein L40; 40S ribosomal protein S27a-1; 40S ribosomal protein S27a-3; Ubiquitin	Arabidopsis thaliana	GO:0003006~reproductive developmental process,GO:0006412~translation,GO:0006508~proteolysis,GO:0006511~ubiquitin-dependent protein catabolic process,GO:0009057~macromolecule catabolic process,GO:0009314~response to radiation,GO:0009411~response to UV,GO:0009416~response to light stimulus,GO:0009628~response to abiotic stimulus,GO:0009719~response to endogenous stimulus,GO:0009725~response to horm…
Q8H0Y0	NEDD8-like protein RUB1; 60S ribosomal protein L40; 40S ribosomal protein S27a-1; 40S ribosomal protein S27a-3; Ubiquitin	Arabidopsis thaliana	GO:0006412~translation,GO:0006508~proteolysis,GO:0006511~ubiquitin-dependent protein catabolic process,GO:0009057~macromolecule catabolic process,GO:0009314~response to radiation,GO:0009411~response to UV,GO:0009416~response to light stimulus,GO:0009628~response to abiotic stimulus,GO:0009719~response to endogenous stimulus,GO:0009725~response to hormone stimulus,GO:0009733~response to auxin stim…
Q8H0Y0	NEDD8-like protein RUB2; NEDD8-like protein RUB1; 40S ribosomal protein S27a-1; 40S ribosomal protein S27a-3; Ubiquitin	Arabidopsis thaliana	GO:0006412~translation,GO:0006508~proteolysis,GO:0006511~ubiquitin-dependent protein catabolic process,GO:0009057~macromolecule catabolic process,GO:0009314~response to radiation,GO:0009411~response to UV,GO:0009416~response to light stimulus,GO:0009628~response to abiotic stimulus,GO:0009719~response to endogenous stimulus,GO:0009725~response to hormone stimulus,GO:0009733~response to auxin stim…
Q9C7F5, A8MS55	Nuclear transport factor 2	Arabidopsis thaliana	GO:0006605~protein targeting,GO:0006606~protein import into nucleus,GO:0006886~intracellular protein transport,GO:0006913~nucleocytoplasmic transport,GO:0008104~protein localization,GO:0015031~protein transport,GO:0017038~protein import,GO:0033365~protein localization in organelle,GO:0034504~protein localization in nucleus,GO:0034613~cellular protein localization,GO:0045184~establishment of prote…
Q9FG72	Oligopeptide transporter 1	Arabidopsis thaliana	GO:0006857~oligopeptide transport,GO:0008104~protein localization,GO:0015031~protein transport,GO:0015833~peptide transport,GO:0045184~establishment of protein localization,
Q0WUW4	Oligopeptide transporter 4	Arabidopsis thaliana	GO:0006857~oligopeptide transport,GO:0008104~protein localization,GO:0015031~protein transport,GO:0015833~peptide transport,GO:0045184~establishment of protein localization,
O82485	Oligopeptide transporter 7	Arabidopsis thaliana	GO:0006857~oligopeptide transport,GO:0008104~protein localization,GO:0015031~protein transport,GO:0015833~peptide transport,GO:0045184~establishment of protein localization,
P50700	Osmotin-like protein OSM34	Arabidopsis thaliana	GO:0006952~defense response,GO:0006955~immune response,GO:0006970~response to osmotic stress,GO:0009617~response to bacterium,GO:0009628~response to abiotic stimulus,GO:0009651~response to salt stress,GO:0009814~defense response, incompatible interaction,GO:0009816~defense response to bacterium, incompatible interaction,GO:0042742~defense response to bacterium,GO:0045087~innate immune response,
P33154	Pathogenesis-related protein 1	Arabidopsis thaliana	GO:0006952~defense response,GO:0006955~immune response,GO:0007584~response to nutrient,GO:0009627~systemic acquired resistance,GO:0009814~defense response, incompatible interaction,GO:0009991~response to extracellular stimulus,GO:0010266~response to vitamin B1,GO:0031667~response to nutrient levels,GO:0033273~response to vitamin,GO:0045087~innate immune response,
Q3E6Q1	Pentatricopeptide repeat-containing protein At1g11290	Arabidopsis thaliana	GO:0009451~RNA modification,GO:0016071~mRNA metabolic process,GO:0016556~mRNA modification,
Q9SAK0	Pentatricopeptide repeat-containing protein At1g79490, mitochondrial	Arabidopsis thaliana	GO:0003006~reproductive developmental process,GO:0009791~post-embryonic development,GO:0009793~embryonic development ending in seed dormancy,GO:0010154~fruit development,GO:0048316~seed development,GO:0048608~reproductive structure development,
Q9SF38	Pentatricopeptide repeat-containing protein At3g09650, chloroplastic	Arabidopsis thaliana	GO:0006396~RNA processing,GO:0006397~mRNA processing,GO:0016071~mRNA metabolic process,
Q9STF3	Pentatricopeptide repeat-containing protein At3g46790, chloroplastic	Arabidopsis thaliana	GO:0006396~RNA processing,GO:0006397~mRNA processing,GO:0016071~mRNA metabolic process,GO:0031425~chloroplast RNA processing,GO:0031426~polycistronic mRNA processing,
Q5G1T1	Pentatricopeptide repeat-containing protein At3g49170, chloroplastic	Arabidopsis thaliana	GO:0003006~reproductive developmental process,GO:0009791~post-embryonic development,GO:0009793~embryonic development ending in seed dormancy,GO:0010154~fruit development,GO:0048316~seed development,GO:0048608~reproductive structure development,
Q9LFF1	Pentatricopeptide repeat-containing protein At3g53700, chloroplastic	Arabidopsis thaliana	GO:0003006~reproductive developmental process,GO:0009791~post-embryonic development,GO:0009793~embryonic development ending in seed dormancy,GO:0010154~fruit development,GO:0048316~seed development,GO:0048608~reproductive structure development,
Q9SN39	Pentatricopeptide repeat-containing protein At4g18750, chloroplastic	Arabidopsis thaliana	GO:0003002~regionalization,GO:0007389~pattern specification process,GO:0010051~xylem and phloem pattern formation,GO:0010087~phloem or xylem histogenesis,GO:0010305~leaf vascular tissue pattern formation,GO:0010588~cotyledon vascular tissue pattern formation,GO:0022621~shoot system development,GO:0048366~leaf development,GO:0048367~shoot development,GO:0048827~phyllome development,
O49436	Pentatricopeptide repeat-containing protein At4g20090	Arabidopsis thaliana	GO:0003006~reproductive developmental process,GO:0009791~post-embryonic development,GO:0009793~embryonic development ending in seed dormancy,GO:0010154~fruit development,GO:0048316~seed development,GO:0048608~reproductive structure development,
O65567	Pentatricopeptide repeat-containing protein At4g30825, chloroplastic	Arabidopsis thaliana	GO:0007049~cell cycle,
Q9FIX3	Pentatricopeptide repeat-containing protein At5g39710	Arabidopsis thaliana	GO:0003006~reproductive developmental process,GO:0009791~post-embryonic development,GO:0009793~embryonic development ending in seed dormancy,GO:0010154~fruit development,GO:0048316~seed development,GO:0048608~reproductive structure development,
Q9FM64	Pentatricopeptide repeat-containing protein At5g55740, chloroplastic	Arabidopsis thaliana	GO:0009451~RNA modification,GO:0016071~mRNA metabolic process,GO:0016556~mRNA modification,
P46032	Peptide transporter PTR2	Arabidopsis thaliana	GO:0006857~oligopeptide transport,GO:0008104~protein localization,GO:0015031~protein transport,GO:0015833~peptide transport,GO:0042938~dipeptide transport,GO:0042939~tripeptide transport,GO:0045184~establishment of protein localization,
Q9FNL7	Peptide transporter PTR3-A	Arabidopsis thaliana	GO:0001101~response to acid,GO:0006857~oligopeptide transport,GO:0006952~defense response,GO:0006970~response to osmotic stress,GO:0006972~hyperosmotic response,GO:0009611~response to wounding,GO:0009617~response to bacterium,GO:0009628~response to abiotic stimulus,GO:0009651~response to salt stress,GO:0009719~response to endogenous stimulus,GO:0009725~response to hormone stimulus,GO:0009737~resp…
Q9LFB8	Peptide transporter PTR5	Arabidopsis thaliana	GO:0000902~cell morphogenesis,GO:0000904~cell morphogenesis involved in differentiation,GO:0003006~reproductive developmental process,GO:0006857~oligopeptide transport,GO:0008104~protein localization,GO:0008361~regulation of cell size,GO:0009826~unidimensional cell growth,GO:0009856~pollination,GO:0009860~pollen tube growth,GO:0009932~cell tip growth,GO:0015031~protein transport,GO:0015833~peptid…
O80822	Peroxidase 25	Arabidopsis thaliana	GO:0000302~response to reactive oxygen species,GO:0006800~oxygen and reactive oxygen species metabolic process,GO:0006979~response to oxidative stress,GO:0010035~response to inorganic substance,GO:0033554~cellular response to stress,GO:0034599~cellular response to oxidative stress,GO:0034614~cellular response to reactive oxygen species,GO:0042542~response to hydrogen peroxide,GO:0042743~hydrogen …
Q43735	Peroxidase 27	Arabidopsis thaliana	GO:0000302~response to reactive oxygen species,GO:0006800~oxygen and reactive oxygen species metabolic process,GO:0006979~response to oxidative stress,GO:0010035~response to inorganic substance,GO:0033554~cellular response to stress,GO:0034599~cellular response to oxidative stress,GO:0034614~cellular response to reactive oxygen species,GO:0042542~response to hydrogen peroxide,GO:0042743~hydrogen …
Q9LSY7	Peroxidase 30	Arabidopsis thaliana	GO:0000302~response to reactive oxygen species,GO:0006800~oxygen and reactive oxygen species metabolic process,GO:0006979~response to oxidative stress,GO:0010035~response to inorganic substance,GO:0033554~cellular response to stress,GO:0034599~cellular response to oxidative stress,GO:0034614~cellular response to reactive oxygen species,GO:0042542~response to hydrogen peroxide,GO:0042743~hydrogen …
Q9SZH2	Peroxidase 43	Arabidopsis thaliana	GO:0000302~response to reactive oxygen species,GO:0006800~oxygen and reactive oxygen species metabolic process,GO:0006979~response to oxidative stress,GO:0010035~response to inorganic substance,GO:0033554~cellular response to stress,GO:0034599~cellular response to oxidative stress,GO:0034614~cellular response to reactive oxygen species,GO:0042542~response to hydrogen peroxide,GO:0042743~hydrogen …
Q9FLC0	Peroxidase 52	Arabidopsis thaliana	GO:0000302~response to reactive oxygen species,GO:0006800~oxygen and reactive oxygen species metabolic process,GO:0006979~response to oxidative stress,GO:0010035~response to inorganic substance,GO:0033554~cellular response to stress,GO:0034599~cellular response to oxidative stress,GO:0034614~cellular response to reactive oxygen species,GO:0042542~response to hydrogen peroxide,GO:0042743~hydrogen …
Q0WR91	Peroxidase 56	Arabidopsis thaliana	GO:0000302~response to reactive oxygen species,GO:0006800~oxygen and reactive oxygen species metabolic process,GO:0006979~response to oxidative stress,GO:0010035~response to inorganic substance,GO:0033554~cellular response to stress,GO:0034599~cellular response to oxidative stress,GO:0034614~cellular response to reactive oxygen species,GO:0042542~response to hydrogen peroxide,GO:0042743~hydrogen …
Q9SCY0	Phosphoglucomutase, chloroplastic	Arabidopsis thaliana	GO:0000271~polysaccharide biosynthetic process,GO:0005976~polysaccharide metabolic process,GO:0005982~starch metabolic process,GO:0005996~monosaccharide metabolic process,GO:0006006~glucose metabolic process,GO:0006007~glucose catabolic process,GO:0006073~cellular glucan metabolic process,GO:0006091~generation of precursor metabolites and energy,GO:0006096~glycolysis,GO:0009250~glucan biosyntheti…
Q8GV43	Phosphoinositide phospholipase C 6	Arabidopsis thaliana	GO:0007242~intracellular signaling cascade,GO:0016042~lipid catabolic process,
Q9LY51	Phosphoinositide phospholipase C 7	Arabidopsis thaliana	GO:0007242~intracellular signaling cascade,GO:0016042~lipid catabolic process,
Q0WV84	Phospholipase D alpha 1	Arabidopsis thaliana	GO:0000160~two-component signal transduction system (phosphorelay),GO:0006575~cellular amino acid derivative metabolic process,GO:0006576~biogenic amine metabolic process,GO:0006631~fatty acid metabolic process,GO:0006644~phospholipid metabolic process,GO:0006650~glycerophospholipid metabolic process,GO:0007242~intracellular signaling cascade,GO:0009719~response to endogenous stimulus,GO:0009723~…
P93733	Phospholipase D beta 1	Arabidopsis thaliana	GO:0006575~cellular amino acid derivative metabolic process,GO:0006576~biogenic amine metabolic process,GO:0006644~phospholipid metabolic process,GO:0006650~glycerophospholipid metabolic process,GO:0006952~defense response,GO:0006955~immune response,GO:0009617~response to bacterium,GO:0009814~defense response, incompatible interaction,GO:0009816~defense response to bacterium, incompatible interac…
P98204	Phospholipid-transporting ATPase 1	Arabidopsis thaliana	GO:0006163~purine nucleotide metabolic process,GO:0006164~purine nucleotide biosynthetic process,GO:0006754~ATP biosynthetic process,GO:0006869~lipid transport,GO:0009141~nucleoside triphosphate metabolic process,GO:0009142~nucleoside triphosphate biosynthetic process,GO:0009144~purine nucleoside triphosphate metabolic process,GO:0009145~purine nucleoside triphosphate biosynthetic process,GO:0009…
Q9XIE6	Phospholipid-transporting ATPase 3	Arabidopsis thaliana	GO:0006163~purine nucleotide metabolic process,GO:0006164~purine nucleotide biosynthetic process,GO:0006754~ATP biosynthetic process,GO:0006869~lipid transport,GO:0006900~membrane budding,GO:0009141~nucleoside triphosphate metabolic process,GO:0009142~nucleoside triphosphate biosynthetic process,GO:0009144~purine nucleoside triphosphate metabolic process,GO:0009145~purine nucleoside triphosphate …
P56766	Photosystem I P700 chlorophyll a apoprotein A1	Arabidopsis thaliana	GO:0006091~generation of precursor metabolites and energy,GO:0015979~photosynthesis,GO:0018298~protein-chromophore linkage,GO:0022900~electron transport chain,GO:0055114~oxidation reduction,
P56767	Photosystem I P700 chlorophyll a apoprotein A2	Arabidopsis thaliana	GO:0006091~generation of precursor metabolites and energy,GO:0015979~photosynthesis,GO:0018298~protein-chromophore linkage,GO:0022900~electron transport chain,GO:0055114~oxidation reduction,
O48963	Phototropin-1	Arabidopsis thaliana	GO:0000160~two-component signal transduction system (phosphorelay),GO:0006355~regulation of transcription, DNA-dependent,GO:0006468~protein amino acid phosphorylation,GO:0006793~phosphorus metabolic process,GO:0006796~phosphate metabolic process,GO:0009314~response to radiation,GO:0009416~response to light stimulus,GO:0009606~tropism,GO:0009628~response to abiotic stimulus,GO:0009637~response to …
P93025	Phototropin-2	Arabidopsis thaliana	GO:0000160~two-component signal transduction system (phosphorelay),GO:0006355~regulation of transcription, DNA-dependent,GO:0006468~protein amino acid phosphorylation,GO:0006793~phosphorus metabolic process,GO:0006796~phosphate metabolic process,GO:0009314~response to radiation,GO:0009416~response to light stimulus,GO:0009606~tropism,GO:0009628~response to abiotic stimulus,GO:0009637~response to …
P14712	Phytochrome A	Arabidopsis thaliana	GO:0006350~transcription,GO:0006355~regulation of transcription, DNA-dependent,GO:0006468~protein amino acid phosphorylation,GO:0006793~phosphorus metabolic process,GO:0006796~phosphate metabolic process,GO:0007242~intracellular signaling cascade,GO:0007602~phototransduction,GO:0009314~response to radiation,GO:0009416~response to light stimulus,GO:0009581~detection of external stimulus,GO:0009582…
C0LGJ8	Phytosulfokine receptor 1	Arabidopsis thaliana	GO:0006468~protein amino acid phosphorylation,GO:0006793~phosphorus metabolic process,GO:0006796~phosphate metabolic process,GO:0007166~cell surface receptor linked signal transduction,GO:0007167~enzyme linked receptor protein signaling pathway,GO:0007169~transmembrane receptor protein tyrosine kinase signaling pathway,GO:0009611~response to wounding,GO:0016310~phosphorylation,
Q9ZP54	Poly [ADP-ribose] polymerase 1	Arabidopsis thaliana	GO:0006259~DNA metabolic process,GO:0006281~DNA repair,GO:0006471~protein amino acid ADP-ribosylation,GO:0006974~response to DNA damage stimulus,GO:0006979~response to oxidative stress,GO:0009628~response to abiotic stimulus,GO:0009719~response to endogenous stimulus,GO:0009725~response to hormone stimulus,GO:0009737~response to abscisic acid stimulus,GO:0010033~response to organic substance,GO:0…
Q9FK91	Poly [ADP-ribose] polymerase 3	Arabidopsis thaliana	GO:0006471~protein amino acid ADP-ribosylation,
P42731	Polyadenylate-binding protein 2	Arabidopsis thaliana	GO:0006412~translation,GO:0006413~translational initiation,GO:0006970~response to osmotic stress,GO:0009628~response to abiotic stimulus,GO:0009651~response to salt stress,
Q8L6Y4	Polycomb group protein EMBRYONIC FLOWER 2	Arabidopsis thaliana	GO:0003006~reproductive developmental process,GO:0006349~genetic imprinting,GO:0006350~transcription,GO:0009791~post-embryonic development,GO:0009908~flower development,GO:0009909~regulation of flower development,GO:0009910~negative regulation of flower development,GO:0040029~regulation of gene expression, epigenetic,GO:0045449~regulation of transcription,GO:0048580~regulation of post-embryonic d…
Q9M5J9	Polygalacturonase inhibitor 1	Arabidopsis thaliana	GO:0006952~defense response,
Q8VZ80	Polyol transporter 5	Arabidopsis thaliana	GO:0008643~carbohydrate transport,GO:0055085~transmembrane transport,
A8MR27	Polypyrimidine tract-binding protein homolog 3	Arabidopsis thaliana	GO:0006396~RNA processing,GO:0006397~mRNA processing,GO:0008380~RNA splicing,GO:0016071~mRNA metabolic process,
B9DI19	Potassium channel AKT1	Arabidopsis thaliana	GO:0006811~ion transport,GO:0006812~cation transport,GO:0006813~potassium ion transport,GO:0006970~response to osmotic stress,GO:0007398~ectoderm development,GO:0008361~regulation of cell size,GO:0008544~epidermis development,GO:0009628~response to abiotic stimulus,GO:0009651~response to salt stress,GO:0009913~epidermal cell differentiation,GO:0010015~root morphogenesis,GO:0010053~root epidermal …
Q38898	Potassium channel AKT2/3	Arabidopsis thaliana	GO:0006811~ion transport,GO:0006812~cation transport,GO:0006813~potassium ion transport,GO:0006873~cellular ion homeostasis,GO:0009719~response to endogenous stimulus,GO:0009725~response to hormone stimulus,GO:0009737~response to abscisic acid stimulus,GO:0010033~response to organic substance,GO:0015672~monovalent inorganic cation transport,GO:0019725~cellular homeostasis,GO:0030001~metal ion tra…
Q67YG3	Potassium channel KAT1	Arabidopsis thaliana	GO:0006811~ion transport,GO:0006812~cation transport,GO:0006813~potassium ion transport,GO:0015672~monovalent inorganic cation transport,GO:0030001~metal ion transport,
Q0WUH1	Potassium transporter 11	Arabidopsis thaliana	GO:0006811~ion transport,GO:0006812~cation transport,GO:0006813~potassium ion transport,GO:0009555~pollen development,GO:0015672~monovalent inorganic cation transport,GO:0030001~metal ion transport,GO:0048229~gametophyte development,
O22881	Potassium transporter 2	Arabidopsis thaliana	GO:0006811~ion transport,GO:0006812~cation transport,GO:0006813~potassium ion transport,GO:0015672~monovalent inorganic cation transport,GO:0030001~metal ion transport,
Q9LD18	Potassium transporter 4	Arabidopsis thaliana	GO:0006811~ion transport,GO:0006812~cation transport,GO:0006813~potassium ion transport,GO:0015672~monovalent inorganic cation transport,GO:0030001~metal ion transport,
Q53XI1	Potassium transporter 5	Arabidopsis thaliana	GO:0006811~ion transport,GO:0006812~cation transport,GO:0006813~potassium ion transport,GO:0015672~monovalent inorganic cation transport,GO:0030001~metal ion transport,
Q8W4I4	Potassium transporter 6	Arabidopsis thaliana	GO:0006811~ion transport,GO:0006812~cation transport,GO:0006813~potassium ion transport,GO:0015672~monovalent inorganic cation transport,GO:0030001~metal ion transport,
Q9FY75	Potassium transporter 7	Arabidopsis thaliana	GO:0006811~ion transport,GO:0006812~cation transport,GO:0006813~potassium ion transport,GO:0015672~monovalent inorganic cation transport,GO:0030001~metal ion transport,
Q9M7J9	Potassium transporter 8	Arabidopsis thaliana	GO:0006811~ion transport,GO:0006812~cation transport,GO:0006813~potassium ion transport,GO:0015672~monovalent inorganic cation transport,GO:0030001~metal ion transport,
Q8GSA7	Pre-mRNA-splicing factor SF2; Calmodulin-binding transcription activator 3	Arabidopsis thaliana	GO:0006350~transcription,GO:0006396~RNA processing,GO:0006397~mRNA processing,GO:0008380~RNA splicing,GO:0016071~mRNA metabolic process,GO:0045449~regulation of transcription,
Q8L4Y2	Probable 1-acyl-sn-glycerol-3-phosphate acyltransferase 4	Arabidopsis thaliana	GO:0006644~phospholipid metabolic process,GO:0008610~lipid biosynthetic process,GO:0008654~phospholipid biosynthetic process,GO:0019637~organophosphate metabolic process,
Q9LHN4	Probable 1-acyl-sn-glycerol-3-phosphate acyltransferase 5	Arabidopsis thaliana	GO:0006644~phospholipid metabolic process,GO:0008610~lipid biosynthetic process,GO:0008654~phospholipid biosynthetic process,GO:0019637~organophosphate metabolic process,
Q8L7A4	Probable ADP-ribosylation factor GTPase-activating protein AGD11	Arabidopsis thaliana	GO:0032012~regulation of ARF protein signal transduction,GO:0032312~regulation of ARF GTPase activity,GO:0032318~regulation of Ras GTPase activity,GO:0043087~regulation of GTPase activity,GO:0046578~regulation of Ras protein signal transduction,GO:0051056~regulation of small GTPase mediated signal transduction,GO:0051336~regulation of hydrolase activity,
Q9SQV1	Probable DEAD-box ATP-dependent RNA helicase 40	Arabidopsis thaliana	GO:0000184~nuclear-transcribed mRNA catabolic process, nonsense-mediated decay,GO:0000956~nuclear-transcribed mRNA catabolic process,GO:0006364~rRNA processing,GO:0006396~RNA processing,GO:0006401~RNA catabolic process,GO:0006402~mRNA catabolic process,GO:0009057~macromolecule catabolic process,GO:0016071~mRNA metabolic process,GO:0016072~rRNA metabolic process,GO:0022613~ribonucleoprotein comple…
Q8L829	Probable E3 ubiquitin-protein ligase ARI5	Arabidopsis thaliana	GO:0006508~proteolysis,GO:0009057~macromolecule catabolic process,GO:0019941~modification-dependent protein catabolic process,GO:0030163~protein catabolic process,GO:0043632~modification-dependent macromolecule catabolic process,GO:0044257~cellular protein catabolic process,GO:0044265~cellular macromolecule catabolic process,GO:0051603~proteolysis involved in cellular protein catabolic process,
Q84RR0	Probable E3 ubiquitin-protein ligase ARI7	Arabidopsis thaliana	GO:0006508~proteolysis,GO:0009057~macromolecule catabolic process,GO:0019941~modification-dependent protein catabolic process,GO:0030163~protein catabolic process,GO:0043632~modification-dependent macromolecule catabolic process,GO:0044257~cellular protein catabolic process,GO:0044265~cellular macromolecule catabolic process,GO:0051603~proteolysis involved in cellular protein catabolic process,
Q8W468	Probable E3 ubiquitin-protein ligase ARI8	Arabidopsis thaliana	GO:0006508~proteolysis,GO:0009057~macromolecule catabolic process,GO:0019941~modification-dependent protein catabolic process,GO:0030163~protein catabolic process,GO:0043632~modification-dependent macromolecule catabolic process,GO:0044257~cellular protein catabolic process,GO:0044265~cellular macromolecule catabolic process,GO:0051603~proteolysis involved in cellular protein catabolic process,
Q9LFU5	Probable N(2),N(2)-dimethylguanosine tRNA methyltransferase 1	Arabidopsis thaliana	GO:0006396~RNA processing,GO:0006399~tRNA metabolic process,GO:0008033~tRNA processing,GO:0034470~ncRNA processing,GO:0034660~ncRNA metabolic process,
Q9LF64	Probable RING-H2 finger protein ATL5G	Arabidopsis thaliana	GO:0006508~proteolysis,GO:0009057~macromolecule catabolic process,GO:0019941~modification-dependent protein catabolic process,GO:0030163~protein catabolic process,GO:0043632~modification-dependent macromolecule catabolic process,GO:0044257~cellular protein catabolic process,GO:0044265~cellular macromolecule catabolic process,GO:0051603~proteolysis involved in cellular protein catabolic process,
Q9SV15	Probable WRKY transcription factor 11	Arabidopsis thaliana	GO:0006350~transcription,GO:0006355~regulation of transcription, DNA-dependent,GO:0006952~defense response,GO:0009617~response to bacterium,GO:0009743~response to carbohydrate stimulus,GO:0010033~response to organic substance,GO:0010200~response to chitin,GO:0042742~defense response to bacterium,GO:0045449~regulation of transcription,GO:0051252~regulation of RNA metabolic process,
C0SV39	Probable WRKY transcription factor 40	Arabidopsis thaliana	GO:0002697~regulation of immune effector process,GO:0002831~regulation of response to biotic stimulus,GO:0006350~transcription,GO:0006355~regulation of transcription, DNA-dependent,GO:0006952~defense response,GO:0009611~response to wounding,GO:0009617~response to bacterium,GO:0009620~response to fungus,GO:0009743~response to carbohydrate stimulus,GO:0009751~response to salicylic acid stimulus,GO:…
Q8H0Y8	Probable WRKY transcription factor 41	Arabidopsis thaliana	GO:0006350~transcription,GO:0006355~regulation of transcription, DNA-dependent,GO:0045449~regulation of transcription,GO:0051252~regulation of RNA metabolic process,
Q9SKD9	Probable WRKY transcription factor 46	Arabidopsis thaliana	GO:0006350~transcription,GO:0006355~regulation of transcription, DNA-dependent,GO:0009743~response to carbohydrate stimulus,GO:0010033~response to organic substance,GO:0010200~response to chitin,GO:0045449~regulation of transcription,GO:0051252~regulation of RNA metabolic process,
Q9LY00	Probable WRKY transcription factor 70	Arabidopsis thaliana	GO:0002218~activation of innate immune response,GO:0002253~activation of immune response,GO:0002684~positive regulation of immune system process,GO:0006350~transcription,GO:0006355~regulation of transcription, DNA-dependent,GO:0006952~defense response,GO:0006955~immune response,GO:0007242~intracellular signaling cascade,GO:0009617~response to bacterium,GO:0009620~response to fungus,GO:0009627~sys…
Q9ZV48	Probable alpha,alpha-trehalose-phosphate synthase [UDP-forming] 11	Arabidopsis thaliana	GO:0005984~disaccharide metabolic process,GO:0005991~trehalose metabolic process,GO:0005992~trehalose biosynthetic process,GO:0009311~oligosaccharide metabolic process,GO:0009312~oligosaccharide biosynthetic process,GO:0016051~carbohydrate biosynthetic process,GO:0016137~glycoside metabolic process,GO:0016138~glycoside biosynthetic process,GO:0034637~cellular carbohydrate biosynthetic process,GO:…
Q9LMI0	Probable alpha,alpha-trehalose-phosphate synthase [UDP-forming] 7	Arabidopsis thaliana	GO:0005984~disaccharide metabolic process,GO:0005991~trehalose metabolic process,GO:0005992~trehalose biosynthetic process,GO:0009311~oligosaccharide metabolic process,GO:0009312~oligosaccharide biosynthetic process,GO:0016051~carbohydrate biosynthetic process,GO:0016137~glycoside metabolic process,GO:0016138~glycoside biosynthetic process,GO:0034637~cellular carbohydrate biosynthetic process,GO:…
Q39196	Probable aquaporin PIP1-4	Arabidopsis thaliana	GO:0009414~response to water deprivation,GO:0009415~response to water,GO:0009628~response to abiotic stimulus,
B3H4Y4	Probable beta-1,3-galactosyltransferase 19	Arabidopsis thaliana	GO:0006486~protein amino acid glycosylation,GO:0009100~glycoprotein metabolic process,GO:0009101~glycoprotein biosynthetic process,GO:0043413~biopolymer glycosylation,GO:0070085~glycosylation,
A7XDQ9	Probable beta-1,3-galactosyltransferase 20	Arabidopsis thaliana	GO:0006486~protein amino acid glycosylation,GO:0009100~glycoprotein metabolic process,GO:0009101~glycoprotein biosynthetic process,GO:0043413~biopolymer glycosylation,GO:0070085~glycosylation,
Q9SJA4	Probable cyclic nucleotide-gated ion channel 14	Arabidopsis thaliana	GO:0006811~ion transport,GO:0006812~cation transport,GO:0006813~potassium ion transport,GO:0015672~monovalent inorganic cation transport,GO:0030001~metal ion transport,
Q0WUI2	Probable cyclic nucleotide-gated ion channel 17	Arabidopsis thaliana	GO:0006811~ion transport,GO:0006812~cation transport,GO:0006813~potassium ion transport,GO:0015672~monovalent inorganic cation transport,GO:0030001~metal ion transport,
O82226	Probable cyclic nucleotide-gated ion channel 6	Arabidopsis thaliana	GO:0006811~ion transport,GO:0006812~cation transport,GO:0006813~potassium ion transport,GO:0010035~response to inorganic substance,GO:0010038~response to metal ion,GO:0015672~monovalent inorganic cation transport,GO:0030001~metal ion transport,GO:0046686~response to cadmium ion,
O23138	Probable cytochrome c At1g22840	Arabidopsis thaliana	GO:0006091~generation of precursor metabolites and energy,GO:0008283~cell proliferation,GO:0022900~electron transport chain,GO:0055114~oxidation reduction,
P0C8S1	Probable disease resistance RPP8-like protein 2	Arabidopsis thaliana	GO:0006915~apoptosis,GO:0006952~defense response,GO:0008219~cell death,GO:0012501~programmed cell death,GO:0016265~death,
Q8W474	Probable disease resistance protein At1g58390	Arabidopsis thaliana	GO:0006915~apoptosis,GO:0006952~defense response,GO:0008219~cell death,GO:0012501~programmed cell death,GO:0016265~death,
Q2V4G0	Probable disease resistance protein At1g61180	Arabidopsis thaliana	GO:0006915~apoptosis,GO:0006952~defense response,GO:0008219~cell death,GO:0012501~programmed cell death,GO:0016265~death,
O64790	Probable disease resistance protein At1g61300	Arabidopsis thaliana	GO:0006915~apoptosis,GO:0006952~defense response,GO:0008219~cell death,GO:0012501~programmed cell death,GO:0016265~death,
Q8RXS5	Probable disease resistance protein At5g63020	Arabidopsis thaliana	GO:0006915~apoptosis,GO:0006952~defense response,GO:0008219~cell death,GO:0012501~programmed cell death,GO:0016265~death,
Q9C646	Probable disease resistance protein RXW24L	Arabidopsis thaliana	GO:0006915~apoptosis,GO:0006952~defense response,GO:0008219~cell death,GO:0012501~programmed cell death,GO:0016265~death,
Q9LXX6	Probable exocyst complex component 6	Arabidopsis thaliana	GO:0000902~cell morphogenesis,GO:0000904~cell morphogenesis involved in differentiation,GO:0003006~reproductive developmental process,GO:0006887~exocytosis,GO:0006904~vesicle docking during exocytosis,GO:0008104~protein localization,GO:0008361~regulation of cell size,GO:0009826~unidimensional cell growth,GO:0009846~pollen germination,GO:0009856~pollination,GO:0009860~pollen tube growth,GO:0009932…
Q9FJ62	Probable glycerophosphoryl diester phosphodiesterase 1	Arabidopsis thaliana	GO:0000902~cell morphogenesis,GO:0000904~cell morphogenesis involved in differentiation,GO:0005976~polysaccharide metabolic process,GO:0006071~glycerol metabolic process,GO:0007398~ectoderm development,GO:0008544~epidermis development,GO:0009664~plant-type cell wall organization,GO:0009791~post-embryonic development,GO:0009886~post-embryonic morphogenesis,GO:0009913~epidermal cell differentiation…
Q9SZ11	Probable glycerophosphoryl diester phosphodiesterase 2	Arabidopsis thaliana	GO:0000902~cell morphogenesis,GO:0000904~cell morphogenesis involved in differentiation,GO:0005976~polysaccharide metabolic process,GO:0006071~glycerol metabolic process,GO:0007398~ectoderm development,GO:0008361~regulation of cell size,GO:0008544~epidermis development,GO:0009664~plant-type cell wall organization,GO:0009791~post-embryonic development,GO:0009826~unidimensional cell growth,GO:00098…
B5X571	Probable inactive receptor kinase At1g48480	Arabidopsis thaliana	GO:0006468~protein amino acid phosphorylation,GO:0006793~phosphorus metabolic process,GO:0006796~phosphate metabolic process,GO:0007166~cell surface receptor linked signal transduction,GO:0007167~enzyme linked receptor protein signaling pathway,GO:0007169~transmembrane receptor protein tyrosine kinase signaling pathway,GO:0016310~phosphorylation,
C0LGL2	Probable inactive receptor kinase At2g26730	Arabidopsis thaliana	GO:0006468~protein amino acid phosphorylation,GO:0006793~phosphorus metabolic process,GO:0006796~phosphate metabolic process,GO:0007166~cell surface receptor linked signal transduction,GO:0007167~enzyme linked receptor protein signaling pathway,GO:0007169~transmembrane receptor protein tyrosine kinase signaling pathway,GO:0016310~phosphorylation,
C0LGN3	Probable inactive receptor kinase RLK902	Arabidopsis thaliana	GO:0006468~protein amino acid phosphorylation,GO:0006793~phosphorus metabolic process,GO:0006796~phosphate metabolic process,GO:0007166~cell surface receptor linked signal transduction,GO:0007167~enzyme linked receptor protein signaling pathway,GO:0007169~transmembrane receptor protein tyrosine kinase signaling pathway,GO:0016310~phosphorylation,
Q6R3K6	Probable metal-nicotianamine transporter YSL6	Arabidopsis thaliana	GO:0006857~oligopeptide transport,GO:0015833~peptide transport,
Q9SHY2	Probable metal-nicotianamine transporter YSL7	Arabidopsis thaliana	GO:0006857~oligopeptide transport,GO:0015833~peptide transport,
Q9ZU25	Probable mitochondrial-processing peptidase subunit alpha-1	Arabidopsis thaliana	GO:0006091~generation of precursor metabolites and energy,GO:0006508~proteolysis,GO:0006970~response to osmotic stress,GO:0009628~response to abiotic stimulus,GO:0009651~response to salt stress,GO:0022900~electron transport chain,GO:0055114~oxidation reduction,
O04658	Probable nucleolar protein 5-1	Arabidopsis thaliana	GO:0022613~ribonucleoprotein complex biogenesis,GO:0042254~ribosome biogenesis,
O23482	Probable oligopeptide transporter 3	Arabidopsis thaliana	GO:0006857~oligopeptide transport,GO:0006873~cellular ion homeostasis,GO:0006875~cellular metal ion homeostasis,GO:0008104~protein localization,GO:0015031~protein transport,GO:0015833~peptide transport,GO:0019725~cellular homeostasis,GO:0030003~cellular cation homeostasis,GO:0042592~homeostatic process,GO:0045184~establishment of protein localization,GO:0048878~chemical homeostasis,GO:0050801~ion…
Q94AJ5	Probable polygalacturonase At1g80170	Arabidopsis thaliana	GO:0007047~cell wall organization,GO:0045229~external encapsulating structure organization,
Q38953	Probable pre-mRNA-splicing factor ATP-dependent RNA helicase	Arabidopsis thaliana	GO:0006396~RNA processing,GO:0006397~mRNA processing,GO:0008380~RNA splicing,GO:0016071~mRNA metabolic process,
O22899	Probable pre-mRNA-splicing factor ATP-dependent RNA helicase	Arabidopsis thaliana	GO:0006396~RNA processing,GO:0006397~mRNA processing,GO:0008380~RNA splicing,GO:0016071~mRNA metabolic process,
Q93V99	Probable prefoldin subunit 2; Homeobox-leucine zipper protein PROTODERMAL FACTOR 2	Arabidopsis thaliana	GO:0003006~reproductive developmental process,GO:0006350~transcription,GO:0006355~regulation of transcription, DNA-dependent,GO:0006457~protein folding,GO:0007398~ectoderm development,GO:0008544~epidermis development,GO:0009791~post-embryonic development,GO:0009793~embryonic development ending in seed dormancy,GO:0009913~epidermal cell differentiation,GO:0010154~fruit development,GO:0022621~shoot…
Q9LX30	Probable serine/threonine-protein kinase GCN2	Arabidopsis thaliana	GO:0006399~tRNA metabolic process,GO:0006412~translation,GO:0006418~tRNA aminoacylation for protein translation,GO:0006468~protein amino acid phosphorylation,GO:0006793~phosphorus metabolic process,GO:0006796~phosphate metabolic process,GO:0008652~cellular amino acid biosynthetic process,GO:0009309~amine biosynthetic process,GO:0016053~organic acid biosynthetic process,GO:0016310~phosphorylation,…
Q0WQ30	Probable serine/threonine-protein kinase NAK	Arabidopsis thaliana	GO:0006468~protein amino acid phosphorylation,GO:0006793~phosphorus metabolic process,GO:0006796~phosphate metabolic process,GO:0016310~phosphorylation,
Q9SXS2	Probable sulfate transporter 3.3	Arabidopsis thaliana	GO:0006811~ion transport,GO:0006820~anion transport,GO:0008272~sulfate transport,GO:0015698~inorganic anion transport,
Q9LW86	Probable sulfate transporter 3.4	Arabidopsis thaliana	GO:0006811~ion transport,GO:0006820~anion transport,GO:0008272~sulfate transport,GO:0015698~inorganic anion transport,
O22161	Protein ARABIDILLO 1	Arabidopsis thaliana	GO:0006508~proteolysis,GO:0006511~ubiquitin-dependent protein catabolic process,GO:0009057~macromolecule catabolic process,GO:0009791~post-embryonic development,GO:0019941~modification-dependent protein catabolic process,GO:0022622~root system development,GO:0030163~protein catabolic process,GO:0043632~modification-dependent macromolecule catabolic process,GO:0044257~cellular protein catabolic pr…
Q9M224	Protein ARABIDILLO 2	Arabidopsis thaliana	GO:0006508~proteolysis,GO:0006511~ubiquitin-dependent protein catabolic process,GO:0009057~macromolecule catabolic process,GO:0019941~modification-dependent protein catabolic process,GO:0030163~protein catabolic process,GO:0043632~modification-dependent macromolecule catabolic process,GO:0044257~cellular protein catabolic process,GO:0044265~cellular macromolecule catabolic process,GO:0051603~prot…
Q9LW29	Protein AUXIN SIGNALING F-BOX 2	Arabidopsis thaliana	GO:0002237~response to molecule of bacterial origin,GO:0003006~reproductive developmental process,GO:0006952~defense response,GO:0007242~intracellular signaling cascade,GO:0009555~pollen development,GO:0009617~response to bacterium,GO:0009719~response to endogenous stimulus,GO:0009725~response to hormone stimulus,GO:0009733~response to auxin stimulus,GO:0009734~auxin mediated signaling pathway,GO…
O22476	Protein BRASSINOSTEROID INSENSITIVE 1	Arabidopsis thaliana	GO:0000902~cell morphogenesis,GO:0006468~protein amino acid phosphorylation,GO:0006793~phosphorus metabolic process,GO:0006796~phosphate metabolic process,GO:0007242~intracellular signaling cascade,GO:0008361~regulation of cell size,GO:0009314~response to radiation,GO:0009411~response to UV,GO:0009416~response to light stimulus,GO:0009593~detection of chemical stimulus,GO:0009628~response to abio…
Q8RXD4	Protein BREAST CANCER SUSCEPTIBILITY 1 homolog	Arabidopsis thaliana	GO:0006259~DNA metabolic process,GO:0006281~DNA repair,GO:0006974~response to DNA damage stimulus,GO:0009314~response to radiation,GO:0009628~response to abiotic stimulus,GO:0010212~response to ionizing radiation,GO:0010332~response to gamma radiation,GO:0033554~cellular response to stress,
Q94KT8	Protein COBRA	Arabidopsis thaliana	GO:0006970~response to osmotic stress,GO:0008361~regulation of cell size,GO:0009628~response to abiotic stimulus,GO:0009651~response to salt stress,GO:0009664~plant-type cell wall organization,GO:0009825~multidimensional cell growth,GO:0009832~plant-type cell wall biogenesis,GO:0010215~cellulose microfibril organization,GO:0016049~cell growth,GO:0030198~extracellular matrix organization,GO:003253…
Q9ZTP3	Protein EIN4	Arabidopsis thaliana	GO:0000160~two-component signal transduction system (phosphorelay),GO:0006355~regulation of transcription, DNA-dependent,GO:0007242~intracellular signaling cascade,GO:0009719~response to endogenous stimulus,GO:0009723~response to ethylene stimulus,GO:0009725~response to hormone stimulus,GO:0009755~hormone-mediated signaling,GO:0009873~ethylene mediated signaling pathway,GO:0009968~negative regula…
Q9LIE5	Protein FAR-RED ELONGATED HYPOCOTYL 3	Arabidopsis thaliana	GO:0006350~transcription,GO:0007242~intracellular signaling cascade,GO:0007602~phototransduction,GO:0007623~circadian rhythm,GO:0009314~response to radiation,GO:0009416~response to light stimulus,GO:0009581~detection of external stimulus,GO:0009582~detection of abiotic stimulus,GO:0009583~detection of light stimulus,GO:0009585~red, far-red light phototransduction,GO:0009628~response to abiotic st…
Q9SY66	Protein FAR1-RELATED SEQUENCE 11	Arabidopsis thaliana	GO:0009314~response to radiation,GO:0009416~response to light stimulus,GO:0009628~response to abiotic stimulus,GO:0009639~response to red or far red light,
B9DH05, Q9ZVC9	Protein FAR1-RELATED SEQUENCE 3	Arabidopsis thaliana	GO:0009314~response to radiation,GO:0009416~response to light stimulus,GO:0009628~response to abiotic stimulus,GO:0009639~response to red or far red light,
Q6NQJ7	Protein FAR1-RELATED SEQUENCE 4	Arabidopsis thaliana	GO:0009314~response to radiation,GO:0009416~response to light stimulus,GO:0009628~response to abiotic stimulus,GO:0009639~response to red or far red light,
Q9SZL8	Protein FAR1-RELATED SEQUENCE 5	Arabidopsis thaliana	GO:0009314~response to radiation,GO:0009416~response to light stimulus,GO:0009628~response to abiotic stimulus,GO:0009639~response to red or far red light,
Q9SSQ4	Protein FAR1-RELATED SEQUENCE 6	Arabidopsis thaliana	GO:0009314~response to radiation,GO:0009416~response to light stimulus,GO:0009628~response to abiotic stimulus,GO:0009639~response to red or far red light,
Q9M8J3	Protein FAR1-RELATED SEQUENCE 7	Arabidopsis thaliana	GO:0009314~response to radiation,GO:0009416~response to light stimulus,GO:0009628~response to abiotic stimulus,GO:0009639~response to red or far red light,
Q9SXZ2	Protein FLOWERING LOCUS T	Arabidopsis thaliana	GO:0003006~reproductive developmental process,GO:0009314~response to radiation,GO:0009416~response to light stimulus,GO:0009628~response to abiotic stimulus,GO:0009648~photoperiodism,GO:0009791~post-embryonic development,GO:0009908~flower development,GO:0009909~regulation of flower development,GO:0009911~positive regulation of flower development,GO:0010228~vegetative to reproductive phase transit…
Q8LGD5	Protein MKS1	Arabidopsis thaliana	GO:0002218~activation of innate immune response,GO:0002253~activation of immune response,GO:0002684~positive regulation of immune system process,GO:0006952~defense response,GO:0007242~intracellular signaling cascade,GO:0009870~defense response signaling pathway, resistance gene-dependent,GO:0031349~positive regulation of defense response,GO:0045088~regulation of innate immune response,GO:0045089~…
Q9XGW1	Protein PINHEAD	Arabidopsis thaliana	GO:0010586~miRNA metabolic process,GO:0019827~stem cell maintenance,GO:0034660~ncRNA metabolic process,GO:0035019~somatic stem cell maintenance,GO:0045596~negative regulation of cell differentiation,GO:0048863~stem cell differentiation,GO:0048864~stem cell development,
Q5XPJ9	Protein SCAR2	Arabidopsis thaliana	GO:0000902~cell morphogenesis,GO:0000904~cell morphogenesis involved in differentiation,GO:0007010~cytoskeleton organization,GO:0007015~actin filament organization,GO:0007155~cell adhesion,GO:0007398~ectoderm development,GO:0008544~epidermis development,GO:0009913~epidermal cell differentiation,GO:0009965~leaf morphogenesis,GO:0010016~shoot morphogenesis,GO:0010026~trichome differentiation,GO:001…
Q9M384	Protein SCARECROW	Arabidopsis thaliana	GO:0003002~regionalization,GO:0006350~transcription,GO:0007389~pattern specification process,GO:0008104~protein localization,GO:0008356~asymmetric cell division,GO:0009606~tropism,GO:0009628~response to abiotic stimulus,GO:0009629~response to gravity,GO:0009630~gravitropism,GO:0009956~radial pattern formation,GO:0032507~maintenance of protein location in cell,GO:0033365~protein localization in or…
C0LGH0	Protein STRUBBELIG-RECEPTOR FAMILY 6	Arabidopsis thaliana	GO:0006468~protein amino acid phosphorylation,GO:0006793~phosphorus metabolic process,GO:0006796~phosphate metabolic process,GO:0007166~cell surface receptor linked signal transduction,GO:0007167~enzyme linked receptor protein signaling pathway,GO:0007169~transmembrane receptor protein tyrosine kinase signaling pathway,GO:0016310~phosphorylation,
B5X583	Protein STRUBBELIG-RECEPTOR FAMILY 7	Arabidopsis thaliana	GO:0006468~protein amino acid phosphorylation,GO:0006793~phosphorus metabolic process,GO:0006796~phosphate metabolic process,GO:0007166~cell surface receptor linked signal transduction,GO:0007167~enzyme linked receptor protein signaling pathway,GO:0007169~transmembrane receptor protein tyrosine kinase signaling pathway,GO:0016310~phosphorylation,
Q570C0	Protein TRANSPORT INHIBITOR RESPONSE 1	Arabidopsis thaliana	GO:0000160~two-component signal transduction system (phosphorelay),GO:0002237~response to molecule of bacterial origin,GO:0003006~reproductive developmental process,GO:0006508~proteolysis,GO:0006511~ubiquitin-dependent protein catabolic process,GO:0006952~defense response,GO:0007049~cell cycle,GO:0007242~intracellular signaling cascade,GO:0009057~macromolecule catabolic process,GO:0009267~cellula…
O64511	Protein TWIN LOV 1	Arabidopsis thaliana	GO:0000160~two-component signal transduction system (phosphorelay),GO:0006355~regulation of transcription, DNA-dependent,GO:0018298~protein-chromophore linkage,GO:0045449~regulation of transcription,GO:0051252~regulation of RNA metabolic process,
O04379	Protein argonaute	Arabidopsis thaliana	GO:0002252~immune effector process,GO:0003006~reproductive developmental process,GO:0006952~defense response,GO:0006955~immune response,GO:0009314~response to radiation,GO:0009416~response to light stimulus,GO:0009615~response to virus,GO:0009616~virus induced gene silencing,GO:0009628~response to abiotic stimulus,GO:0009639~response to red or far red light,GO:0009719~response to endogenous stimu…
Q06548	Protein kinase APK1A, chloroplastic	Arabidopsis thaliana	GO:0006468~protein amino acid phosphorylation,GO:0006793~phosphorus metabolic process,GO:0006796~phosphate metabolic process,GO:0016310~phosphorylation,
P46573	Protein kinase APK1B, chloroplastic	Arabidopsis thaliana	GO:0006468~protein amino acid phosphorylation,GO:0006793~phosphorus metabolic process,GO:0006796~phosphate metabolic process,GO:0016310~phosphorylation,
Q9ZVH0	Putative NAC domain-containing protein 9	Arabidopsis thaliana	GO:0006350~transcription,GO:0009719~response to endogenous stimulus,GO:0009725~response to hormone stimulus,GO:0009733~response to auxin stimulus,GO:0009786~regulation of asymmetric cell division,GO:0010033~response to organic substance,GO:0017145~stem cell division,GO:0022622~root system development,GO:0045449~regulation of transcription,GO:0045770~positive regulation of asymmetric cell division…
Q8LG89	Putative basic blue protein	Arabidopsis thaliana	GO:0003006~reproductive developmental process,GO:0006091~generation of precursor metabolites and energy,GO:0009791~post-embryonic development,GO:0009856~pollination,GO:0009908~flower development,GO:0022900~electron transport chain,GO:0048437~floral organ development,GO:0048438~floral whorl development,GO:0048443~stamen development,GO:0048466~androecium development,GO:0048569~post-embryonic organ …
Q9SZW4	Putative cadmium/zinc-transporting ATPase 3	Arabidopsis thaliana	GO:0006163~purine nucleotide metabolic process,GO:0006164~purine nucleotide biosynthetic process,GO:0006754~ATP biosynthetic process,GO:0006811~ion transport,GO:0006812~cation transport,GO:0009141~nucleoside triphosphate metabolic process,GO:0009142~nucleoside triphosphate biosynthetic process,GO:0009144~purine nucleoside triphosphate metabolic process,GO:0009145~purine nucleoside triphosphate bi…
Q9SZR1	Putative calcium-transporting ATPase 10, plasma membrane-type	Arabidopsis thaliana	GO:0003006~reproductive developmental process,GO:0006163~purine nucleotide metabolic process,GO:0006164~purine nucleotide biosynthetic process,GO:0006754~ATP biosynthetic process,GO:0006811~ion transport,GO:0006812~cation transport,GO:0006816~calcium ion transport,GO:0009141~nucleoside triphosphate metabolic process,GO:0009142~nucleoside triphosphate biosynthetic process,GO:0009144~purine nucleos…
Q9M2L4	Putative calcium-transporting ATPase 11, plasma membrane-type	Arabidopsis thaliana	GO:0006163~purine nucleotide metabolic process,GO:0006164~purine nucleotide biosynthetic process,GO:0006754~ATP biosynthetic process,GO:0006811~ion transport,GO:0006812~cation transport,GO:0006816~calcium ion transport,GO:0009141~nucleoside triphosphate metabolic process,GO:0009142~nucleoside triphosphate biosynthetic process,GO:0009144~purine nucleoside triphosphate metabolic process,GO:0009145~…
O64806	Putative calcium-transporting ATPase 7, plasma membrane-type	Arabidopsis thaliana	GO:0006163~purine nucleotide metabolic process,GO:0006164~purine nucleotide biosynthetic process,GO:0006754~ATP biosynthetic process,GO:0006811~ion transport,GO:0006812~cation transport,GO:0006816~calcium ion transport,GO:0009141~nucleoside triphosphate metabolic process,GO:0009142~nucleoside triphosphate biosynthetic process,GO:0009144~purine nucleoside triphosphate metabolic process,GO:0009145~…
Q9LYS6	Putative callose synthase 6	Arabidopsis thaliana	GO:0000271~polysaccharide biosynthetic process,GO:0005976~polysaccharide metabolic process,GO:0006073~cellular glucan metabolic process,GO:0006074~1,3-beta-glucan metabolic process,GO:0006075~1,3-beta-glucan biosynthetic process,GO:0007047~cell wall organization,GO:0008360~regulation of cell shape,GO:0009250~glucan biosynthetic process,GO:0016051~carbohydrate biosynthetic process,GO:0022604~regul…
P60300	Putative chloride channel-like protein CLC-g	Arabidopsis thaliana	GO:0006811~ion transport,GO:0006820~anion transport,GO:0006821~chloride transport,GO:0015698~inorganic anion transport,
B5AXI8	Putative copper-transporting ATPase 3	Arabidopsis thaliana	GO:0000041~transition metal ion transport,GO:0006163~purine nucleotide metabolic process,GO:0006164~purine nucleotide biosynthetic process,GO:0006754~ATP biosynthetic process,GO:0006811~ion transport,GO:0006812~cation transport,GO:0006825~copper ion transport,GO:0009141~nucleoside triphosphate metabolic process,GO:0009142~nucleoside triphosphate biosynthetic process,GO:0009144~purine nucleoside t…
Q9FXH6	Putative cyclic nucleotide-gated ion channel 8	Arabidopsis thaliana	GO:0006811~ion transport,
O65479	Putative cysteine-rich receptor-like protein kinase 20	Arabidopsis thaliana	GO:0006468~protein amino acid phosphorylation,GO:0006793~phosphorus metabolic process,GO:0006796~phosphate metabolic process,GO:0006952~defense response,GO:0016310~phosphorylation,
Q9SYS7	Putative cysteine-rich receptor-like protein kinase 39	Arabidopsis thaliana	GO:0006468~protein amino acid phosphorylation,GO:0006793~phosphorus metabolic process,GO:0006796~phosphate metabolic process,GO:0016310~phosphorylation,
Q9LRR4	Putative disease resistance RPP13-like protein 1	Arabidopsis thaliana	GO:0006915~apoptosis,GO:0006952~defense response,GO:0008219~cell death,GO:0012501~programmed cell death,GO:0016265~death,
Q9STE5	Putative disease resistance RPP13-like protein 2	Arabidopsis thaliana	GO:0006915~apoptosis,GO:0006952~defense response,GO:0008219~cell death,GO:0012501~programmed cell death,GO:0016265~death,
Q9STE7	Putative disease resistance RPP13-like protein 3	Arabidopsis thaliana	GO:0006915~apoptosis,GO:0006952~defense response,GO:0008219~cell death,GO:0012501~programmed cell death,GO:0016265~death,
Q9SX38	Putative disease resistance protein At1g50180	Arabidopsis thaliana	GO:0006915~apoptosis,GO:0006952~defense response,GO:0008219~cell death,GO:0012501~programmed cell death,GO:0016265~death,
Q8W3K3	Putative disease resistance protein At1g58400	Arabidopsis thaliana	GO:0006915~apoptosis,GO:0006952~defense response,GO:0008219~cell death,GO:0012501~programmed cell death,GO:0016265~death,
Q9LRR5	Putative disease resistance protein At3g14460	Arabidopsis thaliana	GO:0006915~apoptosis,GO:0006952~defense response,GO:0008219~cell death,GO:0012501~programmed cell death,GO:0016265~death,
P0CB16	Putative disease resistance protein At4g19050	Arabidopsis thaliana	GO:0006915~apoptosis,GO:0006952~defense response,GO:0008219~cell death,GO:0012501~programmed cell death,GO:0016265~death,
Q9LTF4	Putative pentatricopeptide repeat-containing protein At5g52630	Arabidopsis thaliana	GO:0009451~RNA modification,GO:0016553~base conversion or substitution editing,GO:0016554~cytidine to uridine editing,
Q9FNL8	Putative peptide transporter PTR3-B	Arabidopsis thaliana	GO:0006857~oligopeptide transport,GO:0009624~response to nematode,GO:0015833~peptide transport,
Q9LI83	Putative phospholipid-transporting ATPase 10	Arabidopsis thaliana	GO:0006163~purine nucleotide metabolic process,GO:0006164~purine nucleotide biosynthetic process,GO:0006754~ATP biosynthetic process,GO:0006869~lipid transport,GO:0009141~nucleoside triphosphate metabolic process,GO:0009142~nucleoside triphosphate biosynthetic process,GO:0009144~purine nucleoside triphosphate metabolic process,GO:0009145~purine nucleoside triphosphate biosynthetic process,GO:0009…
Q9LNQ4	Putative phospholipid-transporting ATPase 4	Arabidopsis thaliana	GO:0006163~purine nucleotide metabolic process,GO:0006164~purine nucleotide biosynthetic process,GO:0006754~ATP biosynthetic process,GO:0006869~lipid transport,GO:0009141~nucleoside triphosphate metabolic process,GO:0009142~nucleoside triphosphate biosynthetic process,GO:0009144~purine nucleoside triphosphate metabolic process,GO:0009145~purine nucleoside triphosphate biosynthetic process,GO:0009…
Q9SLK6	Putative phospholipid-transporting ATPase 6	Arabidopsis thaliana	GO:0006163~purine nucleotide metabolic process,GO:0006164~purine nucleotide biosynthetic process,GO:0006754~ATP biosynthetic process,GO:0006869~lipid transport,GO:0009141~nucleoside triphosphate metabolic process,GO:0009142~nucleoside triphosphate biosynthetic process,GO:0009144~purine nucleoside triphosphate metabolic process,GO:0009145~purine nucleoside triphosphate biosynthetic process,GO:0009…
Q9LK90	Putative phospholipid-transporting ATPase 8	Arabidopsis thaliana	GO:0006163~purine nucleotide metabolic process,GO:0006164~purine nucleotide biosynthetic process,GO:0006754~ATP biosynthetic process,GO:0006869~lipid transport,GO:0009141~nucleoside triphosphate metabolic process,GO:0009142~nucleoside triphosphate biosynthetic process,GO:0009144~purine nucleoside triphosphate metabolic process,GO:0009145~purine nucleoside triphosphate biosynthetic process,GO:0009…
Q9SX33	Putative phospholipid-transporting ATPase 9	Arabidopsis thaliana	GO:0006163~purine nucleotide metabolic process,GO:0006164~purine nucleotide biosynthetic process,GO:0006754~ATP biosynthetic process,GO:0006869~lipid transport,GO:0009141~nucleoside triphosphate metabolic process,GO:0009142~nucleoside triphosphate biosynthetic process,GO:0009144~purine nucleoside triphosphate metabolic process,GO:0009145~purine nucleoside triphosphate biosynthetic process,GO:0009…
Q9SA05	Putative potassium transporter 10	Arabidopsis thaliana	GO:0006811~ion transport,GO:0006812~cation transport,GO:0006813~potassium ion transport,GO:0015672~monovalent inorganic cation transport,GO:0030001~metal ion transport,
O80739	Putative potassium transporter 12	Arabidopsis thaliana	GO:0006811~ion transport,GO:0006812~cation transport,GO:0006813~potassium ion transport,GO:0015672~monovalent inorganic cation transport,GO:0030001~metal ion transport,
Q3E6S8	Putative protease Do-like 14	Arabidopsis thaliana	GO:0006508~proteolysis,
Q9LKR4	Putative protein FAR1-RELATED SEQUENCE 10	Arabidopsis thaliana	GO:0009314~response to radiation,GO:0009416~response to light stimulus,GO:0009628~response to abiotic stimulus,GO:0009639~response to red or far red light,
P43298	Putative receptor protein kinase TMK1	Arabidopsis thaliana	GO:0006468~protein amino acid phosphorylation,GO:0006793~phosphorus metabolic process,GO:0006796~phosphate metabolic process,GO:0016310~phosphorylation,
Q9FJD6	Putative respiratory burst oxidase homolog protein H	Arabidopsis thaliana	GO:0055114~oxidation reduction,
P0C5E2	Putative serine/threonine-protein kinase At1g18390	Arabidopsis thaliana	GO:0006468~protein amino acid phosphorylation,GO:0006793~phosphorus metabolic process,GO:0006796~phosphate metabolic process,GO:0016310~phosphorylation,
Q9ZVM9, B3H626	Putative serine/threonine-protein kinase At1g54610	Arabidopsis thaliana	GO:0006468~protein amino acid phosphorylation,GO:0006793~phosphorus metabolic process,GO:0006796~phosphate metabolic process,GO:0016310~phosphorylation,
Q944A7	Putative serine/threonine-protein kinase At4g35230	Arabidopsis thaliana	GO:0006468~protein amino acid phosphorylation,GO:0006793~phosphorus metabolic process,GO:0006796~phosphate metabolic process,GO:0007242~intracellular signaling cascade,GO:0009719~response to endogenous stimulus,GO:0009725~response to hormone stimulus,GO:0009741~response to brassinosteroid stimulus,GO:0009742~brassinosteroid mediated signaling,GO:0009755~hormone-mediated signaling,GO:0010033~respo…
Q9LTS4	Putative transcription factor bHLH041	Arabidopsis thaliana	GO:0006350~transcription,GO:0009743~response to carbohydrate stimulus,GO:0010033~response to organic substance,GO:0010200~response to chitin,GO:0045449~regulation of transcription,
Q9SJQ0	Pyruvate kinase	Arabidopsis thaliana	GO:0005996~monosaccharide metabolic process,GO:0006006~glucose metabolic process,GO:0006007~glucose catabolic process,GO:0006091~generation of precursor metabolites and energy,GO:0006096~glycolysis,GO:0016052~carbohydrate catabolic process,GO:0019318~hexose metabolic process,GO:0019320~hexose catabolic process,GO:0044275~cellular carbohydrate catabolic process,GO:0046164~alcohol catabolic process…
Q94KE3	Pyruvate kinase	Arabidopsis thaliana	GO:0005996~monosaccharide metabolic process,GO:0006006~glucose metabolic process,GO:0006007~glucose catabolic process,GO:0006091~generation of precursor metabolites and energy,GO:0006096~glycolysis,GO:0010035~response to inorganic substance,GO:0010038~response to metal ion,GO:0016052~carbohydrate catabolic process,GO:0019318~hexose metabolic process,GO:0019320~hexose catabolic process,GO:0044275~…
Q9FK25	Quercetin 3-O-methyltransferase 1	Arabidopsis thaliana	GO:0006575~cellular amino acid derivative metabolic process,GO:0009698~phenylpropanoid metabolic process,GO:0009699~phenylpropanoid biosynthetic process,GO:0009808~lignin metabolic process,GO:0009809~lignin biosynthetic process,GO:0009812~flavonoid metabolic process,GO:0009813~flavonoid biosynthetic process,GO:0019438~aromatic compound biosynthetic process,GO:0019748~secondary metabolic process,G…
Q0V7Y3	RING-H2 finger protein ATL1N	Arabidopsis thaliana	GO:0006508~proteolysis,GO:0009057~macromolecule catabolic process,GO:0019941~modification-dependent protein catabolic process,GO:0030163~protein catabolic process,GO:0043632~modification-dependent macromolecule catabolic process,GO:0044257~cellular protein catabolic process,GO:0044265~cellular macromolecule catabolic process,GO:0051603~proteolysis involved in cellular protein catabolic process,
Q0WT62	RING-H2 finger protein ATL1P	Arabidopsis thaliana	GO:0006508~proteolysis,GO:0009057~macromolecule catabolic process,GO:0019941~modification-dependent protein catabolic process,GO:0030163~protein catabolic process,GO:0043632~modification-dependent macromolecule catabolic process,GO:0044257~cellular protein catabolic process,GO:0044265~cellular macromolecule catabolic process,GO:0051603~proteolysis involved in cellular protein catabolic process,
O64763	RING-H2 finger protein ATL2G	Arabidopsis thaliana	GO:0006508~proteolysis,GO:0006952~defense response,GO:0009057~macromolecule catabolic process,GO:0009620~response to fungus,GO:0009743~response to carbohydrate stimulus,GO:0010033~response to organic substance,GO:0010200~response to chitin,GO:0019941~modification-dependent protein catabolic process,GO:0030163~protein catabolic process,GO:0043632~modification-dependent macromolecule catabolic proc…
Q8RXX9	RING-H2 finger protein ATL3B	Arabidopsis thaliana	GO:0006508~proteolysis,GO:0006952~defense response,GO:0009057~macromolecule catabolic process,GO:0009743~response to carbohydrate stimulus,GO:0010033~response to organic substance,GO:0010200~response to chitin,GO:0019941~modification-dependent protein catabolic process,GO:0030163~protein catabolic process,GO:0043632~modification-dependent macromolecule catabolic process,GO:0044257~cellular protei…
Q8LF65	RING-H2 finger protein ATL4G	Arabidopsis thaliana	GO:0006508~proteolysis,GO:0009057~macromolecule catabolic process,GO:0009743~response to carbohydrate stimulus,GO:0010033~response to organic substance,GO:0010200~response to chitin,GO:0019941~modification-dependent protein catabolic process,GO:0030163~protein catabolic process,GO:0043632~modification-dependent macromolecule catabolic process,GO:0044257~cellular protein catabolic process,GO:00442…
Q8LGA5	RING-H2 finger protein ATL5H	Arabidopsis thaliana	GO:0006508~proteolysis,GO:0009057~macromolecule catabolic process,GO:0009719~response to endogenous stimulus,GO:0009725~response to hormone stimulus,GO:0009737~response to abscisic acid stimulus,GO:0009743~response to carbohydrate stimulus,GO:0009991~response to extracellular stimulus,GO:0010033~response to organic substance,GO:0010200~response to chitin,GO:0019941~modification-dependent protein …
Q39222	Ras-related protein RABA1b	Arabidopsis thaliana	GO:0006886~intracellular protein transport,GO:0007242~intracellular signaling cascade,GO:0007264~small GTPase mediated signal transduction,GO:0008104~protein localization,GO:0015031~protein transport,GO:0034613~cellular protein localization,GO:0045184~establishment of protein localization,GO:0046907~intracellular transport,GO:0070727~cellular macromolecule localization,
O04486	Ras-related protein RABA2a	Arabidopsis thaliana	GO:0000910~cytokinesis,GO:0007242~intracellular signaling cascade,GO:0007264~small GTPase mediated signal transduction,GO:0008104~protein localization,GO:0015031~protein transport,GO:0045184~establishment of protein localization,GO:0051301~cell division,
C0LGJ2	Receptor protein kinase CLAVATA1	Arabidopsis thaliana	GO:0006461~protein complex assembly,GO:0006468~protein amino acid phosphorylation,GO:0006793~phosphorus metabolic process,GO:0006796~phosphate metabolic process,GO:0007166~cell surface receptor linked signal transduction,GO:0007167~enzyme linked receptor protein signaling pathway,GO:0007169~transmembrane receptor protein tyrosine kinase signaling pathway,GO:0007172~signal complex assembly,GO:0009…
O81210	Respiratory burst oxidase homolog protein C	Arabidopsis thaliana	GO:0006091~generation of precursor metabolites and energy,GO:0006952~defense response,GO:0007398~ectoderm development,GO:0008544~epidermis development,GO:0009060~aerobic respiration,GO:0009913~epidermal cell differentiation,GO:0010015~root morphogenesis,GO:0010033~response to organic substance,GO:0010053~root epidermal cell differentiation,GO:0015980~energy derivation by oxidation of organic comp…
Q9FIJ0	Respiratory burst oxidase homolog protein D	Arabidopsis thaliana	GO:0006800~oxygen and reactive oxygen species metabolic process,GO:0006952~defense response,GO:0009266~response to temperature stimulus,GO:0009408~response to heat,GO:0009628~response to abiotic stimulus,GO:0010941~regulation of cell death,GO:0043067~regulation of programmed cell death,GO:0043069~negative regulation of programmed cell death,GO:0055114~oxidation reduction,GO:0060548~negative regul…
O48538	Respiratory burst oxidase homolog protein F	Arabidopsis thaliana	GO:0000160~two-component signal transduction system (phosphorelay),GO:0002252~immune effector process,GO:0002679~respiratory burst during defense response,GO:0006800~oxygen and reactive oxygen species metabolic process,GO:0006952~defense response,GO:0006955~immune response,GO:0007242~intracellular signaling cascade,GO:0009620~response to fungus,GO:0009719~response to endogenous stimulus,GO:000972…
P47924	Riboflavin biosynthesis protein ribBA, chloroplastic	Arabidopsis thaliana	GO:0006766~vitamin metabolic process,GO:0006767~water-soluble vitamin metabolic process,GO:0006771~riboflavin metabolic process,GO:0009110~vitamin biosynthetic process,GO:0009231~riboflavin biosynthetic process,GO:0042364~water-soluble vitamin biosynthetic process,GO:0042726~riboflavin and derivative metabolic process,GO:0042727~riboflavin and derivative biosynthetic process,GO:0044271~nitrogen c…
P42813	Ribonuclease 1	Arabidopsis thaliana	GO:0006575~cellular amino acid derivative metabolic process,GO:0007242~intracellular signaling cascade,GO:0007568~aging,GO:0009267~cellular response to starvation,GO:0009611~response to wounding,GO:0009698~phenylpropanoid metabolic process,GO:0009699~phenylpropanoid biosynthetic process,GO:0009718~anthocyanin biosynthetic process,GO:0009719~response to endogenous stimulus,GO:0009753~response to j…
P42815	Ribonuclease 3	Arabidopsis thaliana	GO:0007568~aging,
Q93ZY2	Rop guanine nucleotide exchange factor 1	Arabidopsis thaliana	GO:0000902~cell morphogenesis,GO:0000904~cell morphogenesis involved in differentiation,GO:0003006~reproductive developmental process,GO:0008361~regulation of cell size,GO:0009826~unidimensional cell growth,GO:0009856~pollination,GO:0009860~pollen tube growth,GO:0009932~cell tip growth,GO:0016049~cell growth,GO:0032535~regulation of cellular component size,GO:0032989~cellular component morphogene…
O49484	SKP1-like protein 11	Arabidopsis thaliana	GO:0006508~proteolysis,GO:0006511~ubiquitin-dependent protein catabolic process,GO:0009057~macromolecule catabolic process,GO:0019941~modification-dependent protein catabolic process,GO:0030163~protein catabolic process,GO:0043632~modification-dependent macromolecule catabolic process,GO:0044257~cellular protein catabolic process,GO:0044265~cellular macromolecule catabolic process,GO:0051603~prot…
Q9C5X3	SNARE-interacting protein KEULE	Arabidopsis thaliana	GO:0006887~exocytosis,GO:0006904~vesicle docking during exocytosis,GO:0007049~cell cycle,GO:0008104~protein localization,GO:0009306~protein secretion,GO:0015031~protein transport,GO:0016192~vesicle-mediated transport,GO:0022406~membrane docking,GO:0032940~secretion by cell,GO:0045184~establishment of protein localization,GO:0046903~secretion,GO:0048278~vesicle docking,GO:0051301~cell division,
B9DFJ3	Scarecrow-like protein 14	Arabidopsis thaliana	GO:0006350~transcription,GO:0006355~regulation of transcription, DNA-dependent,GO:0009410~response to xenobiotic stimulus,GO:0009891~positive regulation of biosynthetic process,GO:0010557~positive regulation of macromolecule biosynthetic process,GO:0010604~positive regulation of macromolecule metabolic process,GO:0010628~positive regulation of gene expression,GO:0031328~positive regulation of cel…
Q9FHZ1	Scarecrow-like protein 23	Arabidopsis thaliana	GO:0006350~transcription,GO:0045449~regulation of transcription,
Q8H125	Scarecrow-like protein 5	Arabidopsis thaliana	GO:0006350~transcription,GO:0045449~regulation of transcription,
O80933	Scarecrow-like protein 9	Arabidopsis thaliana	GO:0006350~transcription,GO:0045449~regulation of transcription,
B9DGR4	Scarecrow-like transcription factor PAT1	Arabidopsis thaliana	GO:0006350~transcription,GO:0006355~regulation of transcription, DNA-dependent,GO:0009314~response to radiation,GO:0009416~response to light stimulus,GO:0009628~response to abiotic stimulus,GO:0009639~response to red or far red light,GO:0009640~photomorphogenesis,GO:0009791~post-embryonic development,GO:0045449~regulation of transcription,GO:0051252~regulation of RNA metabolic process,
Q9C7Z9	Serine carboxypeptidase-like 18	Arabidopsis thaliana	GO:0006508~proteolysis,
Q8VZU3	Serine carboxypeptidase-like 19	Arabidopsis thaliana	GO:0006508~proteolysis,GO:0019748~secondary metabolic process,
Q8L7B2	Serine carboxypeptidase-like 20	Arabidopsis thaliana	GO:0006508~proteolysis,
Q9SFB5	Serine carboxypeptidase-like 27	Arabidopsis thaliana	GO:0006508~proteolysis,
Q67Y83	Serine carboxypeptidase-like 51	Arabidopsis thaliana	GO:0006508~proteolysis,
Q84WV0	Serine hydroxymethyltransferase	Arabidopsis thaliana	GO:0006544~glycine metabolic process,GO:0006563~L-serine metabolic process,GO:0006730~one-carbon metabolic process,GO:0009069~serine family amino acid metabolic process,GO:0010035~response to inorganic substance,GO:0010038~response to metal ion,GO:0046686~response to cadmium ion,
O23254	Serine hydroxymethyltransferase	Arabidopsis thaliana	GO:0006544~glycine metabolic process,GO:0006563~L-serine metabolic process,GO:0006730~one-carbon metabolic process,GO:0009069~serine family amino acid metabolic process,GO:0010035~response to inorganic substance,GO:0010038~response to metal ion,GO:0046686~response to cadmium ion,
Q9SZJ5	Serine hydroxymethyltransferase, mitochondrial	Arabidopsis thaliana	GO:0006544~glycine metabolic process,GO:0006546~glycine catabolic process,GO:0006563~L-serine metabolic process,GO:0006730~one-carbon metabolic process,GO:0006800~oxygen and reactive oxygen species metabolic process,GO:0006952~defense response,GO:0006955~immune response,GO:0008219~cell death,GO:0009063~cellular amino acid catabolic process,GO:0009069~serine family amino acid metabolic process,GO:…
B9DH08	Serine/threonine-protein kinase AFC1	Arabidopsis thaliana	GO:0006468~protein amino acid phosphorylation,GO:0006793~phosphorus metabolic process,GO:0006796~phosphate metabolic process,GO:0016310~phosphorylation,GO:0045449~regulation of transcription,
Q1EBU3	Serine/threonine-protein kinase AFC2	Arabidopsis thaliana	GO:0006396~RNA processing,GO:0006397~mRNA processing,GO:0006468~protein amino acid phosphorylation,GO:0006793~phosphorus metabolic process,GO:0006796~phosphate metabolic process,GO:0016071~mRNA metabolic process,GO:0016310~phosphorylation,
A1L4Y9	Serine/threonine-protein kinase AFC3	Arabidopsis thaliana	GO:0006468~protein amino acid phosphorylation,GO:0006793~phosphorus metabolic process,GO:0006796~phosphate metabolic process,GO:0016310~phosphorylation,
Q9LJF3	Serine/threonine-protein kinase BRI1-like 3	Arabidopsis thaliana	GO:0006468~protein amino acid phosphorylation,GO:0006793~phosphorus metabolic process,GO:0006796~phosphate metabolic process,GO:0016310~phosphorylation,
Q0WUI6	Serine/threonine-protein kinase CTR1	Arabidopsis thaliana	GO:0000160~two-component signal transduction system (phosphorelay),GO:0006468~protein amino acid phosphorylation,GO:0006720~isoprenoid metabolic process,GO:0006721~terpenoid metabolic process,GO:0006793~phosphorus metabolic process,GO:0006796~phosphate metabolic process,GO:0007242~intracellular signaling cascade,GO:0008299~isoprenoid biosynthetic process,GO:0008610~lipid biosynthetic process,GO:0…
Q0WPH8	Serine/threonine-protein kinase Nek5	Arabidopsis thaliana	GO:0006468~protein amino acid phosphorylation,GO:0006793~phosphorus metabolic process,GO:0006796~phosphate metabolic process,GO:0007017~microtubule-based process,GO:0007398~ectoderm development,GO:0008544~epidermis development,GO:0009913~epidermal cell differentiation,GO:0016310~phosphorylation,
B2BDM5	Serine/threonine-protein kinase PBS1	Arabidopsis thaliana	GO:0006468~protein amino acid phosphorylation,GO:0006793~phosphorus metabolic process,GO:0006796~phosphate metabolic process,GO:0006952~defense response,GO:0006955~immune response,GO:0009617~response to bacterium,GO:0009814~defense response, incompatible interaction,GO:0009816~defense response to bacterium, incompatible interaction,GO:0016310~phosphorylation,GO:0042742~defense response to bacteri…
Q38950	Serine/threonine-protein phosphatase 2A 65 kDa regulatory subunit A beta isoform	Arabidopsis thaliana	GO:0010035~response to inorganic substance,GO:0010038~response to metal ion,GO:0019220~regulation of phosphate metabolic process,GO:0042325~regulation of phosphorylation,GO:0046686~response to cadmium ion,GO:0051174~regulation of phosphorus metabolic process,
Q38951	Serine/threonine-protein phosphatase 2A 65 kDa regulatory subunit A gamma isoform	Arabidopsis thaliana	GO:0019220~regulation of phosphate metabolic process,GO:0042325~regulation of phosphorylation,GO:0051174~regulation of phosphorus metabolic process,
Q9S7T7	Sister chromatid cohesion 1 protein 1	Arabidopsis thaliana	GO:0000226~microtubule cytoskeleton organization,GO:0000279~M phase,GO:0006323~DNA packaging,GO:0006325~chromatin organization,GO:0007010~cytoskeleton organization,GO:0007017~microtubule-based process,GO:0007049~cell cycle,GO:0007059~chromosome segregation,GO:0007062~sister chromatid cohesion,GO:0007126~meiosis,GO:0007127~meiosis I,GO:0008104~protein localization,GO:0008608~attachment of spindle …
Q9FQ19	Sister chromatid cohesion 1 protein 3	Arabidopsis thaliana	GO:0000087~M phase of mitotic cell cycle,GO:0000278~mitotic cell cycle,GO:0000279~M phase,GO:0000280~nuclear division,GO:0007049~cell cycle,GO:0007059~chromosome segregation,GO:0007067~mitosis,GO:0009553~embryo sac development,GO:0009555~pollen development,GO:0009561~megagametogenesis,GO:0022402~cell cycle process,GO:0022403~cell cycle phase,GO:0048229~gametophyte development,GO:0048285~organelle…
Q56XP4	Sodium/hydrogen exchanger 2	Arabidopsis thaliana	GO:0006811~ion transport,GO:0006812~cation transport,GO:0006814~sodium ion transport,GO:0006885~regulation of pH,GO:0015672~monovalent inorganic cation transport,GO:0030001~metal ion transport,GO:0042592~homeostatic process,GO:0048878~chemical homeostasis,GO:0050801~ion homeostasis,GO:0055067~monovalent inorganic cation homeostasis,GO:0055080~cation homeostasis,
Q9LRB0	Sphingoid long-chain bases kinase 1	Arabidopsis thaliana	GO:0006643~membrane lipid metabolic process,GO:0006665~sphingolipid metabolic process,GO:0007166~cell surface receptor linked signal transduction,GO:0007186~G-protein coupled receptor protein signaling pathway,GO:0007205~activation of protein kinase C activity by G-protein coupled receptor protein signaling pathway,GO:0008610~lipid biosynthetic process,GO:0019220~regulation of phosphate metabolic…
O23212	Splicing factor U2af large subunit A	Arabidopsis thaliana	GO:0000375~RNA splicing, via transesterification reactions,GO:0000377~RNA splicing, via transesterification reactions with bulged adenosine as nucleophile,GO:0000398~nuclear mRNA splicing, via spliceosome,GO:0006396~RNA processing,GO:0006397~mRNA processing,GO:0006952~defense response,GO:0008380~RNA splicing,GO:0009617~response to bacterium,GO:0016071~mRNA metabolic process,GO:0042742~defense res…
O65351	Subtilisin-like protease	Arabidopsis thaliana	GO:0003006~reproductive developmental process,GO:0006508~proteolysis,GO:0009791~post-embryonic development,GO:0009845~seed germination,GO:0010154~fruit development,GO:0010191~mucilage metabolic process,GO:0010214~seed coat development,GO:0032504~multicellular organism reproduction,GO:0043086~negative regulation of catalytic activity,GO:0044092~negative regulation of molecular function,GO:0048316~…
P23586	Sugar transport protein 1	Arabidopsis thaliana	GO:0008643~carbohydrate transport,GO:0055085~transmembrane transport,
Q94AZ2	Sugar transport protein 13	Arabidopsis thaliana	GO:0008643~carbohydrate transport,GO:0055085~transmembrane transport,
B9DGV5	Sugar transport protein 3	Arabidopsis thaliana	GO:0008643~carbohydrate transport,GO:0055085~transmembrane transport,
O04249	Sugar transport protein 7	Arabidopsis thaliana	GO:0008643~carbohydrate transport,GO:0055085~transmembrane transport,
Q9SAY1	Sulfate transporter 1.1	Arabidopsis thaliana	GO:0006811~ion transport,GO:0006820~anion transport,GO:0008272~sulfate transport,GO:0015698~inorganic anion transport,
Q9MAX3	Sulfate transporter 1.2	Arabidopsis thaliana	GO:0006811~ion transport,GO:0006820~anion transport,GO:0008272~sulfate transport,GO:0009267~cellular response to starvation,GO:0009970~cellular response to sulfate starvation,GO:0009991~response to extracellular stimulus,GO:0015698~inorganic anion transport,GO:0031667~response to nutrient levels,GO:0031668~cellular response to extracellular stimulus,GO:0031669~cellular response to nutrient levels…
Q9FEP7	Sulfate transporter 1.3	Arabidopsis thaliana	GO:0006811~ion transport,GO:0006820~anion transport,GO:0008272~sulfate transport,GO:0015698~inorganic anion transport,
O04722	Sulfate transporter 2.1	Arabidopsis thaliana	GO:0006811~ion transport,GO:0006820~anion transport,GO:0008272~sulfate transport,GO:0015698~inorganic anion transport,
Q9SV13	Sulfate transporter 3.1	Arabidopsis thaliana	GO:0006811~ion transport,GO:0006820~anion transport,GO:0008272~sulfate transport,GO:0015698~inorganic anion transport,
Q9M1K1	Transcription factor ORG2	Arabidopsis thaliana	GO:0006350~transcription,GO:0045449~regulation of transcription,
Q9FYE6	Transcription factor bHLH101	Arabidopsis thaliana	GO:0006350~transcription,GO:0045449~regulation of transcription,
Q8H102	Transcription factor bHLH128	Arabidopsis thaliana	GO:0006350~transcription,GO:0045449~regulation of transcription,
Q66GR3	Transcription factor bHLH130	Arabidopsis thaliana	GO:0006350~transcription,GO:0045449~regulation of transcription,
Q9T072	Transcription factor bHLH25	Arabidopsis thaliana	GO:0006350~transcription,GO:0045449~regulation of transcription,
Q9SZP1	Transcription repressor MYB4	Arabidopsis thaliana	GO:0006350~transcription,GO:0006970~response to osmotic stress,GO:0009314~response to radiation,GO:0009411~response to UV,GO:0009416~response to light stimulus,GO:0009628~response to abiotic stimulus,GO:0009651~response to salt stress,GO:0009719~response to endogenous stimulus,GO:0009723~response to ethylene stimulus,GO:0009725~response to hormone stimulus,GO:0009733~response to auxin stimulus,GO…
Q9LTX2	Transport inhibitor response 1-like protein	Arabidopsis thaliana	GO:0006508~proteolysis,GO:0007242~intracellular signaling cascade,GO:0009057~macromolecule catabolic process,GO:0009719~response to endogenous stimulus,GO:0009725~response to hormone stimulus,GO:0009733~response to auxin stimulus,GO:0009734~auxin mediated signaling pathway,GO:0009755~hormone-mediated signaling,GO:0010033~response to organic substance,GO:0019941~modification-dependent protein cata…
Q9ZP59	Tubby-like F-box protein 1	Arabidopsis thaliana	GO:0045449~regulation of transcription,
Q9FRH7	Tubby-like F-box protein 10	Arabidopsis thaliana	GO:0006508~proteolysis,GO:0009057~macromolecule catabolic process,GO:0019941~modification-dependent protein catabolic process,GO:0030163~protein catabolic process,GO:0043632~modification-dependent macromolecule catabolic process,GO:0044257~cellular protein catabolic process,GO:0044265~cellular macromolecule catabolic process,GO:0045449~regulation of transcription,GO:0051603~proteolysis involved i…
P62598	Two-component response regulator ARR12	Arabidopsis thaliana	GO:0000160~two-component signal transduction system (phosphorelay),GO:0006350~transcription,GO:0006355~regulation of transcription, DNA-dependent,GO:0007242~intracellular signaling cascade,GO:0009719~response to endogenous stimulus,GO:0009725~response to hormone stimulus,GO:0009735~response to cytokinin stimulus,GO:0009736~cytokinin mediated signaling,GO:0009755~hormone-mediated signaling,GO:0010…
Q0WRG3	Two-component response regulator ARR8	Arabidopsis thaliana	GO:0000160~two-component signal transduction system (phosphorelay),GO:0006350~transcription,GO:0006355~regulation of transcription, DNA-dependent,GO:0007242~intracellular signaling cascade,GO:0007623~circadian rhythm,GO:0009719~response to endogenous stimulus,GO:0009725~response to hormone stimulus,GO:0009735~response to cytokinin stimulus,GO:0009736~cytokinin mediated signaling,GO:0009755~hormon…
O80366	Two-component response regulator ARR9	Arabidopsis thaliana	GO:0000160~two-component signal transduction system (phosphorelay),GO:0006350~transcription,GO:0006355~regulation of transcription, DNA-dependent,GO:0007242~intracellular signaling cascade,GO:0007623~circadian rhythm,GO:0009719~response to endogenous stimulus,GO:0009725~response to hormone stimulus,GO:0009735~response to cytokinin stimulus,GO:0009736~cytokinin mediated signaling,GO:0009755~hormon…
Q9LR47	Type I inositol-1,4,5-trisphosphate 5-phosphatase CVP2	Arabidopsis thaliana	GO:0003002~regionalization,GO:0003006~reproductive developmental process,GO:0006020~inositol metabolic process,GO:0006793~phosphorus metabolic process,GO:0006796~phosphate metabolic process,GO:0007242~intracellular signaling cascade,GO:0007389~pattern specification process,GO:0009719~response to endogenous stimulus,GO:0009725~response to hormone stimulus,GO:0009737~response to abscisic acid stimu…
C0LGI8	Tyrosine-sulfated glycopeptide receptor 1	Arabidopsis thaliana	GO:0006468~protein amino acid phosphorylation,GO:0006793~phosphorus metabolic process,GO:0006796~phosphate metabolic process,GO:0007166~cell surface receptor linked signal transduction,GO:0007167~enzyme linked receptor protein signaling pathway,GO:0007169~transmembrane receptor protein tyrosine kinase signaling pathway,GO:0009611~response to wounding,GO:0016310~phosphorylation,
Q9SNC6	U-box domain-containing protein 13	Arabidopsis thaliana	GO:0006508~proteolysis,GO:0009057~macromolecule catabolic process,GO:0016567~protein ubiquitination,GO:0019941~modification-dependent protein catabolic process,GO:0030163~protein catabolic process,GO:0032446~protein modification by small protein conjugation,GO:0043632~modification-dependent macromolecule catabolic process,GO:0044257~cellular protein catabolic process,GO:0044265~cellular macromole…
Q9FLF4	U-box domain-containing protein 27	Arabidopsis thaliana	GO:0006508~proteolysis,GO:0009057~macromolecule catabolic process,GO:0009743~response to carbohydrate stimulus,GO:0010033~response to organic substance,GO:0010200~response to chitin,GO:0016567~protein ubiquitination,GO:0019941~modification-dependent protein catabolic process,GO:0030163~protein catabolic process,GO:0032446~protein modification by small protein conjugation,GO:0043632~modification-d…
Q8GUH1	U-box domain-containing protein 33	Arabidopsis thaliana	GO:0006468~protein amino acid phosphorylation,GO:0006508~proteolysis,GO:0006793~phosphorus metabolic process,GO:0006796~phosphate metabolic process,GO:0009057~macromolecule catabolic process,GO:0016310~phosphorylation,GO:0016567~protein ubiquitination,GO:0019941~modification-dependent protein catabolic process,GO:0030163~protein catabolic process,GO:0032446~protein modification by small protein c…
Q9SFX2	U-box domain-containing protein 43	Arabidopsis thaliana	GO:0006508~proteolysis,GO:0009057~macromolecule catabolic process,GO:0016567~protein ubiquitination,GO:0019941~modification-dependent protein catabolic process,GO:0030163~protein catabolic process,GO:0032446~protein modification by small protein conjugation,GO:0043632~modification-dependent macromolecule catabolic process,GO:0044257~cellular protein catabolic process,GO:0044265~cellular macromole…
Q9LM76	U-box domain-containing protein 44	Arabidopsis thaliana	GO:0006508~proteolysis,GO:0007568~aging,GO:0009057~macromolecule catabolic process,GO:0009894~regulation of catabolic process,GO:0010115~regulation of abscisic acid biosynthetic process,GO:0010149~senescence,GO:0010271~regulation of chlorophyll catabolic process,GO:0010380~regulation of chlorophyll biosynthetic process,GO:0010565~regulation of cellular ketone metabolic process,GO:0016567~protein …
Q9C7G1	U-box domain-containing protein 45	Arabidopsis thaliana	GO:0006508~proteolysis,GO:0009057~macromolecule catabolic process,GO:0016567~protein ubiquitination,GO:0019941~modification-dependent protein catabolic process,GO:0030163~protein catabolic process,GO:0032446~protein modification by small protein conjugation,GO:0043632~modification-dependent macromolecule catabolic process,GO:0044257~cellular protein catabolic process,GO:0044265~cellular macromole…
O48700	U-box domain-containing protein 6	Arabidopsis thaliana	GO:0006508~proteolysis,GO:0009057~macromolecule catabolic process,GO:0016567~protein ubiquitination,GO:0019941~modification-dependent protein catabolic process,GO:0030163~protein catabolic process,GO:0032446~protein modification by small protein conjugation,GO:0043632~modification-dependent macromolecule catabolic process,GO:0044257~cellular protein catabolic process,GO:0044265~cellular macromole…
Q9CAG5	U-box domain-containing protein 7	Arabidopsis thaliana	GO:0006508~proteolysis,GO:0009057~macromolecule catabolic process,GO:0016567~protein ubiquitination,GO:0019941~modification-dependent protein catabolic process,GO:0030163~protein catabolic process,GO:0032446~protein modification by small protein conjugation,GO:0043632~modification-dependent macromolecule catabolic process,GO:0044257~cellular protein catabolic process,GO:0044265~cellular macromole…
Q9FPT5	Ubiquitin carboxyl-terminal hydrolase 1	Arabidopsis thaliana	GO:0006508~proteolysis,GO:0006511~ubiquitin-dependent protein catabolic process,GO:0009057~macromolecule catabolic process,GO:0019941~modification-dependent protein catabolic process,GO:0030163~protein catabolic process,GO:0043632~modification-dependent macromolecule catabolic process,GO:0044257~cellular protein catabolic process,GO:0044265~cellular macromolecule catabolic process,GO:0051603~prot…
Q9ZSB5	Ubiquitin carboxyl-terminal hydrolase 10	Arabidopsis thaliana	GO:0006508~proteolysis,GO:0006511~ubiquitin-dependent protein catabolic process,GO:0009057~macromolecule catabolic process,GO:0019941~modification-dependent protein catabolic process,GO:0030163~protein catabolic process,GO:0043632~modification-dependent macromolecule catabolic process,GO:0044257~cellular protein catabolic process,GO:0044265~cellular macromolecule catabolic process,GO:0051603~prot…
Q84WU2	Ubiquitin carboxyl-terminal hydrolase 13	Arabidopsis thaliana	GO:0006508~proteolysis,GO:0006511~ubiquitin-dependent protein catabolic process,GO:0009057~macromolecule catabolic process,GO:0019941~modification-dependent protein catabolic process,GO:0030163~protein catabolic process,GO:0043632~modification-dependent macromolecule catabolic process,GO:0044257~cellular protein catabolic process,GO:0044265~cellular macromolecule catabolic process,GO:0051603~prot…
Q9FKP5	Ubiquitin carboxyl-terminal hydrolase 17	Arabidopsis thaliana	GO:0006508~proteolysis,GO:0006511~ubiquitin-dependent protein catabolic process,GO:0009057~macromolecule catabolic process,GO:0019941~modification-dependent protein catabolic process,GO:0030163~protein catabolic process,GO:0043632~modification-dependent macromolecule catabolic process,GO:0044257~cellular protein catabolic process,GO:0044265~cellular macromolecule catabolic process,GO:0051603~prot…
Q8W4N3	Ubiquitin carboxyl-terminal hydrolase 2	Arabidopsis thaliana	GO:0006508~proteolysis,GO:0006511~ubiquitin-dependent protein catabolic process,GO:0009057~macromolecule catabolic process,GO:0019941~modification-dependent protein catabolic process,GO:0030163~protein catabolic process,GO:0043632~modification-dependent macromolecule catabolic process,GO:0044257~cellular protein catabolic process,GO:0044265~cellular macromolecule catabolic process,GO:0051603~prot…
Q9FIQ1	Ubiquitin carboxyl-terminal hydrolase 21	Arabidopsis thaliana	GO:0006508~proteolysis,GO:0006511~ubiquitin-dependent protein catabolic process,GO:0009057~macromolecule catabolic process,GO:0019941~modification-dependent protein catabolic process,GO:0030163~protein catabolic process,GO:0043632~modification-dependent macromolecule catabolic process,GO:0044257~cellular protein catabolic process,GO:0044265~cellular macromolecule catabolic process,GO:0051603~prot…
O22207	Ubiquitin carboxyl-terminal hydrolase 5	Arabidopsis thaliana	GO:0006508~proteolysis,GO:0006511~ubiquitin-dependent protein catabolic process,GO:0009057~macromolecule catabolic process,GO:0019941~modification-dependent protein catabolic process,GO:0030163~protein catabolic process,GO:0043632~modification-dependent macromolecule catabolic process,GO:0044257~cellular protein catabolic process,GO:0044265~cellular macromolecule catabolic process,GO:0051603~prot…
Q9C585	Ubiquitin carboxyl-terminal hydrolase 8	Arabidopsis thaliana	GO:0006508~proteolysis,GO:0006511~ubiquitin-dependent protein catabolic process,GO:0009057~macromolecule catabolic process,GO:0019941~modification-dependent protein catabolic process,GO:0030163~protein catabolic process,GO:0043632~modification-dependent macromolecule catabolic process,GO:0044257~cellular protein catabolic process,GO:0044265~cellular macromolecule catabolic process,GO:0051603~prot…
P93028	Ubiquitin-activating enzyme E1	Arabidopsis thaliana	GO:0006508~proteolysis,GO:0006511~ubiquitin-dependent protein catabolic process,GO:0009057~macromolecule catabolic process,GO:0010035~response to inorganic substance,GO:0010038~response to metal ion,GO:0016567~protein ubiquitination,GO:0019941~modification-dependent protein catabolic process,GO:0030163~protein catabolic process,GO:0032446~protein modification by small protein conjugation,GO:00436…
P92974	Ubiquitin-activating enzyme E1	Arabidopsis thaliana	GO:0006508~proteolysis,GO:0006511~ubiquitin-dependent protein catabolic process,GO:0009057~macromolecule catabolic process,GO:0016567~protein ubiquitination,GO:0019941~modification-dependent protein catabolic process,GO:0030163~protein catabolic process,GO:0032446~protein modification by small protein conjugation,GO:0043632~modification-dependent macromolecule catabolic process,GO:0044257~cellula…
Q39044	Vacuolar-processing enzyme beta-isozyme	Arabidopsis thaliana	GO:0006508~proteolysis,GO:0006624~vacuolar protein processing,GO:0016485~protein processing,GO:0051604~protein maturation,
Q39119	Vacuolar-processing enzyme gamma-isozyme	Arabidopsis thaliana	GO:0006508~proteolysis,GO:0006624~vacuolar protein processing,GO:0016485~protein processing,GO:0051604~protein maturation,
P93026	Vacuolar-sorting receptor 1	Arabidopsis thaliana	GO:0006605~protein targeting,GO:0006623~protein targeting to vacuole,GO:0006886~intracellular protein transport,GO:0006892~post-Golgi vesicle-mediated transport,GO:0006896~Golgi to vacuole transport,GO:0007034~vacuolar transport,GO:0008104~protein localization,GO:0015031~protein transport,GO:0016192~vesicle-mediated transport,GO:0034613~cellular protein localization,GO:0045184~establishment of pr…
O80977	Vacuolar-sorting receptor 3	Arabidopsis thaliana	GO:0006605~protein targeting,GO:0006623~protein targeting to vacuole,GO:0006886~intracellular protein transport,GO:0007034~vacuolar transport,GO:0008104~protein localization,GO:0015031~protein transport,GO:0034613~cellular protein localization,GO:0045184~establishment of protein localization,GO:0046907~intracellular transport,GO:0070727~cellular macromolecule localization,
Q9FYH7	Vacuolar-sorting receptor 6	Arabidopsis thaliana	GO:0006605~protein targeting,GO:0006623~protein targeting to vacuole,GO:0006886~intracellular protein transport,GO:0007034~vacuolar transport,GO:0008104~protein localization,GO:0015031~protein transport,GO:0034613~cellular protein localization,GO:0045184~establishment of protein localization,GO:0046907~intracellular transport,GO:0070727~cellular macromolecule localization,
Q8L7E3	Vacuolar-sorting receptor 7	Arabidopsis thaliana	GO:0006605~protein targeting,GO:0006623~protein targeting to vacuole,GO:0006886~intracellular protein transport,GO:0007034~vacuolar transport,GO:0008104~protein localization,GO:0015031~protein transport,GO:0034613~cellular protein localization,GO:0045184~establishment of protein localization,GO:0046907~intracellular transport,GO:0070727~cellular macromolecule localization,
Q0WV87	Villin-2	Arabidopsis thaliana	GO:0007010~cytoskeleton organization,GO:0008064~regulation of actin polymerization or depolymerization,GO:0010639~negative regulation of organelle organization,GO:0030832~regulation of actin filament length,GO:0030833~regulation of actin filament polymerization,GO:0030834~regulation of actin filament depolymerization,GO:0030835~negative regulation of actin filament depolymerization,GO:0030837~neg…
Q541Y5	Villin-4	Arabidopsis thaliana	GO:0007010~cytoskeleton organization,GO:0008064~regulation of actin polymerization or depolymerization,GO:0010639~negative regulation of organelle organization,GO:0030832~regulation of actin filament length,GO:0030833~regulation of actin filament polymerization,GO:0030834~regulation of actin filament depolymerization,GO:0030835~negative regulation of actin filament depolymerization,GO:0030837~neg…
Q9LMP1	Wall-associated receptor kinase 2	Arabidopsis thaliana	GO:0000902~cell morphogenesis,GO:0006468~protein amino acid phosphorylation,GO:0006793~phosphorus metabolic process,GO:0006796~phosphate metabolic process,GO:0006884~cell volume homeostasis,GO:0008361~regulation of cell size,GO:0009311~oligosaccharide metabolic process,GO:0009751~response to salicylic acid stimulus,GO:0009826~unidimensional cell growth,GO:0009992~cellular water homeostasis,GO:001…
Q9LMN8	Wall-associated receptor kinase 3	Arabidopsis thaliana	GO:0006468~protein amino acid phosphorylation,GO:0006793~phosphorus metabolic process,GO:0006796~phosphate metabolic process,GO:0016310~phosphorylation,
Q9LMN6	Wall-associated receptor kinase 4	Arabidopsis thaliana	GO:0000902~cell morphogenesis,GO:0006468~protein amino acid phosphorylation,GO:0006793~phosphorus metabolic process,GO:0006796~phosphate metabolic process,GO:0008361~regulation of cell size,GO:0009791~post-embryonic development,GO:0009826~unidimensional cell growth,GO:0016049~cell growth,GO:0016310~phosphorylation,GO:0022622~root system development,GO:0032535~regulation of cellular component size…
Q9LMN7	Wall-associated receptor kinase 5	Arabidopsis thaliana	GO:0006468~protein amino acid phosphorylation,GO:0006793~phosphorus metabolic process,GO:0006796~phosphate metabolic process,GO:0016310~phosphorylation,
Q8RY67	Wall-associated receptor kinase-like 14	Arabidopsis thaliana	GO:0006468~protein amino acid phosphorylation,GO:0006793~phosphorus metabolic process,GO:0006796~phosphate metabolic process,GO:0016310~phosphorylation,
O82199	Zinc finger CCCH domain-containing protein 20	Arabidopsis thaliana	GO:0045449~regulation of transcription,
Q941Q3	Zinc finger CCCH domain-containing protein 37	Arabidopsis thaliana	GO:0001709~cell fate determination,GO:0003006~reproductive developmental process,GO:0006396~RNA processing,GO:0006397~mRNA processing,GO:0009791~post-embryonic development,GO:0009908~flower development,GO:0016071~mRNA metabolic process,GO:0045165~cell fate commitment,GO:0048608~reproductive structure development,
Q9SD34	Zinc finger CCCH domain-containing protein 44	Arabidopsis thaliana	GO:0006325~chromatin organization,GO:0006350~transcription,GO:0006351~transcription, DNA-dependent,GO:0006352~transcription initiation,GO:0006461~protein complex assembly,GO:0016568~chromatin modification,GO:0016569~covalent chromatin modification,GO:0016570~histone modification,GO:0032774~RNA biosynthetic process,GO:0043933~macromolecular complex subunit organization,GO:0051276~chromosome organi…
Q9M0G2	Zinc finger CCCH domain-containing protein 49	Arabidopsis thaliana	GO:0045449~regulation of transcription,
