# Supplementary material for: Comparative transcriptome analysis within the Lolium/Festuca species complex reveals high sequence conservation
Source: BMC Genomics. 2015 Mar 28;16(1):249. doi: 10.1186/s12864-015-1447-y (PMC4389671; doi:10.1186/s12864-015-1447-y)
Supplement: Additional file 7 — Table S7. Annotations of proteins under putative positive selection in pairwise comparisons: F. pratensis - L. multiflorum. [file 12864_2015_1447_MOESM7_ESM.xlsx]

## Sheet: Laura_Lemtal_submission
PF10030.4	F.pratensis.84557	DUF2272
PF07645.10	F.pratensis.73945	EGF_CA
PF04442.9	F.pratensis.17756	CtaG_Cox11
PF13191.1	F.pratensis.24497	AAA_16
PF08518.6	F.pratensis.3237	GIT_SHD
PF13920.1	F.pratensis.83326	zf-C3HC4_3
PF03798.11	F.pratensis.40147	TRAM_LAG1_CLN8
PF00635.21	F.pratensis.75582	Motile_Sperm
PF11793.3	F.pratensis.15125	FANCL_C
PF00300.17	F.pratensis.84553	His_Phos_1
PF03031.13	F.pratensis.18627	NIF
PF04055.16	F.pratensis.42265	Radical_SAM
PF12678.2	F.pratensis.28895	zf-rbx1
PF00319.13	F.pratensis.15246	SRF-TF
PF08224.6	F.pratensis.30295	DUF1719
PF01545.16	F.pratensis.85633	Cation_efflux
PF04654.7	F.pratensis.70236	DUF599
PF13516.1	F.pratensis.72821	LRR_6
PF08263.7	F.pratensis.44310	LRRNT_2
PF12947.2	F.pratensis.73945	EGF_3
PF02297.12	F.pratensis.3049	COX6B
PF00643.19	F.pratensis.24069	zf-B_box
PF13191.1	F.pratensis.10336	AAA_16
PF04977.10	F.pratensis.5654	DivIC
PF00004.24	F.pratensis.83398	AAA
PF13166.1	F.pratensis.83398	AAA_13
PF13173.1	F.pratensis.42832	AAA_14
PF08873.6	F.pratensis.84506	DUF1834
PF03102.9	F.pratensis.28129	NeuB
PF12799.2	F.pratensis.55029	LRR_4
PF01443.13	F.pratensis.61761	Viral_helicase1
PF00931.17	F.pratensis.55029	NB-ARC
PF00320.22	F.pratensis.9634	GATA
PF13519.1	F.pratensis.8547	VWA_2
PF02466.14	F.pratensis.85150	Tim17
PF10459.4	F.pratensis.63590	Peptidase_S46
PF09349.5	F.pratensis.28006	OHCU_decarbox
PF13672.1	F.pratensis.95435	PP2C_2
PF12799.2	F.pratensis.42684	LRR_4
PF03761.10	F.pratensis.15125	DUF316
PF10209.4	F.pratensis.75857	DUF2340
PF05762.9	F.pratensis.8547	VWA_CoxE
PF12937.2	F.pratensis.71331	F-box-like
PF06937.6	F.pratensis.2621	EURL
PF09649.5	F.pratensis.6523	CHZ
PF00450.17	F.pratensis.55526	Peptidase_S10
PF00169.24	F.pratensis.89594	PH
PF08614.6	F.pratensis.84004	ATG16
PF12937.2	F.pratensis.25430	F-box-like
PF10037.4	F.pratensis.34056	MRP-S27
PF00097.20	F.pratensis.28895	zf-C3HC4
PF13499.1	F.pratensis.14796	EF-hand_7
PF00005.22	F.pratensis.83398	ABC_tran
PF01641.13	F.pratensis.80821	SelR
PF13173.1	F.pratensis.55029	AAA_14
PF13855.1	F.pratensis.78691	LRR_8
PF13920.1	F.pratensis.28895	zf-C3HC4_3
PF00884.18	F.pratensis.9322	Sulfatase
PF13855.1	F.pratensis.42684	LRR_8
PF12004.3	F.pratensis.5367	DUF3498
PF03193.11	F.pratensis.10336	DUF258
PF05127.9	F.pratensis.61761	Helicase_RecD
PF06239.6	F.pratensis.34056	ECSIT
PF00651.26	F.pratensis.84001	BTB
PF04851.10	F.pratensis.61761	ResIII
PF01237.13	F.pratensis.89594	Oxysterol_BP
PF12695.2	F.pratensis.84000	Abhydrolase_5
PF07714.12	F.pratensis.42684	Pkinase_Tyr
PF07719.12	F.pratensis.34056	TPR_2
PF12274.3	F.pratensis.94232	DUF3615
PF06156.8	F.pratensis.5367	DUF972
PF00560.28	F.pratensis.42832	LRR_1
PF15227.1	F.pratensis.15125	zf-C3HC4_4
PF07557.6	F.pratensis.5662	Shugoshin_C
PF13671.1	F.pratensis.75857	AAA_33
PF05729.7	F.pratensis.24497	NACHT
PF12846.2	F.pratensis.61761	AAA_10
PF00036.27	F.pratensis.14796	EF-hand_1
PF10247.4	F.pratensis.85150	Romo1
PF05729.7	F.pratensis.55029	NACHT
PF14593.1	F.pratensis.89594	PH_3
PF13516.1	F.pratensis.55029	LRR_6
PF13504.1	F.pratensis.42684	LRR_7
PF01517.13	F.pratensis.25020	HDV_ag
PF13671.1	F.pratensis.24497	AAA_33
PF12937.2	F.pratensis.72821	F-box-like
PF01480.12	F.pratensis.16164	PWI
PF14634.1	F.pratensis.83326	zf-RING_5
PF08477.8	F.pratensis.75582	Miro
PF05659.6	F.pratensis.90880	RPW8
PF00004.24	F.pratensis.75582	AAA
PF13401.1	F.pratensis.55029	AAA_22
PF01535.15	F.pratensis.34056	PPR
PF06029.6	F.pratensis.27205	AlkA_N
PF02183.13	F.pratensis.5367	HALZ
PF11014.3	F.pratensis.89106	DUF2852
PF02309.11	F.pratensis.10131	AUX_IAA
PF00481.16	F.pratensis.17642	PP2C
PF00515.23	F.pratensis.42265	TPR_1
PF01499.11	F.pratensis.82820	Herpes_UL25
PF00069.20	F.pratensis.20376	Pkinase
PF00139.14	F.pratensis.91374	Lectin_legB
PF11559.3	F.pratensis.7506	ADIP
PF13405.1	F.pratensis.14796	EF-hand_6
PF08934.5	F.pratensis.2715	Rb_C
PF13558.1	F.pratensis.83398	SbcCD_C
PF01738.13	F.pratensis.84000	DLH
PF05728.7	F.pratensis.84000	UPF0227
PF10602.4	F.pratensis.42265	RPN7
PF11848.3	F.pratensis.34056	DUF3368
PF08879.5	F.pratensis.93990	WRC
PF00481.16	F.pratensis.93088	PP2C
PF06584.8	F.pratensis.48977	DIRP
PF13833.1	F.pratensis.14796	EF-hand_8
PF00560.28	F.pratensis.2942	LRR_1
PF00069.20	F.pratensis.92449	Pkinase
PF04156.9	F.pratensis.5367	IncA
PF06667.7	F.pratensis.3743	PspB
PF06112.6	F.pratensis.2052	Herpes_capsid
PF00249.26	F.pratensis.67355	Myb_DNA-binding
PF14259.1	F.pratensis.95424	RRM_6
PF07458.7	F.pratensis.9301	SPAN-X
PF02319.15	F.pratensis.88422	E2F_TDP
PF12718.2	F.pratensis.82820	Tropomyosin_1
PF14303.1	F.pratensis.28129	NAM-associated
PF02172.11	F.pratensis.40338	KIX
PF03205.9	F.pratensis.24497	MobB
PF13912.1	F.pratensis.85	zf-C2H2_6
PF13401.1	F.pratensis.75582	AAA_22
PF09425.5	F.pratensis.24128	CCT_2
PF08271.7	F.pratensis.21757	TF_Zn_Ribbon
PF13360.1	F.pratensis.61130	PQQ_2
PF13504.1	F.pratensis.44310	LRR_7
PF03205.9	F.pratensis.10336	MobB
PF13191.1	F.pratensis.55029	AAA_16
PF13812.1	F.pratensis.42265	PPR_3
PF13717.1	F.pratensis.21757	zinc_ribbon_4
PF01637.13	F.pratensis.10336	Arch_ATPase
PF00646.28	F.pratensis.78691	F-box
PF00642.19	F.pratensis.14355	zf-CCCH
PF13191.1	F.pratensis.83398	AAA_16
PF13401.1	F.pratensis.42832	AAA_22
PF12861.2	F.pratensis.15125	zf-Apc11
PF00170.16	F.pratensis.84004	bZIP_1
PF13426.1	F.pratensis.92449	PAS_9
PF14709.1	F.pratensis.9061	DND1_DSRM
PF12799.2	F.pratensis.2942	LRR_4
PF05584.6	F.pratensis.14525	Sulfolobus_pRN
PF13173.1	F.pratensis.24497	AAA_14
PF08165.6	F.pratensis.2715	FerA
PF12937.2	F.pratensis.11436	F-box-like
PF02737.13	F.pratensis.82820	3HCDH_N
PF00170.16	F.pratensis.88687	bZIP_1
PF13401.1	F.pratensis.75857	AAA_22
PF13191.1	F.pratensis.61761	AAA_16
PF00004.24	F.pratensis.61761	AAA
PF07940.8	F.pratensis.16072	Hepar_II_III
PF04111.7	F.pratensis.5367	APG6
PF05350.7	F.pratensis.29787	GSK-3_bind
PF00005.22	F.pratensis.75582	ABC_tran
PF12854.2	F.pratensis.42265	PPR_1
PF00160.16	F.pratensis.12809	Pro_isomerase
PF07714.12	F.pratensis.75582	Pkinase_Tyr
PF13173.1	F.pratensis.75582	AAA_14
PF03091.10	F.pratensis.82703	CutA1
PF13401.1	F.pratensis.10336	AAA_22
PF13360.1	F.pratensis.87991	PQQ_2
PF08702.5	F.pratensis.82820	Fib_alpha
PF00646.28	F.pratensis.11436	F-box
PF01453.19	F.pratensis.87991	B_lectin
PF05424.6	F.pratensis.75857	Duffy_binding
PF00481.16	F.pratensis.95435	PP2C
PF05142.7	F.pratensis.91106	DUF702
PF11781.3	F.pratensis.84940	RRN7
PF02463.14	F.pratensis.83398	SMC_N
PF00560.28	F.pratensis.55029	LRR_1
PF12960.2	F.pratensis.96371	DUF3849
PF06293.9	F.pratensis.75582	Kdo
PF13176.1	F.pratensis.34056	TPR_7
PF00311.12	F.pratensis.55029	PEPcase
PF13639.1	F.pratensis.28895	zf-RING_2
PF13855.1	F.pratensis.92405	LRR_8
PF08923.5	F.pratensis.84000	MAPKK1_Int
PF05130.7	F.pratensis.90880	FlgN
PF07719.12	F.pratensis.28786	TPR_2
PF11120.3	F.pratensis.29785	DUF2636
PF04678.8	F.pratensis.93359	DUF607
PF01576.14	F.pratensis.7506	Myosin_tail_1
PF08542.6	F.pratensis.42265	Rep_fac_C
PF13771.1	F.pratensis.24069	zf-HC5HC2H
PF13894.1	F.pratensis.87097	zf-C2H2_4
PF00646.28	F.pratensis.72821	F-box
PF13855.1	F.pratensis.55029	LRR_8
PF13504.1	F.pratensis.2942	LRR_7
PF12921.2	F.pratensis.34056	ATP13
PF02902.14	F.pratensis.39778	Peptidase_C48
PF03784.8	F.pratensis.8466	Cyclotide
PF13504.1	F.pratensis.55029	LRR_7
PF10275.4	F.pratensis.53420	Peptidase_C65
PF00560.28	F.pratensis.44310	LRR_1
PF13419.1	F.pratensis.96371	HAD_2
PF01637.13	F.pratensis.24497	Arch_ATPase
PF06156.8	F.pratensis.3743	DUF972
PF07889.7	F.pratensis.82820	DUF1664
PF06792.6	F.pratensis.42832	UPF0261
PF06601.7	F.pratensis.82703	Orthopox_F6
PF00076.17	F.pratensis.95424	RRM_1
PF01142.13	F.pratensis.91407	TruD
PF13424.1	F.pratensis.42265	TPR_12
PF08675.6	F.pratensis.95424	RNA_bind
PF02183.13	F.pratensis.88687	HALZ
PF15233.1	F.pratensis.88687	SYCE1
PF11891.3	F.pratensis.73122	DUF3411
PF14634.1	F.pratensis.15125	zf-RING_5
PF00092.23	F.pratensis.8547	VWA
PF02335.10	F.pratensis.82820	Cytochrom_C552
PF13516.1	F.pratensis.42684	LRR_6
PF12274.3	F.pratensis.12965	DUF3615
PF13006.2	F.pratensis.34056	Nterm_IS4
PF00005.22	F.pratensis.24497	ABC_tran
PF14445.1	F.pratensis.40338	Prok-RING_2
PF08276.6	F.pratensis.87991	PAN_2
PF00069.20	F.pratensis.75582	Pkinase
PF13516.1	F.pratensis.78691	LRR_6
PF13086.1	F.pratensis.61761	AAA_11
PF12799.2	F.pratensis.42832	LRR_4
PF05957.8	F.pratensis.42832	DUF883
PF12982.2	F.pratensis.83326	DUF3866
PF09606.5	F.pratensis.40338	Med15
PF01496.14	F.pratensis.5367	V_ATPase_I
PF00804.20	F.pratensis.82820	Syntaxin
PF12799.2	F.pratensis.78691	LRR_4
PF00326.16	F.pratensis.84000	Peptidase_S9
PF00097.20	F.pratensis.15125	zf-C3HC4
PF07479.9	F.pratensis.93359	NAD_Gly3P_dh_C
PF12329.3	F.pratensis.88422	TMF_DNA_bd
PF05729.7	F.pratensis.75857	NACHT
PF00954.15	F.pratensis.87991	S_locus_glycop
PF13191.1	F.pratensis.75582	AAA_16
PF09726.4	F.pratensis.5654	Macoilin
PF13923.1	F.pratensis.83326	zf-C3HC4_2
PF12799.2	F.pratensis.75857	LRR_4
PF13812.1	F.pratensis.34056	PPR_3
PF13173.1	F.pratensis.10336	AAA_14
PF12846.2	F.pratensis.10336	AAA_10
PF04156.9	F.pratensis.82820	IncA
PF14605.1	F.pratensis.95424	Nup35_RRM_2
PF05597.6	F.pratensis.53420	Phasin
PF12799.2	F.pratensis.44310	LRR_4
PF13921.1	F.pratensis.18172	Myb_DNA-bind_6
PF13863.1	F.pratensis.88687	DUF4200
PF11789.3	F.pratensis.28895	zf-Nse
PF13516.1	F.pratensis.44310	LRR_6
PF05484.6	F.pratensis.14355	LRV_FeS
PF05496.7	F.pratensis.42832	RuvB_N
PF09111.5	F.pratensis.18172	SLIDE
PF01105.19	F.pratensis.93359	EMP24_GP25L
PF13923.1	F.pratensis.15125	zf-C3HC4_2
PF00038.16	F.pratensis.7506	Filament
PF05008.10	F.pratensis.2621	V-SNARE
PF02183.13	F.pratensis.5654	HALZ
PF01882.13	F.pratensis.8547	DUF58
PF09036.5	F.pratensis.7506	Bcr-Abl_Oligo
PF12003.3	F.pratensis.90880	DUF3497
PF13465.1	F.pratensis.87097	zf-H2C2_2
PF03259.12	F.pratensis.16855	Robl_LC7
PF09372.5	F.pratensis.34056	PRANC
PF06792.6	F.pratensis.75582	UPF0261
PF03205.9	F.pratensis.55029	MobB
PF00485.13	F.pratensis.75857	PRK
PF13202.1	F.pratensis.14796	EF-hand_5
PF00008.22	F.pratensis.73945	EGF
PF04423.9	F.pratensis.83398	Rad50_zn_hook
PF11932.3	F.pratensis.82820	DUF3450
PF04665.7	F.pratensis.55029	Pox_A32
PF08746.6	F.pratensis.15125	zf-RING-like
PF05055.7	F.pratensis.70236	DUF677
PF07716.10	F.pratensis.88687	bZIP_2
PF07500.9	F.pratensis.84940	TFIIS_M
PF00320.22	F.pratensis.24128	GATA
PF03193.11	F.pratensis.24497	DUF258
PF07707.10	F.pratensis.84001	BACK
PF15402.1	F.pratensis.28895	Spc7_N
PF13191.1	F.pratensis.75857	AAA_16
PF13207.1	F.pratensis.75582	AAA_17
PF13604.1	F.pratensis.61761	AAA_30
PF00097.20	F.pratensis.83326	zf-C3HC4
PF13855.1	F.pratensis.2942	LRR_8
PF00448.17	F.pratensis.24497	SRP54
PF13041.1	F.pratensis.42265	PPR_2
PF05957.8	F.pratensis.24497	DUF883
PF09731.4	F.pratensis.3049	Mitofilin
PF12476.3	F.pratensis.1227	DUF3696
PF00005.22	F.pratensis.75857	ABC_tran
PF12799.2	F.pratensis.75582	LRR_4
PF10067.4	F.pratensis.26080	DUF2306
PF13481.1	F.pratensis.61761	AAA_25
PF14634.1	F.pratensis.28895	zf-RING_5
PF11789.3	F.pratensis.15125	zf-Nse
PF13207.1	F.pratensis.75857	AAA_17
PF03921.9	F.pratensis.93088	ICAM_N
PF06745.8	F.pratensis.55029	KaiC
PF00646.28	F.pratensis.71331	F-box
PF13428.1	F.pratensis.42265	TPR_14
PF00004.24	F.pratensis.42832	AAA
PF04582.7	F.pratensis.7506	Reo_sigmaC
PF13238.1	F.pratensis.75857	AAA_18
PF14835.1	F.pratensis.15125	zf-RING_6
PF00566.13	F.pratensis.42265	RabGAP-TBC
PF04625.8	F.pratensis.85882	DEC-1_N
PF14709.1	F.pratensis.14525	DND1_DSRM
PF00270.24	F.pratensis.61761	DEAD
PF13166.1	F.pratensis.82820	AAA_13
PF00400.27	F.pratensis.61130	WD40
PF15502.1	F.pratensis.4707	MPLKIP
PF10140.4	F.pratensis.42684	YukC
PF06203.9	F.pratensis.24128	CCT
PF12861.2	F.pratensis.28895	zf-Apc11
PF13639.1	F.pratensis.15125	zf-RING_2
PF02338.14	F.pratensis.9637	OTU
PF13855.1	F.pratensis.75857	LRR_8
PF00515.23	F.pratensis.28786	TPR_1
PF12906.2	F.pratensis.28895	RINGv
PF00308.13	F.pratensis.75582	Bac_DnaA
PF14608.1	F.pratensis.14355	zf-CCCH_2
PF00096.21	F.pratensis.85	zf-C2H2
PF00576.16	F.pratensis.28006	Transthyretin
PF00069.20	F.pratensis.42684	Pkinase
PF07714.12	F.pratensis.92449	Pkinase_Tyr
PF01486.12	F.pratensis.15246	K-box
PF04111.7	F.pratensis.82820	APG6
PF00035.20	F.pratensis.9061	dsrm
PF06156.8	F.pratensis.88687	DUF972
PF13087.1	F.pratensis.61761	AAA_12
PF14283.1	F.pratensis.15188	DUF4366
PF13893.1	F.pratensis.95424	RRM_5
PF13176.1	F.pratensis.28786	TPR_7
PF07777.6	F.pratensis.5654	MFMR
PF13173.1	F.pratensis.75857	AAA_14
PF13207.1	F.pratensis.24497	AAA_17
PF14559.1	F.pratensis.34056	TPR_19
PF03101.10	F.pratensis.40873	FAR1
PF00561.15	F.pratensis.84000	Abhydrolase_1
PF14248.1	F.pratensis.28786	DUF4345
PF05887.6	F.pratensis.91832	Trypan_PARP
PF01978.14	F.pratensis.88422	TrmB
PF02362.16	F.pratensis.18627	B3
PF03126.13	F.pratensis.24069	Plus-3
PF12697.2	F.pratensis.84000	Abhydrolase_6
PF09750.4	F.pratensis.29785	DRY_EERY
PF03286.9	F.pratensis.3049	Pox_Ag35
PF07714.12	F.pratensis.20376	Pkinase_Tyr
PF13920.1	F.pratensis.15125	zf-C3HC4_3
PF00931.17	F.pratensis.75582	NB-ARC
PF00096.21	F.pratensis.87097	zf-C2H2
PF15413.1	F.pratensis.89594	PH_11
PF13962.1	F.pratensis.89106	PGG
PF08911.6	F.pratensis.29787	NUP50
PF08263.7	F.pratensis.42684	LRRNT_2
PF13414.1	F.pratensis.28786	TPR_11
PF06103.6	F.pratensis.93359	DUF948
PF15188.1	F.pratensis.5367	CCDC-167
PF05729.7	F.pratensis.75582	NACHT
PF01967.16	F.pratensis.5303	MoaC
PF03205.9	F.pratensis.42832	MobB
PF13476.1	F.pratensis.83398	AAA_23
PF12854.2	F.pratensis.34056	PPR_1
PF03004.9	F.pratensis.21757	Transposase_24
PF00931.17	F.pratensis.75857	NB-ARC
PF12906.2	F.pratensis.15125	RINGv
PF13947.1	F.pratensis.73945	GUB_WAK_bind
PF09726.4	F.pratensis.5367	Macoilin
PF12938.2	F.pratensis.83398	M_domain
PF00580.16	F.pratensis.61761	UvrD-helicase
PF08156.8	F.pratensis.7478	NOP5NT
PF05970.9	F.pratensis.61761	PIF1
PF11725.3	F.pratensis.3049	AvrE
PF02201.13	F.pratensis.24069	SWIB
PF13245.1	F.pratensis.61761	AAA_19
PF08268.7	F.pratensis.71331	FBA_3
PF07714.12	F.pratensis.73945	Pkinase_Tyr
PF10186.4	F.pratensis.82820	Atg14
PF08387.5	F.pratensis.78691	FBD
PF13424.1	F.pratensis.34056	TPR_12
PF03769.10	F.pratensis.43180	Attacin_C
PF11932.3	F.pratensis.5367	DUF3450
PF00931.17	F.pratensis.24497	NB-ARC
PF00035.20	F.pratensis.14525	dsrm
PF13041.1	F.pratensis.34056	PPR_2
PF12000.3	F.pratensis.42265	Glyco_trans_4_3
PF07716.10	F.pratensis.5654	bZIP_2
PF14295.1	F.pratensis.87991	PAN_4
PF12799.2	F.pratensis.92405	LRR_4
PF00004.24	F.pratensis.24497	AAA
PF13555.1	F.pratensis.83398	AAA_29
PF06206.6	F.pratensis.1227	CpeT
PF06103.6	F.pratensis.5367	DUF948
PF15227.1	F.pratensis.83326	zf-C3HC4_4
PF13306.1	F.pratensis.44310	LRR_5
PF01637.13	F.pratensis.75582	Arch_ATPase
PF00249.26	F.pratensis.18172	Myb_DNA-binding
PF13768.1	F.pratensis.8547	VWA_3
PF01926.18	F.pratensis.10336	MMR_HSR1
PF00931.17	F.pratensis.10336	NB-ARC
PF00022.14	F.pratensis.16069	Actin
PF15227.1	F.pratensis.28895	zf-C3HC4_4
PF00999.16	F.pratensis.26080	Na_H_Exchanger
PF00170.16	F.pratensis.5654	bZIP_1
PF00638.13	F.pratensis.29787	Ran_BP1
PF13238.1	F.pratensis.75582	AAA_18
PF02186.10	F.pratensis.15532	TFIIE_beta
PF13428.1	F.pratensis.28786	TPR_14
PF11066.3	F.pratensis.53420	DUF2867
PF01535.15	F.pratensis.42265	PPR
PF04046.11	F.pratensis.55526	PSP
PF06200.9	F.pratensis.24128	tify
PF03153.8	F.pratensis.40338	TFIIA
PF00560.28	F.pratensis.42684	LRR_1
PF00637.15	F.pratensis.34056	Clathrin
PF05529.7	F.pratensis.5367	Bap31
PF05627.6	F.pratensis.10614	AvrRpt-cleavage
PF12678.2	F.pratensis.15125	zf-rbx1
PF03004.9	F.pratensis.18414	Transposase_24
PF07719.12	F.pratensis.42265	TPR_2
PF03131.12	F.pratensis.5654	bZIP_Maf
PF15312.1	F.pratensis.3049	JSRP
PF12274.3	F.pratensis.84167	DUF3615
PF13445.1	F.pratensis.83326	zf-RING_UBOX
PF13191.1	F.pratensis.42832	AAA_16
PF13175.1	F.pratensis.75582	AAA_15
PF13923.1	F.pratensis.28895	zf-C3HC4_2
PF13639.1	F.pratensis.83326	zf-RING_2
PF13855.1	F.pratensis.42832	LRR_8
PF08386.5	F.pratensis.84000	Abhydrolase_4
PF00069.20	F.pratensis.73945	Pkinase
PF01544.13	F.pratensis.84004	CorA
PF13445.1	F.pratensis.15125	zf-RING_UBOX
PF00637.15	F.pratensis.42265	Clathrin
PF05883.6	F.pratensis.15125	Baculo_RING
PF00931.17	F.pratensis.42832	NB-ARC
PF13672.1	F.pratensis.17642	PP2C_2
PF13401.1	F.pratensis.83398	AAA_22
PF10779.4	F.pratensis.82820	XhlA
PF02230.11	F.pratensis.84000	Abhydrolase_2
PF00004.24	F.pratensis.75857	AAA
PF08387.5	F.pratensis.18418	FBD
PF13304.1	F.pratensis.83398	AAA_21
PF12662.2	F.pratensis.73945	cEGF
PF03929.11	F.pratensis.9637	PepSY_TM
PF12921.2	F.pratensis.42265	ATP13
PF03999.7	F.pratensis.90102	MAP65_ASE1
PF01637.13	F.pratensis.75857	Arch_ATPase
PF13855.1	F.pratensis.44310	LRR_8
PF03131.12	F.pratensis.88687	bZIP_Maf
PF01636.18	F.pratensis.92449	APH
PF02338.14	F.pratensis.53420	OTU
PF05659.6	F.pratensis.93359	RPW8
PF00198.18	F.pratensis.90880	2-oxoacid_dh
PF07724.9	F.pratensis.63791	AAA_2
PF13365.1	F.pratensis.63590	Trypsin_2
PF03205.9	F.pratensis.83398	MobB
PF13401.1	F.pratensis.24497	AAA_22
