# Supplementary material for: Comparative transcriptome analysis within the Lolium/Festuca species complex reveals high sequence conservation
Source: BMC Genomics. 2015 Mar 28;16(1):249. doi: 10.1186/s12864-015-1447-y (PMC4389671; doi:10.1186/s12864-015-1447-y)
Supplement: Additional file 8 — Table S8. Annotations of proteins under putative positive selection in pairwise comparisons: F. pratensis - L.m. westerwoldicum. [file 12864_2015_1447_MOESM8_ESM.xlsx]

## Sheet: Laura_Nerissa_submission
PF07645.10	F.pratensis.73945	EGF_CA
PF00226.26	F.pratensis.86278	DnaJ
PF08614.6	F.pratensis.17948	ATG16
PF13855.1	F.pratensis.7339	LRR_8
PF01496.14	F.pratensis.17948	V_ATPase_I
PF01553.16	F.pratensis.32628	Acyltransferase
PF14392.1	F.pratensis.86571	zf-CCHC_4
PF09888.4	F.pratensis.19577	DUF2115
PF04641.7	F.pratensis.10413	Rtf2
PF05729.7	F.pratensis.38671	NACHT
PF08263.7	F.pratensis.44310	LRRNT_2
PF12947.2	F.pratensis.73945	EGF_3
PF09304.5	F.pratensis.53495	Cortex-I_coil
PF13191.1	F.pratensis.10336	AAA_16
PF04977.10	F.pratensis.5654	DivIC
PF00004.24	F.pratensis.83398	AAA
PF11932.3	F.pratensis.17948	DUF3450
PF13166.1	F.pratensis.83398	AAA_13
PF13173.1	F.pratensis.42832	AAA_14
PF09586.5	F.pratensis.92239	YfhO
PF04360.7	F.pratensis.35169	Serglycin
PF13516.1	F.pratensis.86793	LRR_6
PF14608.1	F.pratensis.85474	zf-CCCH_2
PF09770.4	F.pratensis.90152	PAT1
PF04111.7	F.pratensis.53495	APG6
PF11976.3	F.pratensis.55789	Rad60-SLD
PF10473.4	F.pratensis.17948	CENP-F_leu_zip
PF12906.2	F.pratensis.17112	RINGv
PF00201.13	F.pratensis.93807	UDPGT
PF10433.4	F.pratensis.1032	MMS1_N
PF02466.14	F.pratensis.85150	Tim17
PF00856.23	F.pratensis.75180	SET
PF10459.4	F.pratensis.63590	Peptidase_S46
PF00293.23	F.pratensis.83761	NUDIX
PF15035.1	F.pratensis.53495	Rootletin
PF13881.1	F.pratensis.55789	Rad60-SLD_2
PF09408.5	F.pratensis.41758	Spike_rec_bind
PF00646.28	F.pratensis.52222	F-box
PF12799.2	F.pratensis.7339	LRR_4
PF12146.3	F.pratensis.9923	Hydrolase_4
PF03358.10	F.pratensis.6268	FMN_red
PF03810.14	F.pratensis.85326	IBN_N
PF06937.6	F.pratensis.2621	EURL
PF08946.5	F.pratensis.17948	Osmo_CC
PF12695.2	F.pratensis.9923	Abhydrolase_5
PF03064.11	F.pratensis.90152	U79_P34
PF13191.1	F.pratensis.38671	AAA_16
PF00130.17	F.pratensis.10413	C1_1
PF12937.2	F.pratensis.85245	F-box-like
PF00005.22	F.pratensis.83398	ABC_tran
PF01641.13	F.pratensis.80821	SelR
PF01765.14	F.pratensis.81372	RRF
PF13851.1	F.pratensis.53495	GAS
PF14560.1	F.pratensis.55789	Ubiquitin_2
PF03193.11	F.pratensis.10336	DUF258
PF00700.16	F.pratensis.91085	Flagellin_C
PF00098.18	F.pratensis.86571	zf-CCHC
PF04665.7	F.pratensis.38671	Pox_A32
PF12274.3	F.pratensis.94232	DUF3615
PF13855.1	F.pratensis.93321	LRR_8
PF01762.16	F.pratensis.90120	Galactosyl_T
PF00560.28	F.pratensis.42832	LRR_1
PF06570.6	F.pratensis.14207	DUF1129
PF09731.4	F.pratensis.90152	Mitofilin
PF08387.5	F.pratensis.15102	FBD
PF08601.5	F.pratensis.1566	PAP1
PF05667.6	F.pratensis.17948	DUF812
PF07464.6	F.pratensis.10413	ApoLp-III
PF00023.25	F.pratensis.32029	Ank
PF04156.9	F.pratensis.55789	IncA
PF03962.10	F.pratensis.53495	Mnd1
PF12325.3	F.pratensis.53495	TMF_TATA_bd
PF12796.2	F.pratensis.32029	Ank_2
PF06086.7	F.pratensis.81372	Pox_A30L_A26L
PF00261.15	F.pratensis.17948	Tropomyosin
PF10247.4	F.pratensis.85150	Romo1
PF05911.6	F.pratensis.53495	DUF869
PF01637.13	F.pratensis.38671	Arch_ATPase
PF12812.2	F.pratensis.3031	PDZ_1
PF00730.20	F.pratensis.70301	HhH-GPD
PF01517.13	F.pratensis.25020	HDV_ag
PF12546.3	F.pratensis.14672	Cryptochrome_C
PF13920.1	F.pratensis.17112	zf-C3HC4_3
PF08387.5	F.pratensis.85245	FBD
PF00646.28	F.pratensis.89486	F-box
PF04102.7	F.pratensis.17948	SlyX
PF08298.6	F.pratensis.38671	AAA_PrkA
PF09723.5	F.pratensis.10413	Zn-ribbon_8
PF07034.6	F.pratensis.8740	ORC3_N
PF08244.7	F.pratensis.39143	Glyco_hydro_32C
PF13857.1	F.pratensis.32029	Ank_5
PF13921.1	F.pratensis.89280	Myb_DNA-bind_6
PF02309.11	F.pratensis.10131	AUX_IAA
PF00642.19	F.pratensis.85474	zf-CCCH
PF03978.8	F.pratensis.10413	Borrelia_REV
PF03222.8	F.pratensis.45336	Trp_Tyr_perm
PF08317.6	F.pratensis.53495	Spc7
PF08387.5	F.pratensis.90034	FBD
PF13558.1	F.pratensis.83398	SbcCD_C
PF03469.9	F.pratensis.91368	XH
PF04146.10	F.pratensis.31272	YTH
PF03468.9	F.pratensis.91368	XS
PF00240.18	F.pratensis.55789	ubiquitin
PF00481.16	F.pratensis.94680	PP2C
PF07458.7	F.pratensis.9301	SPAN-X
PF00872.13	F.pratensis.6500	Transposase_mut
PF13401.1	F.pratensis.38671	AAA_22
PF11280.3	F.pratensis.19693	DUF3081
PF03266.10	F.pratensis.38671	NTPase_1
PF13504.1	F.pratensis.44310	LRR_7
PF03205.9	F.pratensis.10336	MobB
PF01637.13	F.pratensis.10336	Arch_ATPase
PF13600.1	F.pratensis.53495	DUF4140
PF06156.8	F.pratensis.53495	DUF972
PF13191.1	F.pratensis.83398	AAA_16
PF13401.1	F.pratensis.42832	AAA_22
PF12937.2	F.pratensis.89486	F-box-like
PF12799.2	F.pratensis.90034	LRR_4
PF14709.1	F.pratensis.9061	DND1_DSRM
PF05584.6	F.pratensis.14525	Sulfolobus_pRN
PF03372.18	F.pratensis.54314	Exo_endo_phos
PF04423.9	F.pratensis.46334	Rad50_zn_hook
PF12937.2	F.pratensis.11436	F-box-like
PF03171.15	F.pratensis.5211	2OG-FeII_Oxy
PF13409.1	F.pratensis.26592	GST_N_2
PF00560.28	F.pratensis.86793	LRR_1
PF02403.17	F.pratensis.53495	Seryl_tRNA_N
PF14634.1	F.pratensis.46334	zf-RING_5
PF13516.1	F.pratensis.38671	LRR_6
PF00160.16	F.pratensis.12809	Pro_isomerase
PF00004.24	F.pratensis.38671	AAA
PF14531.1	F.pratensis.60581	Kinase-like
PF03854.9	F.pratensis.46334	zf-P11
PF13401.1	F.pratensis.10336	AAA_22
PF13516.1	F.pratensis.93321	LRR_6
PF07496.10	F.pratensis.75180	zf-CW
PF13445.1	F.pratensis.46334	zf-RING_UBOX
PF00646.28	F.pratensis.11436	F-box
PF13874.1	F.pratensis.17948	Nup54
PF06821.8	F.pratensis.9923	Ser_hydrolase
PF05142.7	F.pratensis.91106	DUF702
PF02485.16	F.pratensis.87189	Branch
PF11781.3	F.pratensis.84940	RRN7
PF13417.1	F.pratensis.26592	GST_N_3
PF02463.14	F.pratensis.83398	SMC_N
PF02183.13	F.pratensis.53495	HALZ
PF14282.1	F.pratensis.17948	FlxA
PF12960.2	F.pratensis.96371	DUF3849
PF03151.11	F.pratensis.23556	TPT
PF04564.10	F.pratensis.45923	U-box
PF14529.1	F.pratensis.54314	Exo_endo_phos_2
PF00043.20	F.pratensis.26592	GST_C
PF05878.6	F.pratensis.10413	Phyto_Pns9_10
PF01276.15	F.pratensis.61020	OKR_DC_1
PF04513.7	F.pratensis.17948	Baculo_PEP_C
PF14925.1	F.pratensis.21209	HPHLAWLY
PF08490.7	F.pratensis.19584	DUF1744
PF07719.12	F.pratensis.28786	TPR_2
PF11120.3	F.pratensis.29785	DUF2636
PF00097.20	F.pratensis.10413	zf-C3HC4
PF12799.2	F.pratensis.86793	LRR_4
PF06694.6	F.pratensis.1032	Plant_NMP1
PF09446.5	F.pratensis.14207	VMA21
PF00035.20	F.pratensis.20353	dsrm
PF13696.1	F.pratensis.86571	zf-CCHC_2
PF05531.7	F.pratensis.17948	NPV_P10
PF11789.3	F.pratensis.10413	zf-Nse
PF03784.8	F.pratensis.8466	Cyclotide
PF00538.14	F.pratensis.89280	Linker_histone
PF12937.2	F.pratensis.52222	F-box-like
PF00560.28	F.pratensis.44310	LRR_1
PF13419.1	F.pratensis.96371	HAD_2
PF12861.2	F.pratensis.10413	zf-Apc11
PF06792.6	F.pratensis.42832	UPF0261
PF02701.10	F.pratensis.38993	zf-Dof
PF11891.3	F.pratensis.73122	DUF3411
PF14709.1	F.pratensis.20353	DND1_DSRM
PF07819.8	F.pratensis.9923	PGAP1
PF01213.14	F.pratensis.38993	CAP_N
PF13637.1	F.pratensis.32029	Ank_4
PF12329.3	F.pratensis.17948	TMF_DNA_bd
PF13410.1	F.pratensis.26592	GST_C_2
PF13639.1	F.pratensis.10413	zf-RING_2
PF12799.2	F.pratensis.42832	LRR_4
PF05957.8	F.pratensis.42832	DUF883
PF00804.20	F.pratensis.17948	Syntaxin
PF10883.3	F.pratensis.53495	DUF2681
PF00249.26	F.pratensis.43147	Myb_DNA-binding
PF12799.2	F.pratensis.38671	LRR_4
PF15227.1	F.pratensis.10413	zf-C3HC4_4
PF13855.1	F.pratensis.86793	LRR_8
PF04582.7	F.pratensis.17948	Reo_sigmaC
PF10444.4	F.pratensis.10413	Nbl1_Borealin_N
PF09726.4	F.pratensis.5654	Macoilin
PF13504.1	F.pratensis.93321	LRR_7
PF02455.11	F.pratensis.6500	Hex_IIIa
PF12724.2	F.pratensis.6268	Flavodoxin_5
PF14500.1	F.pratensis.19693	MMS19_N
PF13173.1	F.pratensis.10336	AAA_14
PF12846.2	F.pratensis.10336	AAA_10
PF00931.17	F.pratensis.38671	NB-ARC
PF12799.2	F.pratensis.44310	LRR_4
PF13831.1	F.pratensis.46334	PHD_2
PF07571.8	F.pratensis.1484	DUF1546
PF13238.1	F.pratensis.38671	AAA_18
PF01757.17	F.pratensis.85584	Acyl_transf_3
PF13516.1	F.pratensis.44310	LRR_6
PF05496.7	F.pratensis.42832	RuvB_N
PF12697.2	F.pratensis.9923	Abhydrolase_6
PF13536.1	F.pratensis.23556	EmrE
PF05008.10	F.pratensis.2621	V-SNARE
PF02183.13	F.pratensis.5654	HALZ
PF11559.3	F.pratensis.17948	ADIP
PF04430.9	F.pratensis.20614	DUF498
PF03259.12	F.pratensis.16855	Robl_LC7
PF00875.13	F.pratensis.14672	DNA_photolyase
PF00038.16	F.pratensis.17948	Filament
PF02450.10	F.pratensis.9923	LCAT
PF13717.1	F.pratensis.10413	zinc_ribbon_4
PF06414.7	F.pratensis.38671	Zeta_toxin
PF04266.9	F.pratensis.85326	ASCH
PF13592.1	F.pratensis.13910	HTH_33
PF10263.4	F.pratensis.86278	SprT-like
PF03647.8	F.pratensis.14701	Tmemb_14
PF00008.22	F.pratensis.73945	EGF
PF01429.14	F.pratensis.92892	MBD
PF00628.24	F.pratensis.46334	PHD
PF10473.4	F.pratensis.53495	CENP-F_leu_zip
PF14195.1	F.pratensis.8740	DUF4316
PF11793.3	F.pratensis.17112	FANCL_C
PF12460.3	F.pratensis.19693	MMS19_C
PF06027.7	F.pratensis.23556	DUF914
PF04423.9	F.pratensis.83398	Rad50_zn_hook
PF02902.14	F.pratensis.35169	Peptidase_C48
PF09026.5	F.pratensis.45923	CENP-B_dimeris
PF12678.2	F.pratensis.17112	zf-rbx1
PF05132.9	F.pratensis.65362	RNA_pol_Rpc4
PF02244.11	F.pratensis.27871	Propep_M14
PF12682.2	F.pratensis.6268	Flavodoxin_4
PF07500.9	F.pratensis.84940	TFIIS_M
PF03470.9	F.pratensis.91368	zf-XS
PF00097.20	F.pratensis.17112	zf-C3HC4
PF02525.12	F.pratensis.6268	Flavodoxin_2
PF07106.8	F.pratensis.17948	TBPIP
PF11740.3	F.pratensis.41758	KfrA_N
PF05883.6	F.pratensis.17112	Baculo_RING
PF12776.2	F.pratensis.13910	Myb_DNA-bind_3
PF13646.1	F.pratensis.19693	HEAT_2
PF02985.17	F.pratensis.19693	HEAT
PF00646.28	F.pratensis.85245	F-box
PF04799.8	F.pratensis.53495	Fzo_mitofusin
PF07889.7	F.pratensis.17948	DUF1664
PF07723.8	F.pratensis.86793	LRR_2
PF12678.2	F.pratensis.10413	zf-rbx1
PF00004.24	F.pratensis.42832	AAA
PF14523.1	F.pratensis.53495	Syntaxin_2
PF05290.6	F.pratensis.46334	Baculo_IE-1
PF03938.9	F.pratensis.81372	OmpH
PF00931.17	F.pratensis.15727	NB-ARC
PF08702.5	F.pratensis.17948	Fib_alpha
PF00005.22	F.pratensis.38671	ABC_tran
PF14709.1	F.pratensis.14525	DND1_DSRM
PF00560.28	F.pratensis.93321	LRR_1
PF00011.16	F.pratensis.90152	HSP20
PF13445.1	F.pratensis.10413	zf-RING_UBOX
PF03101.10	F.pratensis.6500	FAR1
PF15234.1	F.pratensis.45923	LAT
PF13570.1	F.pratensis.52222	PQQ_3
PF05266.9	F.pratensis.17948	DUF724
PF00375.13	F.pratensis.14207	SDF
PF00515.23	F.pratensis.28786	TPR_1
PF08389.7	F.pratensis.85326	Xpo1
PF14497.1	F.pratensis.26592	GST_C_3
PF05377.6	F.pratensis.53495	FlaC_arch
PF12861.2	F.pratensis.17112	zf-Apc11
PF03441.9	F.pratensis.14672	FAD_binding_7
PF13923.1	F.pratensis.46334	zf-C3HC4_2
PF00561.15	F.pratensis.9923	Abhydrolase_1
PF00035.20	F.pratensis.9061	dsrm
PF08074.6	F.pratensis.89280	CHDCT2
PF10545.4	F.pratensis.43147	MADF_DNA_bdg
PF12937.2	F.pratensis.86793	F-box-like
PF13166.1	F.pratensis.17948	AAA_13
PF13445.1	F.pratensis.17112	zf-RING_UBOX
PF01442.13	F.pratensis.17948	Apolipoprotein
PF13176.1	F.pratensis.28786	TPR_7
PF07777.6	F.pratensis.5654	MFMR
PF13606.1	F.pratensis.32029	Ank_3
PF13855.1	F.pratensis.38671	LRR_8
PF10551.4	F.pratensis.6500	MULE
PF12937.2	F.pratensis.90034	F-box-like
PF13639.1	F.pratensis.17112	zf-RING_2
PF00251.15	F.pratensis.39143	Glyco_hydro_32N
PF14248.1	F.pratensis.28786	DUF4345
PF05887.6	F.pratensis.91832	Trypan_PARP
PF05057.9	F.pratensis.9923	DUF676
PF00646.28	F.pratensis.90034	F-box
PF13921.1	F.pratensis.43147	Myb_DNA-bind_6
PF13947.1	F.pratensis.35169	GUB_WAK_bind
PF04693.7	F.pratensis.334	DDE_Tnp_2
PF04410.9	F.pratensis.88510	Gar1
PF04290.7	F.pratensis.45336	DctQ
PF09750.4	F.pratensis.29785	DRY_EERY
PF12861.2	F.pratensis.46334	zf-Apc11
PF13414.1	F.pratensis.28786	TPR_11
PF13923.1	F.pratensis.10413	zf-C3HC4_2
PF00646.28	F.pratensis.86793	F-box
PF10392.4	F.pratensis.17948	COG5
PF14634.1	F.pratensis.17112	zf-RING_5
PF00258.20	F.pratensis.6268	Flavodoxin_1
PF14634.1	F.pratensis.10413	zf-RING_5
PF03205.9	F.pratensis.42832	MobB
PF07714.12	F.pratensis.60581	Pkinase_Tyr
PF13476.1	F.pratensis.83398	AAA_23
PF13947.1	F.pratensis.73945	GUB_WAK_bind
PF14570.1	F.pratensis.10413	zf-RING_4
PF04156.9	F.pratensis.17948	IncA
PF00069.20	F.pratensis.60581	Pkinase
PF12938.2	F.pratensis.83398	M_domain
PF04434.12	F.pratensis.6500	SWIM
PF13639.1	F.pratensis.46334	zf-RING_2
PF00646.28	F.pratensis.15102	F-box
PF07714.12	F.pratensis.73945	Pkinase_Tyr
PF14570.1	F.pratensis.17112	zf-RING_4
PF03769.10	F.pratensis.43180	Attacin_C
PF00035.20	F.pratensis.14525	dsrm
PF02365.10	F.pratensis.1566	NAM
PF00097.20	F.pratensis.46334	zf-C3HC4
PF07716.10	F.pratensis.5654	bZIP_2
PF02866.13	F.pratensis.81372	Ldh_1_C
PF13903.1	F.pratensis.14207	Claudin_2
PF08170.7	F.pratensis.90270	POPLD
PF13555.1	F.pratensis.83398	AAA_29
PF02434.11	F.pratensis.90120	Fringe
PF13306.1	F.pratensis.44310	LRR_5
PF00337.17	F.pratensis.90120	Gal-bind_lectin
PF01926.18	F.pratensis.10336	MMR_HSR1
PF00931.17	F.pratensis.10336	NB-ARC
PF01266.19	F.pratensis.20614	DAO
PF00022.14	F.pratensis.16069	Actin
PF01471.13	F.pratensis.81372	PG_binding_1
PF02198.11	F.pratensis.23556	SAM_PNT
PF09713.5	F.pratensis.13619	A_thal_3526
PF00170.16	F.pratensis.5654	bZIP_1
PF00249.26	F.pratensis.89280	Myb_DNA-binding
PF13428.1	F.pratensis.28786	TPR_14
PF00170.16	F.pratensis.53495	bZIP_1
PF01764.20	F.pratensis.9923	Lipase_3
PF13719.1	F.pratensis.10413	zinc_ribbon_5
PF06259.7	F.pratensis.9923	Abhydrolase_8
PF06103.6	F.pratensis.53495	DUF948
PF12799.2	F.pratensis.93321	LRR_4
PF12678.2	F.pratensis.46334	zf-rbx1
PF10236.4	F.pratensis.54314	DAP3
PF05627.6	F.pratensis.10614	AvrRpt-cleavage
PF06005.7	F.pratensis.53495	DUF904
PF03131.12	F.pratensis.5654	bZIP_Maf
PF12274.3	F.pratensis.84167	DUF3615
PF00155.16	F.pratensis.61020	Aminotran_1_2
PF02798.15	F.pratensis.26592	GST_N
PF13191.1	F.pratensis.42832	AAA_16
PF13504.1	F.pratensis.38671	LRR_7
PF13920.1	F.pratensis.46334	zf-C3HC4_3
PF07786.7	F.pratensis.85584	DUF1624
PF13855.1	F.pratensis.42832	LRR_8
PF00069.20	F.pratensis.73945	Pkinase
PF13923.1	F.pratensis.17112	zf-C3HC4_2
PF08581.5	F.pratensis.53495	Tup_N
PF13504.1	F.pratensis.86793	LRR_7
PF00560.28	F.pratensis.38671	LRR_1
PF00931.17	F.pratensis.42832	NB-ARC
PF05103.8	F.pratensis.53495	DivIVA
PF00892.15	F.pratensis.23556	EamA
PF13401.1	F.pratensis.83398	AAA_22
PF14661.1	F.pratensis.53495	HAUS6_N
PF08449.6	F.pratensis.23556	UAA
PF12662.2	F.pratensis.73945	cEGF
PF13304.1	F.pratensis.83398	AAA_21
PF13173.1	F.pratensis.38671	AAA_14
PF13855.1	F.pratensis.44310	LRR_8
PF01053.15	F.pratensis.61020	Cys_Met_Meta_PP
PF13964.1	F.pratensis.52222	Kelch_6
PF04156.9	F.pratensis.53495	IncA
PF14446.1	F.pratensis.10413	Prok-RING_1
PF05377.6	F.pratensis.17948	FlaC_arch
PF13365.1	F.pratensis.63590	Trypsin_2
PF09111.5	F.pratensis.43147	SLIDE
PF08646.5	F.pratensis.54200	Rep_fac-A_C
PF03205.9	F.pratensis.83398	MobB
PF03478.13	F.pratensis.52222	DUF295
