# Supplementary material for: Comparative transcriptome analysis within the Lolium/Festuca species complex reveals high sequence conservation
Source: BMC Genomics. 2015 Mar 28;16(1):249. doi: 10.1186/s12864-015-1447-y (PMC4389671; doi:10.1186/s12864-015-1447-y)
Supplement: Additional file 9 — Table S9. Annotations of proteins under putative positive selection in pairwise comparisons: F. pratensis - L.temulentum. [file 12864_2015_1447_MOESM9_ESM.xlsx]

## Sheet: Laura_Temul_submission
PF00756.15	F.pratensis.8806	Esterase
PF01053.15	F.pratensis.3950	Cys_Met_Meta_PP
PF12799.2	F.pratensis.61124	LRR_4
PF13041.1	F.pratensis.48082	PPR_2
PF04442.9	F.pratensis.17756	CtaG_Cox11
PF04111.7	F.pratensis.19146	APG6
PF04802.10	F.pratensis.24048	SMK-1
PF13920.1	F.pratensis.83326	zf-C3HC4_3
PF13431.1	F.pratensis.937	TPR_17
PF03727.11	F.pratensis.10447	Hexokinase_2
PF08579.6	F.pratensis.92222	RPM2
PF00560.28	F.pratensis.61124	LRR_1
PF00637.15	F.pratensis.33593	Clathrin
PF00098.18	F.pratensis.8949	zf-CCHC
PF13606.1	F.pratensis.29874	Ank_3
PF09888.4	F.pratensis.19577	DUF2115
PF13812.1	F.pratensis.48082	PPR_3
PF09304.5	F.pratensis.53495	Cortex-I_coil
PF08432.5	F.pratensis.19146	Vfa1
PF01535.15	F.pratensis.48082	PPR
PF00097.20	F.pratensis.18124	zf-C3HC4
PF13166.1	F.pratensis.53253	AAA_13
PF13041.1	F.pratensis.33593	PPR_2
PF04156.9	F.pratensis.19146	IncA
PF13432.1	F.pratensis.937	TPR_16
PF09586.5	F.pratensis.92239	YfhO
PF13516.1	F.pratensis.86793	LRR_6
PF14608.1	F.pratensis.85474	zf-CCCH_2
PF04111.7	F.pratensis.53495	APG6
PF00201.13	F.pratensis.93807	UDPGT
PF11558.3	F.pratensis.83316	HET-s_218-289
PF02050.11	F.pratensis.12152	FliJ
PF09011.5	F.pratensis.7291	HMG_box_2
PF12799.2	F.pratensis.42684	LRR_4
PF11204.3	F.pratensis.83651	DUF2985
PF15035.1	F.pratensis.53495	Rootletin
PF13639.1	F.pratensis.18124	zf-RING_2
PF03153.8	F.pratensis.13060	TFIIA
PF00505.14	F.pratensis.7291	HMG_box
PF07897.6	F.pratensis.92890	DUF1675
PF13401.1	F.pratensis.86006	AAA_22
PF03810.14	F.pratensis.85326	IBN_N
PF00294.19	F.pratensis.307	PfkB
PF06750.8	F.pratensis.26193	DiS_P_DiS
PF00406.17	F.pratensis.92222	ADK
PF13558.1	F.pratensis.53253	SbcCD_C
PF03709.10	F.pratensis.16467	OKR_DC_1_N
PF14812.1	F.pratensis.19562	PBP1_TM
PF14667.1	F.pratensis.90331	Polysacc_synt_C
PF00400.27	F.pratensis.70560	WD40
PF11969.3	F.pratensis.20819	DcpS_C
PF10366.4	F.pratensis.86243	Vps39_1
PF13851.1	F.pratensis.53495	GAS
PF01047.17	F.pratensis.26193	MarR
PF13855.1	F.pratensis.42684	LRR_8
PF05729.7	F.pratensis.87834	NACHT
PF13365.1	F.pratensis.60292	Trypsin_2
PF13414.1	F.pratensis.937	TPR_11
PF12799.2	F.pratensis.17387	LRR_4
PF12799.2	F.pratensis.90465	LRR_4
PF12895.2	F.pratensis.48082	Apc3
PF07714.12	F.pratensis.42684	Pkinase_Tyr
PF13920.1	F.pratensis.18124	zf-C3HC4_3
PF00931.17	F.pratensis.85424	NB-ARC
PF04147.7	F.pratensis.13060	Nop14
PF12799.2	F.pratensis.87834	LRR_4
PF04146.10	F.pratensis.40476	YTH
PF03962.10	F.pratensis.53495	Mnd1
PF12325.3	F.pratensis.53495	TMF_TATA_bd
PF00155.16	F.pratensis.3950	Aminotran_1_2
PF06814.8	F.pratensis.18492	Lung_7-TM_R
PF11187.3	F.pratensis.8806	DUF2974
PF05911.6	F.pratensis.53495	DUF869
PF07646.10	F.pratensis.19146	Kelch_2
PF00730.20	F.pratensis.70301	HhH-GPD
PF13504.1	F.pratensis.42684	LRR_7
PF00046.24	F.pratensis.21426	Homeobox
PF12854.2	F.pratensis.92222	PPR_1
PF00646.28	F.pratensis.82236	F-box
PF14634.1	F.pratensis.83326	zf-RING_5
PF02724.9	F.pratensis.11604	CDC45
PF05425.8	F.pratensis.93733	CopD
PF02002.12	F.pratensis.26193	TFIIE_alpha
PF11559.3	F.pratensis.19146	ADIP
PF13415.1	F.pratensis.19146	Kelch_3
PF11014.3	F.pratensis.89106	DUF2852
PF08964.5	F.pratensis.86341	Crystall_3
PF13812.1	F.pratensis.92222	PPR_3
PF06102.7	F.pratensis.86006	DUF947
PF00642.19	F.pratensis.85474	zf-CCCH
PF12796.2	F.pratensis.29874	Ank_2
PF01230.18	F.pratensis.20819	HIT
PF13675.1	F.pratensis.95471	PilJ
PF05786.9	F.pratensis.11604	Cnd2
PF04749.12	F.pratensis.83651	PLAC8
PF13041.1	F.pratensis.937	PPR_2
PF07734.8	F.pratensis.94598	FBA_1
PF02705.11	F.pratensis.87982	K_trans
PF08317.6	F.pratensis.53495	Spc7
PF08387.5	F.pratensis.90034	FBD
PF09744.4	F.pratensis.19146	Jnk-SapK_ap_N
PF11917.3	F.pratensis.19146	DUF3435
PF12854.2	F.pratensis.91071	PPR_1
PF04799.8	F.pratensis.19146	Fzo_mitofusin
PF00320.22	F.pratensis.89493	GATA
PF06667.7	F.pratensis.3743	PspB
PF05924.6	F.pratensis.71085	SAMP
PF01580.13	F.pratensis.53253	FtsK_SpoIIIE
PF14613.1	F.pratensis.26193	DUF4449
PF13191.1	F.pratensis.87834	AAA_16
PF09726.4	F.pratensis.72466	Macoilin
PF07888.6	F.pratensis.19146	CALCOCO1
PF05285.7	F.pratensis.11604	SDA1
PF14851.1	F.pratensis.13060	FAM176
PF02724.9	F.pratensis.13060	CDC45
PF08477.8	F.pratensis.53253	Miro
PF13600.1	F.pratensis.53495	DUF4140
PF13696.1	F.pratensis.8949	zf-CCHC_2
PF06156.8	F.pratensis.53495	DUF972
PF00642.19	F.pratensis.14355	zf-CCCH
PF03540.8	F.pratensis.11351	TFIID_30kDa
PF13401.1	F.pratensis.53253	AAA_22
PF12799.2	F.pratensis.90034	LRR_4
PF13555.1	F.pratensis.53253	AAA_29
PF12937.2	F.pratensis.11436	F-box-like
PF05116.8	F.pratensis.10612	S6PP
PF00560.28	F.pratensis.86793	LRR_1
PF00005.22	F.pratensis.53253	ABC_tran
PF15170.1	F.pratensis.84147	CaM-KIIN
PF14297.1	F.pratensis.33593	DUF4373
PF00069.20	F.pratensis.18745	Pkinase
PF13180.1	F.pratensis.60292	PDZ_2
PF03301.8	F.pratensis.21426	Trp_dioxygenase
PF12846.2	F.pratensis.53253	AAA_10
PF02403.17	F.pratensis.53495	Seryl_tRNA_N
PF00646.28	F.pratensis.32171	F-box
PF08271.7	F.pratensis.26193	TF_Zn_Ribbon
PF02484.10	F.pratensis.19397	Rhabdo_NV
PF09533.5	F.pratensis.48193	DUF2380
PF00646.28	F.pratensis.11436	F-box
PF01212.16	F.pratensis.3950	Beta_elim_lyase
PF13812.1	F.pratensis.33593	PPR_3
PF02269.11	F.pratensis.72466	TFIID-18kDa
PF02183.13	F.pratensis.53495	HALZ
PF13874.1	F.pratensis.19146	Nup54
PF13964.1	F.pratensis.19146	Kelch_6
PF06239.6	F.pratensis.92222	ECSIT
PF01535.15	F.pratensis.92222	PPR
PF14925.1	F.pratensis.21209	HPHLAWLY
PF01764.20	F.pratensis.8806	Lipase_3
PF11120.3	F.pratensis.29785	DUF2636
PF00975.15	F.pratensis.8806	Thioesterase
PF00004.24	F.pratensis.87834	AAA
PF12799.2	F.pratensis.86793	LRR_4
PF10617.4	F.pratensis.46348	DUF2474
PF00168.25	F.pratensis.28000	C2
PF06024.7	F.pratensis.46348	DUF912
PF00692.14	F.pratensis.53253	dUTPase
PF00728.17	F.pratensis.3950	Glyco_hydro_20
PF03784.8	F.pratensis.8466	Cyclotide
PF06156.8	F.pratensis.3743	DUF972
PF01764.20	F.pratensis.31375	Lipase_3
PF01535.15	F.pratensis.937	PPR
PF13513.1	F.pratensis.22890	HEAT_EZ
PF01535.15	F.pratensis.16517	PPR
PF01166.13	F.pratensis.19146	TSC22
PF13516.1	F.pratensis.42684	LRR_6
PF08513.6	F.pratensis.22731	LisH
PF00598.14	F.pratensis.67404	Flu_M1
PF10662.4	F.pratensis.53253	PduV-EutP
PF13812.1	F.pratensis.91071	PPR_3
PF00004.24	F.pratensis.86006	AAA
PF12982.2	F.pratensis.83326	DUF3866
PF12697.2	F.pratensis.8806	Abhydrolase_6
PF02466.14	F.pratensis.84633	Tim17
PF12695.2	F.pratensis.8806	Abhydrolase_5
PF10883.3	F.pratensis.53495	DUF2681
PF00235.14	F.pratensis.20086	Profilin
PF00808.18	F.pratensis.83924	CBFD_NFYB_HMF
PF02984.14	F.pratensis.22275	Cyclin_C
PF13671.1	F.pratensis.53253	AAA_33
PF13855.1	F.pratensis.86793	LRR_8
PF03909.12	F.pratensis.54159	BSD
PF02925.11	F.pratensis.22731	gpD
PF01535.15	F.pratensis.91071	PPR
PF05261.6	F.pratensis.84633	Tra_M
PF13445.1	F.pratensis.18124	zf-RING_UBOX
PF06293.9	F.pratensis.18745	Kdo
PF13923.1	F.pratensis.83326	zf-C3HC4_2
PF04146.10	F.pratensis.95551	YTH
PF06040.6	F.pratensis.18492	Adeno_E3
PF11569.3	F.pratensis.21426	Homez
PF00637.15	F.pratensis.92222	Clathrin
PF09073.5	F.pratensis.11604	BUD22
PF05327.6	F.pratensis.13060	RRN3
PF08278.6	F.pratensis.33593	DnaG_DnaB_bind
PF13600.1	F.pratensis.19146	DUF4140
PF00560.28	F.pratensis.82236	LRR_1
PF00023.25	F.pratensis.29874	Ank
PF12799.2	F.pratensis.85424	LRR_4
PF00956.13	F.pratensis.55038	NAP
PF01940.11	F.pratensis.11308	DUF92
PF13516.1	F.pratensis.17387	LRR_6
PF07719.12	F.pratensis.82968	TPR_2
PF07893.8	F.pratensis.76777	DUF1668
PF13637.1	F.pratensis.29874	Ank_4
PF12861.2	F.pratensis.18124	zf-Apc11
PF00202.16	F.pratensis.3950	Aminotran_3
PF00536.25	F.pratensis.84633	SAM_1
PF13925.1	F.pratensis.70560	Katanin_con80
PF05484.6	F.pratensis.14355	LRV_FeS
PF14531.1	F.pratensis.18745	Kinase-like
PF11214.3	F.pratensis.29874	Med2
PF13238.1	F.pratensis.86006	AAA_18
PF00560.28	F.pratensis.87834	LRR_1
PF01637.13	F.pratensis.53253	Arch_ATPase
PF10607.4	F.pratensis.22731	CLTH
PF04423.9	F.pratensis.18124	Rad50_zn_hook
PF15298.1	F.pratensis.15363	AJAP1_PANP_C
PF04636.8	F.pratensis.15363	PA26
PF14689.1	F.pratensis.92222	SPOB_a
PF01293.15	F.pratensis.53253	PEPCK_ATP
PF13851.1	F.pratensis.19146	GAS
PF13812.1	F.pratensis.937	PPR_3
PF12868.2	F.pratensis.24048	DUF3824
PF03259.12	F.pratensis.16855	Robl_LC7
PF00698.16	F.pratensis.8806	Acyl_transf_1
PF13479.1	F.pratensis.53253	AAA_24
PF00931.17	F.pratensis.87834	NB-ARC
PF13374.1	F.pratensis.71085	TPR_10
PF04266.9	F.pratensis.85326	ASCH
PF13855.1	F.pratensis.87834	LRR_8
PF00651.26	F.pratensis.15334	BTB
PF00249.26	F.pratensis.15363	Myb_DNA-binding
PF01429.14	F.pratensis.92892	MBD
PF12091.3	F.pratensis.95471	DUF3567
PF10473.4	F.pratensis.53495	CENP-F_leu_zip
PF02984.14	F.pratensis.19397	Cyclin_C
PF05496.7	F.pratensis.86006	RuvB_N
PF13428.1	F.pratensis.33593	TPR_14
PF10671.4	F.pratensis.10612	TcpQ
PF13401.1	F.pratensis.87834	AAA_22
PF07280.6	F.pratensis.60292	DUF1443
PF05132.9	F.pratensis.65362	RNA_pol_Rpc4
PF14634.1	F.pratensis.18124	zf-RING_5
PF13041.1	F.pratensis.16517	PPR_2
PF08209.6	F.pratensis.26193	Sgf11
PF01429.14	F.pratensis.43928	MBD
PF05496.7	F.pratensis.87834	RuvB_N
PF00097.20	F.pratensis.83326	zf-C3HC4
PF07893.8	F.pratensis.18244	DUF1668
PF14782.1	F.pratensis.19146	BBS2_C
PF13174.1	F.pratensis.82968	TPR_6
PF08951.5	F.pratensis.80770	EntA_Immun
PF13854.1	F.pratensis.19146	Kelch_5
PF05445.6	F.pratensis.66351	Pox_ser-thr_kin
PF00266.14	F.pratensis.3950	Aminotran_5
PF00437.15	F.pratensis.53253	T2SE
PF04521.8	F.pratensis.12152	Viral_P18
PF01342.16	F.pratensis.92890	SAND
PF14392.1	F.pratensis.80770	zf-CCHC_4
PF13923.1	F.pratensis.18124	zf-C3HC4_2
PF10037.4	F.pratensis.92222	MRP-S27
PF04799.8	F.pratensis.53495	Fzo_mitofusin
PF13504.1	F.pratensis.17387	LRR_7
PF11653.3	F.pratensis.777	VirionAssem_T7
PF07723.8	F.pratensis.86793	LRR_2
PF13424.1	F.pratensis.71085	TPR_12
PF13191.1	F.pratensis.53253	AAA_16
PF15279.1	F.pratensis.17640	SOBP
PF11848.3	F.pratensis.937	DUF3368
PF14523.1	F.pratensis.53495	Syntaxin_2
PF13041.1	F.pratensis.91071	PPR_2
PF10398.4	F.pratensis.12152	DUF2443
PF13857.1	F.pratensis.29874	Ank_5
PF09649.5	F.pratensis.92513	CHZ
PF13173.1	F.pratensis.87834	AAA_14
PF05773.17	F.pratensis.18124	RWD
PF04091.7	F.pratensis.87454	Sec15
PF13428.1	F.pratensis.937	TPR_14
PF13671.1	F.pratensis.87834	AAA_33
PF04625.8	F.pratensis.85882	DEC-1_N
PF07734.8	F.pratensis.70651	FBA_1
PF08268.7	F.pratensis.70651	FBA_3
PF08702.5	F.pratensis.19146	Fib_alpha
PF10960.3	F.pratensis.81619	DUF2762
PF05416.7	F.pratensis.19285	Peptidase_C37
PF00560.28	F.pratensis.17387	LRR_1
PF13207.1	F.pratensis.53253	AAA_17
PF10140.4	F.pratensis.42684	YukC
PF13207.1	F.pratensis.86006	AAA_17
PF15099.1	F.pratensis.2613	PIRT
PF13476.1	F.pratensis.53253	AAA_23
PF04665.7	F.pratensis.53253	Pox_A32
PF05328.7	F.pratensis.67404	CybS
PF08389.7	F.pratensis.85326	Xpo1
PF14608.1	F.pratensis.14355	zf-CCCH_2
PF03929.11	F.pratensis.93733	PepSY_TM
PF00931.17	F.pratensis.86006	NB-ARC
PF00069.20	F.pratensis.42684	Pkinase
PF05377.6	F.pratensis.53495	FlaC_arch
PF02902.14	F.pratensis.4917	Peptidase_C48
PF11848.3	F.pratensis.33593	DUF3368
PF00089.21	F.pratensis.60292	Trypsin
PF00646.28	F.pratensis.70651	F-box
PF00134.18	F.pratensis.22275	Cyclin_N
PF03193.11	F.pratensis.53253	DUF258
PF12937.2	F.pratensis.86793	F-box-like
PF00403.21	F.pratensis.83117	HMA
PF07065.9	F.pratensis.13060	D123
PF04546.8	F.pratensis.13060	Sigma70_ner
PF13175.1	F.pratensis.53253	AAA_15
PF12096.3	F.pratensis.83799	DUF3572
PF00400.27	F.pratensis.42217	WD40
PF12937.2	F.pratensis.90034	F-box-like
PF00096.21	F.pratensis.9589	zf-C2H2
PF03344.10	F.pratensis.11604	Daxx
PF00646.28	F.pratensis.90034	F-box
PF03661.8	F.pratensis.18769	UPF0121
PF02878.11	F.pratensis.8629	PGM_PMM_I
PF05920.6	F.pratensis.21426	Homeobox_KN
PF13855.1	F.pratensis.17387	LRR_8
PF09750.4	F.pratensis.29785	DRY_EERY
PF01667.12	F.pratensis.9589	Ribosomal_S27e
PF08263.7	F.pratensis.17387	LRRNT_2
PF13855.1	F.pratensis.22535	LRR_8
PF11997.3	F.pratensis.33593	DUF3492
PF02362.16	F.pratensis.93850	B3
PF00931.17	F.pratensis.92513	NB-ARC
PF00137.16	F.pratensis.81198	ATP-synt_C
PF05236.9	F.pratensis.72466	TAF4
PF02362.16	F.pratensis.16467	B3
PF09976.4	F.pratensis.82968	TPR_21
PF04147.7	F.pratensis.11604	Nop14
PF07647.12	F.pratensis.84633	SAM_2
PF13962.1	F.pratensis.89106	PGG
PF08263.7	F.pratensis.42684	LRRNT_2
PF04520.8	F.pratensis.63823	Senescence_reg
PF12238.3	F.pratensis.18769	MSA-2c
PF00646.28	F.pratensis.86793	F-box
PF00565.12	F.pratensis.79396	SNase
PF14000.1	F.pratensis.13060	Packaging_FI
PF13855.1	F.pratensis.90465	LRR_8
PF13041.1	F.pratensis.92222	PPR_2
PF01535.15	F.pratensis.33593	PPR
PF13173.1	F.pratensis.92513	AAA_14
PF00595.19	F.pratensis.60292	PDZ
PF08268.7	F.pratensis.94598	FBA_3
PF12678.2	F.pratensis.18124	zf-rbx1
PF08579.6	F.pratensis.48082	RPM2
PF12695.2	F.pratensis.31375	Abhydrolase_5
PF00561.15	F.pratensis.8806	Abhydrolase_1
PF01344.20	F.pratensis.19146	Kelch_1
PF14559.1	F.pratensis.48082	TPR_19
PF13362.1	F.pratensis.42630	Toprim_3
PF00787.19	F.pratensis.13060	PX
PF12937.2	F.pratensis.50470	F-box-like
PF12854.2	F.pratensis.937	PPR_1
PF09734.4	F.pratensis.48544	Tau95
PF00646.28	F.pratensis.50470	F-box
PF04427.13	F.pratensis.36488	Brix
PF11321.3	F.pratensis.83117	DUF3123
PF03989.8	F.pratensis.27147	DNA_gyraseA_C
PF13166.1	F.pratensis.19146	AAA_13
PF12799.2	F.pratensis.82236	LRR_4
PF07719.12	F.pratensis.71085	TPR_2
PF15227.1	F.pratensis.83326	zf-C3HC4_4
PF02463.14	F.pratensis.53253	SMC_N
PF05569.6	F.pratensis.46348	Peptidase_M56
PF08662.6	F.pratensis.70560	eIF2A
PF00646.28	F.pratensis.55038	F-box
PF10192.4	F.pratensis.18492	GpcrRhopsn4
PF10238.4	F.pratensis.13060	Eapp_C
PF01040.13	F.pratensis.2613	UbiA
PF00957.16	F.pratensis.46348	Synaptobrevin
PF03194.10	F.pratensis.19285	LUC7
PF00524.13	F.pratensis.42630	PPV_E1_N
PF00170.16	F.pratensis.53495	bZIP_1
PF12937.2	F.pratensis.38450	F-box-like
PF13181.1	F.pratensis.71085	TPR_8
PF08301.8	F.pratensis.6891	HCV_NS5a_1b
PF00242.12	F.pratensis.72466	DNA_pol_viral_N
PF12854.2	F.pratensis.33593	PPR_1
PF06103.6	F.pratensis.53495	DUF948
PF00667.15	F.pratensis.84665	FAD_binding_1
PF00560.28	F.pratensis.42684	LRR_1
PF00005.22	F.pratensis.87834	ABC_tran
PF02738.13	F.pratensis.93891	Ald_Xan_dh_C2
PF06005.7	F.pratensis.53495	DUF904
PF13445.1	F.pratensis.83326	zf-RING_UBOX
PF14559.1	F.pratensis.937	TPR_19
PF13317.1	F.pratensis.88054	DUF4088
PF08418.5	F.pratensis.9589	Pol_alpha_B_N
PF12854.2	F.pratensis.48082	PPR_1
PF13639.1	F.pratensis.83326	zf-RING_2
PF12937.2	F.pratensis.70651	F-box-like
PF11629.3	F.pratensis.19146	Mst1_SARAH
PF04165.7	F.pratensis.33593	DUF401
PF08581.5	F.pratensis.53495	Tup_N
PF01699.19	F.pratensis.90331	Na_Ca_ex
PF13504.1	F.pratensis.86793	LRR_7
PF10250.4	F.pratensis.10179	O-FucT
PF13193.1	F.pratensis.83799	AMP-binding_C
PF05103.8	F.pratensis.53495	DivIVA
PF05172.8	F.pratensis.937	Nup35_RRM
PF13304.1	F.pratensis.53253	AAA_21
PF12937.2	F.pratensis.55038	F-box-like
PF06414.7	F.pratensis.87834	Zeta_toxin
PF10186.4	F.pratensis.19146	Atg14
PF04052.8	F.pratensis.79396	TolB_N
PF14661.1	F.pratensis.53495	HAUS6_N
PF00789.15	F.pratensis.36488	UBX
PF05729.7	F.pratensis.53253	NACHT
PF13418.1	F.pratensis.19146	Kelch_4
PF02932.11	F.pratensis.35102	Neur_chan_memb
PF13481.1	F.pratensis.53253	AAA_25
PF07714.12	F.pratensis.18745	Pkinase_Tyr
PF07739.8	F.pratensis.87834	TipAS
PF02465.13	F.pratensis.12152	FliD_N
PF04156.9	F.pratensis.53495	IncA
PF00069.20	F.pratensis.66351	Pkinase
PF13414.1	F.pratensis.71085	TPR_11
PF13238.1	F.pratensis.53253	AAA_18
PF07819.8	F.pratensis.8806	PGAP1
PF14255.1	F.pratensis.18124	Cys_rich_CPXG
PF12165.3	F.pratensis.46169	DUF3594
PF07719.12	F.pratensis.937	TPR_2
