# Supplementary material for: Comparative transcriptome analysis within the Lolium/Festuca species complex reveals high sequence conservation
Source: BMC Genomics. 2015 Mar 28;16(1):249. doi: 10.1186/s12864-015-1447-y (PMC4389671; doi:10.1186/s12864-015-1447-y)
Supplement: Additional file 10 — Table S10. Annotations of proteins under putative positive selection in pairwise comparisons: F. pratensis - L.perenne. [file 12864_2015_1447_MOESM10_ESM.xlsx]

## Sheet: Laura_Perenne_submission
PF01496.14	F.pratensis.30204	V_ATPase_I
PF04111.7	F.pratensis.19146	APG6
PF12325.3	F.pratensis.6065	TMF_TATA_bd
PF07714.12	F.pratensis.25048	Pkinase_Tyr
PF00635.21	F.pratensis.75582	Motile_Sperm
PF13360.1	F.pratensis.93261	PQQ_2
PF13207.1	F.pratensis.37622	AAA_17
PF04146.10	F.pratensis.33266	YTH
PF08654.5	F.pratensis.30204	DASH_Dad2
PF14941.1	F.pratensis.65439	OAF
PF08432.5	F.pratensis.19146	Vfa1
PF07893.8	F.pratensis.89899	DUF1668
PF00004.24	F.pratensis.23616	AAA
PF04156.9	F.pratensis.19146	IncA
PF09770.4	F.pratensis.90152	PAT1
PF04485.7	F.pratensis.65439	NblA
PF05729.7	F.pratensis.37622	NACHT
PF10486.4	F.pratensis.62904	PI3K_1B_p101
PF04437.8	F.pratensis.93451	RINT1_TIP1
PF13401.1	F.pratensis.79689	AAA_22
PF12937.2	F.pratensis.71331	F-box-like
PF13913.1	F.pratensis.84104	zf-C2HC_2
PF00294.19	F.pratensis.307	PfkB
PF03064.11	F.pratensis.90152	U79_P34
PF13191.1	F.pratensis.37622	AAA_16
PF02176.13	F.pratensis.84104	zf-TRAF
PF01336.20	F.pratensis.630	tRNA_anti-codon
PF13245.1	F.pratensis.14816	AAA_19
PF13790.1	F.pratensis.84749	DUF4182
PF12004.3	F.pratensis.5367	DUF3498
PF01926.18	F.pratensis.37622	MMR_HSR1
PF05729.7	F.pratensis.87834	NACHT
PF01247.13	F.pratensis.8190	Ribosomal_L35Ae
PF00560.28	F.pratensis.37622	LRR_1
PF06156.8	F.pratensis.5367	DUF972
PF12799.2	F.pratensis.37622	LRR_4
PF09731.4	F.pratensis.90152	Mitofilin
PF12799.2	F.pratensis.87834	LRR_4
PF14661.1	F.pratensis.6065	HAUS6_N
PF13855.1	F.pratensis.79689	LRR_8
PF07714.12	F.pratensis.84192	Pkinase_Tyr
PF02213.11	F.pratensis.32091	GYF
PF03152.9	F.pratensis.84104	UFD1
PF07646.10	F.pratensis.19146	Kelch_2
PF00730.20	F.pratensis.70301	HhH-GPD
PF01517.13	F.pratensis.25020	HDV_ag
PF13893.1	F.pratensis.87989	RRM_5
PF00931.17	F.pratensis.79689	NB-ARC
PF08477.8	F.pratensis.75582	Miro
PF00004.24	F.pratensis.75582	AAA
PF11559.3	F.pratensis.19146	ADIP
PF13238.1	F.pratensis.14816	AAA_18
PF13415.1	F.pratensis.19146	Kelch_3
PF02183.13	F.pratensis.5367	HALZ
PF07897.6	F.pratensis.21149	DUF1675
PF08614.6	F.pratensis.6065	ATG16
PF05478.6	F.pratensis.56205	Prominin
PF12773.2	F.pratensis.84749	DZR
PF13408.1	F.pratensis.84749	Zn_ribbon_recom
PF00560.28	F.pratensis.8661	LRR_1
PF13855.1	F.pratensis.8661	LRR_8
PF08387.5	F.pratensis.90034	FBD
PF09744.4	F.pratensis.19146	Jnk-SapK_ap_N
PF11917.3	F.pratensis.19146	DUF3435
PF00406.17	F.pratensis.14816	ADK
PF12854.2	F.pratensis.91071	PPR_1
PF06584.8	F.pratensis.48977	DIRP
PF04799.8	F.pratensis.19146	Fzo_mitofusin
PF04156.9	F.pratensis.5367	IncA
PF00069.20	F.pratensis.93278	Pkinase
PF13334.1	F.pratensis.90645	DUF4094
PF02172.11	F.pratensis.40338	KIX
PF12796.2	F.pratensis.17810	Ank_2
PF13191.1	F.pratensis.87834	AAA_16
PF13401.1	F.pratensis.75582	AAA_22
PF07888.6	F.pratensis.19146	CALCOCO1
PF02181.18	F.pratensis.94267	FH2
PF00642.19	F.pratensis.14355	zf-CCCH
PF12799.2	F.pratensis.90034	LRR_4
PF03980.9	F.pratensis.30204	Nnf1
PF08449.6	F.pratensis.37528	UAA
PF11980.3	F.pratensis.93278	DUF3481
PF04111.7	F.pratensis.5367	APG6
PF00005.22	F.pratensis.75582	ABC_tran
PF00931.17	F.pratensis.37622	NB-ARC
PF00931.17	F.pratensis.23616	NB-ARC
PF15582.1	F.pratensis.8190	Imm40
PF05529.7	F.pratensis.30204	Bap31
PF07714.12	F.pratensis.75582	Pkinase_Tyr
PF13173.1	F.pratensis.75582	AAA_14
PF09533.5	F.pratensis.48193	DUF2380
PF05142.7	F.pratensis.91106	DUF702
PF02201.13	F.pratensis.32091	SWIB
PF13874.1	F.pratensis.19146	Nup54
PF06293.9	F.pratensis.75582	Kdo
PF13964.1	F.pratensis.19146	Kelch_6
PF00293.23	F.pratensis.38116	NUDIX
PF00004.24	F.pratensis.87834	AAA
PF00076.17	F.pratensis.87989	RRM_1
PF10617.4	F.pratensis.46348	DUF2474
PF06024.7	F.pratensis.46348	DUF912
PF03604.8	F.pratensis.84749	DNA_RNApol_7kD
PF06027.7	F.pratensis.37528	DUF914
PF14580.1	F.pratensis.8661	LRR_9
PF06675.6	F.pratensis.12564	DUF1177
PF01166.13	F.pratensis.19146	TSC22
PF00069.20	F.pratensis.5807	Pkinase
PF00153.22	F.pratensis.26924	Mito_carr
PF14445.1	F.pratensis.40338	Prok-RING_2
PF13812.1	F.pratensis.91071	PPR_3
PF12799.2	F.pratensis.8661	LRR_4
PF00069.20	F.pratensis.75582	Pkinase
PF12907.2	F.pratensis.31816	zf-met2
PF03713.8	F.pratensis.30204	DUF305
PF05859.7	F.pratensis.26466	Mis12
PF00646.28	F.pratensis.90342	F-box
PF09606.5	F.pratensis.40338	Med15
PF07762.9	F.pratensis.15368	DUF1618
PF01496.14	F.pratensis.5367	V_ATPase_I
PF13094.1	F.pratensis.6065	CENP-Q
PF04646.7	F.pratensis.88898	DUF604
PF00076.17	F.pratensis.38381	RRM_1
PF12937.2	F.pratensis.20699	F-box-like
PF04380.8	F.pratensis.30204	BMFP
PF01636.18	F.pratensis.25048	APH
PF01535.15	F.pratensis.91071	PPR
PF13191.1	F.pratensis.75582	AAA_16
PF13207.1	F.pratensis.14816	AAA_17
PF11030.3	F.pratensis.15201	Nucleocapsid-N
PF03695.8	F.pratensis.23616	UPF0149
PF13671.1	F.pratensis.37622	AAA_33
PF13600.1	F.pratensis.19146	DUF4140
PF08263.7	F.pratensis.8661	LRRNT_2
PF13671.1	F.pratensis.14816	AAA_33
PF07303.8	F.pratensis.30204	Occludin_ELL
PF14381.1	F.pratensis.25048	EDR1
PF05484.6	F.pratensis.14355	LRV_FeS
PF00560.28	F.pratensis.87834	LRR_1
PF07893.8	F.pratensis.36828	DUF1668
PF14259.1	F.pratensis.87989	RRM_6
PF08654.5	F.pratensis.6065	DASH_Dad2
PF13401.1	F.pratensis.23616	AAA_22
PF00069.20	F.pratensis.25048	Pkinase
PF13851.1	F.pratensis.19146	GAS
PF07106.8	F.pratensis.56205	TBPIP
PF04678.8	F.pratensis.56205	DUF607
PF06792.6	F.pratensis.75582	UPF0261
PF00931.17	F.pratensis.87834	NB-ARC
PF01096.13	F.pratensis.84749	TFIIS_C
PF13855.1	F.pratensis.87834	LRR_8
PF13857.1	F.pratensis.17810	Ank_5
PF00646.28	F.pratensis.6098	F-box
PF00892.15	F.pratensis.37528	EamA
PF05653.9	F.pratensis.37528	Mg_trans_NIPA
PF01535.15	F.pratensis.65439	PPR
PF07336.6	F.pratensis.6065	DUF1470
PF12799.2	F.pratensis.79689	LRR_4
PF00435.16	F.pratensis.56205	Spectrin
PF13401.1	F.pratensis.87834	AAA_22
PF00023.25	F.pratensis.17810	Ank
PF13207.1	F.pratensis.75582	AAA_17
PF05496.7	F.pratensis.87834	RuvB_N
PF14782.1	F.pratensis.19146	BBS2_C
PF13854.1	F.pratensis.19146	Kelch_5
PF10869.3	F.pratensis.30204	DUF2666
PF13401.1	F.pratensis.37622	AAA_22
PF15007.1	F.pratensis.8190	CEP44
PF01762.16	F.pratensis.90645	Galactosyl_T
PF14259.1	F.pratensis.38381	RRM_6
PF06757.8	F.pratensis.37622	Ins_allergen_rp
PF12799.2	F.pratensis.75582	LRR_4
PF04827.9	F.pratensis.17480	Plant_tran
PF08209.6	F.pratensis.84104	Sgf11
PF01738.13	F.pratensis.22083	DLH
PF00646.28	F.pratensis.71331	F-box
PF07714.12	F.pratensis.93278	Pkinase_Tyr
PF13173.1	F.pratensis.37622	AAA_14
PF13041.1	F.pratensis.91071	PPR_2
PF13173.1	F.pratensis.87834	AAA_14
PF13671.1	F.pratensis.87834	AAA_33
PF08702.5	F.pratensis.19146	Fib_alpha
PF00856.23	F.pratensis.4185	SET
PF12352.3	F.pratensis.56205	V-SNARE_C
PF10960.3	F.pratensis.81619	DUF2762
PF00011.16	F.pratensis.90152	HSP20
PF00005.22	F.pratensis.37622	ABC_tran
PF13504.1	F.pratensis.8661	LRR_7
PF13893.1	F.pratensis.38381	RRM_5
PF00308.13	F.pratensis.75582	Bac_DnaA
PF02201.13	F.pratensis.86880	SWIB
PF14608.1	F.pratensis.14355	zf-CCCH_2
PF02684.10	F.pratensis.92193	LpxB
PF13516.1	F.pratensis.8661	LRR_6
PF12937.2	F.pratensis.90034	F-box-like
PF00646.28	F.pratensis.90034	F-box
PF13717.1	F.pratensis.84749	zinc_ribbon_4
PF13191.1	F.pratensis.79689	AAA_16
PF00931.17	F.pratensis.75582	NB-ARC
PF13173.1	F.pratensis.23616	AAA_14
PF02223.12	F.pratensis.14816	Thymidylate_kin
PF15188.1	F.pratensis.5367	CCDC-167
PF05729.7	F.pratensis.75582	NACHT
PF03126.13	F.pratensis.32091	Plus-3
PF06466.6	F.pratensis.4806	PCAF_N
PF01485.16	F.pratensis.84104	IBR
PF09726.4	F.pratensis.5367	Macoilin
PF01344.20	F.pratensis.19146	Kelch_1
PF13191.1	F.pratensis.23616	AAA_16
PF08268.7	F.pratensis.71331	FBA_3
PF00643.19	F.pratensis.32091	zf-B_box
PF00069.20	F.pratensis.84192	Pkinase
PF13238.1	F.pratensis.23616	AAA_18
PF03101.10	F.pratensis.6644	FAR1
PF13359.1	F.pratensis.17480	DDE_Tnp_4
PF13041.1	F.pratensis.65439	PPR_2
PF00646.28	F.pratensis.20699	F-box
PF11932.3	F.pratensis.5367	DUF3450
PF03989.8	F.pratensis.27147	DNA_gyraseA_C
PF13166.1	F.pratensis.19146	AAA_13
PF03505.9	F.pratensis.38381	Clenterotox
PF02591.10	F.pratensis.84749	DUF164
PF12937.2	F.pratensis.15762	F-box-like
PF13909.1	F.pratensis.84104	zf-H2C2_5
PF06103.6	F.pratensis.5367	DUF948
PF00560.28	F.pratensis.79689	LRR_1
PF05569.6	F.pratensis.46348	Peptidase_M56
PF01637.13	F.pratensis.75582	Arch_ATPase
PF00078.22	F.pratensis.94018	RVT_1
PF02150.11	F.pratensis.84749	RNA_POL_M_15KD
PF00957.16	F.pratensis.46348	Synaptobrevin
PF13536.1	F.pratensis.37528	EmrE
PF13238.1	F.pratensis.75582	AAA_18
PF03331.8	F.pratensis.93279	LpxC
PF01636.18	F.pratensis.5807	APH
PF03153.8	F.pratensis.40338	TFIIA
PF00307.26	F.pratensis.95200	CH
PF00311.12	F.pratensis.96559	PEPcase
PF00005.22	F.pratensis.87834	ABC_tran
PF05529.7	F.pratensis.5367	Bap31
PF12274.3	F.pratensis.84167	DUF3615
PF07893.8	F.pratensis.640	DUF1668
PF13175.1	F.pratensis.75582	AAA_15
PF13238.1	F.pratensis.37622	AAA_18
PF11629.3	F.pratensis.19146	Mst1_SARAH
PF13606.1	F.pratensis.17810	Ank_3
PF06210.6	F.pratensis.21149	DUF1003
PF04570.9	F.pratensis.86106	DUF581
PF10186.4	F.pratensis.19146	Atg14
PF06414.7	F.pratensis.87834	Zeta_toxin
PF13719.1	F.pratensis.84749	zinc_ribbon_5
PF13418.1	F.pratensis.19146	Kelch_4
PF02932.11	F.pratensis.35102	Neur_chan_memb
PF05008.10	F.pratensis.56205	V-SNARE
PF09177.6	F.pratensis.56205	Syntaxin-6_N
PF07739.8	F.pratensis.87834	TipAS
PF13671.1	F.pratensis.23616	AAA_33
PF02362.16	F.pratensis.96559	B3
PF12855.2	F.pratensis.86106	Ecl1
PF03908.8	F.pratensis.56205	Sec20
PF13637.1	F.pratensis.17810	Ank_4
PF07714.12	F.pratensis.5807	Pkinase_Tyr
