# Supplementary material for: Comparative transcriptome analysis within the Lolium/Festuca species complex reveals high sequence conservation
Source: BMC Genomics. 2015 Mar 28;16(1):249. doi: 10.1186/s12864-015-1447-y (PMC4389671; doi:10.1186/s12864-015-1447-y)
Supplement: Additional file 12 — Table S11. Annotations of proteins under putative positive selection in pairwise comparisons: L. multiflorum - L.m. westerwoldicum. [file 12864_2015_1447_MOESM12_ESM.xlsx]

## Sheet: Lemtal_Nerissa_submission
PF05699.9	L.multiflorum.32863	Dimer_Tnp_hAT
PF13855.1	L.multiflorum.38335	LRR_8
PF05903.9	L.multiflorum.42436	Peptidase_C97
PF01419.12	L.multiflorum.26534	Jacalin
PF12767.2	L.multiflorum.13155	SAGA-Tad1
PF00560.28	L.multiflorum.5433	LRR_1
PF05904.6	L.multiflorum.32170	DUF863
PF12906.2	L.multiflorum.13090	RINGv
PF05729.7	L.multiflorum.64013	NACHT
PF10662.4	L.multiflorum.72746	PduV-EutP
PF10883.3	L.multiflorum.53692	DUF2681
PF01636.18	L.multiflorum.13614	APH
PF04679.10	L.multiflorum.13291	DNA_ligase_A_C
PF00626.17	L.multiflorum.1767	Gelsolin
PF14634.1	L.multiflorum.16563	zf-RING_5
PF13536.1	L.multiflorum.12384	EmrE
PF05757.6	L.multiflorum.591	PsbQ
PF12799.2	L.multiflorum.48668	LRR_4
PF08724.5	L.multiflorum.21577	Rep_N
PF05678.9	L.multiflorum.20171	VQ
PF00560.28	L.multiflorum.43957	LRR_1
PF13968.1	L.multiflorum.68878	DUF4220
PF03962.10	L.multiflorum.53692	Mnd1
PF05605.7	L.multiflorum.33242	zf-Di19
PF00564.19	L.multiflorum.33036	PB1
PF09731.4	L.multiflorum.23696	Mitofilin
PF14257.1	L.multiflorum.67391	DUF4349
PF13894.1	L.multiflorum.17460	zf-C2H2_4
PF00069.20	L.multiflorum.16822	Pkinase
PF12731.2	L.multiflorum.6737	Mating_N
PF14259.1	L.multiflorum.15616	RRM_6
PF14259.1	L.multiflorum.32462	RRM_6
PF12171.3	L.multiflorum.30989	zf-C2H2_jaz
PF01593.19	L.multiflorum.75758	Amino_oxidase
PF05996.7	L.multiflorum.29618	Fe_bilin_red
PF11336.3	L.multiflorum.18341	DUF3138
PF12799.2	L.multiflorum.48622	LRR_4
PF13787.1	L.multiflorum.31181	HXXEE
PF13347.1	L.multiflorum.46193	MFS_2
PF10269.4	L.multiflorum.31181	Tmemb_185A
PF01636.18	L.multiflorum.12325	APH
PF00271.26	L.multiflorum.67972	Helicase_C
PF07690.11	L.multiflorum.46193	MFS_1
PF13923.1	L.multiflorum.33242	zf-C3HC4_2
PF13431.1	L.multiflorum.66985	TPR_17
PF00505.14	L.multiflorum.31821	HMG_box
PF13191.1	L.multiflorum.5433	AAA_16
PF13428.1	L.multiflorum.67391	TPR_14
PF11932.3	L.multiflorum.31284	DUF3450
PF05729.7	L.multiflorum.30883	NACHT
PF13912.1	L.multiflorum.18586	zf-C2H2_6
PF00753.22	L.multiflorum.15995	Lactamase_B
PF00226.26	L.multiflorum.32831	DnaJ
PF10443.4	L.multiflorum.39784	RNA12
PF05965.9	L.multiflorum.4455	FYRC
PF13504.1	L.multiflorum.72871	LRR_7
PF03896.11	L.multiflorum.23696	TRAP_alpha
PF03205.9	L.multiflorum.30883	MobB
PF12274.3	L.multiflorum.24714	DUF3615
PF13371.1	L.multiflorum.66985	TPR_9
PF15511.1	L.multiflorum.15645	CENP-T
PF03483.12	L.multiflorum.45825	B3_4
PF02042.10	L.multiflorum.33036	RWP-RK
PF12874.2	L.multiflorum.30989	zf-met
PF06268.8	L.multiflorum.71419	Fascin
PF07719.12	L.multiflorum.66985	TPR_2
PF02178.14	L.multiflorum.70096	AT_hook
PF14835.1	L.multiflorum.33242	zf-RING_6
PF12799.2	L.multiflorum.38335	LRR_4
PF14543.1	L.multiflorum.32009	TAXi_N
PF01926.18	L.multiflorum.5587	MMR_HSR1
PF13696.1	L.multiflorum.12094	zf-CCHC_2
PF06027.7	L.multiflorum.12384	DUF914
PF13371.1	L.multiflorum.45057	TPR_9
PF13504.1	L.multiflorum.64013	LRR_7
PF08232.7	L.multiflorum.31284	Striatin
PF06203.9	L.multiflorum.31412	CCT
PF13465.1	L.multiflorum.17460	zf-H2C2_2
PF13921.1	L.multiflorum.61504	Myb_DNA-bind_6
PF03531.9	L.multiflorum.31821	SSrecog
PF03484.10	L.multiflorum.45825	B5
PF13671.1	L.multiflorum.44595	AAA_33
PF13671.1	L.multiflorum.72746	AAA_33
PF14429.1	L.multiflorum.25947	DOCK-C2
PF14392.1	L.multiflorum.12094	zf-CCHC_4
PF13878.1	L.multiflorum.30989	zf-C2H2_3
PF12738.2	L.multiflorum.13291	PTCB-BRCT
PF05225.11	L.multiflorum.71243	HTH_psq
PF00249.26	L.multiflorum.61504	Myb_DNA-binding
PF12325.3	L.multiflorum.53692	TMF_TATA_bd
PF07687.9	L.multiflorum.12967	M20_dimer
PF01213.14	L.multiflorum.42436	CAP_N
PF14968.1	L.multiflorum.30989	CCDC84
PF01063.14	L.multiflorum.35894	Aminotran_4
PF13923.1	L.multiflorum.31181	zf-C3HC4_2
PF13920.1	L.multiflorum.16563	zf-C3HC4_3
PF00459.20	L.multiflorum.2989	Inositol_P
PF13920.1	L.multiflorum.31181	zf-C3HC4_3
PF01429.14	L.multiflorum.70096	MBD
PF13207.1	L.multiflorum.64013	AAA_17
PF00316.15	L.multiflorum.2989	FBPase
PF13401.1	L.multiflorum.39784	AAA_22
PF05184.10	L.multiflorum.32009	SapB_1
PF04147.7	L.multiflorum.31821	Nop14
PF13855.1	L.multiflorum.64013	LRR_8
PF05729.7	L.multiflorum.39784	NACHT
PF13414.1	L.multiflorum.67391	TPR_11
PF12937.2	L.multiflorum.70026	F-box-like
PF00168.25	L.multiflorum.25947	C2
PF07524.8	L.multiflorum.15645	Bromo_TP
PF00515.23	L.multiflorum.67391	TPR_1
PF03308.11	L.multiflorum.39784	ArgK
PF12799.2	L.multiflorum.64013	LRR_4
PF07652.9	L.multiflorum.39784	Flavi_DEAD
PF07624.6	L.multiflorum.32863	PSD2
PF02518.21	L.multiflorum.57289	HATPase_c
PF07106.8	L.multiflorum.33242	TBPIP
PF00806.14	L.multiflorum.2887	PUF
PF14531.1	L.multiflorum.16822	Kinase-like
PF00076.17	L.multiflorum.15616	RRM_1
PF10497.4	L.multiflorum.3094	zf-4CXXC_R1
PF08449.6	L.multiflorum.43453	UAA
PF03151.11	L.multiflorum.12384	TPT
PF04693.7	L.multiflorum.65808	DDE_Tnp_2
PF04111.7	L.multiflorum.31284	APG6
PF02297.12	L.multiflorum.23696	COX6B
PF13661.1	L.multiflorum.2208	2OG-FeII_Oxy_4
PF00168.25	L.multiflorum.42789	C2
PF09425.5	L.multiflorum.31412	CCT_2
PF02581.12	L.multiflorum.5587	TMP-TENI
PF00515.23	L.multiflorum.66985	TPR_1
PF01202.17	L.multiflorum.39784	SKI
PF05659.6	L.multiflorum.12325	RPW8
PF13589.1	L.multiflorum.57289	HATPase_c_3
PF05103.8	L.multiflorum.53692	DivIVA
PF05970.9	L.multiflorum.39784	PIF1
PF05764.8	L.multiflorum.31821	YL1
PF08224.6	L.multiflorum.6737	DUF1719
PF14144.1	L.multiflorum.1753	DOG1
PF00097.20	L.multiflorum.33242	zf-C3HC4
PF13384.1	L.multiflorum.71243	HTH_23
PF00646.28	L.multiflorum.48668	F-box
PF00026.18	L.multiflorum.32009	Asp
PF05445.6	L.multiflorum.13614	Pox_ser-thr_kin
PF00580.16	L.multiflorum.39784	UvrD-helicase
PF00899.16	L.multiflorum.2731	ThiF
PF12773.2	L.multiflorum.10920	DZR
PF11411.3	L.multiflorum.13291	DNA_ligase_IV
PF13401.1	L.multiflorum.72746	AAA_22
PF08236.6	L.multiflorum.53002	SRI
PF13173.1	L.multiflorum.30883	AAA_14
PF13855.1	L.multiflorum.5433	LRR_8
PF00009.22	L.multiflorum.5587	GTP_EFTU
PF07714.12	L.multiflorum.13614	Pkinase_Tyr
PF13606.1	L.multiflorum.66985	Ank_3
PF13516.1	L.multiflorum.64013	LRR_6
PF00406.17	L.multiflorum.44595	ADK
PF14446.1	L.multiflorum.16563	Prok-RING_1
PF03151.11	L.multiflorum.43453	TPT
PF13245.1	L.multiflorum.39784	AAA_19
PF01637.13	L.multiflorum.72746	Arch_ATPase
PF12710.2	L.multiflorum.6211	HAD
PF13646.1	L.multiflorum.15380	HEAT_2
PF14559.1	L.multiflorum.45057	TPR_19
PF13087.1	L.multiflorum.39784	AAA_12
PF07627.6	L.multiflorum.2789	PSCyt3
PF09255.5	L.multiflorum.75758	Antig_Caf1
PF13432.1	L.multiflorum.66985	TPR_16
PF12937.2	L.multiflorum.30090	F-box-like
PF13923.1	L.multiflorum.16563	zf-C3HC4_2
PF07719.12	L.multiflorum.67391	TPR_2
PF14619.1	L.multiflorum.56400	SnAC
PF00097.20	L.multiflorum.31181	zf-C3HC4
PF03511.9	L.multiflorum.22971	Fanconi_A
PF14605.1	L.multiflorum.32462	Nup35_RRM_2
PF12937.2	L.multiflorum.48668	F-box-like
PF13424.1	L.multiflorum.66985	TPR_12
PF13901.1	L.multiflorum.2789	DUF4206
PF13238.1	L.multiflorum.44595	AAA_18
PF07707.10	L.multiflorum.33226	BACK
PF10094.4	L.multiflorum.6892	DUF2332
PF00515.23	L.multiflorum.45057	TPR_1
PF03909.12	L.multiflorum.33539	BSD
PF03822.9	L.multiflorum.16822	NAF
PF13181.1	L.multiflorum.67391	TPR_8
PF13538.1	L.multiflorum.39784	UvrD_C_2
PF13432.1	L.multiflorum.45057	TPR_16
PF01695.12	L.multiflorum.39784	IstB_IS21
PF13306.1	L.multiflorum.43957	LRR_5
PF13306.1	L.multiflorum.38335	LRR_5
PF01761.15	L.multiflorum.32009	DHQ_synthase
PF05049.8	L.multiflorum.5587	IIGP
PF00787.19	L.multiflorum.2789	PX
PF13481.1	L.multiflorum.39784	AAA_25
PF13532.1	L.multiflorum.6605	2OG-FeII_Oxy_2
PF07387.6	L.multiflorum.13614	Seadorna_VP7
PF01068.16	L.multiflorum.13291	DNA_ligase_A_M
PF13401.1	L.multiflorum.64013	AAA_22
PF01443.13	L.multiflorum.39784	Viral_helicase1
PF14500.1	L.multiflorum.33226	MMS19_N
PF13650.1	L.multiflorum.32009	Asp_protease_2
PF00931.17	L.multiflorum.5433	NB-ARC
PF13191.1	L.multiflorum.39784	AAA_16
PF08746.6	L.multiflorum.13090	zf-RING-like
PF01529.15	L.multiflorum.10920	zf-DHHC
PF15015.1	L.multiflorum.66985	NYD-SP12_N
PF03205.9	L.multiflorum.39784	MobB
PF14580.1	L.multiflorum.38335	LRR_9
PF07714.12	L.multiflorum.16822	Pkinase_Tyr
PF02362.16	L.multiflorum.11310	B3
PF08464.5	L.multiflorum.9491	Gemini_AC4_5_2
PF00931.17	L.multiflorum.64013	NB-ARC
PF11180.3	L.multiflorum.31284	DUF2968
PF13857.1	L.multiflorum.66985	Ank_5
PF00005.22	L.multiflorum.5587	ABC_tran
PF13424.1	L.multiflorum.67391	TPR_12
PF01546.23	L.multiflorum.12967	Peptidase_M20
PF05063.9	L.multiflorum.41257	MT-A70
PF13460.1	L.multiflorum.20652	NAD_binding_10
PF14446.1	L.multiflorum.2789	Prok-RING_1
PF14056.1	L.multiflorum.57289	DUF4250
PF01985.16	L.multiflorum.68639	CRS1_YhbY
PF13855.1	L.multiflorum.48668	LRR_8
PF05127.9	L.multiflorum.39784	Helicase_RecD
PF06154.6	L.multiflorum.2989	YagB_YeeU_YfjZ
PF13465.1	L.multiflorum.30989	zf-H2C2_2
PF00150.13	L.multiflorum.71419	Cellulase
PF13401.1	L.multiflorum.30883	AAA_22
PF00646.28	L.multiflorum.22007	F-box
PF07719.12	L.multiflorum.45057	TPR_2
PF07888.6	L.multiflorum.31284	CALCOCO1
PF13518.1	L.multiflorum.71243	HTH_28
PF06200.9	L.multiflorum.31412	tify
PF00097.20	L.multiflorum.16563	zf-C3HC4
PF09011.5	L.multiflorum.31821	HMG_box_2
PF15227.1	L.multiflorum.33242	zf-C3HC4_4
PF03399.11	L.multiflorum.31976	SAC3_GANP
PF12795.2	L.multiflorum.18341	MscS_porin
PF13401.1	L.multiflorum.5433	AAA_22
PF10473.4	L.multiflorum.53692	CENP-F_leu_zip
PF00076.17	L.multiflorum.32462	RRM_1
PF13504.1	L.multiflorum.48622	LRR_7
PF00270.24	L.multiflorum.39784	DEAD
PF05729.7	L.multiflorum.5433	NACHT
PF03441.9	L.multiflorum.68367	FAD_binding_7
PF03754.8	L.multiflorum.26250	DUF313
PF00931.17	L.multiflorum.30883	NB-ARC
PF03732.12	L.multiflorum.73373	Retrotrans_gag
PF12223.3	L.multiflorum.12094	DUF3602
PF09289.5	L.multiflorum.53002	FOLN
PF10275.4	L.multiflorum.36741	Peptidase_C65
PF05964.9	L.multiflorum.4455	FYRN
PF11081.3	L.multiflorum.31821	DUF2890
PF12799.2	L.multiflorum.72871	LRR_4
PF00350.18	L.multiflorum.5587	Dynamin_N
PF07535.7	L.multiflorum.3094	zf-DBF
PF12861.2	L.multiflorum.33242	zf-Apc11
PF07723.8	L.multiflorum.48668	LRR_2
PF13771.1	L.multiflorum.16563	zf-HC5HC2H
PF01207.12	L.multiflorum.15378	Dus
PF13414.1	L.multiflorum.45057	TPR_11
PF06459.7	L.multiflorum.31821	RR_TM4-6
PF08309.6	L.multiflorum.38335	LVIVD
PF07714.12	L.multiflorum.12325	Pkinase_Tyr
PF14541.1	L.multiflorum.32009	TAXi_C
PF13536.1	L.multiflorum.43453	EmrE
PF04818.8	L.multiflorum.18300	CTD_bind
PF02223.12	L.multiflorum.44595	Thymidylate_kin
PF15312.1	L.multiflorum.23696	JSRP
PF12874.2	L.multiflorum.3094	zf-met
PF14775.1	L.multiflorum.74720	NYD-SP28_assoc
PF04851.10	L.multiflorum.39784	ResIII
PF00012.15	L.multiflorum.31284	HSP70
PF13516.1	L.multiflorum.5433	LRR_6
PF02517.11	L.multiflorum.17064	Abi
PF00931.17	L.multiflorum.72746	NB-ARC
PF13232.1	L.multiflorum.66985	Complex1_LYR_1
PF06103.6	L.multiflorum.53692	DUF948
PF05308.6	L.multiflorum.42436	Mito_fiss_reg
PF01709.15	L.multiflorum.4648	Transcrip_reg
PF00892.15	L.multiflorum.12384	EamA
PF05496.7	L.multiflorum.64013	RuvB_N
PF01412.13	L.multiflorum.25947	ArfGap
PF06745.8	L.multiflorum.39784	KaiC
PF01549.19	L.multiflorum.2208	ShK
PF13920.1	L.multiflorum.33242	zf-C3HC4_3
PF00564.19	L.multiflorum.45057	PB1
PF10417.4	L.multiflorum.33061	1-cysPrx_C
PF00560.28	L.multiflorum.38335	LRR_1
PF00137.16	L.multiflorum.46193	ATP-synt_C
PF01163.17	L.multiflorum.13614	RIO1
PF04218.8	L.multiflorum.33036	CENP-B_N
PF00560.28	L.multiflorum.64013	LRR_1
PF08141.7	L.multiflorum.25080	SspH
PF12036.3	L.multiflorum.3843	DUF3522
PF00069.20	L.multiflorum.12325	Pkinase
PF11725.3	L.multiflorum.23696	AvrE
PF00098.18	L.multiflorum.696	zf-CCHC
PF06220.7	L.multiflorum.30989	zf-U1
PF13604.1	L.multiflorum.39784	AAA_30
PF13851.1	L.multiflorum.53692	GAS
PF01498.13	L.multiflorum.71243	HTH_Tnp_Tc3_2
PF13893.1	L.multiflorum.15616	RRM_5
PF06229.7	L.multiflorum.71419	FRG1
PF06405.6	L.multiflorum.29618	RCC_reductase
PF00735.13	L.multiflorum.5587	Septin
PF14522.1	L.multiflorum.2789	Cytochrome_C7
PF12678.2	L.multiflorum.16563	zf-rbx1
PF01975.12	L.multiflorum.39311	SurE
PF14570.1	L.multiflorum.16563	zf-RING_4
PF03083.11	L.multiflorum.17292	MtN3_slv
PF13481.1	L.multiflorum.72746	AAA_25
PF00071.17	L.multiflorum.5587	Ras
PF13207.1	L.multiflorum.72746	AAA_17
PF13855.1	L.multiflorum.71359	LRR_8
PF13504.1	L.multiflorum.5433	LRR_7
PF04733.9	L.multiflorum.67391	Coatomer_E
PF13893.1	L.multiflorum.32462	RRM_5
PF03732.12	L.multiflorum.696	Retrotrans_gag
PF00533.21	L.multiflorum.13291	BRCT
PF02309.11	L.multiflorum.33247	AUX_IAA
PF00642.19	L.multiflorum.53002	zf-CCCH
PF13086.1	L.multiflorum.39784	AAA_11
PF13516.1	L.multiflorum.72871	LRR_6
PF14559.1	L.multiflorum.67391	TPR_19
PF15279.1	L.multiflorum.5408	SOBP
PF01453.19	L.multiflorum.11807	B_lectin
PF13166.1	L.multiflorum.31284	AAA_13
PF13481.1	L.multiflorum.64013	AAA_25
PF08317.6	L.multiflorum.31284	Spc7
PF09862.4	L.multiflorum.71243	DUF2089
PF00023.25	L.multiflorum.66985	Ank
PF00560.28	L.multiflorum.22007	LRR_1
PF02724.9	L.multiflorum.31821	CDC45
PF08513.6	L.multiflorum.14833	LisH
PF12678.2	L.multiflorum.33242	zf-rbx1
PF13516.1	L.multiflorum.38335	LRR_6
PF12799.2	L.multiflorum.5433	LRR_4
PF12861.2	L.multiflorum.16563	zf-Apc11
PF07535.7	L.multiflorum.30989	zf-DBF
PF01789.11	L.multiflorum.14969	PsbP
PF04841.8	L.multiflorum.1767	Vps16_N
PF13191.1	L.multiflorum.64013	AAA_16
PF07817.8	L.multiflorum.18300	GLE1
PF09829.4	L.multiflorum.18341	DUF2057
PF13181.1	L.multiflorum.66985	TPR_8
PF12274.3	L.multiflorum.21577	DUF3615
PF02037.22	L.multiflorum.33061	SAP
PF00170.16	L.multiflorum.53692	bZIP_1
PF05496.7	L.multiflorum.30883	RuvB_N
PF02291.10	L.multiflorum.15645	TFIID-31kDa
PF04909.9	L.multiflorum.15378	Amidohydro_2
PF10075.4	L.multiflorum.31976	PCI_Csn8
PF03193.11	L.multiflorum.5587	DUF258
PF04156.9	L.multiflorum.53692	IncA
PF04111.7	L.multiflorum.53692	APG6
PF13173.1	L.multiflorum.64013	AAA_14
PF14223.1	L.multiflorum.696	UBN2
PF00931.17	L.multiflorum.70843	NB-ARC
PF08746.6	L.multiflorum.16563	zf-RING-like
PF00627.26	L.multiflorum.15380	UBA
PF01070.13	L.multiflorum.15378	FMN_dh
PF13424.1	L.multiflorum.45057	TPR_12
PF02421.13	L.multiflorum.5587	FeoB_N
PF02151.14	L.multiflorum.45057	UVR
PF07902.6	L.multiflorum.31284	Gp58
PF13640.1	L.multiflorum.2208	2OG-FeII_Oxy_3
PF14488.1	L.multiflorum.71419	DUF4434
PF10662.4	L.multiflorum.5587	PduV-EutP
PF09304.5	L.multiflorum.53692	Cortex-I_coil
PF00227.21	L.multiflorum.38432	Proteasome
PF13639.1	L.multiflorum.16563	zf-RING_2
PF00246.19	L.multiflorum.9491	Peptidase_M14
PF00083.19	L.multiflorum.46193	Sugar_tr
PF04988.7	L.multiflorum.30989	AKAP95
PF08158.7	L.multiflorum.39784	NUC130_3NT
PF08512.7	L.multiflorum.31821	Rtt106
PF14529.1	L.multiflorum.18340	Exo_endo_phos_2
PF04678.8	L.multiflorum.45057	DUF607
PF13855.1	L.multiflorum.48622	LRR_8
PF04548.11	L.multiflorum.5587	AIG1
PF13639.1	L.multiflorum.33242	zf-RING_2
PF05786.9	L.multiflorum.67336	Cnd2
PF01416.15	L.multiflorum.68639	PseudoU_synth_1
PF13173.1	L.multiflorum.72746	AAA_14
PF02492.14	L.multiflorum.39784	cobW
PF15630.1	L.multiflorum.15645	CENP-S
PF13912.1	L.multiflorum.30989	zf-C2H2_6
PF13639.1	L.multiflorum.13090	zf-RING_2
PF00096.21	L.multiflorum.17460	zf-C2H2
PF05729.7	L.multiflorum.72746	NACHT
PF09465.5	L.multiflorum.4892	LBR_tudor
PF00628.24	L.multiflorum.18341	PHD
PF13894.1	L.multiflorum.30989	zf-C2H2_4
PF00702.21	L.multiflorum.6211	Hydrolase
PF13504.1	L.multiflorum.38335	LRR_7
PF14380.1	L.multiflorum.46121	WAK_assoc
PF00628.24	L.multiflorum.16563	PHD
PF03489.12	L.multiflorum.32009	SapB_2
PF12756.2	L.multiflorum.30989	zf-C2H2_2
PF00162.14	L.multiflorum.16361	PGK
PF07145.10	L.multiflorum.15616	PAM2
PF03013.9	L.multiflorum.2208	Pyr_excise
PF12998.2	L.multiflorum.18341	ING
PF02309.11	L.multiflorum.15703	AUX_IAA
PF00636.21	L.multiflorum.26250	Ribonuclease_3
PF03336.8	L.multiflorum.2208	Pox_C4_C10
PF10607.4	L.multiflorum.14833	CLTH
PF08544.8	L.multiflorum.18300	GHMP_kinases_C
PF02183.13	L.multiflorum.74720	HALZ
PF13401.1	L.multiflorum.70843	AAA_22
PF12895.2	L.multiflorum.67391	Apc3
PF13504.1	L.multiflorum.43957	LRR_7
PF10457.4	L.multiflorum.68970	MENTAL
PF13428.1	L.multiflorum.66985	TPR_14
PF13921.1	L.multiflorum.71333	Myb_DNA-bind_6
PF10140.4	L.multiflorum.13614	YukC
PF13442.1	L.multiflorum.2789	Cytochrome_CBB3
PF04193.9	L.multiflorum.17292	PQ-loop
PF00651.26	L.multiflorum.33226	BTB
PF11789.3	L.multiflorum.33242	zf-Nse
PF13637.1	L.multiflorum.66985	Ank_4
PF00560.28	L.multiflorum.48622	LRR_1
PF03145.11	L.multiflorum.49110	Sina
PF13191.1	L.multiflorum.72746	AAA_16
PF13428.1	L.multiflorum.45057	TPR_14
PF00320.22	L.multiflorum.31412	GATA
PF12546.3	L.multiflorum.68367	Cryptochrome_C
PF07847.7	L.multiflorum.13119	DUF1637
PF04929.7	L.multiflorum.31821	Herpes_DNAp_acc
PF09972.4	L.multiflorum.22942	DUF2207
PF05368.8	L.multiflorum.20652	NmrA
PF00069.20	L.multiflorum.13614	Pkinase
PF13855.1	L.multiflorum.43957	LRR_8
PF15227.1	L.multiflorum.16563	zf-C3HC4_4
PF03171.15	L.multiflorum.2208	2OG-FeII_Oxy
PF13414.1	L.multiflorum.66985	TPR_11
PF13431.1	L.multiflorum.67391	TPR_17
PF12481.3	L.multiflorum.15984	DUF3700
PF13245.1	L.multiflorum.14969	AAA_19
PF13238.1	L.multiflorum.5433	AAA_18
PF13923.1	L.multiflorum.49110	zf-C3HC4_2
PF12907.2	L.multiflorum.30989	zf-met2
PF00564.19	L.multiflorum.33247	PB1
PF11780.3	L.multiflorum.18361	DUF3318
PF01713.16	L.multiflorum.16417	Smr
PF13570.1	L.multiflorum.75924	PQQ_3
PF08477.8	L.multiflorum.5587	Miro
PF00130.17	L.multiflorum.10920	C1_1
PF04111.7	L.multiflorum.18300	APG6
PF14244.1	L.multiflorum.696	UBN2_3
PF13191.1	L.multiflorum.30883	AAA_16
PF12756.2	L.multiflorum.3094	zf-C2H2_2
PF12796.2	L.multiflorum.66985	Ank_2
PF09848.4	L.multiflorum.39784	DUF2075
PF12171.3	L.multiflorum.3094	zf-C2H2_jaz
PF00875.13	L.multiflorum.68367	DNA_photolyase
PF01409.15	L.multiflorum.45825	tRNA-synt_2d
PF02198.11	L.multiflorum.12384	SAM_PNT
PF01488.15	L.multiflorum.2731	Shikimate_DH
PF15481.1	L.multiflorum.36741	CPG4
PF14853.1	L.multiflorum.66985	Fis1_TPR_C
PF00560.28	L.multiflorum.72871	LRR_1
PF14559.1	L.multiflorum.66985	TPR_19
PF12799.2	L.multiflorum.43957	LRR_4
PF13445.1	L.multiflorum.33242	zf-RING_UBOX
PF09589.5	L.multiflorum.18300	HrpA_pilin
PF08980.5	L.multiflorum.3843	DUF1883
PF02403.17	L.multiflorum.53692	Seryl_tRNA_N
PF14531.1	L.multiflorum.13614	Kinase-like
PF14634.1	L.multiflorum.33242	zf-RING_5
PF12799.2	L.multiflorum.30883	LRR_4
PF14162.1	L.multiflorum.30883	YozD
PF11789.3	L.multiflorum.16563	zf-Nse
PF08449.6	L.multiflorum.12384	UAA
PF03286.9	L.multiflorum.23696	Pox_Ag35
PF00977.16	L.multiflorum.15378	His_biosynth
PF13671.1	L.multiflorum.30883	AAA_33
PF00098.18	L.multiflorum.12094	zf-CCHC
PF06156.8	L.multiflorum.53692	DUF972
PF03372.18	L.multiflorum.18340	Exo_endo_phos
PF13855.1	L.multiflorum.72871	LRR_8
